# Supplementary material for: Metabolomics and proteomics insights into subacute ruminal acidosis etiology and inhibition of proliferation of yak rumen epithelial cells in vitro
Source: BMC Genomics. 2024 Apr 22;25:394. doi: 10.1186/s12864-024-10242-0 (PMC11036571; doi:10.1186/s12864-024-10242-0)
Supplement: Supplementary file 1 — Supplementary Material 1 [file 12864_2024_10242_MOESM1_ESM.xlsx]

## Sheet: Sheet1
Table S1 Primers used for real‐time PCR
Gene		Forward (5′ →3′)	Reverse (5′→ 3′)	Amplification product size（bp）	Accessin No.	Annealing temperature（℃）
Filamin	Filamin	GCCTGCCTGTGGAGTTCACTATTG	GCCGTCGTGGTTGTCTTGGATG	119	XM_005905156.2
Integrin subunit alpha 5	ITGA5	GCAGTGGATCAAGGCAGAAGGC	ATAGATGAGCAGACCGAGGAGCAG	97	XM_005902105.1
Actin related protein 2/3 complex subunit 5	ARPC5	AGAGCCAGGCAGTGAAGGATCG	CCACACCATTCTTGTCCAGGGATTG	111	XM_005893088.2
Actin related protein 3	ACTR3	TTCTTGCCTTAGCTGCGTCTTGG	ACACCGTCTCCACTGTCTATTACCG	85	XM_005901228.1
Alpha-actinin-4	ACTN4	AACAACAGTCCAACGAGCACCTC	TCCTCCAGCGTCCCATTCATCTC	127	XM_005910148.2
Proliferating cell nuclear antigen	PCNA	GTCCAGGGCTCCATCTTGAAGAAAG	GCTGCACCAAGGAGACATGAGAC	130	XM_005906528.2
G2/mitotic-specific cyclin-B1	CCNB1	TGAGGAAGAGCAAGCAGTCAAACC	TTGCACTAGCCAGTCAATGAGGATG	91	XM_005889358.2
Nuclear factor NF-kappa-B p100 subunit	NFKB2	GCCTGCTGAATGCTCTGTCTGAC	CTCTGTTTCCTGTTCCACCGACTG	143	XM_014480003.1
TNF receptor-associated factor 2	TRAF2	GGAGCATGTGATCGACGCCTTC	GTCACGCACGTAGGAGTTCTTGG	142	XM_002691706.5
Inhibitor of nuclear factor kappa-B kinase subunit alpha	CHUK	AGAGTTCTGCTCGGTCCCTTGTAG	CTTGAGGAGTTACCACGCATGACAG	111	XM_005892059.2
Cyclooxygenase-2	PTGS2	TGGTCTGGTGCCTGGTCTGATG	TGTCTGGAACAACTGCTCATCGC	118	NM_174445.2
Ubiquitin-like-conjugating enzyme	ATG3	GCAGCCTTTAACAGTTGAGCACATG	CATAGGAGGTGGTGGGAGATGAGG	103	XM_005903366.1
Tumor necrosis factor-α	TNF-α	TGAAGGAAGAGGAGAGGCTCATCG	GTGGTCATCGGAGTTGCTGGTG	107	XM_005904178.1
