# Supplementary material for: Metabolomics and proteomics insights into subacute ruminal acidosis etiology and inhibition of proliferation of yak rumen epithelial cells in vitro
Source: BMC Genomics. 2024 Apr 22;25:394. doi: 10.1186/s12864-024-10242-0 (PMC11036571; doi:10.1186/s12864-024-10242-0)
Supplement: Supplementary file 2 — Supplementary Material 2 [file 12864_2024_10242_MOESM2_ESM.xlsx]

## Sheet: Sheet1
Table S2 Total number of metabolite differences screened in yak rumen epithelial cells exposed to different treatments (Control, SCFA, Aci, and LPS)
Compared Samples	Num. of Total Ident.	Num. of Total Sig.	Num. of Sig. Up	Num. of Sig. down
SCFA.vs.CONT_pos	526	173	110	63
Aci.vs.CONT_pos	526	162	92	70
LPS.vs.CONT_pos	526	133	67	66
SCFA.vs.CONT_neg	243	86	58	28
Aci.vs.CONT_neg	243	83	61	22
LPS.vs.CONT_neg	243	63	44	19
Compared Samples： The sample pairs compared, for the former than the latter; Num of Total Ident： Total metabolite identification results; Num of Total Sig： Total number of metabolites with significant differences; Num of Sig Up Total number of significantly upregulated metabolites; Num of Sig down： Total number of significantly down-regulated metabolites
