# Supplementary material for: Metabolomics and proteomics insights into subacute ruminal acidosis etiology and inhibition of proliferation of yak rumen epithelial cells in vitro
Source: BMC Genomics. 2024 Apr 22;25:394. doi: 10.1186/s12864-024-10242-0 (PMC11036571; doi:10.1186/s12864-024-10242-0)
Supplement: Supplementary file 3 — Supplementary Material 3 [file 12864_2024_10242_MOESM3_ESM.xlsx]

## Sheet: Table S3.1
Table S3.1. The metabolites differentially regulated in yak rumen epithelialcells treated with high concentration of short-chain fatty acids
ID	Name	Formula	Molecular Weight	RT [min]	m/z	mzCloud_Results	mzVault_Results	MassList_Results	SCFA_1	SCFA_2	SCFA_3	SCFA_4	SCFA_5	SCFA_6	CONT_1	CONT_2	CONT_3	CONT_4	CONT_5	CONT_6	FC	log2FC	Pvalue	ROC	VIP	Up_Down
Com_291_neg	(+/-)12(13)-DiHOME	C18 H34 O4	296.235	7.988	295.227	Invalid mass	No results	No match	6.13381e+07	7.53134e+07	5.95091e+07	6.46116e+07	8.42027e+07	5.28869e+07	1.52166e+07	1.90806e+07	1.3857e+07	1.57482e+07	1.62199e+07	1.62619e+07	4.12787	2.0454	7.30477e-08	1	2.23683	up
Com_3420_pos	6??-Hydroxytestosterone	C19 H28 O3	304.201	7.662	305.208	Invalid mass	No results	No results	1.1296e+07	1.4353e+07	1.03644e+07	1.08845e+07	1.34211e+07	1.01299e+07	2.46595e+06	2.78744e+06	2.47191e+06	2.61408e+06	2.93351e+06	2.44891e+06	4.48097	2.16381	3.19134e-08	1	2.2246	up
Com_959_pos	4-Butylresorcinol	C10 H14 O2	166.099	6.274	167.107	No results	No results	Full match	5.73988e+07	8.87335e+07	3.25304e+07	6.55298e+07	7.67383e+07	5.71853e+07	5.95084e+06	8.13764e+06	7.6206e+06	4.89298e+06	7.79656e+06	5.99691e+06	9.36035	3.22656	8.51477e-07	1	2.16754	up
Com_588_neg	Sedoheptulose 1,7-bisphosphate	C7 H16 O13 P2	370.006	1.838	368.999	No results	No results	Full match	1.59316e+06	1.44119e+06	1.47754e+06	1.19912e+06	1.26708e+06	1.11108e+06	9.76906e+06	1.59084e+07	1.30672e+07	1.30443e+07	1.31967e+07	2.5591e+07	0.0893075	-3.48508	9.54331e-07	1	2.12512	down
Com_4545_pos	gamma-Glutamyltyrosine	C14 H18 N2 O6	155.058	4.944	156.065	No results	Invalid mass	No results	7.37069e+06	9.33039e+06	6.48115e+06	8.5357e+06	6.37696e+06	8.33853e+06	929951	1.32517e+06	917846	930925	956693	1.00337e+06	7.65729	2.93683	4.61139e-10	1	2.11671	up
Com_4007_pos	Glutathione	C10 H17 N3 O6 S	307.085	1.901	346.048	No results	No results	Full match	177971	248246	234715	246185	233850	173967	3.78548e+06	7.82147e+06	8.54349e+06	8.9125e+06	6.09913e+06	7.7648e+06	0.0306319	-5.02882	3.03873e-08	1	2.11405	down
Com_3023_pos	5-OxoETE	C20 H30 O3	318.218	7.73	319.225	Full match	No results	No results	1.37527e+07	1.70673e+07	1.23903e+07	7.66823e+06	1.55413e+07	1.30639e+07	4.1649e+06	4.47087e+06	3.73504e+06	4.39603e+06	4.76601e+06	4.38809e+06	3.06639	1.61654	0.000105709	1	2.10322	up
Com_1691_neg	Glutaric Acid	C5 H8 O4	132.042	5.199	131.035	No results	No results	Full match	6.73815e+06	7.47824e+06	6.68666e+06	7.19459e+06	7.73494e+06	6.7032e+06	577353	406487	429570	405595	470488	383336	15.9141	3.99224	2.09976e-09	1	2.09368	up
Com_1897_neg	3b,7b-Dihydroxy-5-androsten-17-one	C19 H28 O3	304.203	7.461	303.196	No results	No results	Full match	5.33858e+06	6.31516e+06	5.16213e+06	5.69437e+06	7.30034e+06	5.79467e+06	1.82775e+06	3.3237e+06	2.29094e+06	2.60578e+06	2.6442e+06	2.58998e+06	2.32983	1.22022	1.2601e-05	1	2.05985	up
Com_2863_neg	L-Ornithine	C5 H12 N2 O2	132.089	1.384	131.082	No results	No results	Full match	584705	533137	509715	550453	543503	421434	2.43566e+06	2.21708e+06	2.545e+06	2.41733e+06	2.15915e+06	2.95666e+06	0.213358	-2.22865	3.99916e-10	1	2.05445	down
Com_782_pos	Kanosamine	C6 H13 N O5	161.069	1.699	162.076	Invalid mass	No results	No match	9.33379e+07	5.59495e+07	3.42154e+07	7.22643e+07	5.45118e+07	1.07067e+08	2.71058e+06	7.39288e+06	3.17934e+06	4.99889e+06	6.09014e+06	5.4657e+06	13.9873	3.80604	5.11541e-07	1	2.05149	up
Com_8648_pos	Androsterone	C19 H30 O2	290.224	8.058	291.231	No results	No results	Full match	1.87859e+06	3.27894e+06	2.06034e+06	1.90497e+06	2.87483e+06	2.14984e+06	511048	819874	524264	619808	613850	862879	3.58008	1.83999	2.05757e-06	1	2.04903	up
Com_349_neg	Prostaglandin A1 ethyl ester	C22 H36 O4	346.25	8.332	345.243	Invalid mass	No results	No results	3.95499e+07	5.91663e+07	3.70869e+07	3.70371e+07	5.32472e+07	3.21505e+07	8.7747e+06	1.13203e+07	7.86399e+06	9.19468e+06	1.11236e+07	8.6765e+06	4.53417	2.18084	7.26367e-07	1	2.04644	up
Com_1056_neg	L-arginine	C6 H14 N4 O2	174.111	1.403	173.104	No results	No results	Full match	1.42979e+06	1.57661e+06	1.47441e+06	1.45129e+06	1.2749e+06	1.15645e+06	9.17721e+06	1.14879e+07	1.00073e+07	1.14246e+07	9.1511e+06	1.16925e+07	0.132879	-2.91182	3.11998e-11	1	2.03772	down
Com_1841_neg	Riboflavin	C17 H20 N4 O6	376.138	5.407	375.131	Full match	Full match	Full match	5.7362e+06	5.95121e+06	6.799e+06	6.46895e+06	7.26075e+06	7.38914e+06	2.69731e+06	2.5374e+06	2.06366e+06	2.40107e+06	2.73445e+06	2.66644e+06	2.62281	1.39111	1.98231e-08	1	2.03706	up
Com_212_pos	L-Glutathione (reduced)	C10 H17 N3 O6 S	307.084	1.905	308.091	Full match	Full match	Full match	2.36792e+07	3.42813e+07	1.59778e+07	2.36237e+07	2.75925e+07	1.07637e+07	2.38452e+08	5.12367e+08	3.42441e+08	3.53385e+08	5.88628e+08	3.74297e+08	0.0564076	-4.14797	1.79437e-07	1	2.029	down
Com_597_neg	D-Ribose-1-phosphate	C5 H11 O8 P	230.018	1.764	275.016	Full match	Full match	Full match	5.66634e+06	8.70325e+06	9.28927e+06	8.29294e+06	9.02913e+06	6.80199e+06	2.36245e+07	2.27892e+07	2.31772e+07	2.42262e+07	2.5857e+07	2.21058e+07	0.337022	-1.56909	1.43368e-05	1	1.98986	down
Com_3140_pos	N-[methyl(oxo)phenyl-lambda~6~-sulfanylidene]-N'-phenylurea	C14 H14 N2 O2 S	312.028	1.21	313.036	Invalid mass	No results	No results	9.70772e+06	1.36888e+07	1.27068e+07	1.54714e+07	1.46002e+07	1.453e+07	1.23734e+06	1.24658e+06	1.33511e+06	1.47755e+06	1.49274e+06	1.77485e+06	9.42356	3.23627	4.10632e-10	1	1.98179	up
Com_3043_pos	Υ-Glutamylcysteine	C8 H14 N2 O5 S	250.062	1.995	251.07	Full match	Full match	Full match	2.32164e+06	2.86201e+06	1.91812e+06	2.27851e+06	2.28495e+06	2.09689e+06	6.19511e+06	1.1789e+07	8.24595e+06	1.28038e+07	1.24523e+07	7.86137e+06	0.23189	-2.10848	1.48076e-05	1	1.96592	down
Com_134_pos	Spermidine	C7 H19 N3	145.158	1.118	146.165	Full match	No results	Full match	5.27857e+07	4.58378e+07	7.44902e+07	5.23105e+07	4.60958e+07	8.62538e+07	7.74971e+08	6.86479e+08	6.12068e+08	4.55347e+08	5.25878e+08	6.22481e+08	0.0972945	-3.3615	2.4289e-08	1	1.94987	down
Com_8287_pos	LSD-d3	C20 H22 [2]H3 N3 O	326.224	6.76	327.231	Invalid mass	No results	No results	1.70261e+06	3.33906e+06	3.26148e+06	3.53533e+06	3.58691e+06	2.99909e+06	326595	326957	331798	399816	479577	449283	7.96209	2.99315	2.38516e-07	1	1.94244	up
Com_2649_pos	N-Acetyl-D-lactosamine	C14 H25 N O11	383.142	1.495	384.15	Full match	No results	No results	3.00908e+06	4.10436e+06	3.63317e+06	3.87012e+06	3.64418e+06	3.48077e+06	8.27706e+06	9.96651e+06	9.47775e+06	1.20385e+07	1.23544e+07	1.69268e+07	0.31491	-1.66699	2.61024e-05	1	1.93807	down
Com_4344_pos	1-(3,4-dimethoxyphenyl)ethan-1-one oxime	C10 H13 N O3	177.079	5.554	178.086	Invalid mass	No results	No match	6.24519e+06	6.52787e+06	8.06377e+06	7.90972e+06	7.22242e+06	8.98943e+06	1.10201e+06	1.0638e+06	937458	1.08169e+06	1.28082e+06	976949	6.97817	2.80285	2.59507e-10	1	1.93573	up
Com_10577_pos	Flunitrazepam-d3	C16 H9 [2]H3 F N3 O3	316.103	5.544	317.111	Invalid mass	No results	No results	1.35336e+06	1.28724e+06	1.39457e+06	1.50473e+06	1.47713e+06	1.70756e+06	381887	517599	559746	262858	340092	458470	3.46124	1.79129	3.80629e-05	1	1.92759	up
Com_3543_pos	4-Oxoretinol	C20 H28 O2	300.208	7.75	301.215	No results	No results	Full match	1.06389e+07	1.36425e+07	9.30651e+06	4.71346e+06	1.24353e+07	9.95758e+06	1.56863e+06	1.6288e+06	248080	2.32402e+06	2.22732e+06	1.87223e+06	6.14993	2.62057	0.00132934	1	1.92205	up
Com_7898_pos	RNH	C16 H27 N9 O5	425.209	4.824	426.217	Invalid mass	No results	No results	530411	689677	400033	527329	581096	800416	1.80378e+06	2.56591e+06	2.24167e+06	2.55413e+06	2.23678e+06	2.48808e+06	0.254058	-1.97677	2.04917e-06	1	1.92081	down
Com_2306_pos	4-acetyl-4-(ethoxycarbonyl)heptanedioic acid	C12 H18 O7	296.086	2.267	297.094	Invalid mass	No results	No results	1.61536e+07	2.18069e+07	1.62802e+07	2.30689e+07	1.88538e+07	2.25301e+07	366765	261086	377143	348632	264498	384155	59.2792	5.88945	1.90038e-12	1	1.91571	up
Com_4374_pos	16,16-Dimethyl prostaglandin A2	C22 H34 O4	384.227	7.727	385.235	Invalid mass	No results	No results	6.27848e+06	8.70963e+06	5.34247e+06	6.32613e+06	8.14564e+06	6.42889e+06	2.74633e+06	4.01453e+06	2.46242e+06	2.60893e+06	2.76242e+06	2.66952e+06	2.38826	1.25596	7.51306e-06	1	1.91245	up
Com_2508_pos	N1-(2-oxopropyl)-2-phenylacetamide	C11 H13 N O2	191.095	5.558	192.102	Full match	No results	No results	1.47802e+07	1.60195e+07	1.75384e+07	1.70212e+07	1.69829e+07	2.01973e+07	1.2924e+06	960211	1.24283e+06	852969	989033	1.07655e+06	15.9868	3.99881	1.16243e-10	1	1.91208	up
Com_5580_pos	WKK	C23 H36 N6 O4	230.138	2.262	231.145	Invalid mass	No results	No results	4.8309e+06	5.55278e+06	4.53225e+06	5.81942e+06	4.98337e+06	6.13148e+06	134538	132880	179456	152371	155184	154218	35.0523	5.13144	1.24114e-13	1	1.90935	up
Com_4157_pos	Taurine	C2 H7 N O3 S	125.015	1.423	126.022	Full match	Full match	Full match	9.40409e+06	8.23479e+06	7.87361e+06	8.82602e+06	1.07454e+07	7.36408e+06	3.29698e+06	3.14701e+06	3.00054e+06	3.44335e+06	3.53595e+06	4.4887e+06	2.50797	1.32652	4.34866e-07	1	1.89765	up
Com_1784_neg	Asp-glu	C9 H14 N2 O7	262.08	1.96	261.072	No results	No results	Full match	4.98844e+06	5.67168e+06	7.1962e+06	5.97058e+06	5.97123e+06	7.80278e+06	1.20399e+06	970841	1.74643e+06	1.63275e+06	1.2805e+06	1.13388e+06	4.71876	2.23841	1.91098e-07	1	1.88158	up
Com_2184_pos	3-{[(4-fluorophenyl)sulfonyl]amino}-5-phenylthiophene-2-carboxamide	C17 H13 F N2 O3 S2	376.038	7.379	377.045	Invalid mass	No results	No results	1.91852e+07	2.32941e+07	1.87613e+07	2.29546e+07	2.3716e+07	2.42734e+07	5.1387e+06	6.86793e+06	6.30561e+06	6.76407e+06	6.27291e+06	7.15642e+06	3.43286	1.77941	4.71944e-09	1	1.86618	up
Com_3620_neg	Methyltestosterone	C20 H30 O2	302.224	8.066	301.217	No results	No results	Full match	1.4202e+06	2.37807e+06	1.51211e+06	1.68947e+06	2.3233e+06	1.20647e+06	257585	293142	234679	254864	307738	363677	6.15161	2.62096	6.68692e-07	1	1.86336	up
Com_4226_pos	Prostaglandin A3	C20 H28 O4	332.198	6.234	333.206	Full match	No results	No results	5.7768e+06	5.43972e+06	7.92924e+06	9.03815e+06	6.04936e+06	9.37926e+06	2.73241e+06	2.24911e+06	2.05715e+06	2.71207e+06	2.64304e+06	2.62141e+06	2.90456	1.53832	2.15615e-05	1	1.85498	up
Com_4743_pos	17alpha-Ethinyl estradiol	C20 H24 O2	296.177	6.217	297.185	No results	No results	Full match	4.20779e+06	5.70339e+06	3.04892e+06	5.62695e+06	7.31203e+06	5.26083e+06	1.24012e+06	423655	1.28072e+06	1.1918e+06	1.43715e+06	1.27159e+06	4.5522	2.18656	8.1929e-05	1	1.85006	up
Com_5964_pos	4-Hydroxytamoxifen	C26 H29 N O2	774.426	5.173	388.22	Invalid mass	No results	No results	936449	1.35164e+06	891913	1.54264e+06	868976	1.84272e+06	2.59263e+06	3.23295e+06	4.01363e+06	4.70195e+06	4.68539e+06	4.95758e+06	0.307405	-1.70179	4.00837e-05	1	1.84772	down
Com_11828_pos	7Z, 10Z, 13Z, 16Z, 19Z-docosapentaenoic acid	C22 H34 O2	330.255	8.76	331.263	No results	No results	Full match	1.07087e+06	1.73268e+06	1.24409e+06	868903	1.1017e+06	918095	187446	346531	379563	312534	384898	409264	3.43343	1.77965	1.37998e-05	1	1.84497	up
Com_6018_pos	N-Acetyl-L-glutamic acid	C7 H11 N O5	189.064	2.347	190.071	No results	No results	Full match	5.36139e+06	4.76464e+06	6.05063e+06	4.74246e+06	4.5736e+06	3.42561e+06	590413	537025	605273	591708	592355	643097	8.12342	3.02209	2.7331e-07	1	1.8331	up
Com_2681_pos	D-Galactosamine	C6 H14 Cl N O5	215.056	5.513	216.063	No results	No results	Full match	1.89559e+07	2.05985e+07	1.69929e+07	2.06025e+07	1.75877e+07	1.7719e+07	718805	722971	841624	691653	723930	484542	26.8808	4.7485	1.78273e-09	1	1.83131	up
Com_10089_pos	VPH	C16 H25 N5 O4	333.186	4.723	334.194	Invalid mass	No results	No results	369763	436100	349549	689756	471202	549031	1.06711e+06	1.79233e+06	1.28885e+06	1.69281e+06	1.72903e+06	1.50299e+06	0.315812	-1.66286	7.08558e-06	1	1.83108	down
Com_1871_neg	GDP	C10 H15 N5 O11 P2	443.024	1.653	442.017	No results	No results	Full match	1.28036e+06	1.67771e+06	1.58163e+06	1.46672e+06	1.05694e+06	1.81846e+06	3.83167e+06	4.54598e+06	4.96645e+06	5.44303e+06	4.18393e+06	5.35936e+06	0.313508	-1.67342	8.80398e-07	1	1.82302	down
Com_5441_pos	(S)-beta-Aminoisobutyric Acid	C4 H9 N O2	103.063	1.537	104.071	No results	No results	Full match	1.05738e+06	1.13291e+06	1.3028e+06	1.42337e+06	1.10292e+06	1.08752e+06	3.02702e+06	5.49051e+06	3.92968e+06	5.08502e+06	5.58294e+06	4.68761e+06	0.255618	-1.96794	3.14151e-06	1	1.82147	down
Com_395_pos	Uracil	C4 H4 N2 O2	112.027	2.273	113.034	Full match	Full match	Full match	2.11958e+08	2.29816e+08	2.06143e+08	2.33176e+08	2.2241e+08	2.16449e+08	1.10272e+08	1.15015e+08	1.15257e+08	1.30549e+08	1.23776e+08	1.28109e+08	1.82572	0.868464	2.56028e-08	1	1.81547	up
Com_122_neg	α-D-Mannose 1-phosphate	C6 H13 O9 P	260.029	1.601	259.022	Full match	Not the top hit	Full match	7.58851e+07	6.62508e+07	8.31893e+07	4.2688e+07	5.9031e+07	5.98611e+07	1.5714e+08	1.34563e+08	1.46808e+08	1.53895e+08	1.83709e+08	1.51682e+08	0.417015	-1.26183	6.64888e-05	1	1.80989	down
Com_3131_pos	Feruloyl Putrescine	C14 H20 N2 O3	264.148	5.211	265.155	No results	No results	Full match	1.10369e+07	1.20232e+07	1.21685e+07	9.79265e+06	1.27138e+07	1.02538e+07	2.93381e+06	7.2667e+06	3.14744e+06	5.30274e+06	5.65561e+06	5.62137e+06	2.27177	1.18382	0.00146272	1	1.7993	up
Com_126_neg	3-Phosphoglyceric acid	C3 H7 O7 P	185.992	1.602	184.985	Full match	No results	Full match	3.74244e+07	3.61717e+07	7.30117e+07	3.44415e+07	3.67633e+07	4.16062e+07	1.50713e+08	1.51107e+08	1.4782e+08	1.28951e+08	1.76017e+08	1.20563e+08	0.29642	-1.75428	2.19443e-05	1	1.79414	down
Com_3338_pos	Asp-Phe methyl ester	C14 H18 N2 O5	294.122	5.15	295.129	No results	No results	Full match	1.28339e+07	9.56758e+06	1.01281e+07	1.23144e+07	1.33807e+07	1.22031e+07	3.14422e+06	7.09183e+06	3.77295e+06	4.8936e+06	4.99033e+06	7.68601e+06	2.23021	1.15718	0.00110915	1	1.79317	up
Com_8259_pos	CKK	C15 H31 N5 O4 S	798.399	4.732	400.207	Invalid mass	No results	No results	2.87215e+06	3.57799e+06	2.53365e+06	3.16623e+06	3.20275e+06	3.02727e+06	1.0672e+06	1.27822e+06	901289	1.30939e+06	886664	1.34778e+06	2.70671	1.43654	3.02496e-06	1	1.78874	up
Com_1236_pos	Ornithine	C5 H12 N2 O2	132.09	1.143	133.097	Full match	Full match	Full match	4.76031e+07	5.37966e+07	5.347e+07	5.57208e+07	5.22919e+07	5.60737e+07	8.67447e+06	8.51936e+06	8.69615e+06	1.02085e+07	1.13521e+07	1.3539e+07	5.22968	2.38672	7.75345e-07	1	1.78376	up
Com_9585_pos	cAMP	C10 H12 N5 O6 P	329.052	2.249	330.059	No results	No results	Full match	332162	285387	502736	241290	282281	394738	2.17483e+06	883630	1.65829e+06	1.32871e+06	1.16791e+06	1.21033e+06	0.242007	-2.04688	8.57629e-06	1	1.78117	down
Com_1531_pos	Penicillin G	C16 H18 N2 O4 S	334.098	5.649	335.106	Full match	No results	No results	3.27897e+07	4.05458e+07	3.41578e+07	4.23958e+07	2.94192e+07	4.12305e+07	3.50207e+06	4.06523e+06	3.88341e+06	4.40878e+06	3.84444e+06	4.78186e+06	9.00681	3.17102	2.27801e-10	1	1.77456	up
Com_1637_neg	Citric acid	C6 H8 O7	192.027	1.549	191.019	Full match	No results	Full match	7.59002e+06	7.7483e+06	5.87587e+06	7.45118e+06	5.09249e+06	6.2198e+06	2.93884e+06	2.57414e+06	2.59868e+06	3.34226e+06	3.19384e+06	1.74463e+06	2.43879	1.28617	3.02686e-05	1	1.7745	up
Com_7615_pos	JNJ-1661010	C19 H19 N5 O S	365.132	1.526	366.139	No results	No results	Full match	734929	1.43635e+06	943752	929402	919111	838539	1.71822e+06	1.99712e+06	2.02672e+06	2.17788e+06	2.62093e+06	3.30272e+06	0.419117	-1.25458	6.2678e-05	1	1.76474	down
Com_440_neg	(±)11(12)-EET	C20 H32 O3	320.235	8.227	319.227	Full match	No results	Full match	2.12754e+07	4.28623e+07	2.86193e+07	1.38079e+07	4.5711e+07	5.32843e+06	3.24478e+06	4.50986e+06	2.64999e+06	2.88477e+06	3.0074e+06	3.12067e+06	8.11662	3.02088	0.00185452	1	1.75557	up
Com_431_pos	Adenosine 5'-monophosphate	C10 H14 N5 O7 P	347.063	1.656	348.07	Full match	Full match	Full match	1.53342e+07	2.52206e+07	2.51944e+07	2.14621e+07	3.19773e+07	3.99161e+07	8.97816e+07	1.09961e+08	1.29051e+08	2.13708e+08	1.01284e+08	1.59963e+08	0.197954	-2.33677	6.07612e-06	1	1.75535	down
Com_3113_pos	Pyridoxine	C8 H11 N O3	169.074	2.018	170.081	Full match	Full match	Full match	1.20126e+07	1.29562e+07	1.25286e+07	1.26704e+07	1.1799e+07	1.42004e+07	6.30018e+06	7.45461e+06	6.56216e+06	7.6326e+06	7.22923e+06	7.56544e+06	1.78193	0.833441	1.32293e-07	1	1.74962	up
Com_1311_pos	Adenine	C5 H5 N5	135.054	4.656	136.062	Full match	Full match	Full match	1.02421e+07	1.11831e+07	1.20831e+07	1.00665e+07	1.18388e+07	1.0152e+07	3.21078e+07	4.40651e+07	3.65929e+07	3.33108e+07	3.88866e+07	4.37139e+07	0.286717	-1.8023	3.27897e-08	1	1.74647	down
Com_436_pos	Cytosine	C4 H5 N3 O	111.043	2.348	112.051	Full match	Full match	Full match	2.99556e+07	2.89354e+07	3.95464e+07	2.84792e+07	4.42422e+07	3.58585e+07	1.28267e+08	1.98313e+08	1.62403e+08	1.8786e+08	1.83762e+08	1.85263e+08	0.197938	-2.33688	1.91611e-08	1	1.74416	down
Com_1574_pos	Prostaglandin B1	C20 H32 O4	336.23	6.451	337.237	Full match	No results	Full match	2.30929e+07	2.65103e+07	2.95737e+07	3.01839e+07	2.6486e+07	3.47058e+07	6.34082e+06	7.26089e+06	6.36351e+06	6.98584e+06	6.99182e+06	7.61801e+06	4.10368	2.03692	4.43187e-08	1	1.74165	up
Com_5820_neg	S-Lactoyglutathione	C13 H21 N3 O8 S	379.105	4.936	378.097	No results	No results	Full match	45915.1	42678.6	42871.8	42799.3	40064.7	39051.4	209953	416697	481956	736806	697129	368903	0.0870293	-3.52236	4.86944e-05	1	1.73852	down
Com_1347_pos	L(+)-Ornithine	C5 H12 N2 O2	115.063	1.142	116.07	Invalid mass	Invalid mass	No match	4.18835e+07	4.67239e+07	4.72677e+07	4.91934e+07	4.63144e+07	4.94606e+07	8.73401e+06	9.24043e+06	8.36248e+06	1.04768e+07	1.19037e+07	1.32325e+07	4.5334	2.18059	1.04206e-06	1	1.73588	up
Com_7215_pos	N-Acetyl-aspartic acid	C6 H9 N O5	175.048	1.937	176.055	No results	No results	Full match	3.04344e+06	2.95132e+06	2.42448e+06	3.00913e+06	2.84566e+06	4.06086e+06	682158	655981	752532	776039	747514	842979	4.11354	2.04038	1.40817e-07	1	1.73523	up
Com_2077_neg	Dimetghyl 4-Hydroxyisophthalate	C10 H10 O5	210.053	5.61	209.045	No results	No results	Full match	5.61046e+06	5.59361e+06	5.72693e+06	6.47035e+06	5.50554e+06	6.086e+06	2.86514e+06	2.99636e+06	2.9357e+06	3.19236e+06	2.90374e+06	3.19263e+06	1.93481	0.952195	4.2481e-09	1	1.73268	up
Com_251_pos	DL-Arginine	C6 H14 N4 O2	174.112	1.347	175.119	Full match	Full match	Full match	4.61814e+07	5.57856e+07	1.56848e+07	5.76564e+07	4.12587e+07	2.27398e+07	2.3625e+08	2.0937e+08	2.59276e+08	2.5924e+08	2.46727e+08	4.3872e+08	0.145071	-2.78517	5.76203e-05	1	1.73189	down
Com_691_pos	2-hydroxy-6-[(8Z,11Z)-pentadeca-8,11,14-trien-1-yl]benzoic acid	C22 H30 O3	342.217	8.113	343.224	Invalid mass	No results	No results	8.52677e+07	1.39792e+08	7.99589e+07	8.05211e+07	1.15052e+08	8.46446e+07	1.1726e+07	1.34198e+07	1.17701e+07	1.34862e+07	1.7001e+07	1.564e+07	7.04738	2.81709	6.08849e-08	1	1.72232	up
Com_101_neg	methadone-d9	C21 H18 [2]H9 N O	317.955	1.242	316.947	Invalid mass	No results	No results	2.32986e+08	2.70447e+08	2.9357e+08	2.27292e+08	2.17868e+08	1.88422e+08	1.20592e+08	1.29433e+08	1.26775e+08	1.59929e+08	1.3951e+08	1.14699e+08	1.80872	0.854968	3.92226e-05	1	1.7214	up
Com_9251_pos	FMK	C20 H32 N4 O4 S	812.418	4.868	407.216	Invalid mass	No results	No results	2.22055e+06	2.73877e+06	2.1698e+06	2.80344e+06	2.91359e+06	2.59322e+06	564308	550447	660478	643822	636865	1.12462e+06	3.69315	1.88485	8.08885e-06	1	1.71601	up
Com_7030_pos	2-(1H-indol-3-yl)acetic acid	C10 H9 N O2	175.063	5.658	176.07	Full match	No results	Full match	3.91899e+06	4.57724e+06	3.47094e+06	4.24128e+06	4.72509e+06	4.24974e+06	612637	668492	915952	805048	761595	714175	5.6239	2.49157	1.02107e-09	1	1.71543	up
Com_6033_pos	All trans-Retinal	C20 H28 O	284.214	8.091	285.221	No results	No results	Full match	2.76569e+06	6.0287e+06	2.0527e+06	2.96081e+06	4.62153e+06	2.99136e+06	1.01191e+06	870666	859841	828489	846082	691149	4.19347	2.06814	0.000171857	1	1.71245	up
Com_1848_pos	2-Hydroxyphenylacetic acid	C8 H8 O3	152.053	4.786	153.06	No results	Invalid mass	No results	5.7249e+06	6.11003e+06	7.58689e+06	5.82263e+06	7.47091e+06	6.78087e+06	2.30271e+07	2.40294e+07	2.37894e+07	2.37535e+07	2.05607e+07	2.82451e+07	0.275417	-1.86031	4.13164e-09	1	1.70661	down
Com_2625_pos	MAG (18:4)	C21 H34 O4	350.245	6.455	351.253	No results	No results	Full match	1.30274e+07	1.37979e+07	1.62176e+07	1.81466e+07	1.44024e+07	1.84529e+07	2.98985e+06	3.23906e+06	2.7759e+06	3.561e+06	3.55855e+06	3.78584e+06	4.72344	2.23984	3.47739e-09	1	1.70049	up
Com_4646_pos	IPK	C17 H32 N4 O4	356.242	4.01	179.129	Full match	No results	No results	1.92757e+06	2.2715e+06	2.05137e+06	2.15513e+06	1.58904e+06	2.24371e+06	3.97297e+06	4.26068e+06	4.86712e+06	4.56076e+06	4.05671e+06	5.74065e+06	0.445696	-1.16587	1.19561e-06	1	1.69503	down
Com_4443_neg	3-O-Feruloylquinic acid	C17 H20 O9	368.112	1.428	367.105	No results	No results	Full match	268333	133953	519868	165006	218645	257743	1.2678e+06	726668	1.07888e+06	888998	1.10343e+06	1.00424e+06	0.257585	-1.95688	0.00028077	1	1.69299	down
Com_10495_pos	Hydrocortisone acetate	C23 H32 O6	404.219	4.829	405.226	No results	No results	Full match	175785	302746	283306	200949	214742	269009	1.04283e+06	1.30435e+06	1.42341e+06	1.56157e+06	1.46758e+06	1.5545e+06	0.17315	-2.5299	5.55074e-08	1	1.69124	down
Com_8945_pos	WLH	C23 H30 N6 O4	872.461	4.795	437.238	Invalid mass	No results	No results	1.31332e+06	1.77761e+06	1.73808e+06	1.85555e+06	1.68991e+06	2.7638e+06	540585	199961	189823	233551	474808	568232	5.04688	2.33539	0.000158933	1	1.68525	up
Com_5348_pos	N4-(4-chloro-2,5-dimethoxyphenyl)morpholine-4-carbothioamide	C13 H17 Cl N2 O3 S	338.049	1.508	339.056	Invalid mass	No results	No results	3.4056e+06	7.26937e+06	1.86477e+06	5.47392e+06	4.73319e+06	2.86836e+06	889869	1.34014e+06	1.02935e+06	1.02348e+06	1.51474e+06	1.0916e+06	3.71818	1.8946	0.000889421	1	1.68281	up
Com_783_neg	Phenylacetylglycine	C10 H11 N O3	193.074	5.548	192.066	Full match	Full match	Full match	2.01895e+07	2.06478e+07	2.08822e+07	2.41466e+07	2.15112e+07	2.29774e+07	509901	669491	574829	650038	724911	680558	34.2162	5.09661	1.86635e-11	1	1.68116	up
Com_4124_pos	2,6-Dihydroxypurine	C5 H4 N4 O2	152.033	4.777	153.041	No results	No results	Full match	1.73115e+06	1.76375e+06	2.36769e+06	2.54697e+06	2.2897e+06	2.33567e+06	5.9842e+06	7.16144e+06	8.15725e+06	5.9118e+06	6.76813e+06	6.7396e+06	0.320092	-1.64344	2.00953e-07	1	1.67408	down
Com_187_neg	(+/-)11-HETE	C20 H32 O3	320.235	8.09	319.228	Full match	No results	Full match	9.16771e+07	1.28577e+08	7.55004e+07	5.57051e+07	1.17657e+08	5.46671e+07	1.25998e+07	1.70564e+07	1.21118e+07	1.48317e+07	1.59592e+07	1.32746e+07	6.10231	2.60936	2.1229e-05	1	1.64474	up
Com_7518_pos	19-Nortestosterone	C18 H26 O2	274.193	6.408	275.2	No results	No results	Full match	2.03449e+06	2.46691e+06	3.64448e+06	2.50627e+06	2.95609e+06	3.38006e+06	1.06519e+06	939051	1.10642e+06	1.04139e+06	1.08473e+06	1.23228e+06	2.62608	1.39291	3.41539e-05	1	1.64456	up
Com_7182_pos	EQH	C16 H24 N6 O7	434.148	5.081	435.155	Invalid mass	No results	No results	2.51121e+06	2.41184e+06	2.81299e+06	2.731e+06	3.00512e+06	2.57436e+06	1.07408e+06	1.42e+06	1.1595e+06	1.25266e+06	1.28271e+06	1.34603e+06	2.1296	1.09058	9.02036e-08	1	1.64065	up
Com_5023_pos	Zolpidem-d6	C19 H15 [2]H6 N3 O	313.204	6.262	314.211	Invalid mass	No results	No results	4.16261e+06	7.99642e+06	1.9725e+06	4.39104e+06	7.01596e+06	4.37592e+06	1.58697e+06	774693	1.52332e+06	1.53219e+06	1.63594e+06	1.50499e+06	3.49546	1.80548	0.000909586	1	1.63671	up
Com_3994_pos	L-Cycloserine	C3 H6 N2 O2	102.043	3.569	103.05	No results	No results	Full match	2.51971e+06	4.46821e+06	2.79084e+06	2.16081e+06	2.90391e+06	3.09097e+06	7.23227e+06	6.63583e+06	7.00011e+06	8.15782e+06	5.11599e+06	7.20142e+06	0.433792	-1.20493	6.84815e-05	1	1.63172	down
Com_1077_neg	5-Methyluridine	C10 H14 N2 O6	258.085	2.571	257.078	No results	No results	Full match	1.14321e+06	1.1667e+06	1.27906e+06	1.32677e+06	1.23653e+06	1.48472e+06	5.87371e+06	1.02985e+07	6.67492e+06	7.95793e+06	6.53069e+06	1.16497e+07	0.155903	-2.68128	3.46349e-06	1	1.62874	down
Com_1780_neg	N1-{3-[2-(2-pyridyl)ethyl]phenyl}-4-chlorobenzene-1-sulfonamide	C19 H17 Cl N2 O2 S	372.066	6.517	371.059	Invalid mass	No results	No results	7.2343e+06	6.96571e+06	7.57904e+06	6.54254e+06	7.37343e+06	5.58308e+06	2.19663e+06	2.74181e+06	2.68462e+06	2.55364e+06	2.81723e+06	2.20196e+06	2.7164	1.4417	2.45626e-08	1	1.6226	up
Com_1789_pos	4-(trifluoromethyl)nicotinic acid	C7 H4 F3 N O2	191.017	1.389	192.024	Invalid mass	No results	No results	2.63888e+07	2.96154e+07	2.57877e+07	3.09489e+07	2.72177e+07	2.66601e+07	1.29383e+07	1.47411e+07	1.5338e+07	1.89848e+07	1.42057e+07	2.81731e+07	1.59625	0.67469	0.00654609	0.888889	1.62106	up
Com_11525_pos	Deoxyadenosine	C10 H13 N5 O3	251.103	5.033	252.11	No results	No results	Full match	652980	524751	685190	699374	614972	673901	1.09264e+06	1.21997e+06	1.14089e+06	1.31382e+06	999984	1.48863e+06	0.530762	-0.913863	8.86795e-06	1	1.61454	down
Com_1826_neg	2-[(3S)-1-(Cyclohexylmethyl)-3-pyrrolidinyl]-5-fluoro-1H-benzimidazole	C18 H24 F N3	301.2	5.418	300.193	Invalid mass	No results	No results	2.76186e+06	3.13994e+06	2.88635e+06	3.18201e+06	2.95764e+06	2.70558e+06	4.55039e+06	5.48919e+06	4.73317e+06	5.01433e+06	4.83277e+06	5.19002e+06	0.591528	-0.757482	8.78112e-08	1	1.61078	down
Com_180_neg	Prostaglandin E1	C20 H34 O5	354.24	6.485	353.233	Full match	Full match	Full match	9.71975e+07	9.19376e+07	1.188e+08	1.24937e+08	1.11842e+08	1.39105e+08	2.28376e+07	2.523e+07	2.29171e+07	2.59525e+07	2.75629e+07	3.02418e+07	4.41909	2.14375	1.48926e-08	1	1.61059	up
Com_3598_neg	3-[(methoxycarbonyl)amino]-2,2,3-trimethylbutanoic acid	C9 H17 N O4	203.115	5.774	202.108	Full match	No results	Full match	1.81734e+06	1.72552e+06	1.79743e+06	2.39298e+06	1.61775e+06	2.0104e+06	719614	687411	597045	764178	806213	854369	2.56533	1.35915	2.56393e-07	1	1.609	up
Com_3059_neg	16-(Hexopyranosyloxy)-7-hydroxy-8,9-epoxypimaran-18-oic acid	C26 H42 O10	514.282	6.146	513.275	Invalid mass	No results	No results	1.07263e+06	1.17916e+06	922769	992476	856912	1.25177e+06	1.62988e+06	2.06008e+06	1.95979e+06	2.47697e+06	1.92913e+06	2.68115e+06	0.492716	-1.02117	2.8858e-05	1	1.60281	down
Com_2528_neg	Prostaglandin F1α	C20 H36 O5	356.256	6.49	355.249	Full match	No results	No results	2.5481e+06	3.56903e+06	3.45752e+06	3.56367e+06	4.29527e+06	4.72056e+06	703975	804808	735027	1.31752e+06	958334	833354	4.13863	2.04915	5.99323e-07	1	1.59487	up
Com_9422_pos	N-Acetylvaline	C7 H13 N O3	159.09	4.766	160.097	No results	No results	Full match	1.86897e+06	1.65293e+06	2.20843e+06	2.57896e+06	1.79792e+06	2.50393e+06	586688	394120	749995	534130	471426	748715	3.61862	1.85544	3.05429e-06	1	1.5929	up
Com_2724_pos	4-Pregnen-17alpha,20alpha-Diol-3-One	C21 H32 O3	332.234	6.454	333.241	No results	No results	Full match	1.18435e+07	1.23825e+07	1.4781e+07	1.67912e+07	1.30706e+07	1.61673e+07	2.52196e+06	2.73804e+06	2.30675e+06	3.06576e+06	2.94193e+06	2.99918e+06	5.13082	2.35919	2.20527e-09	1	1.58969	up
Com_260_neg	Phosphoenolpyruvic acid	C3 H5 O6 P	167.982	1.524	166.975	Full match	Full match	Full match	1.91134e+07	1.73182e+07	2.30768e+07	7.2846e+06	2.2475e+07	2.2642e+07	7.00351e+07	5.6017e+07	4.9737e+07	7.11809e+07	7.06942e+07	6.33019e+07	0.293753	-1.76732	0.000491095	1	1.5878	down
Com_1194_pos	allantoate	C4 H8 N4 O4	176.054	1.215	177.061	No results	No results	Full match	3.10441e+07	6.19248e+07	3.72353e+07	4.44837e+07	4.96776e+07	5.93441e+07	2.68972e+07	2.34339e+07	2.5637e+07	2.71576e+07	2.63414e+07	2.54448e+07	1.83142	0.872966	0.00284448	1	1.58316	up
Com_3390_pos	5-Methylcytosine	C5 H7 N3 O	125.059	3.801	126.066	Full match	No results	Full match	1.16289e+06	1.20514e+06	1.51644e+06	1.03424e+06	869199	1.30572e+06	5.98417e+06	9.46315e+06	1.03497e+07	8.90065e+06	7.50406e+06	1.17541e+07	0.131471	-2.92718	3.18719e-08	1	1.58252	down
Com_171_neg	α-D-Glucose-1,6-bisphosphate	C6 H14 O12 P2	339.995	2.264	338.988	Full match	Full match	Full match	3.02763e+07	3.24995e+07	2.96271e+07	2.98232e+07	2.91131e+07	3.01126e+07	6.33471e+07	6.93806e+07	6.84772e+07	6.66596e+07	7.51167e+07	1.23768e+08	0.388757	-1.36306	0.000227904	1	1.57988	down
Com_5864_pos	L-Tryptophan	C11 H12 N2 O2	204.09	4.887	205.097	No results	No results	Full match	4.35265e+06	4.50362e+06	2.86571e+06	3.52353e+06	6.36707e+06	2.62849e+06	1.44467e+06	2.15977e+06	1.51769e+06	2.10049e+06	2.63542e+06	1.83243e+06	2.07358	1.05212	0.0019119	0.972222	1.57841	up
Com_2548_pos	2-methyl-2,3,4,5-tetrahydro-1,5-benzoxazepin-4-one	C10 H11 N O2	159.068	3.083	160.076	Invalid mass	No results	No results	1.99462e+07	2.19111e+07	2.16402e+06	8.76043e+06	1.04397e+07	2.58506e+06	728986	2.29471e+06	778966	1.53823e+06	1.70089e+06	1.05106e+06	8.13144	3.02351	0.00435137	0.972222	1.57551	up
Com_845_neg	8,15-Dihete	C20 H32 O4	336.23	6.482	335.223	No results	No results	Full match	1.15433e+07	1.1341e+07	1.61289e+07	1.53439e+07	1.36324e+07	1.80091e+07	2.7584e+06	2.79666e+06	2.85643e+06	3.04658e+06	2.94714e+06	3.30188e+06	4.85673	2.27999	7.97491e-07	1	1.55441	up
Com_5794_pos	D-Raffinose	C18 H32 O16	526.151	1.465	527.159	Invalid mass	No results	No results	3.51246e+06	4.15527e+06	5.00853e+06	4.51107e+06	4.64588e+06	4.95866e+06	853878	1.35888e+06	1.27382e+06	1.67752e+06	1.7372e+06	2.76222e+06	2.77248	1.47118	0.000623225	1	1.5531	up
Com_10563_pos	DL-2-(acetylamino)-3-phenylpropanoic acid	C11 H13 N O3	224.114	3.108	225.121	Invalid mass	No results	No results	2.07684e+06	2.21321e+06	1.60289e+06	2.03088e+06	517502	1.76259e+06	156497	601112	241012	256843	484385	279050	5.0542	2.33748	0.000312101	0.972222	1.55024	up
Com_1916_pos	Dl-3-Hydroxy-kynurenine	C10 H12 N2 O4	224.08	5.03	225.087	No results	No results	Full match	4.34997e+06	4.74525e+06	6.29182e+06	3.82904e+06	6.84127e+06	3.6535e+06	1.97468e+07	2.54224e+07	2.14135e+07	2.15815e+07	2.25526e+07	2.10417e+07	0.225495	-2.14883	8.82507e-06	1	1.54872	down
Com_1801_pos	Propionylcarnitine	C10 H19 N O4	217.131	2.835	218.139	Full match	Full match	Full match	2.79537e+07	3.35783e+07	2.87471e+07	3.2597e+07	2.7216e+07	3.29102e+07	6.38634e+06	8.14891e+06	7.44568e+06	9.0897e+06	7.53805e+06	8.53179e+06	3.88206	1.95682	3.10798e-09	1	1.5481	up
Com_630_neg	Prostaglandin E2	C20 H32 O5	388.201	6.452	387.194	Invalid mass	No results	No results	1.40323e+07	1.423e+07	1.99901e+07	2.08084e+07	1.59478e+07	2.54168e+07	1.71654e+06	3.42992e+06	3.80726e+06	4.09142e+06	3.4196e+06	4.45407e+06	5.27876	2.4002	4.22272e-06	1	1.5416	up
Com_573_pos	Cafestol	C20 H28 O3	316.203	6.401	317.211	Full match	No results	Full match	7.4873e+07	7.7574e+07	1.05355e+08	1.01061e+08	8.16676e+07	1.17347e+08	2.08878e+07	2.16036e+07	2.08498e+07	2.43685e+07	2.56535e+07	2.60228e+07	4.00239	2.00086	3.11717e-07	1	1.52965	up
Com_211_neg	N-(4-chlorophenethyl)-N'-(4-chlorophenyl)urea	C15 H14 Cl2 N2 O	354.056	7.494	353.048	Invalid mass	No results	No results	9.15256e+07	1.15239e+08	9.6097e+07	1.14977e+08	1.15131e+08	1.0518e+08	1.76025e+07	3.92832e+07	3.57322e+07	3.22223e+07	3.02678e+07	4.00497e+07	3.26992	1.70925	8.06118e-05	1	1.52731	up
Com_1796_neg	8-iso-15-keto Prostaglandin E2	C20 H30 O5	332.198	6.27	331.191	Invalid mass	No results	No results	4.16287e+06	4.2e+06	6.43879e+06	5.83143e+06	4.63202e+06	7.20327e+06	1.71197e+06	1.671e+06	1.76173e+06	1.99339e+06	1.6555e+06	2.04396e+06	2.99591	1.583	2.48724e-05	1	1.52699	up
Com_2844_pos	β-Cortolone	C21 H34 O5	348.229	6.405	349.237	Invalid mass	No results	No results	7.43733e+06	8.29669e+06	1.14623e+07	1.05164e+07	8.51078e+06	1.33382e+07	2.65061e+06	2.25742e+06	2.10438e+06	2.92651e+06	2.60857e+06	2.62475e+06	3.9257	1.97295	1.57144e-06	1	1.52556	up
Com_227_pos	13,14-dihydro-15-keto-PGD2	C20 H32 O5	352.224	6.401	375.213	No results	No results	Full match	2.67521e+08	2.78662e+08	3.76129e+08	3.5843e+08	2.99603e+08	4.43505e+08	7.85522e+07	8.1147e+07	8.347e+07	9.08411e+07	8.98809e+07	9.27316e+07	3.91746	1.96992	3.00929e-06	1	1.52335	up
Com_928_pos	L-Leucyl-L-alanine Hydrate	C9 H18 N2 O3	202.132	3.068	203.139	No results	No results	Full match	7.73704e+07	8.99775e+07	6.30253e+07	9.40053e+07	7.09983e+07	7.09696e+07	8.01813e+06	1.94512e+07	9.64817e+06	1.45011e+07	1.95727e+07	9.75959e+06	5.76086	2.52628	2.26511e-05	1	1.52166	up
Com_4156_pos	2,3-dihydroxypropyl 12-methyltridecanoate	C17 H34 O4	284.235	8.871	285.242	Invalid mass	No results	No results	3.64662e+06	4.28325e+06	4.86057e+06	3.44286e+06	4.17418e+06	3.39639e+06	1.75385e+06	1.36826e+06	1.44505e+06	1.31812e+06	1.57284e+06	1.48574e+06	2.66148	1.41223	2.2793e-07	1	1.5211	up
Com_4447_neg	(±)10(11)-EpDPA	C22 H32 O3	344.235	6.771	343.228	Full match	No results	Full match	1.25351e+06	1.26745e+06	1.32108e+06	1.5678e+06	1.63333e+06	1.60726e+06	236135	289855	200408	177736	176809	210391	6.69884	2.74391	1.04954e-08	1	1.51962	up
Com_304_pos	Betaine	C5 H11 N O2	117.079	1.419	118.086	Full match	Full match	Full match	4.20588e+08	3.86174e+08	4.41798e+08	4.45658e+08	3.42764e+08	3.89107e+08	8.39189e+07	5.73546e+07	6.92029e+07	6.21721e+07	6.45069e+07	6.18703e+07	6.08003	2.60408	4.2826e-10	1	1.51477	up
Com_2493_neg	ethyl 3-(1,3-benzodioxol-5-ylamino)-2-cyanoacrylate	C13 H12 N2 O4	260.083	5.277	259.076	Invalid mass	No results	No results	3.68242e+06	3.37254e+06	4.12588e+06	3.90881e+06	3.32079e+06	3.99185e+06	1.88802e+06	2.09e+06	2.05818e+06	2.16827e+06	1.85369e+06	2.96959e+06	1.71958	0.782058	0.000145511	1	1.51418	up
Com_639_pos	1,4-dihydroxyheptadec-16-en-2-yl acetate	C19 H36 O4	328.261	9.139	329.268	Full match	No results	No results	3.67467e+07	4.86592e+07	6.87056e+07	3.85713e+07	5.1059e+07	3.94408e+07	1.18913e+07	5.56875e+06	7.87527e+06	5.7061e+06	7.26055e+06	7.47104e+06	6.18667	2.62916	2.71414e-07	1	1.51249	up
Com_668_pos	2,4-dihydroxyheptadec-16-en-1-yl acetate	C19 H36 O4	328.261	9.298	329.268	Full match	No results	No results	4.91333e+07	6.60672e+07	5.51623e+07	3.46254e+07	4.42098e+07	4.05845e+07	9.76929e+06	4.18866e+06	8.71714e+06	3.96566e+06	5.51457e+06	8.4781e+06	7.13163	2.83423	4.94251e-06	1	1.51225	up
Com_5323_pos	Deoxycorticosterone	C21 H30 O3	330.219	6.404	331.226	No results	No results	Full match	2.89031e+06	2.61766e+06	4.36854e+06	4.27359e+06	3.31829e+06	4.42192e+06	691405	860650	717669	1.13824e+06	1.04255e+06	1.00324e+06	4.01381	2.00497	7.38199e-07	1	1.50066	up
Com_578_neg	Benzyl cinnamate	C16 H14 O2	238.098	6.055	237.091	Full match	No results	No results	1.29708e+07	1.19033e+07	1.1049e+07	1.39559e+07	1.29734e+07	1.46115e+07	2.13778e+07	2.26032e+07	2.30827e+07	2.39644e+07	1.94171e+07	2.58672e+07	0.568281	-0.815323	1.98095e-06	1	1.48101	down
Com_60_neg	Fumaric acid	C4 H4 O4	134.021	1.578	133.014	Invalid mass	Invalid mass	No match	2.29269e+08	3.97097e+08	2.32716e+08	4.81972e+08	2.3545e+08	3.46757e+08	1.00975e+08	1.10506e+08	1.12584e+08	1.37647e+08	1.00294e+08	2.347e+08	2.41402	1.27144	0.000770676	0.944444	1.47903	up
Com_4127_pos	Testosterone	C19 H28 O2	288.208	6.408	289.216	Full match	No results	Full match	3.73243e+06	4.67144e+06	4.85703e+06	6.5916e+06	5.29589e+06	6.60647e+06	1.87401e+06	1.59873e+06	1.41321e+06	1.6588e+06	1.64274e+06	1.81639e+06	3.17425	1.66642	7.99258e-06	1	1.47533	up
Com_10799_pos	Physostigmine	C15 H21 N3 O2	275.159	3.958	276.167	Invalid mass	No results	No results	171467	191961	235316	188993	93265.8	174182	981333	1.10735e+06	1.07806e+06	955541	1.20174e+06	1.70983e+06	0.150015	-2.73682	7.49331e-07	1	1.47225	down
Com_2932_neg	8(R)-Hydroxy-(5Z,9E,11Z,14Z)-eicosatetraenoic acid	C20 H32 O3	320.235	8.496	319.227	No results	No results	Full match	1.93561e+06	3.30795e+06	1.64548e+06	1.52803e+06	2.96511e+06	1.4503e+06	981167	1.60012e+06	1.0003e+06	1.24118e+06	1.54165e+06	958060	1.75248	0.809398	0.0139231	0.888889	1.4722	up
Com_3752_neg	N6-Succinyl Adenosine	C14 H17 N5 O8	383.108	5.063	382.1	No results	No results	Full match	2.17379e+06	2.21716e+06	2.27777e+06	2.28033e+06	2.10956e+06	2.18857e+06	527023	373759	442649	591757	343616	461685	4.83387	2.27318	5.26075e-06	1	1.46909	up
Com_3579_pos	N-Acetyl-L-leucine	C8 H15 N O3	173.105	5.669	174.112	No results	No results	Full match	1.14742e+07	1.18113e+07	1.12622e+07	1.2009e+07	1.07042e+07	1.21511e+07	4.8643e+06	4.31347e+06	3.45932e+06	2.50352e+06	3.06911e+06	4.02873e+06	3.12126	1.64213	5.47285e-05	1	1.46654	up
Com_1820_pos	gamma-Glutamylmethionine	C10 H18 N2 O5 S	278.094	4.873	279.101	No results	Full match	No results	2.2775e+07	2.94098e+07	2.92958e+07	3.22711e+07	2.14198e+07	3.22189e+07	3.46936e+06	2.92358e+06	3.8621e+06	3.84697e+06	3.3946e+06	3.10522e+06	8.12503	3.02237	3.99018e-09	1	1.46437	up
Com_2579_pos	MPK	C16 H30 N4 O4 S	187.099	2.971	188.107	Invalid mass	No results	No results	5.15934e+06	6.26893e+06	6.964e+06	6.8281e+06	4.68057e+06	8.55863e+06	9.04842e+06	1.12728e+07	1.19357e+07	9.72224e+06	1.33457e+07	1.75498e+07	0.52775	-0.922075	0.000724847	1	1.46115	down
Com_627_pos	3-(5-phenyl-1,3-oxazol-2-yl)-4-(trifluoromethyl)pyridine	C15 H9 F3 N2 O	290.063	3.258	291.07	Invalid mass	No results	No results	1.49339e+08	1.20258e+08	1.40422e+08	8.59089e+07	1.3431e+08	1.15366e+08	7.29972e+07	6.82045e+07	6.91809e+07	5.9611e+07	7.75071e+07	7.63146e+07	1.75927	0.814976	0.00040999	1	1.45768	up
Com_9491_pos	4-(methoxymethyl)-1,3-dimethyl-1H-pyrazolo[3,4-b]pyridin-6-ol	C10 H13 N3 O2	207.101	4.996	208.108	Full match	No results	No results	1.52671e+06	2.74093e+06	382416	1.41921e+06	2.29687e+06	531037	353215	398814	467609	459625	427732	402119	3.54594	1.82617	0.0230091	0.861111	1.45636	up
Com_3171_pos	SMK	C14 H28 N4 O5 S	364.174	4.901	365.181	Invalid mass	No results	No results	1.03069e+07	1.07742e+07	1.12722e+07	1.57329e+07	1.60353e+07	1.27086e+07	966444	3.65567e+06	4.71177e+06	4.98386e+06	7.45574e+06	4.98677e+06	2.87106	1.52158	0.00802378	1	1.44804	up
Com_1052_pos	N-[(4-hydroxy-3-methoxyphenyl)methyl]-8-methylnonanamide	C18 H29 N O3	329.196	5.038	330.203	Invalid mass	No results	No results	1.53159e+07	1.88282e+07	1.87021e+07	2.08871e+07	1.81475e+07	2.08589e+07	3.10773e+07	3.56558e+07	3.34096e+07	3.39449e+07	3.76258e+07	3.80278e+07	0.537518	-0.895614	1.83315e-06	1	1.44352	down
Com_33_neg	15(R)-Lipoxin A4	C20 H32 O5	352.225	6.431	351.217	Full match	No results	Full match	3.88369e+08	3.84048e+08	5.62862e+08	5.39006e+08	4.60184e+08	5.99481e+08	1.13425e+08	1.17189e+08	1.21079e+08	1.36923e+08	1.2607e+08	1.42273e+08	3.87598	1.95456	1.03348e-06	1	1.43941	up
Com_490_neg	Prostaglandin D3	C20 H30 O5	350.209	6.274	349.202	Full match	No results	No results	2.08846e+07	2.04943e+07	3.50135e+07	3.25807e+07	2.43059e+07	3.54034e+07	8.92754e+06	1.02226e+07	1.01275e+07	1.13836e+07	1.06219e+07	1.08762e+07	2.71371	1.44027	0.000110455	1	1.43912	up
Com_10965_pos	DKK	C16 H31 N5 O6	194.614	1.099	195.621	Invalid mass	No results	No results	588344	686258	605573	756466	906664	799686	1.0802e+06	1.0612e+06	1.17294e+06	1.11484e+06	1.4994e+06	1.01707e+06	0.625281	-0.677423	0.000374023	1	1.43413	down
Com_3147_pos	7-(2-thienyl)[1,2,4]triazolo[4,3-a]pyrimidine	C9 H6 N4 S	224.008	1.568	225.016	Invalid mass	No results	No results	3.29624e+06	3.97912e+06	4.24051e+06	3.504e+06	4.95974e+06	3.5952e+06	6.56793e+06	6.83123e+06	6.22847e+06	8.83589e+06	7.71158e+06	1.00586e+07	0.509905	-0.9717	5.59136e-05	1	1.42493	down
Com_1143_neg	Methionine	C5 H11 N O2 S	149.051	1.997	148.043	No results	No results	Full match	3.64042e+06	3.42045e+06	3.59149e+06	3.79039e+06	3.43909e+06	3.64246e+06	8.1388e+06	4.3373e+06	8.87978e+06	5.60829e+06	7.10138e+06	1.0767e+07	0.480105	-1.05858	0.00343704	1	1.42379	down
Com_1093_neg	11β-Prostaglandin E2	C20 H32 O5	704.449	6.464	703.442	Invalid mass	No results	No results	2.15364e+06	3.21613e+06	6.42681e+06	4.87557e+06	3.39448e+06	7.33202e+06	309100	90647.2	54778.4	122101	119683	406440	24.8457	4.63493	1.16505e-05	1	1.41866	up
Com_2996_pos	EMH	C16 H25 N5 O6 S	359.179	4.974	398.142	Invalid mass	No results	No results	6.27987e+06	8.1545e+06	3.97656e+06	8.84183e+06	6.32286e+06	8.73335e+06	522325	736067	481582	740485	666277	571013	11.3803	3.50846	1.3893e-07	1	1.4173	up
Com_7463_pos	Dehydroepiandrosterone (DHEA)	C19 H28 O2	270.198	6.401	271.205	Invalid mass	No results	No results	1.67124e+06	1.69735e+06	2.44151e+06	2.22705e+06	1.84185e+06	2.62886e+06	894504	652440	629125	771895	718109	701953	2.8635	1.51778	2.25858e-06	1	1.41686	up
Com_2762_pos	QMH	C16 H26 N6 O5 S	397.134	4.978	398.142	Invalid mass	No results	No results	7.73964e+06	9.91275e+06	5.11482e+06	1.09749e+07	8.05293e+06	1.01582e+07	1.29479e+06	2.0008e+06	1.38857e+06	1.7295e+06	1.56107e+06	1.47381e+06	5.49855	2.45905	1.41165e-06	1	1.41501	up
Com_711_neg	Taurochenodeoxycholic acid	C26 H45 N O6 S	499.296	9.319	498.289	Full match	No results	No results	4.66169e+06	1.36086e+07	1.96143e+07	1.35379e+07	1.13175e+07	1.77518e+07	7.05684e+06	3.12899e+06	3.37414e+06	2.10732e+06	3.52178e+06	3.8438e+06	3.49465	1.80515	0.00107481	0.972222	1.41189	up
Com_1619_neg	4-Hydroxy-L-Glutamic Acid	C5 H7 N O5	161.032	3.582	160.025	No results	No results	Full match	1.00118e+06	1.07155e+06	960943	1.24445e+06	1.57177e+06	1.72367e+06	2.58169e+06	3.11553e+06	3.5436e+06	4.55493e+06	2.83528e+06	4.21676e+06	0.363279	-1.46085	2.06394e-05	1	1.41057	down
Com_501_neg	Glutathione (oxidized)	C20 H32 N6 O12 S2	612.151	2.267	611.144	No results	Full match	Full match	5.30416e+06	7.22285e+06	4.29813e+06	3.39634e+06	2.5218e+06	6.35974e+06	1.56673e+07	1.59139e+07	1.92266e+07	2.85856e+07	1.38633e+07	2.4061e+07	0.24807	-2.01118	5.22239e-05	1	1.40848	down
Com_543_neg	Gamma-Glu-Leu	C11 H20 N2 O5	260.137	5.595	259.13	No results	No results	Full match	2.62698e+07	2.85076e+07	3.0996e+07	3.40268e+07	3.02242e+07	3.54533e+07	1.65947e+07	1.73981e+07	1.75148e+07	1.92115e+07	1.74677e+07	2.3401e+07	1.66217	0.733066	2.32916e-05	1	1.40027	up
Com_1712_pos	1-methyl-2-oxo-1,2-dihydroquinolin-4-yl N,N-dimethylcarbamate	C13 H14 N2 O3	246.104	3.798	247.111	Invalid mass	No results	No results	4.7799e+06	5.96727e+06	5.00623e+06	6.49074e+06	4.82742e+06	6.39773e+06	1.28008e+07	1.8462e+07	1.69567e+07	1.94453e+07	1.56852e+07	2.37557e+07	0.312488	-1.67813	1.64457e-06	1	1.39061	down
Com_621_neg	N-Acetyl-DL-glutamic acid	C7 H11 N O5	189.063	2.361	188.056	Full match	Full match	Full match	2.17228e+07	2.64345e+07	2.47658e+07	2.77682e+07	1.97555e+07	3.16631e+07	1.86751e+06	1.85122e+06	2.33142e+06	2.57664e+06	1.91742e+06	2.29086e+06	11.8511	3.56695	1.81605e-10	1	1.38554	up
Com_3837_pos	PMK	C16 H30 N4 O4 S	374.199	2.357	375.206	Full match	No results	No results	3.44062e+06	3.32616e+06	2.93141e+06	3.90843e+06	3.03268e+06	4.31472e+06	4.80717e+06	6.66967e+06	5.09718e+06	7.15898e+06	6.70042e+06	5.74817e+06	0.579135	-0.788029	0.000125336	1	1.37876	down
Com_2783_pos	VLK	C17 H34 N4 O4	179.129	2.548	180.136	Invalid mass	No results	No results	3.30734e+06	4.75625e+06	4.40884e+06	4.96521e+06	4.03487e+06	6.49521e+06	8.95397e+06	1.23469e+07	1.19995e+07	1.52604e+07	1.15279e+07	1.48044e+07	0.373435	-1.42107	1.11003e-05	1	1.37853	down
Com_3109_pos	Thymidine 5'-diphosphate	C10 H16 N2 O11 P2	402.021	1.382	403.029	No results	No results	Full match	3.6362e+06	4.91403e+06	4.31507e+06	5.35904e+06	4.71757e+06	3.79065e+06	6.11497e+06	6.08317e+06	6.58475e+06	7.87348e+06	5.97438e+06	1.32172e+07	0.58307	-0.77826	0.00814934	1	1.36836	down
Com_5266_pos	Choline bitartrate	C9 H19 N O7	253.117	1.921	254.125	No results	No results	Full match	3.04141e+06	3.22353e+06	4.00976e+06	4.4134e+06	3.33092e+06	3.75554e+06	1.2973e+06	2.60067e+06	1.35658e+06	1.98944e+06	1.54386e+06	1.96469e+06	2.02506	1.01797	0.000439528	1	1.36253	up
Com_619_pos	Sulfamethazine	C12 H14 N4 O2 S	278.088	5.548	279.095	Invalid mass	No results	No results	3.5734e+06	8.05633e+07	3.58813e+07	4.43563e+07	7.44131e+07	4.11046e+07	6.29194e+06	2.64001e+06	3.66456e+06	3.43776e+06	2.81481e+06	3.17316e+06	12.7095	3.66784	0.00390091	0.944444	1.3605	up
Com_3488_pos	4-[4-(trifluoromethoxy)anilino]-2H-1,3-benzoxazin-2-one	C15 H9 F3 N2 O3	344.038	3.549	345.046	Invalid mass	No results	No results	527978	2.24061e+06	2.47703e+06	2.30253e+06	1.78328e+06	3.05861e+06	6.95548e+06	9.72528e+06	1.057e+07	1.02774e+07	8.2075e+06	1.01949e+07	0.221525	-2.17446	0.00110077	1	1.35671	down
Com_2823_neg	5-(tert-butyl)-2-methyl-N-(5-methyl-3-isoxazolyl)-3-furamide	C14 H18 N2 O3	262.135	5.168	261.128	Invalid mass	No results	No results	2.63929e+06	1.9989e+06	2.02353e+06	2.32823e+06	4.47438e+06	2.3488e+06	944100	2.04809e+06	1.1085e+06	1.77686e+06	1.36457e+06	1.48978e+06	1.81096	0.856756	0.0061036	0.944444	1.35487	up
Com_789_pos	N-[2-chloro-6-(trifluoromethoxy)phenyl]-2,2-dimethylpropanamide	C12 H13 Cl F3 N O2	295.059	1.334	296.066	Full match	No results	No results	6.746e+07	9.17418e+07	8.42884e+07	9.24384e+07	7.03696e+07	1.05885e+08	3.50656e+07	3.60084e+07	3.94316e+07	4.3986e+07	3.2731e+07	6.07959e+07	2.0651	1.04621	0.00011039	1	1.35479	up
Com_3451_pos	LysoPE 18:0	C23 H48 N O7 P	481.317	8.972	482.324	No results	No results	Full match	5.07188e+06	7.37298e+06	6.81863e+06	4.22771e+06	6.3908e+06	4.71003e+06	2.86179e+06	1.23792e+06	1.90461e+06	836345	1.43472e+06	1.48704e+06	3.54339	1.82513	0.000154832	1	1.35262	up
Com_838_pos	Ala-Leu	C9 H18 N2 O3	202.132	5.013	203.139	No results	Full match	Full match	4.61565e+07	4.57217e+07	4.72742e+07	5.39793e+07	5.88822e+07	5.71824e+07	1.77782e+07	2.94064e+07	2.49802e+07	3.42333e+07	3.46175e+07	3.44695e+07	1.76195	0.817174	0.00169844	1	1.35186	up
Com_82_neg	2'-Deoxyadenosine 5'-monophosphate (dAMP)	C10 H14 N5 O6 P	331.068	1.96	330.06	Full match	Full match	Full match	4.35986e+07	3.94865e+07	5.68794e+07	4.08158e+07	5.36427e+07	3.7794e+07	1.83844e+08	1.90429e+08	2.34612e+08	1.55436e+08	1.62714e+08	2.18038e+08	0.237729	-2.07261	3.41093e-08	1	1.34452	down
Com_350_neg	Prostaglandin A2	C20 H30 O4	316.203	6.431	315.196	Invalid mass	No results	No match	3.01479e+07	2.89251e+07	4.31323e+07	4.06598e+07	3.43036e+07	4.80722e+07	8.38805e+06	8.78079e+06	9.07544e+06	1.04365e+07	9.18693e+06	1.09162e+07	3.96663	1.98791	1.04627e-06	1	1.3433	up
Com_5445_pos	(5-L-Glutamyl)-L-Amino Acid	C8 H14 N2 O5	218.09	2.146	219.098	No results	No results	Full match	1.60807e+06	1.51065e+06	1.71077e+06	1.69379e+06	1.82538e+06	2.22197e+06	295540	323211	482121	533117	706711	921098	3.24073	1.69632	0.000588759	1	1.33418	up
Com_709_pos	N6-Acetyl-L-lysine	C8 H16 N2 O3	188.116	1.717	189.123	Full match	Full match	Full match	6.15526e+07	7.0784e+07	4.97012e+07	7.00293e+07	9.32664e+07	1.21414e+08	1.15408e+07	1.28515e+07	1.39189e+07	1.96432e+07	1.34533e+07	1.88637e+07	5.17048	2.3703	2.94299e-06	1	1.33056	up
Com_5541_pos	MKK	C17 H35 N5 O4 S	405.234	4.673	406.241	Invalid mass	No results	No results	1.6394e+06	820018	1.50628e+06	2.29365e+06	1.65605e+06	1.95315e+06	4.90011e+06	3.67128e+06	4.56787e+06	4.90313e+06	4.18092e+06	5.57276e+06	0.355034	-1.49397	0.000291368	1	1.3289	down
Com_186_pos	Monoolein	C21 H40 O4	356.292	10.172	357.3	Full match	No results	Full match	1.78621e+08	2.80704e+08	2.64792e+08	1.60253e+08	2.27413e+08	1.76717e+08	3.37997e+07	1.51016e+07	2.19807e+07	9.82848e+06	1.49048e+07	2.00906e+07	11.136	3.47716	1.84314e-06	1	1.32605	up
Com_5556_neg	Xanthosine	C10 H12 N4 O6	284.075	4.774	283.068	No results	No results	Full match	1.01259e+06	1.01261e+06	1.03111e+06	1.06479e+06	826807	820463	574316	480367	521589	641032	627371	585899	1.68146	0.749713	1.33249e-05	1	1.32207	up
Com_10622_pos	O-Acetyl-L-carnitine	C9 H17 N O4	203.116	4.834	424.265	No results	No results	Full match	327411	515272	394919	345427	369560	458211	701233	730024	790805	844596	773117	764273	0.523626	-0.933391	9.14631e-05	1	1.31219	down
Com_51_neg	Thymidine 5'-monophosphate	C10 H15 N2 O8 P	322.056	3.51	321.049	Full match	Full match	Full match	7.55586e+07	6.95846e+07	1.07531e+08	7.2463e+07	9.0993e+07	7.89404e+07	2.95089e+08	3.99494e+08	4.19786e+08	3.60165e+08	2.63263e+08	3.56262e+08	0.236417	-2.0806	5.1633e-08	1	1.30771	down
Com_3642_neg	N-Acetyl-DL-tryptophan	C13 H14 N2 O3	246.1	5.639	245.093	Full match	No results	Full match	1.01382e+06	1.41509e+06	814108	897362	1.46646e+06	986006	249800	379290	193885	536364	397009	430361	3.01496	1.59214	0.000197751	1	1.30487	up
Com_4807_neg	Glycolithocholic acid	C26 H43 N O4	433.318	8.123	432.311	No results	No results	Full match	567436	823906	551854	500657	729230	423820	76194.5	169643	71280.1	106930	129043	80228	5.67945	2.50575	2.76837e-06	1	1.30469	up
Com_3038_pos	Dl-3-Hydroxynorvaline	C5 H11 N O3	133.074	1.531	134.081	No results	No results	Full match	4.31367e+06	5.23945e+06	4.67267e+06	5.12053e+06	4.88858e+06	4.3339e+06	5.30276e+06	9.59474e+06	7.04114e+06	8.44937e+06	1.37752e+07	9.01582e+06	0.537219	-0.896417	0.0056721	1	1.30356	down
Com_7169_pos	YLK	C21 H34 N4 O5	844.508	5.238	423.261	Invalid mass	No results	No results	914709	1.17683e+06	1.06922e+06	1.20504e+06	1.19131e+06	1.54975e+06	2.45713e+06	2.22864e+06	2.18134e+06	2.53493e+06	2.48214e+06	3.56378e+06	0.460052	-1.12013	1.68729e-05	1	1.29574	down
Com_5719_pos	N-α-L-Acetyl-arginine	C8 H16 N4 O3	216.122	1.602	217.129	Full match	No results	Full match	1.11657e+06	1.22164e+06	1.33439e+06	1.16188e+06	1.13759e+06	2.11344e+06	4.1671e+06	2.48256e+06	4.0831e+06	3.50538e+06	1.87502e+06	5.29292e+06	0.377721	-1.40461	0.0007498	0.972222	1.29512	down
Com_6787_pos	PC (3:0/18:5)	C29 H48 N O8 P	569.308	9.28	570.316	No results	Invalid mass	No results	1.08256e+06	1.67204e+06	1.54903e+06	1.00928e+06	1.1995e+06	1.14119e+06	848600	473570	532444	357743	310210	702901	2.37286	1.24663	0.00108818	1	1.2912	up
Com_7034_pos	N,N-Dimethyldecylamine N-oxide	C12 H27 N O	201.209	5.775	202.216	Full match	No results	No results	3.27996e+06	4.15078e+06	4.70466e+06	3.15318e+06	2.9349e+06	2.40137e+06	3.38888e+06	1.38142e+06	1.79629e+06	1.12905e+06	1.81216e+06	1.04125e+06	1.95514	0.967272	0.00686238	0.888889	1.2905	up
Com_4135_pos	L-Asparagine	C4 H8 N2 O3	132.054	2.005	133.061	No results	No results	Full match	3.47805e+06	3.60369e+06	4.07556e+06	5.11453e+06	4.42948e+06	4.29874e+06	2.0348e+06	2.28624e+06	2.1779e+06	2.3585e+06	2.10802e+06	2.58429e+06	1.84505	0.883663	1.56521e-05	1	1.28268	up
Com_4329_pos	IPH	C17 H27 N5 O4	730.413	4.781	366.214	Invalid mass	No results	No results	2.67071e+06	3.22892e+06	3.22875e+06	3.37328e+06	3.25862e+06	3.92912e+06	3.76853e+06	4.91818e+06	4.97735e+06	5.15908e+06	4.89904e+06	5.93241e+06	0.663958	-0.590836	0.000447341	0.972222	1.27362	down
Com_1157_neg	dCMP	C9 H14 N3 O7 P	307.057	1.54	306.049	No results	No results	Full match	2.75289e+06	2.50402e+06	3.41137e+06	2.63901e+06	2.7929e+06	2.84727e+06	9.00008e+06	7.55104e+06	9.72478e+06	8.53152e+06	7.00079e+06	9.50856e+06	0.330252	-1.59836	2.97845e-08	1	1.27146	down
Com_1543_pos	(6E)-7-(2H-1,3-benzodioxol-5-yl)-1-(piperidin-1-yl)hept-6-en-1-one	C19 H25 N O3	315.18	5.165	316.187	Invalid mass	No results	No results	9.73318e+06	1.21665e+07	1.24198e+07	1.38644e+07	1.02991e+07	1.54919e+07	1.6185e+07	1.84391e+07	1.81609e+07	1.95696e+07	1.98598e+07	2.58227e+07	0.626708	-0.674134	0.000648691	1	1.27122	down
Com_7631_pos	Leucine-enkephalin	C28 H37 N5 O7	555.267	4.862	556.275	No results	No results	Full match	1.72675e+06	2.01535e+06	2.59742e+06	1.62069e+06	2.34029e+06	2.33876e+06	1.15644e+06	590409	539419	966554	1.31165e+06	1.43259e+06	2.10757	1.07558	0.00360766	1	1.26888	up
Com_3560_neg	dAMP	C10 H14 N5 O6 P	331.068	4.657	330.061	No results	No results	Full match	510778	488185	644290	420374	597164	441971	1.56346e+06	1.69951e+06	1.94904e+06	1.86895e+06	2.16046e+06	1.43962e+06	0.290492	-1.78343	1.05376e-07	1	1.26784	down
Com_10359_pos	DNK	C14 H25 N5 O7	375.181	5.088	376.188	Invalid mass	No results	No results	611092	657545	612970	649005	653411	880607	697571	853350	836143	1.04334e+06	2.04113e+06	1.31198e+06	0.599193	-0.738906	0.034594	0.916667	1.25932	down
Com_653_neg	3-[4-(tert-butyl)anilino]-2-(3-thienylcarbonyl)acrylonitrile	C18 H18 N2 O S	310.116	2.472	309.109	Invalid mass	No results	No results	4.26673e+06	7.10332e+06	7.6e+06	7.6451e+06	6.83792e+06	7.9281e+06	1.27714e+07	1.86254e+07	1.75495e+07	2.178e+07	1.73419e+07	2.28587e+07	0.373049	-1.42256	1.58654e-05	1	1.25786	down
Com_1805_pos	Nicotinic Acid	C6 H5 N O2	123.032	1.933	124.039	No results	No results	Full match	9.54098e+06	9.73032e+06	7.16444e+06	9.52595e+06	8.57482e+06	9.15801e+06	2.93559e+07	2.05308e+07	1.50413e+07	2.47279e+07	2.36662e+07	1.49527e+07	0.41859	-1.25639	0.000273379	1	1.24893	down
Com_2166_neg	3,8,9-trihydroxy-10-propyl-3,4,5,8,9,10-hexahydro-2H-oxecin-2-one	C12 H20 O5	245.137	2.145	244.13	Invalid mass	No results	No results	5.76589e+06	4.84822e+06	5.49144e+06	5.48643e+06	5.98469e+06	5.48378e+06	2.22941e+06	3.26126e+06	2.50804e+06	3.44425e+06	2.41334e+06	3.32527e+06	1.92418	0.944245	0.000146077	1	1.24867	up
Com_2481_pos	PPH	C16 H23 N5 O4	349.175	4.976	350.183	Full match	No results	No results	1.40563e+06	1.96835e+06	1.41357e+06	1.90274e+06	2.21259e+06	981379	4.14328e+06	6.09615e+06	4.14585e+06	5.31669e+06	5.44186e+06	5.87252e+06	0.318679	-1.64982	3.5743e-05	1	1.2486	down
Com_3175_pos	Targinine	C7 H16 N4 O2	188.127	1.364	189.135	No results	Full match	Full match	5.45189e+06	6.75466e+06	4.07011e+06	6.66158e+06	5.81948e+06	5.56492e+06	7.47605e+06	7.79558e+06	8.46348e+06	9.28165e+06	8.39827e+06	1.28402e+07	0.632615	-0.660601	0.00198381	1	1.24835	down
Com_1624_pos	L-Methionine sulfoxide	C5 H11 N O3 S	165.046	1.42	166.053	Full match	Full match	No results	6.27031e+06	1.14466e+07	5.9046e+06	9.13204e+06	1.50675e+07	1.0806e+07	3.80303e+06	2.61617e+06	3.62443e+06	3.08491e+06	2.06307e+06	4.8154e+06	2.93032	1.55106	0.000295959	1	1.24554	up
Com_5618_neg	Inosine-5'-monophosphate (IMP)	C10 H13 N4 O8 P	348.046	2.251	347.039	Full match	Full match	Full match	357688	267472	292339	258045	292762	405369	495999	436530	778040	767009	368656	699363	0.528451	-0.920158	0.00359706	0.972222	1.23762	down
Com_2324_pos	LPH	C17 H27 N5 O4	182.603	4.781	183.611	Invalid mass	No results	No results	5.4384e+06	6.75858e+06	7.89363e+06	8.07802e+06	6.81495e+06	7.09705e+06	8.24968e+06	1.10059e+07	1.11295e+07	1.01224e+07	1.10151e+07	1.38661e+07	0.643546	-0.635884	0.000701032	1	1.2359	down
Com_120_pos	L-Glutathione oxidized	C20 H32 N6 O12 S2	612.152	2.249	307.083	Full match	Full match	Full match	9.04089e+07	1.32335e+08	6.73517e+07	8.72127e+07	9.80141e+07	9.24895e+07	3.06178e+08	3.10433e+08	3.13327e+08	4.23932e+08	2.58877e+08	3.37608e+08	0.291132	-1.78025	1.08112e-06	1	1.23208	down
Com_1647_pos	PC (17:2/22:6)	C47 H78 N O8 P	815.542	10.047	816.549	No results	Invalid mass	No results	2.47953e+06	2.05121e+06	4.31654e+06	4.19675e+06	5.49539e+06	5.53798e+06	2.00345e+07	8.19017e+06	7.58489e+06	7.88933e+06	1.0213e+07	6.90477e+06	0.395901	-1.33679	0.00283025	1	1.2221	down
Com_7036_pos	Ala-trp	C14 H17 N3 O3	275.128	5.176	276.135	No results	No results	Full match	1.75209e+06	2.15869e+06	1.68299e+06	2.16308e+06	1.92431e+06	2.03813e+06	620505	1.75659e+06	764840	1.33723e+06	1.10455e+06	1.24657e+06	1.71578	0.778868	0.0112511	0.944444	1.22169	up
Com_7764_pos	5-Hydroxyindole-3-acetic acid	C10 H9 N O3	191.058	4.738	209.092	No results	No results	Full match	2.53889e+06	2.70103e+06	2.49463e+06	2.8256e+06	2.11332e+06	2.68007e+06	1.49795e+06	1.32343e+06	1.39584e+06	1.27285e+06	1.50962e+06	1.49823e+06	1.80674	0.853388	1.04739e-06	1	1.22162	up
Com_10950_pos	DPK	C15 H26 N4 O6	380.169	5.074	381.175	Invalid mass	No results	No results	884985	1.02017e+06	932486	1.4677e+06	1.46692e+06	1.85368e+06	463993	518253	1.50038e+06	701303	713729	876132	1.59746	0.67578	0.0383462	0.861111	1.21556	up
Com_11558_pos	α-Estradiol	C18 H24 O2	272.173	9.593	273.18	Invalid mass	No results	No results	425912	723653	391022	564119	565284	371663	182706	112387	221246	116596	303422	234219	2.59843	1.37764	0.000745329	1	1.21425	up
Com_155_pos	2-Arachidonoyl glycerol	C23 H38 O4	378.274	10.009	379.282	Invalid mass	No results	No results	2.29831e+08	2.92137e+08	4.38147e+08	2.19396e+08	2.69753e+08	2.45043e+08	5.26419e+07	1.78245e+07	3.31008e+07	1.23215e+07	1.99853e+07	3.36966e+07	9.99175	3.32074	1.79627e-05	1	1.21182	up
Com_915_neg	Prostaglandin J2	C20 H30 O4	334.214	6.72	333.207	Full match	No results	Full match	5.77366e+06	4.30542e+06	1.09459e+07	1.28163e+07	6.0605e+06	1.31652e+07	1.90073e+06	1.79701e+06	1.74998e+06	2.16586e+06	1.81599e+06	2.69666e+06	4.37622	2.12968	0.000438522	1	1.20431	up
Com_3299_pos	N1-isopropyl-2-(phenylthio)benzamide	C16 H17 N O S	249.122	7.114	250.129	Invalid mass	No results	No results	1.41651e+07	1.43774e+07	1.13682e+07	1.13568e+07	1.3804e+07	8.53695e+06	8.55662e+06	8.22346e+06	6.05523e+06	6.24669e+06	8.89952e+06	5.98715e+06	1.67411	0.743396	0.00102296	0.944444	1.20375	up
Com_467_pos	5-oxoproline	C5 H7 N O3	129.043	2.26	130.05	No results	No results	Full match	8.68173e+07	8.89434e+07	8.04133e+07	9.54177e+07	7.86823e+07	8.26924e+07	3.62456e+07	3.88336e+07	4.56629e+07	4.50854e+07	4.14571e+07	3.98134e+07	2.07596	1.05378	3.90972e-08	1	1.19747	up
Com_1543_neg	Erythronolactone	C4 H6 O4	118.026	2.6	117.019	No results	Full match	Full match	3.68218e+06	5.31454e+06	3.77875e+06	3.39352e+06	4.39104e+06	4.64567e+06	3.20598e+06	1.77538e+06	2.99602e+06	2.22517e+06	1.06573e+06	2.92716e+06	1.77562	0.828323	0.0128984	1	1.19721	up
Com_8443_pos	D-(+)-Tryptophan	C11 H12 N2 O2	204.09	5.476	205.097	Full match	Full match	Full match	3.46083e+06	3.05768e+06	2.45345e+06	2.65357e+06	2.34845e+06	2.03391e+06	2.36145e+06	1.23801e+06	1.60637e+06	1.59621e+06	1.18165e+06	1.3105e+06	1.72236	0.784384	0.00191745	0.944444	1.19203	up
Com_9293_pos	Tauro-alpha-Muricholic acid sodium salt	C26 H44 N Na O7 S	537.272	9.929	269.643	No results	No results	Full match	628154	572753	1.15341e+06	667210	717851	613854	506797	227005	226065	260316	233293	309411	2.46938	1.30415	0.000268448	1	1.19122	up
Com_2707_neg	Lauric acid ethyl ester	C14 H28 O2	228.209	9.574	227.201	Full match	No results	Full match	821754	1.32992e+06	800590	847701	950357	713958	576404	507423	490204	310127	270777	445806	2.10105	1.07111	0.000695251	1	1.18782	up
Com_2515_pos	ANK	C13 H25 N5 O5	331.185	2.251	332.193	Full match	No results	No results	6.10318e+06	6.94257e+06	6.45676e+06	7.94271e+06	6.75443e+06	8.66341e+06	1.06371e+07	1.31533e+07	1.19442e+07	1.39499e+07	1.21377e+07	1.78854e+07	0.537753	-0.894984	7.1771e-05	1	1.18656	down
Com_730_neg	LPC 22:5	C30 H52 N O7 P	615.353	9.038	614.346	No results	Invalid mass	No results	4.85026e+06	5.69167e+06	6.86421e+06	4.13804e+06	5.45535e+06	4.2067e+06	3.33881e+06	1.54164e+06	2.3354e+06	858139	1.41381e+06	1.69333e+06	2.79097	1.48077	0.0011957	1	1.18493	up
Com_1883_neg	Pyridoxal 5-phosphate monohydrate	C8 H12 N O7 P	265.035	2.4	264.028	No results	No results	Full match	2.56771e+06	3.16673e+06	3.22332e+06	3.68523e+06	2.82461e+06	2.33892e+06	5.15379e+06	5.1752e+06	5.02575e+06	4.65571e+06	5.11253e+06	5.48572e+06	0.581747	-0.781536	0.00023521	1	1.18216	down
Com_2807_pos	dTMP	C10 H15 N2 O8 P	322.057	3.505	323.064	No results	No results	Full match	1.47743e+06	4.10586e+06	4.62472e+06	4.41183e+06	5.5605e+06	5.82581e+06	9.83753e+06	1.42295e+07	1.44885e+07	1.41426e+07	1.04619e+07	1.40005e+07	0.33704	-1.56901	0.00163445	1	1.1767	down
Com_4678_neg	L-lysine	C6 H14 N2 O2	146.105	1.333	145.098	No results	No results	Full match	416956	584104	540555	588405	551338	338854	963536	1.06022e+06	1.07791e+06	1.10972e+06	1.15255e+06	1.30234e+06	0.453058	-1.14223	9.12151e-05	1	1.17465	down
Com_10136_pos	Isobutyryl carnitine	C11 H21 N O4	231.147	5.842	232.154	No results	No results	Full match	2.46593e+06	2.36379e+06	1.77559e+06	1.2582e+06	2.23436e+06	1.49144e+06	1.58727e+06	1.28043e+06	994172	796883	1.21396e+06	958898	1.69642	0.762497	0.00588345	0.916667	1.17269	up
Com_10041_pos	YLH	C21 H29 N5 O5	431.219	4.679	432.226	Invalid mass	No results	No results	81259.8	187317	262869	203921	206814	255618	478093	518567	287821	690069	474969	1.11277e+06	0.336244	-1.57242	0.00183915	1	1.1726	down
Com_114_pos	Spermine	C10 H26 N4	202.216	1.18	203.223	Full match	Full match	Full match	3.02214e+08	2.94561e+08	4.82424e+08	5.45914e+08	2.79683e+08	8.57604e+08	8.91087e+08	7.11716e+08	9.84716e+08	8.92304e+08	6.44046e+08	1.04607e+09	0.534319	-0.904226	0.0101292	0.944444	1.17161	down
Com_10786_pos	ethyl 4-({[(3-morpholinopropyl)amino]carbothioyl}amino)benzoate	C17 H25 N3 O3 S	373.148	2.124	374.155	Invalid mass	No results	No results	1.43506e+06	1.71493e+06	1.15246e+06	1.56372e+06	1.21935e+06	1.74509e+06	536941	1.17994e+06	974597	1.14725e+06	1.03394e+06	1.00152e+06	1.50329	0.588126	0.0144806	0.972222	1.16886	up
Com_2073_pos	3-amino-2-phenyl-2H-pyrazolo[4,3-c]pyridine-4,6-diol	C12 H10 N4 O2	242.08	5.823	243.087	Full match	No results	No results	1.96368e+07	2.54424e+07	2.23713e+07	2.96246e+07	2.32562e+07	1.74138e+07	1.28777e+07	1.47493e+07	9.07076e+06	1.25429e+07	1.34598e+07	1.06321e+07	1.87836	0.909473	0.000138174	1	1.16158	up
Com_2615_pos	2-benzyl-6-hydroxy-2-azabicyclo[2.2.2]octan-3-one	C14 H17 N O2	231.123	6.45	232.131	Invalid mass	No results	No results	1.35686e+07	1.68483e+07	2.13466e+07	1.60237e+07	1.94274e+07	1.76759e+07	1.14407e+07	8.8455e+06	1.06487e+07	7.04347e+06	8.92984e+06	9.28205e+06	1.8667	0.900492	5.90966e-05	1	1.16081	up
Com_912_neg	6-Hydroxymelatonin	C13 H16 N2 O3	248.119	4.935	247.112	Invalid mass	No results	No results	1.30814e+07	1.02794e+07	7.70483e+06	1.05276e+07	1.42786e+07	7.41352e+06	2.7063e+06	6.92491e+06	3.3105e+06	6.0499e+06	6.11188e+06	5.43294e+06	2.07245	1.05134	0.00329156	1	1.15997	up
Com_4502_neg	Trehalose	C12 H22 O11	342.117	4.914	341.11	No results	No results	Full match	1.16097e+06	1.34341e+06	914250	1.23993e+06	1.60891e+06	802529	262624	1.04333e+06	396095	912277	975632	370456	1.78516	0.836057	0.0362323	0.861111	1.1567	up
Com_650_neg	LPC 14:0	C22 H46 N O7 P	513.306	8.489	512.299	No results	Invalid mass	No results	1.56599e+07	1.84926e+07	1.91391e+07	1.29619e+07	2.01787e+07	1.33131e+07	1.19143e+07	5.77225e+06	8.47396e+06	4.03775e+06	6.45133e+06	7.06199e+06	2.28189	1.19023	0.0010456	1	1.15648	up
Com_10405_pos	RMK	C17 H35 N7 O4 S	415.231	5.163	416.238	Invalid mass	No results	No results	931346	735235	817066	769347	1.11523e+06	910580	1.20841e+06	1.77142e+06	1.28112e+06	1.74155e+06	1.2514e+06	1.75425e+06	0.586005	-0.771016	0.000373327	1	1.15213	down
Com_2348_pos	4-Ethylbenzaldehyde	C9 H10 O	134.073	6.946	135.08	Full match	No results	No results	1.85799e+07	2.04047e+07	1.63815e+07	1.57249e+07	2.10524e+07	1.28784e+07	1.06564e+07	9.28019e+06	8.71312e+06	8.4204e+06	1.20821e+07	8.97328e+06	1.80681	0.853448	0.000135626	1	1.13636	up
Com_9319_pos	6-Ketoprostaglandin F1α	C20 H34 O6	392.217	6.185	393.224	Invalid mass	No results	No results	1.19639e+06	1.22941e+06	1.32831e+06	1.36112e+06	1.55531e+06	1.81872e+06	825848	700179	741908	719612	613708	1.04222e+06	1.82821	0.870432	0.000109159	1	1.13516	up
Com_5513_pos	2,3-diphenylpyrazine	C16 H12 N2	232.097	5.786	233.104	Invalid mass	No results	No results	981329	791158	929357	1.39097e+06	884657	735136	2.8376e+06	1.12377e+06	5.26415e+06	3.73165e+06	1.74441e+06	1.18834e+06	0.359511	-1.47589	0.0169386	0.944444	1.13515	down
Com_2931_neg	Resveratrol	C14 H12 O3	228.078	6.727	227.071	Full match	No results	No results	1.16168e+06	1.63625e+06	1.71891e+06	1.5953e+06	2.02894e+06	1.441e+06	591601	589016	557672	670018	519541	660058	2.67066	1.4172	5.32899e-06	1	1.13473	up
Com_4610_pos	Glycohyocholic acid Sodium salt	C26 H42 N Na O6	487.293	6.78	488.3	No results	No results	Full match	6.46339e+06	7.21453e+06	5.00531e+06	5.50101e+06	9.23133e+06	4.92044e+06	3.53053e+06	3.57887e+06	2.79716e+06	3.6843e+06	4.50142e+06	3.21994e+06	1.79878	0.847019	0.00107816	1	1.13171	up
Com_2427_pos	PC (18:5e/2:0)	C28 H48 N O7 P	541.316	8.345	542.322	No results	Full match	No results	3.42277e+06	3.76052e+06	3.78318e+06	2.82598e+06	3.39087e+06	3.18765e+06	1.77316e+06	763596	1.31404e+06	369637	862659	1.07725e+06	3.30679	1.72543	0.00166342	1	1.12625	up
Com_673_neg	4-Acetamidobutyric Acid	C6 H11 N O3	145.074	5.63	144.066	No results	No results	Full match	1.87471e+07	1.64122e+07	1.52695e+07	1.57582e+07	1.68143e+07	1.17164e+07	1.06565e+07	1.08422e+07	7.2836e+06	7.71089e+06	8.94066e+06	7.24257e+06	1.79811	0.846478	0.000151734	1	1.12272	up
Com_820_neg	N-Acetylaspartic acid	C6 H9 N O5	175.048	1.956	174.04	Full match	Full match	Full match	1.02032e+07	1.33322e+07	8.09761e+06	1.05563e+07	1.55391e+07	2.18073e+07	1.69649e+06	1.56634e+06	2.58935e+06	2.79231e+06	1.72236e+06	1.74569e+06	6.5664	2.7151	2.33457e-06	1	1.12217	up
Com_89_pos	Palmitic Acid	C16 H32 O2	273.266	5.998	274.274	Invalid mass	No results	No results	8.26471e+08	9.29589e+08	1.356e+09	6.82461e+08	7.44484e+08	7.31037e+08	6.79571e+08	2.96746e+08	6.14606e+08	3.29011e+08	5.80606e+08	3.44145e+08	1.85259	0.889545	0.00649598	1	1.11866	up
Com_2829_neg	D-2-Aminoadipic acid	C6 H11 N O4	161.068	2.367	160.061	No results	No results	Full match	2.95213e+06	2.75051e+06	2.7753e+06	3.17269e+06	3.30105e+06	3.92023e+06	1.33348e+06	1.58521e+06	1.78895e+06	1.62137e+06	1.50234e+06	1.75287e+06	1.96906	0.977506	2.97712e-06	1	1.11812	up
Com_2577_pos	(+)-alpha-Lipoic acid	C8 H14 O2 S2	206.043	1.269	207.05	No results	No results	Full match	7.06243e+06	9.0985e+06	9.2063e+06	9.37128e+06	9.04646e+06	9.46272e+06	1.4671e+07	1.36761e+07	1.64263e+07	8.71679e+06	1.62449e+07	1.74223e+07	0.610938	-0.710903	0.00429932	0.861111	1.11129	down
Com_1388_neg	gamma-Glutamylglutamic acid	C10 H16 N2 O7	276.095	2.335	275.088	No results	No results	Full match	3.35546e+06	2.78404e+06	1.74679e+06	3.70469e+06	4.99345e+06	4.34666e+06	4.01765e+06	4.41465e+06	5.39365e+06	7.25393e+06	8.78392e+06	5.93648e+06	0.584663	-0.774323	0.0182082	0.916667	1.10214	down
Com_2189_pos	PC (14:0e/3:0)	C25 H52 N O7 P	509.348	9.862	510.355	No results	Full match	Full match	5.02217e+06	5.09912e+06	6.53066e+06	3.7289e+06	5.31285e+06	4.57604e+06	3.22222e+06	1.26473e+06	2.25646e+06	747477	1.39332e+06	1.5993e+06	2.88737	1.52975	0.00161008	1	1.09815	up
Com_385_pos	2'-Deoxyadenosine-5'-monophosphate	C10 H14 N5 O6 P	331.068	1.951	332.075	No results	Full match	Full match	3.16895e+07	5.20824e+07	5.78725e+07	6.76153e+07	8.44146e+07	8.02821e+07	1.80921e+08	1.80087e+08	2.05709e+08	2.26753e+08	1.74486e+08	2.60415e+08	0.304432	-1.71581	0.000131438	1	1.0951	down
Com_4106_pos	N-(cyclopropylmethyl)-N'-phenylurea	C11 H14 N2 O	212.091	1.131	213.098	Invalid mass	No results	No results	2.09948e+06	487248	1.41499e+06	2.83614e+06	1.0718e+06	1.22759e+06	3.36361e+06	2.98511e+06	3.22862e+06	3.1479e+06	3.67549e+06	3.49068e+06	0.459357	-1.12231	0.0138411	1	1.08834	down
Com_7438_pos	1,3-Dimethyluracil	C6 H8 N2 O2	140.059	1.541	141.066	No results	No results	Full match	2.29171e+06	2.65767e+06	1.80245e+06	2.68679e+06	4.04933e+06	2.26494e+06	1.43401e+06	1.73341e+06	1.51557e+06	1.36084e+06	1.54901e+06	1.6234e+06	1.70926	0.773368	0.00461539	1	1.08709	up
Com_1356_neg	LPC 17:1	C25 H50 N O7 P	553.337	9.182	552.33	No results	Invalid mass	No results	3.63689e+06	4.39861e+06	4.85499e+06	3.0202e+06	4.91199e+06	3.47451e+06	3.64484e+06	1.45364e+06	2.57824e+06	915684	1.5175e+06	2.07187e+06	1.99455	0.996066	0.00954395	0.916667	1.08615	up
Com_741_neg	Uridine 5'-diphosphogalactose	C15 H24 N2 O17 P2	566.054	2.127	565.047	Full match	No results	Full match	8.06669e+06	6.60351e+06	6.97941e+06	6.61275e+06	5.94103e+06	6.30373e+06	1.48508e+07	1.87626e+07	1.33494e+07	1.38319e+07	1.81204e+07	1.3031e+07	0.440553	-1.18261	3.17524e-06	1	1.08293	down
Com_98_pos	1-Palmitoylglycerol	C19 H38 O4	330.277	9.785	331.284	Full match	No results	Full match	2.20558e+08	2.79388e+08	3.57104e+08	1.92766e+08	2.46072e+08	2.23842e+08	1.1839e+08	5.50701e+07	7.46216e+07	3.68056e+07	5.59498e+07	8.69254e+07	3.55274	1.82893	0.000146474	1	1.08272	up
Com_932_neg	LPC 20:3	C28 H52 N O7 P	591.353	9.18	590.346	No results	Invalid mass	No results	3.08949e+06	3.71378e+06	4.37614e+06	2.57089e+06	3.33355e+06	3.1574e+06	2.40955e+06	1.13356e+06	1.75961e+06	716305	1.05403e+06	1.33561e+06	2.40719	1.26735	0.00170938	1	1.07976	up
Com_1517_pos	UR-144 N-(2-hydroxypentyl) metabolite	C21 H29 N O2	327.217	5.243	328.224	Invalid mass	No results	No results	7.75808e+06	8.18128e+06	9.49534e+06	1.40949e+07	1.05821e+07	1.21422e+07	1.31268e+07	1.80877e+07	1.58883e+07	1.72305e+07	1.52389e+07	2.61173e+07	0.589025	-0.763599	0.00274057	0.972222	1.07731	down
Com_4632_pos	QNK	C15 H28 N6 O6	388.207	2.367	389.214	Full match	No results	No results	2.06709e+06	2.38356e+06	2.22094e+06	2.72295e+06	2.03927e+06	3.73192e+06	3.44805e+06	5.16284e+06	5.25546e+06	5.73375e+06	5.32419e+06	7.09925e+06	0.473581	-1.07832	0.0002287	0.972222	1.07316	down
Com_1913_neg	LPC 19:1	C27 H54 N O7 P	581.369	10.033	580.361	No results	Invalid mass	No results	1.90894e+06	2.19939e+06	2.61086e+06	1.51131e+06	2.40113e+06	1.90458e+06	1.96288e+06	578227	1.21841e+06	358974	670486	786989	2.24826	1.16881	0.00984475	0.916667	1.0695	up
Com_3297_neg	9-HpOTrE	C18 H30 O4	310.214	6.959	309.207	No results	No results	Full match	1.70668e+06	1.42969e+06	1.64859e+06	1.949e+06	1.99823e+06	1.81481e+06	1.02695e+06	1.30165e+06	792020	1.10327e+06	1.08842e+06	1.62575e+06	1.52016	0.604226	0.00483249	0.972222	1.0655	up
Com_3246_pos	7-(2-aminophenyl)heptanoic acid	C13 H19 N O2	243.122	1.505	244.129	Invalid mass	No results	No results	1.44259e+06	2.01467e+06	1.69092e+06	1.79714e+06	1.33357e+06	1.84223e+06	3.33496e+06	3.9931e+06	4.5302e+06	4.72328e+06	4.97164e+06	7.54222e+06	0.347859	-1.52342	4.29875e-05	1	1.06464	down
Com_761_neg	4-Toluenesulfonic acid	C7 H8 O3 S	172.019	5.721	171.012	No results	Full match	No results	1.90948e+07	4.62473e+06	6.31937e+06	1.87802e+07	3.63678e+06	1.54395e+07	4.73554e+06	3.15667e+06	2.33348e+06	2.84046e+06	2.49639e+06	2.68815e+06	3.72015	1.89536	0.0121448	0.944444	1.06347	up
Com_1405_pos	Choline	C5 H13 N O	103.1	9.649	104.107	Full match	Full match	No results	1.09416e+07	1.4473e+07	1.53616e+07	9.44373e+06	1.58441e+07	1.27309e+07	1.19056e+07	5.77601e+06	6.65445e+06	3.91637e+06	4.38871e+06	5.99923e+06	2.03919	1.02799	0.00318714	0.944444	1.05863	up
Com_9606_pos	Roseoflavin	C18 H23 N5 O6	405.162	4.048	406.169	Invalid mass	No results	No results	272718	535242	355798	403160	515727	855838	669374	696083	764557	1.21844e+06	815784	1.0957e+06	0.558653	-0.839976	0.0104843	0.888889	1.05007	down
Com_1273_neg	2-Hydroxycaproic acid	C6 H12 O3	132.078	5.733	131.071	Full match	Full match	Full match	1.08589e+07	8.3704e+06	8.57961e+06	1.05951e+07	1.0726e+07	8.09116e+06	6.67429e+06	6.63353e+06	5.31936e+06	5.58399e+06	7.24567e+06	5.13561e+06	1.56374	0.645005	0.000254696	1	1.04757	up
Com_680_neg	LPC 20:1	C28 H56 N O7 P	595.384	10.439	594.377	No results	Invalid mass	No results	1.06091e+07	1.16362e+07	1.38884e+07	8.58391e+06	1.23006e+07	9.73474e+06	1.16856e+07	5.4936e+06	7.26995e+06	3.64847e+06	4.86004e+06	6.98947e+06	1.67103	0.740741	0.0154804	0.888889	1.04132	up
Com_4884_pos	LysoPC 20:2	C28 H54 N O7 P	547.361	10.155	548.368	No results	No results	Full match	934033	1.37279e+06	1.52646e+06	694753	1.04389e+06	862998	843695	422869	475000	331750	285452	480193	2.26665	1.18056	0.001679	0.972222	1.03961	up
Com_2757_pos	N-Propionylglycine	C5 H9 N O3	131.058	4.956	132.065	No results	No results	Full match	1.83359e+07	1.5907e+07	1.53621e+07	1.5824e+07	1.67542e+07	1.25789e+07	1.23402e+07	1.24401e+07	9.44032e+06	8.95323e+06	1.06234e+07	7.47199e+06	1.54665	0.629146	0.00139812	1	1.03798	up
Com_1756_neg	Xanthohumol	C21 H22 O5	354.149	9.808	353.142	Invalid mass	No results	No results	925711	1.71123e+06	1.59912e+06	1.03577e+06	1.71996e+06	886189	807262	729414	435247	408186	389200	761136	2.23144	1.15798	0.00175963	1	1.03635	up
Com_2145_neg	5-S-cysteinyldopa	C12 H16 N2 O6 S	316.073	5.428	315.066	No results	No results	Full match	438583	1.19339e+06	1.43044e+06	532600	1.98862e+06	1.54582e+06	169432	117475	221493	169031	108786	463667	5.7041	2.512	0.000406803	0.972222	1.02406	up
Com_3326_pos	23-Nordeoxycholic acid	C23 H38 O4	378.277	9.404	379.283	No results	No results	Full match	9.60639e+06	9.64772e+06	1.39184e+07	8.13e+06	1.12745e+07	9.90092e+06	5.52539e+06	1.49737e+06	3.32242e+06	1.32322e+06	2.1942e+06	2.73617e+06	3.764	1.91227	0.000691838	1	1.02038	up
Com_396_pos	Leucylproline	C11 H20 N2 O3	228.148	5.093	229.155	Full match	No results	Full match	5.40838e+07	6.16278e+07	6.47861e+07	6.86876e+07	6.08898e+07	6.61006e+07	8.88679e+07	1.1016e+08	1.13119e+08	1.24966e+08	1.08546e+08	1.26329e+08	0.559796	-0.837027	8.89132e-06	1	1.01669	down
Com_1600_pos	Prolylglycine	C7 H12 N2 O3	172.085	1.525	173.092	Full match	No results	Full match	7.82135e+06	7.71583e+06	8.05031e+06	8.27135e+06	8.78484e+06	8.61381e+06	1.13234e+07	1.37876e+07	1.41013e+07	1.58577e+07	1.36868e+07	2.02947e+07	0.553135	-0.854296	0.00051175	1	1.00246	down
Com_1571_pos	PC (18:3e/2:0)	C28 H52 N O7 P	545.349	9.209	546.356	No results	Full match	No results	5.34459e+06	8.13963e+06	8.20073e+06	5.38453e+06	6.85861e+06	4.71966e+06	3.60263e+06	2.46088e+06	3.59628e+06	1.75575e+06	2.13873e+06	2.01145e+06	2.48288	1.31201	0.000193623	1	1.00217	up
Com_1172_pos	PC (20:5e/2:0)	C30 H52 N O7 P	569.348	9.065	570.355	No results	Full match	No results	8.59867e+06	1.17071e+07	1.21932e+07	6.89807e+06	9.67769e+06	8.27714e+06	6.17998e+06	3.0263e+06	4.83225e+06	1.88241e+06	2.68449e+06	3.24518e+06	2.62473	1.39217	0.000979412	1	1.00105	up

## Sheet: Table S3.2
Table S3.2. The proteins differentially regulated in yak rumen epithelialcells treated with high concentration of short-chain fatty acids
Protein	Description	Gene	SCFA_1	SCFA_2	SCFA_3	CONT_1	CONT_2	CONT_3	SCFA.vs.CONT FC	SCFA.vs.CONT Pvalue	SCFA.vs.CONT log2FC	SCFA.vs.CONT UP.DOWN	GO_NUM	GO_Description	KEGG_Description	KEGG_EC	KEGG_ko	COG_Function_Description	COG_Function_Class	COG_Class_Description	IPR_Term	Number of predicted TMHs (TMHMM2.0)
A0A6B0RV05	Inositol-3-phosphate synthase 1	E5288_WYG021163	283.7	284.9	288.2	167.5	167.4	163.8	1.71807	3.19621e-07	0.780786	up	3	Molecular Function:inositol-3-phosphate synthase activity (GO:0004512),Biological Process:inositol biosynthetic process (GO:0006021),Biological Process:phospholipid biosynthetic process (GO:0008654)	myo-inositol-1-phosphate synthase	5.5.1.4	ko00562 Inositol phosphate metabolism ko01100 Metabolic pathways	Myo-inositol-1-phosphate synthase	I	Lipid transport and metabolism ;	IPR002587 [Myo-inositol-1-phosphate synthase] ; IPR013021[Myo-inositol-1-phosphate synthase, GAPDH-like]	0
A0A6B0QYH7	45 kDa calcium-binding protein	E5288_WYG004959	2142.2	2140.8	2129	2838.6	2835.2	2803.9	0.756337	5.18308e-07	-0.402898	down	1	Molecular Function:calcium ion binding (GO:0005509)	calcium-binding protein	--	--	--	--	--	IPR002048 [EF-hand domain]	1
L8J157	Alpha-internexin (Fragment)	M91_06636	1443	1453.3	1522	194.2	210	188.9	7.4495	9.71217e-07	2.89714	up	2	Molecular Function:structural molecule activity (GO:0005198),Cellular Component:intermediate filament (GO:0005882)	vimentin	--	ko05169 Epstein-Barr virus infection ko05206 MicroRNAs in cancer	--	--	--	IPR001664 [Intermediate filament protein] ; IPR006821[Intermediate filament head, DNA-binding domain]	0
L8IIL2	Apolipoprotein D (Fragment)	M91_13869	352.8	340.8	354.8	571.4	559.6	566.8	0.617505	2.59812e-06	-0.695477	down	--	--	apolipoprotein D and lipocalin family protein	--	--	Bacterial lipocalin	M	Cell wall/membrane/envelope biogenesis ;	IPR000566 [Lipocalin/cytosolic fatty-acid binding domain]	0
L8J2T2	Nuclear pore complex protein Nup96	M91_07827	8066.2	7997	8096.7	6736.1	6702	6638.2	1.2034	4.9798e-06	0.267121	up	2	Cellular Component:nuclear pore (GO:0005643),Biological Process:transport (GO:0006810)	nuclear pore complex protein Nup98-Nup96	--	ko03013 RNA transport ko05164 Influenza A	--	--	--	IPR007230 [Peptidase S59, nucleoporin] ; IPR021967[Nuclear protein 96]	0
L8IK39	SPATS2-like protein (Fragment)	M91_14972	1326.3	1275.2	1297.1	2251.5	2190.2	2173.1	0.589375	5.47496e-06	-0.762741	down	--	--	--	--	--	--	--	--	IPR009816 [Protein of unknown function DUF1387]	0
L8J2P3	Protein FAM115C (Fragment)	M91_03720	477.5	471.7	484.9	276.4	267	256.9	1.79195	6.40983e-06	0.841533	up	--	--	--	--	--	Membrane protein involved in colicin uptake	M	Cell wall/membrane/envelope biogenesis ;	IPR031161 [Peptidase family M60 domain]	0
A0A6B0S5M4	Fibrillar collagen NC1 domain-containing protein	E5288_WYG003954	3435.4	3062.4	3216.8	6675.5	6738.2	6849.8	0.479414	7.97157e-06	-1.06066	down	1	Molecular Function:extracellular matrix structural constituent (GO:0005201)	collagen, type V/XI/XXIV/XXVII, alpha	--	ko04974 Protein digestion and absorption	Autotransporter adhesin	UW	Intracellular trafficking, secretion, and vesicular transport ; Extracellular structures ;	IPR000885 [Fibrillar collagen, C-terminal] ; IPR008160[Collagen triple helix repeat]	0
A0A6B0RZ25	ABC-type glutathione-S-conjugate transporter	E5288_WYG003577	1121.3	1101	1079.4	1466.3	1480.6	1476.6	0.7464	8.23874e-06	-0.421979	down	5	Molecular Function:ATP binding (GO:0005524),Biological Process:transport (GO:0006810),Cellular Component:integral component of membrane (GO:0016021),Molecular Function:ATPase activity (GO:0016887),Biological Process:transmembrane transport (GO:0055085)	ATP-binding cassette, subfamily C (CFTR/MRP), member 3	--	ko01523 Antifolate resistance ko02010 ABC transporters ko04976 Bile secretion	ABC-type multidrug transport system, ATPase and permease component	V	Defense mechanisms ;	IPR003439 [ABC transporter-like] ; IPR011527[ABC transporter type 1, transmembrane domain]	14
A0A6B0RUH7	Receptor protein-tyrosine kinase	E5288_WYG016957	661.6	667.6	663.8	918.2	892.4	917.2	0.730625	9.12169e-06	-0.452796	down	3	Molecular Function:protein kinase activity (GO:0004672),Molecular Function:protein binding (GO:0005515),Biological Process:protein phosphorylation (GO:0006468)	Eph receptor B2	2.7.10.1	ko04360 Axon guidance	Ankyrin repeat	T	Signal transduction mechanisms ;	IPR001090 [Ephrin receptor ligand binding domain] ; IPR001245[Serine-threonine/tyrosine-protein kinase catalytic domain] ; IPR001660[Sterile alpha motif domain] ; IPR003961[Fibronectin type III] ; IPR011641[Tyrosine-protein kinase ephrin type A/B receptor-like] ; IPR027936[Ephrin receptor, transmembrane domain]	1
A0A6B0S4E9	IF rod domain-containing protein	E5288_WYG007285	4371.1	4414.2	4676.3	1434.6	1445.8	1271	3.24267	9.68124e-06	1.69718	up	2	Molecular Function:structural molecule activity (GO:0005198),Cellular Component:intermediate filament (GO:0005882)	neurofilament heavy polypeptide	--	ko05014 Amyotrophic lateral sclerosis (ALS)	Ca2+-binding protein, RTX toxin-related	Q	Secondary metabolites biosynthesis, transport and catabolism ;	IPR001664 [Intermediate filament protein] ; IPR010790[Repeat of unknown function DUF1388]	0
L8HQ07	NADH dehydrogenase [ubiquinone] 1 alpha subcomplex assembly factor 3	E5288_WYG018631	531.6	518.2	524.2	417.4	416.5	414.3	1.26102	1.07611e-05	0.334586	up	--	--	--	--	--	Uncharacterized conserved protein, contains Mth938-like domain	S	Function unknown ;	IPR007523 [NDUFAF3/Mth938 domain-containing protein]	0
L8IJH7	Selenoprotein N (Fragment)	M91_13386	299.8	318.6	304.7	480.9	471	474.4	0.647199	1.20965e-05	-0.627719	down	--	--	selenoprotein N	--	--	--	--	--	--	0
L8I4W9	Protein-serine/threonine kinase	M91_18192	3142.9	3063.9	3105.2	2489.7	2477.4	2465.2	1.25291	1.25471e-05	0.325282	up	--	--	pyruvate dehydrogenase kinase 2/3/4	2.7.11.2	--	Signal transduction histidine kinase regulating C4-dicarboxylate transport system	T	Signal transduction mechanisms ;	IPR003594 [Histidine kinase-like ATPase, C-terminal domain] ; IPR018955[Branched-chain alpha-ketoacid dehydrogenase kinase/Pyruvate dehydrogenase kinase, N-terminal]	0
L8IKE5	Discoidin, CUB and LCCL domain-containing protein 2 (Fragment)	M91_09451	1498.8	1550.5	1515.4	1108.6	1093.5	1107	1.37944	1.26103e-05	0.464081	up	--	--	--	--	--	--	--	--	IPR000421 [Coagulation factor 5/8 C-terminal domain] ; IPR000859[CUB domain] ; IPR004043[LCCL domain]	1
L8I7D5	Tubulin beta chain	M91_11286	773.4	812.3	794.3	478	461.7	460.2	1.70012	1.31547e-05	0.765638	up	1	Molecular Function:GTPase activity (GO:0003924)	tubulin beta	--	ko04145 Phagosome ko04540 Gap junction	--	--	--	IPR003008 [Tubulin/FtsZ, GTPase domain] ; IPR018316[Tubulin/FtsZ, 2-layer sandwich domain]	0
L8HVY4	59 kDa serine/threonine-protein kinase	E5288_WYG010511	5504.5	5525.6	5451.5	7686.6	7450.4	7466	0.729178	1.36105e-05	-0.455658	down	2	Molecular Function:protein kinase activity (GO:0004672),Biological Process:protein phosphorylation (GO:0006468)	integrin-linked kinase	2.7.11.1	ko03320 PPAR signaling pathway ko04360 Axon guidance ko04510 Focal adhesion ko05100 Bacterial invasion of epithelial cells ko05213 Endometrial cancer	Ankyrin repeat	T	Signal transduction mechanisms ;	IPR001245 [Serine-threonine/tyrosine-protein kinase catalytic domain] ; IPR020683[Ankyrin repeat-containing domain]	0
L8I8Q5	CMP-N-acetylneuraminate-beta-galactosamide-alpha-2, 3-sialyltransferase 1 (Fragment)	M91_08845	596.6	607	606	498.2	493.5	487.4	1.22345	1.73365e-05	0.290951	up	2	Biological Process:protein glycosylation (GO:0006486),Molecular Function:sialyltransferase activity (GO:0008373)	beta-galactoside alpha-2,3-sialyltransferase (sialyltransferase 4A)	2.4.99.4	ko00512 Mucin type O-glycan biosynthesis ko00533 Glycosaminoglycan biosynthesis - keratan sulfate ko00603 Glycosphingolipid biosynthesis - globo and isoglobo series ko00604 Glycosphingolipid biosynthesis - ganglio series ko01100 Metabolic pathways	--	--	--	IPR001675 [Glycosyl transferase family 29]	1
A0A6B0R9M4	Osteonectin	E5288_WYG019326	1964.9	1781.2	1867.5	3251.5	3329.8	3263.2	0.570227	1.74387e-05	-0.810392	down	4	Molecular Function:calcium ion binding (GO:0005509),Molecular Function:protein binding (GO:0005515),Cellular Component:proteinaceous extracellular matrix (GO:0005578),Biological Process:signal transduction (GO:0007165)	--	--	--	--	--	--	IPR002350 [Kazal domain] ; IPR015369[Follistatin/Osteonectin EGF domain] ; IPR019577[SPARC/Testican, calcium-binding domain]	0
L8IVU1	AMP deaminase	M91_01618	963.8	941.9	940.1	641	625.1	601.9	1.52345	1.83582e-05	0.60734	up	1	Molecular Function:deaminase activity (GO:0019239)	AMP deaminase	3.5.4.6	ko00230 Purine metabolism ko01100 Metabolic pathways	Adenosine deaminase	F	Nucleotide transport and metabolism ;	IPR001365 [Adenosine/AMP deaminase domain]	0
L8IY13	E3 ubiquitin-protein ligase MARCH5	M91_12373	1266	1262.8	1256.6	1066.4	1048.6	1037.5	1.20076	1.84297e-05	0.263949	up	1	Molecular Function:zinc ion binding (GO:0008270)	E3 ubiquitin-protein ligase MARCH5	2.3.2.27	--	--	--	--	IPR011016 [Zinc finger, RING-CH-type]	3
A0A6B0RBN1	F-actin-capping protein subunit alpha	E5288_WYG014431	2332.6	2280.7	2338.8	1885.4	1867	1880.8	1.23413	2.16964e-05	0.303494	up	2	Cellular Component:F-actin capping protein complex (GO:0008290),Biological Process:barbed-end actin filament capping (GO:0051016)	capping protein (actin filament) muscle Z-line, alpha	--	ko04144 Endocytosis	--	--	--	IPR002189 [F-actin-capping protein subunit alpha]	0
A0A6B0RHQ1	SFM domain-containing protein	E5288_WYG006748	4415.3	4505.6	4454.9	3569	3592.5	3489.8	1.25579	2.36411e-05	0.328596	up	1	Molecular Function:protein binding (GO:0005515)	U4/U6 small nuclear ribonucleoprotein PRP4	--	ko03040 Spliceosome	WD40 repeat	R	General function prediction only ;	IPR001680 [WD40 repeat] ; IPR014906[Pre-mRNA processing factor 4 (PRP4)-like]	0
A0A6B0RPA0	IF rod domain-containing protein	E5288_WYG015056	454.1	470.4	422	123.5	107.5	108.7	3.96379	2.43912e-05	1.98688	up	2	Molecular Function:structural molecule activity (GO:0005198),Cellular Component:intermediate filament (GO:0005882)	neurofilament light polypeptide	--	ko05014 Amyotrophic lateral sclerosis (ALS)	--	--	--	IPR001664 [Intermediate filament protein] ; IPR006821[Intermediate filament head, DNA-binding domain]	0
L8J2V6	Cytosolic purine 5-nucleotidase	M91_06637	2569.1	2600.7	2632	3788.7	3821.9	3967.9	0.673818	2.65794e-05	-0.569569	down	--	--	5'-nucleotidase	3.1.3.5	ko00230 Purine metabolism ko00240 Pyrimidine metabolism ko00760 Nicotinate and nicotinamide metabolism ko01100 Metabolic pathways	Chromosome segregation ATPase	D	Cell cycle control, cell division, chromosome partitioning ;	IPR008380 [HAD-superfamily hydrolase, subfamily IG, 5'-nucleotidase]	0
L8HRZ9	Scaffold attachment factor B2	M91_17096	4172.2	4269.6	4156.5	2891.5	2733.3	2721.1	1.50952	2.66347e-05	0.59409	up	1	Molecular Function:nucleic acid binding (GO:0003676)	--	--	--	RNA recognition motif (RRM) domain	J	Translation, ribosomal structure and biogenesis ;	IPR000504 [RNA recognition motif domain] ; IPR003034[SAP domain]	0
L8HL28	Heat shock 70 kDa protein 1B	M91_14111	7588.1	7458	7949.4	4389.2	4524.2	4443.2	1.72166	2.97193e-05	0.783799	up	--	--	heat shock 70kDa protein 1/2/6/8	--	ko03040 Spliceosome ko04010 MAPK signaling pathway ko04141 Protein processing in endoplasmic reticulum ko04144 Endocytosis ko04213 Longevity regulating pathway - multiple species ko04612 Antigen processing and presentation ko04915 Estrogen signaling pathway ko05134 Legionellosis ko05145 Toxoplasmosis ko05162 Measles ko05164 Influenza A ko05169 Epstein-Barr virus infection	Molecular chaperone DnaK (HSP70)	O	Posttranslational modification, protein turnover, chaperones ;	IPR013126 [Heat shock protein 70 family]	0
L8IPP0	78 kDa glucose-regulated protein	M91_20624	19999.1	20799.6	20086.7	14844.7	15023.3	14838	1.36191	3.22364e-05	0.445628	up	--	--	heat shock 70kDa protein 5	--	ko03060 Protein export ko04141 Protein processing in endoplasmic reticulum ko04918 Thyroid hormone synthesis ko05020 Prion diseases	Molecular chaperone DnaK (HSP70)	O	Posttranslational modification, protein turnover, chaperones ;	IPR013126 [Heat shock protein 70 family]	0
L8HWU4	RNA helicase	M91_00484	2228.5	2265.1	2301.2	1760	1729.7	1702.8	1.30858	3.69103e-05	0.388002	up	3	Molecular Function:nucleic acid binding (GO:0003676),Molecular Function:helicase activity (GO:0004386),Molecular Function:ATP binding (GO:0005524)	ATP-dependent RNA helicase DHX36	3.6.4.13	ko03018 RNA degradation	HrpA-like RNA helicase	J	Translation, ribosomal structure and biogenesis ;	IPR001650 [Helicase, C-terminal] ; IPR007502[Helicase-associated domain] ; IPR011545[DEAD/DEAH box helicase domain] ; IPR011709[Domain of unknown function DUF1605]	0
L8ITS2	NADH dehydrogenase [ubiquinone] 1 alpha subcomplex subunit 10, mitochondrial	M91_00022	3264.6	3419.5	3310	4253	4277.7	4303	0.778739	3.96148e-05	-0.360789	down	--	--	NADH dehydrogenase (ubiquinone) 1 alpha subcomplex subunit 10	--	ko00190 Oxidative phosphorylation ko01100 Metabolic pathways ko04723 Retrograde endocannabinoid signaling ko04932 Non-alcoholic fatty liver disease (NAFLD) ko05010 Alzheimer's disease ko05012 Parkinson's disease ko05016 Huntington's disease	Deoxyadenosine/deoxycytidine kinase	F	Nucleotide transport and metabolism ;	IPR031314 [Deoxynucleoside kinase domain]	0
L8INC0	Glycogen [starch] synthase (Fragment)	M91_16010	2046.9	2116.4	2114.4	1551.8	1514.4	1571.9	1.35351	4.28626e-05	0.436702	up	2	Molecular Function:glycogen (starch) synthase activity (GO:0004373),Biological Process:glycogen biosynthetic process (GO:0005978)	glycogen synthase	2.4.1.11	ko00500 Starch and sucrose metabolism ko01100 Metabolic pathways ko04151 PI3K-Akt signaling pathway ko04152 AMPK signaling pathway ko04910 Insulin signaling pathway ko04922 Glucagon signaling pathway ko04931 Insulin resistance	Glycosyltransferase involved in cell wall bisynthesis	M	Cell wall/membrane/envelope biogenesis ;	IPR008631 [Glycogen synthase]	0
A0A6B0QTW4	Fibrillar collagen NC1 domain-containing protein	E5288_WYG006352	2855.6	2311.3	2574	6603.6	6908.3	6415.4	0.388457	4.44457e-05	-1.36417	down	1	Molecular Function:extracellular matrix structural constituent (GO:0005201)	collagen, type I, alpha	--	ko04151 PI3K-Akt signaling pathway ko04510 Focal adhesion ko04512 ECM-receptor interaction ko04611 Platelet activation ko04926 Relaxin signaling pathway ko04933 AGE-RAGE signaling pathway in diabetic complications ko04974 Protein digestion and absorption ko05146 Amoebiasis ko05165 Human papillomavirus infection	Autotransporter adhesin	UW	Intracellular trafficking, secretion, and vesicular transport ; Extracellular structures ;	IPR000885 [Fibrillar collagen, C-terminal] ; IPR008160[Collagen triple helix repeat]	0
L8I6L3	Sickle tail protein-like protein (Fragment)	M91_16226	85	83	83.7	115.2	116.3	111.4	0.734033	4.47368e-05	-0.446083	down	--	--	SRC kinase signaling inhibitor 1	--	--	--	--	--	IPR022782 [Actin interacting protein 3, C-terminal]	0
L8IQI0	Aldo_ket_red domain-containing protein	M91_21026	774.7	752.4	724.9	371.3	380	332	2.07883	4.62817e-05	1.05577	up	--	--	aldehyde reductase	1.1.1.21	ko00040 Pentose and glucuronate interconversions ko00051 Fructose and mannose metabolism ko00052 Galactose metabolism ko00561 Glycerolipid metabolism ko00790 Folate biosynthesis ko01100 Metabolic pathways	Aldo/keto reductase, related to diketogulonate reductase	Q	Secondary metabolites biosynthesis, transport and catabolism ;	IPR023210 [NADP-dependent oxidoreductase domain]	0
A0A6B0QTQ5	Procollagen-proline 4-dioxygenase	E5288_WYG000270	8467.3	8788.6	8629.4	6724.8	6552.6	6658.4	1.29843	4.70509e-05	0.376772	up	4	Molecular Function:procollagen-proline 4-dioxygenase activity (GO:0004656),Cellular Component:endoplasmic reticulum (GO:0005783),Molecular Function:oxidoreductase activity (GO:0016491),Biological Process:oxidation-reduction process (GO:0055114)	prolyl 4-hydroxylase	1.14.11.2	ko00330 Arginine and proline metabolism ko01100 Metabolic pathways	Proline 4-hydroxylase (includes Rps23 Pro-64 3,4-dihydroxylase Tpa1), contains SM-20 domain	JO	Translation, ribosomal structure and biogenesis ; Posttranslational modification, protein turnover, chaperones ;	IPR005123 [Oxoglutarate/iron-dependent dioxygenase] ; IPR013547[Prolyl 4-hydroxylase alpha-subunit, N-terminal]	0
A0A6B0RK32	Integrin beta	E5288_WYG021384	9784.6	10189.4	9874.4	12986.6	13371.1	13353.7	0.751633	4.7749e-05	-0.4119	down	--	--	integrin beta 1	--	ko04015 Rap1 signaling pathway ko04145 Phagosome ko04151 PI3K-Akt signaling pathway ko04360 Axon guidance ko04510 Focal adhesion ko04512 ECM-receptor interaction ko04514 Cell adhesion molecules (CAMs) ko04530 Tight junction ko04611 Platelet activation ko04670 Leukocyte transendothelial migration ko04810 Regulation of actin cytoskeleton ko05100 Bacterial invasion of epithelial cells ko05133 Pertus…	Secreted protein containing bacterial Ig-like domain and vWFA domain	R	General function prediction only ;	IPR002369 [Integrin beta subunit, VWA domain] ; IPR012896[Integrin beta subunit, tail] ; IPR013111[EGF-like domain, extracellular] ; IPR014836[Integrin beta subunit, cytoplasmic domain] ; IPR033760[Integrin beta N-terminal]	2
L8I521	Rho GDP-dissociation inhibitor 2	E5288_WYG013795	1229.3	1319.5	1262.5	1950.3	1937.7	2023.3	0.644748	4.84481e-05	-0.633192	down	2	Molecular Function:Rho GDP-dissociation inhibitor activity (GO:0005094),Cellular Component:cytoplasm (GO:0005737)	Rho GDP-dissociation inhibitor	--	ko04722 Neurotrophin signaling pathway ko04962 Vasopressin-regulated water reabsorption	--	--	--	IPR000406 [Rho protein GDP-dissociation inhibitor]	0
A0A6B0RF35	Protein transport protein sec16	E5288_WYG017752	439.3	441.5	433.3	598.3	628.8	622.3	0.710555	4.91818e-05	-0.492982	down	1	Biological Process:oxidation-reduction process (GO:0055114)	COPII coat assembly protein SEC16	--	--	NADPH:quinone reductase or related Zn-dependent oxidoreductase	CR	Energy production and conversion ; General function prediction only ;	IPR013149 [Alcohol dehydrogenase, C-terminal] ; IPR013154[Alcohol dehydrogenase, N-terminal] ; IPR024298[Ancestral coatomer element 1, Sec16/Sec31] ; IPR024340[Sec16, central conserved domain]	0
L8IP81	U3 small nucleolar RNA-associated protein 11	E5288_WYG006443	2183.2	2226.4	2188.1	1798.3	1843.5	1793.3	1.21391	5.083e-05	0.279657	up	2	Biological Process:rRNA processing (GO:0006364),Cellular Component:small-subunit processome (GO:0032040)	U3 small nucleolar RNA-associated protein 11	--	--	--	--	--	IPR007144 [Small-subunit processome, Utp11]	0
A0A6B0RM54	Activated RNA polymerase II transcriptional coactivator p15	E5288_WYG006788	213.1	218.3	221.9	65.3	59.4	84.7	3.11987	5.17391e-05	1.64148	up	2	Molecular Function:DNA binding (GO:0003677),Molecular Function:transcription coactivator activity (GO:0003713)	--	--	--	--	--	--	IPR003173 [Transcriptional coactivator p15 (PC4)]	0
L8HVZ4	DUF4939 domain-containing protein (Fragment)	M91_03888	419.8	423.5	448.1	260	260.8	250.8	1.67367	5.18987e-05	0.743011	up	--	--	--	--	--	--	--	--	IPR032549 [Domain of unknown function DUF4939]	0
A0A6B0S7R7	ZnMc domain-containing protein	E5288_WYG019099	177.3	169.1	173.1	246.8	236.9	244.2	0.713697	5.22777e-05	-0.486617	down	6	Cellular Component:nuclear chromosome (GO:0000228),Molecular Function:metalloendopeptidase activity (GO:0004222),Biological Process:chromatin remodeling (GO:0006338),Biological Process:proteolysis (GO:0006508),Molecular Function:zinc ion binding (GO:0008270),Cellular Component:extracellular matrix (GO:0031012)	matrix metalloproteinase-11 (stromelysin 3)	3.4.24.-	--	Predicted Zn-dependent protease	O	Posttranslational modification, protein turnover, chaperones ;	IPR001818 [Peptidase M10, metallopeptidase] ; IPR006939[SNF5/SMARCB1/INI1] ; IPR018487[Hemopexin-like repeats]	0
L8J1B1	CD97 antigen	M91_00844	1141.9	1145.9	1175.5	1652	1701.9	1614	0.697136	5.37005e-05	-0.520489	down	5	Molecular Function:G-protein coupled receptor activity (GO:0004930),Molecular Function:calcium ion binding (GO:0005509),Biological Process:G-protein coupled receptor signaling pathway (GO:0007186),Cellular Component:membrane (GO:0016020),Cellular Component:integral component of membrane (GO:0016021)	CD97 antigen	--	--	--	--	--	IPR000203 [GPS motif] ; IPR000832[GPCR, family 2, secretin-like] ; IPR001881[EGF-like calcium-binding domain]	7
L8HXI4	A-kinase anchor protein 13	M91_08023	1314.7	1329.4	1290.9	1010	1026	983.1	1.30337	5.4016e-05	0.382245	up	2	Molecular Function:Rho guanyl-nucleotide exchange factor activity (GO:0005089),Biological Process:regulation of Rho protein signal transduction (GO:0035023)	A-kinase anchor protein 13	--	--	Uncharacterized coiled-coil protein, contains DUF342 domain	S	Function unknown ;	IPR000219 [Dbl homology (DH) domain] ; IPR001849[Pleckstrin homology domain]	0
L8HTM4	Endoplasmic reticulum resident protein 29 (Fragment)	M91_04403	2180.2	2234.5	2240.3	1836.6	1831.7	1858.3	1.20418	5.51108e-05	0.268046	up	3	Cellular Component:endoplasmic reticulum (GO:0005783),Cellular Component:endoplasmic reticulum lumen (GO:0005788),Biological Process:protein secretion (GO:0009306)	endoplasmic reticulum protein 29	--	ko04141 Protein processing in endoplasmic reticulum	--	--	--	IPR011679 [Endoplasmic reticulum, protein ERp29, C-terminal] ; IPR012883[ERp29, N-terminal]	0
A0A6B0SHF7	Septin	E5288_WYG017475	561.2	546.2	553.7	675.1	659.4	673.1	0.827406	6.12841e-05	-0.273333	down	1	Molecular Function:GTP binding (GO:0005525)	septin 6/8/11	--	ko05100 Bacterial invasion of epithelial cells	--	--	--	IPR030379 [Septin-type guanine nucleotide-binding (G) domain]	0
A0A6B0S4F9	RNA helicase	E5288_WYG005238	1037.8	1054.5	1055.7	791.6	765.5	739	1.37102	6.29045e-05	0.45525	up	3	Molecular Function:nucleic acid binding (GO:0003676),Molecular Function:helicase activity (GO:0004386),Molecular Function:ATP binding (GO:0005524)	pre-mRNA-splicing factor ATP-dependent RNA helicase DHX16	3.6.4.13	ko03040 Spliceosome	HrpA-like RNA helicase	J	Translation, ribosomal structure and biogenesis ;	IPR001650 [Helicase, C-terminal] ; IPR007502[Helicase-associated domain] ; IPR011545[DEAD/DEAH box helicase domain] ; IPR011709[Domain of unknown function DUF1605]	0
A0A6B0SDQ3	PKS_ER domain-containing protein	E5288_WYG011755	5922.5	6168.6	5945.8	7475.4	7611.7	7541.9	0.79707	6.34221e-05	-0.327221	down	1	Biological Process:oxidation-reduction process (GO:0055114)	--	--	--	NADPH:quinone reductase or related Zn-dependent oxidoreductase	CR	Energy production and conversion ; General function prediction only ;	IPR013154 [Alcohol dehydrogenase, N-terminal]	0
A0A6B0RZ46	Kinesin motor domain-containing protein	E5288_WYG008568	924.1	913.7	979.1	511.2	503.5	460.6	1.90937	6.38323e-05	0.9331	up	6	Molecular Function:microtubule motor activity (GO:0003777),Molecular Function:ATP binding (GO:0005524),Biological Process:microtubule-based movement (GO:0007018),Molecular Function:microtubule binding (GO:0008017),Molecular Function:sulfotransferase activity (GO:0008146),Cellular Component:integral component of membrane (GO:0016021)	kinesin family member 18/19	--	--	--	--	--	IPR001752 [Kinesin motor domain] ; IPR005331[Sulfotransferase]	0
L8HQF7	Collagen alpha-2(I) chain	M91_14202	7872.2	6872.1	7183.7	13719.8	14016.7	13255.7	0.534931	6.68728e-05	-0.902575	down	1	Molecular Function:extracellular matrix structural constituent (GO:0005201)	collagen, type I, alpha	--	ko04151 PI3K-Akt signaling pathway ko04510 Focal adhesion ko04512 ECM-receptor interaction ko04611 Platelet activation ko04926 Relaxin signaling pathway ko04933 AGE-RAGE signaling pathway in diabetic complications ko04974 Protein digestion and absorption ko05146 Amoebiasis ko05165 Human papillomavirus infection	Autotransporter adhesin	UW	Intracellular trafficking, secretion, and vesicular transport ; Extracellular structures ;	IPR000885 [Fibrillar collagen, C-terminal] ; IPR008160[Collagen triple helix repeat]	0
A0A6B0RLM2	RNA helicase	E5288_WYG012193	141.9	145.6	151.9	87.7	90.1	83.7	1.68031	6.83717e-05	0.748724	up	2	Molecular Function:nucleic acid binding (GO:0003676),Molecular Function:ATP binding (GO:0005524)	ATP-dependent RNA helicase DDX25	3.6.4.13	--	Superfamily II DNA and RNA helicase	L	Replication, recombination and repair ;	IPR001650 [Helicase, C-terminal] ; IPR011545[DEAD/DEAH box helicase domain]	0
A0A6B0RNS4	Macro domain-containing protein	E5288_WYG016185	376.2	355.1	371	631	645.4	599.1	0.587737	6.87562e-05	-0.766758	down	--	--	--	--	--	O-acetyl-ADP-ribose deacetylase (regulator of RNase III), contains Macro domain	J	Translation, ribosomal structure and biogenesis ;	IPR002589 [Macro domain]	0
A0A6B0SJ98	Complement C3 alpha chain	E5288_WYG018563	318.5	341.5	344.7	175.8	156.3	163	2.02929	7.15674e-05	1.02097	up	3	Molecular Function:endopeptidase inhibitor activity (GO:0004866),Cellular Component:extracellular region (GO:0005576),Cellular Component:extracellular space (GO:0005615)	complement component 3	--	ko04145 Phagosome ko04610 Complement and coagulation cascades ko05133 Pertussis ko05134 Legionellosis ko05140 Leishmaniasis ko05142 Chagas disease (American trypanosomiasis) ko05150 Staphylococcus aureus infection ko05152 Tuberculosis ko05167 Kaposi's sarcoma-associated herpesvirus infection ko05168 Herpes simplex infection ko05203 Viral carcinogenesis ko05322 Systemic lupus erythematosus	Uncharacterized conserved protein YfaS, alpha-2-macroglobulin family	R	General function prediction only ;	IPR001599 [Alpha-2-macroglobulin] ; IPR009048[Alpha-macroglobulin, receptor-binding] ; IPR011626[Alpha-macroglobulin complement component] ; IPR018933[Netrin module, non-TIMP type] ; IPR019565[Alpha-2-macroglobulin, thiol-ester bond-forming]	0
L8HNQ1	40S ribosomal protein S9 (Fragment)	M91_02034	378.1	338.5	346.7	109.4	125.4	98.4	3.19118	7.16653e-05	1.67409	up	3	Molecular Function:RNA binding (GO:0003723),Cellular Component:intracellular (GO:0005622),Molecular Function:rRNA binding (GO:0019843)	small subunit ribosomal protein S9e	--	ko03010 Ribosome	Ribosomal protein S4 or related protein	J	Translation, ribosomal structure and biogenesis ;	IPR001912 [Ribosomal protein S4/S9, N-terminal] ; IPR002942[RNA-binding S4 domain]	0
L8IWQ2	RING finger and CHY zinc finger domain-containing protein 1	E5288_WYG019222	264.6	254.7	278.6	144.9	149.5	149.8	1.79626	7.75584e-05	0.844999	up	2	Molecular Function:protein binding (GO:0005515),Molecular Function:zinc ion binding (GO:0008270)	RING finger and CHY zinc finger domain-containing protein 1	2.3.2.27	ko04115 p53 signaling pathway ko04120 Ubiquitin mediated proteolysis ko05162 Measles	--	--	--	IPR001841 [Zinc finger, RING-type] ; IPR008913[Zinc finger, CHY-type]	0
A0A6B0RYA4	BZIP domain-containing protein	E5288_WYG008673	166.5	160.3	173.8	85.3	93.5	85.2	1.89621	7.85818e-05	0.92312	up	1	Molecular Function:sequence-specific DNA binding (GO:0043565)	activating transcription factor 3	--	ko05166 HTLV-I infection	--	--	--	IPR004827 [Basic-leucine zipper domain]	0
A0A6B0R1T0	Non-specific serine/threonine protein kinase	E5288_WYG018693	2875.3	2914.2	2934.1	2398.2	2382.1	2306.6	1.23095	7.93052e-05	0.299769	up	4	Molecular Function:protein kinase activity (GO:0004672),Molecular Function:protein binding (GO:0005515),Molecular Function:ATP binding (GO:0005524),Biological Process:protein phosphorylation (GO:0006468)	phosphoinositide-3-kinase, regulatory subunit 4	2.7.11.1	ko04136 Autophagy - other ko04140 Autophagy - animal ko04371 Apelin signaling pathway	WD40 repeat	R	General function prediction only ;	IPR000719 [Protein kinase domain] ; IPR001680[WD40 repeat]	0
L8IM66	DDRGK domain-containing protein 1	M91_18335	744.7	769.5	749.2	947	933.9	918.9	0.808415	8.81032e-05	-0.306832	down	--	--	--	--	--	--	--	--	IPR019153 [DDRGK domain containing protein]	1
A0A6B0RTK2	NADH dehydrogenase [ubiquinone] 1 alpha subcomplex subunit 13	E5288_WYG021173	1033.3	1045.4	1032.9	1331.9	1345.6	1287.7	0.784727	9.24665e-05	-0.349737	down	--	--	NADH dehydrogenase (ubiquinone) 1 alpha subcomplex subunit 13	--	ko00190 Oxidative phosphorylation ko01100 Metabolic pathways ko04723 Retrograde endocannabinoid signaling ko04932 Non-alcoholic fatty liver disease (NAFLD) ko05010 Alzheimer's disease ko05012 Parkinson's disease ko05016 Huntington's disease	--	--	--	IPR009346 [GRIM-19]	1
A0A6B0RNQ6	Glucosamine 6-phosphate N-acetyltransferase	E5288_WYG004571	554.3	497.7	495.9	896.5	864	911.7	0.579261	9.47291e-05	-0.787716	down	1	Molecular Function:N-acetyltransferase activity (GO:0008080)	glucosamine-phosphate N-acetyltransferase	2.3.1.4	ko00520 Amino sugar and nucleotide sugar metabolism	Ribosomal protein S18 acetylase RimI and related acetyltransferases	J	Translation, ribosomal structure and biogenesis ;	IPR000182 [GNAT domain]	0
A0A6B0RDS5	RING-type domain-containing protein	E5288_WYG021319	646.6	641.8	665.5	494.8	494.6	513.6	1.3	9.69188e-05	0.378512	up	--	--	polycomb group RING finger protein 4	--	ko04550 Signaling pathways regulating pluripotency of stem cells ko05202 Transcriptional misregulation in cancer ko05206 MicroRNAs in cancer	--	--	--	IPR032443 [RAWUL domain]	0
L8J251	Coiled-coil-helix-coiled-coil-helix domain-containing protein 2, mitochondrial (Fragment)	M91_19491	770.4	782	788.6	634.5	603.9	619.4	1.26009	9.81033e-05	0.33353	up	--	--	--	--	--	--	--	--	--	0
L8I5Z5	RNA-binding protein 4	E5288_WYG016204	3559.5	3475.3	3627.4	2717.7	2659.8	2588.9	1.3384	9.88481e-05	0.420505	up	2	Molecular Function:nucleic acid binding (GO:0003676),Molecular Function:zinc ion binding (GO:0008270)	RNA-binding protein 4	--	--	RNA recognition motif (RRM) domain	J	Translation, ribosomal structure and biogenesis ;	IPR000504 [RNA recognition motif domain] ; IPR001878[Zinc finger, CCHC-type]	0
A0A6B0QWE0	RNA 3-terminal phosphate cyclase	E5288_WYG006861	1307.6	1352.9	1377.4	1009.9	1023.5	1000.3	1.33101	9.98245e-05	0.412527	up	--	--	RNA 3'-terminal phosphate cyclase (ATP)	6.5.1.4	--	RNA 3'-terminal phosphate cyclase	A	RNA processing and modification ;	IPR013791 [RNA 3'-terminal phosphate cyclase, insert domain] ; IPR023797[RNA 3'-terminal phosphate cyclase domain]	0
L8IX79	Protein KRI1 homolog (Fragment)	M91_04926	644.7	594.4	633.2	363.1	371.5	345.6	1.73329	0.000100834	0.793513	up	--	--	protein KRI1	--	--	--	--	--	IPR018034 [KRR1 interacting protein 1] ; IPR024626[Kri1-like, C-terminal]	0
A0A6B0RTL5	60S ribosomal protein L40	E5288_WYG021081	2075.5	2107	2093.7	2587.4	2627.6	2703.9	0.79256	0.000101541	-0.335409	down	4	Molecular Function:structural constituent of ribosome (GO:0003735),Molecular Function:protein binding (GO:0005515),Cellular Component:ribosome (GO:0005840),Biological Process:translation (GO:0006412)	large subunit ribosomal protein L40e	--	ko03010 Ribosome	Ubiquitin	O	Posttranslational modification, protein turnover, chaperones ;	IPR000626 [Ubiquitin domain] ; IPR001975[Ribosomal protein L40e]	0
L8IP42	Gem-associated protein 6	E5288_WYG019538	933.5	922.6	977.3	665.3	638.8	663.1	1.44032	0.000103727	0.526391	up	2	Biological Process:spliceosomal complex assembly (GO:0000245),Cellular Component:nucleus (GO:0005634)	gem associated protein 6	--	ko03013 RNA transport	--	--	--	IPR009422 [Gemin6]	0
L8HU64	SAP30-binding protein	M91_03332	251.1	259.2	250.2	169.6	157.7	173.9	1.51736	0.000104809	0.601562	up	--	--	--	--	--	--	--	--	IPR012479 [SAP30-binding protein]	0
L8IM29	Matrix metalloproteinase-14 (Fragment)	M91_15388	2085.1	1903.6	1964.5	2865.5	2974.7	2922.5	0.67938	0.000111657	-0.55771	down	4	Molecular Function:metalloendopeptidase activity (GO:0004222),Biological Process:proteolysis (GO:0006508),Molecular Function:zinc ion binding (GO:0008270),Cellular Component:extracellular matrix (GO:0031012)	matrix metalloproteinase-14 (membrane-inserted)	3.4.24.80	ko04668 TNF signaling pathway ko04912 GnRH signaling pathway	Predicted Zn-dependent protease	O	Posttranslational modification, protein turnover, chaperones ;	IPR001818 [Peptidase M10, metallopeptidase] ; IPR002477[Peptidoglycan binding-like] ; IPR018487[Hemopexin-like repeats] ; IPR021805[Peptidase M10A, matrix metallopeptidase, C-terminal]	1
L8IZM0	CD2 antigen cytoplasmic tail-binding protein 2 (Fragment)	M91_10842	903.9	925.1	926.4	732.9	762.7	741.9	1.23146	0.000112709	0.300374	up	1	Molecular Function:protein binding (GO:0005515)	CD2 antigen cytoplasmic tail-binding protein 2	--	--	--	--	--	IPR003169 [GYF domain]	0
L8IPC3	Proton-translocating NAD(P)(+) transhydrogenase	E5288_WYG008623	9798.6	9990.5	10060.3	12076.9	12036.1	11733.4	0.832703	0.00011636	-0.264126	down	--	--	NAD(P) transhydrogenase	1.6.1.2	ko00760 Nicotinate and nicotinamide metabolism ko01100 Metabolic pathways	NAD/NADP transhydrogenase alpha subunit	C	Energy production and conversion ;	IPR007698 [Alanine dehydrogenase/pyridine nucleotide transhydrogenase, NAD(H)-binding domain] ; IPR007886[Alanine dehydrogenase/pyridine nucleotide transhydrogenase, N-terminal] ; IPR024605[NAD(P) transhydrogenase, alpha subunit, C-terminal] ; IPR034300[NADP transhydrogenase beta-like domain]	12
L8ITI3	Zinc finger CCCH domain-containing protein 18	M91_08296	2481.9	2420.5	2351.7	1750.5	1815.2	1748.8	1.36496	0.000119281	0.448863	up	--	--	nuclear protein NHN1	--	--	--	--	--	--	0
L8J1E2	Protein tweety homolog (Fragment)	M91_16368	341.4	343	310.1	526.2	504.3	518.7	0.641944	0.000121205	-0.63948	down	--	--	--	--	--	--	--	--	IPR006990 [Tweety]	5
A0A6B0QV11	Protein phosphatase 1 regulatory subunit	E5288_WYG013531	766.8	772.9	792.8	1227.8	1244.5	1331.9	0.613138	0.000122397	-0.705716	down	1	Molecular Function:protein kinase binding (GO:0019901)	protein phosphatase 1 regulatory subunit 12A	--	ko04022 cGMP-PKG signaling pathway ko04024 cAMP signaling pathway ko04270 Vascular smooth muscle contraction ko04510 Focal adhesion ko04611 Platelet activation ko04810 Regulation of actin cytoskeleton ko04921 Oxytocin signaling pathway ko05205 Proteoglycans in cancer	Chromosome segregation ATPase	D	Cell cycle control, cell division, chromosome partitioning ;	IPR020683 [Ankyrin repeat-containing domain] ; IPR031775[cGMP-dependent protein kinase, interacting domain]	0
L8HWY2	Hexokinase	E5288_WYG017292	1545.6	1468	1522.6	1105.3	1073	1127.2	1.37232	0.000124169	0.456616	up	2	Molecular Function:ATP binding (GO:0005524),Biological Process:carbohydrate metabolic process (GO:0005975)	hexokinase	2.7.1.1	ko00010 Glycolysis / Gluconeogenesis ko00051 Fructose and mannose metabolism ko00052 Galactose metabolism ko00500 Starch and sucrose metabolism ko00520 Amino sugar and nucleotide sugar metabolism ko00524 Neomycin, kanamycin and gentamicin biosynthesis ko01100 Metabolic pathways ko01200 Carbon metabolism ko04066 HIF-1 signaling pathway ko04910 Insulin signaling pathway ko04930 Type II diabetes mel…	Hexokinase	G	Carbohydrate transport and metabolism ;	IPR022672 [Hexokinase, N-terminal] ; IPR022673[Hexokinase, C-terminal]	0
L8IZP6	RNA helicase	M91_17476	1332.1	1428.4	1342.3	870.9	858.7	808.8	1.61629	0.000131597	0.692689	up	2	Molecular Function:nucleic acid binding (GO:0003676),Molecular Function:ATP binding (GO:0005524)	ATP-dependent RNA helicase DDX52/ROK1	3.6.4.13	--	Superfamily II DNA and RNA helicase	L	Replication, recombination and repair ;	IPR001650 [Helicase, C-terminal] ; IPR011545[DEAD/DEAH box helicase domain]	0
A0A6B0S8D4	Glypican-1	E5288_WYG018465	85.2	78.5	83.4	118.3	118.6	114.4	0.703387	0.000136075	-0.507609	down	3	Cellular Component:proteinaceous extracellular matrix (GO:0005578),Cellular Component:membrane (GO:0016020),Molecular Function:heparan sulfate proteoglycan binding (GO:0043395)	glypican 1	--	ko05205 Proteoglycans in cancer ko05418 Fluid shear stress and atherosclerosis	--	--	--	IPR001863 [Glypican]	0
L8IYV5	Sin3 histone deacetylase corepressor complex component SDS3	M91_12411	283.9	288.7	277.8	206	217.4	204.1	1.35522	0.000140949	0.438526	up	--	--	Sin3 histone deacetylase corepressor complex component SDS3	--	--	--	--	--	IPR013907 [Sds3-like]	0
L8HTL9	Hormone-sensitive lipase (Fragment)	M91_10185	362.5	365.4	344.3	196.1	219.5	191.6	1.76581	0.000141041	0.82033	up	5	Biological Process:metabolic process (GO:0008152),Biological Process:cholesterol metabolic process (GO:0008203),Biological Process:lipid catabolic process (GO:0016042),Molecular Function:lipase activity (GO:0016298),Molecular Function:hydrolase activity (GO:0016787)	hormone-sensitive lipase	3.1.1.79	ko04024 cAMP signaling pathway ko04152 AMPK signaling pathway ko04371 Apelin signaling pathway ko04910 Insulin signaling pathway ko04923 Regulation of lipolysis in adipocytes ko04925 Aldosterone synthesis and secretion	Acetyl esterase/lipase	I	Lipid transport and metabolism ;	IPR010468 [Hormone-sensitive lipase, N-terminal] ; IPR013094[Alpha/beta hydrolase fold-3]	0
A0A6B0QZR4	FZ domain-containing protein	E5288_WYG010904	1195.4	1198.2	1158.6	816.2	876.9	811.8	1.4181	0.000142633	0.50396	up	4	Molecular Function:structural molecule activity (GO:0005198),Molecular Function:protein binding (GO:0005515),Biological Process:cell adhesion (GO:0007155),Cellular Component:extracellular matrix (GO:0031012)	collagen, type XVIII, alpha	--	ko04974 Protein digestion and absorption	Autotransporter adhesin	UW	Intracellular trafficking, secretion, and vesicular transport ; Extracellular structures ;	IPR008160 [Collagen triple helix repeat] ; IPR010363[Domain of unknown function DUF959, collagen XVIII, N-terminal] ; IPR010515[Collagenase NC10/endostatin] ; IPR020067[Frizzled domain]	0
A0A6B0RGU2	Integrin beta	E5288_WYG007624	6520.6	6367.8	6430.2	7832.9	8125.7	7844.5	0.8116	0.00014406	-0.301159	down	--	--	integrin beta 3	--	ko04015 Rap1 signaling pathway ko04145 Phagosome ko04151 PI3K-Akt signaling pathway ko04380 Osteoclast differentiation ko04510 Focal adhesion ko04512 ECM-receptor interaction ko04611 Platelet activation ko04640 Hematopoietic cell lineage ko04810 Regulation of actin cytoskeleton ko04919 Thyroid hormone signaling pathway ko05165 Human papillomavirus infection ko05205 Proteoglycans in cancer ko05206…	Secreted protein containing bacterial Ig-like domain and vWFA domain	R	General function prediction only ;	IPR002369 [Integrin beta subunit, VWA domain] ; IPR012896[Integrin beta subunit, tail] ; IPR013111[EGF-like domain, extracellular] ; IPR014836[Integrin beta subunit, cytoplasmic domain] ; IPR033760[Integrin beta N-terminal]	2
A0A6B0QY16	3-phosphoadenosine-5-phosphosulfate synthase	E5288_WYG011862	4017.9	3898.1	4071	3100	2955.6	2952.7	1.33066	0.000148027	0.412144	up	1	Molecular Function:sulfate adenylyltransferase (ATP) activity (GO:0004781)	--	--	ko00230 Purine metabolism ko00450 Selenocompound metabolism ko00920 Sulfur metabolism ko01100 Metabolic pathways	ATP sulfurylase (sulfate adenylyltransferase)	P	Inorganic ion transport and metabolism ;	IPR024951 [Sulphate adenylyltransferase catalytic domain] ; IPR025980[ATP-sulfurylase PUA-like domain]	0
L8IT58	Guanine nucleotide-binding protein G(K) subunit alpha	E5288_WYG006989	1828.9	1862.7	1879.5	2256.4	2344.7	2271.8	0.810589	0.000151713	-0.302957	down	5	Molecular Function:GTPase activity (GO:0003924),Molecular Function:signal transducer activity (GO:0004871),Biological Process:G-protein coupled receptor signaling pathway (GO:0007186),Molecular Function:guanyl nucleotide binding (GO:0019001),Molecular Function:G-protein beta/gamma-subunit complex binding (GO:0031683)	guanine nucleotide-binding protein G(i) subunit alpha	--	ko04015 Rap1 signaling pathway ko04022 cGMP-PKG signaling pathway ko04024 cAMP signaling pathway ko04062 Chemokine signaling pathway ko04071 Sphingolipid signaling pathway ko04261 Adrenergic signaling in cardiomyocytes ko04360 Axon guidance ko04371 Apelin signaling pathway ko04540 Gap junction ko04611 Platelet activation ko04670 Leukocyte transendothelial migration ko04713 Circadian entrainment k…	--	--	--	IPR001019 [Guanine nucleotide binding protein (G-protein), alpha subunit]	0
A0A097KZN2	NADH-ubiquinone oxidoreductase chain 2	ND2	232.8	260.3	250.7	394.7	383	375.7	0.644876	0.000152409	-0.632906	down	2	Molecular Function:NADH dehydrogenase (ubiquinone) activity (GO:0008137),Biological Process:oxidation-reduction process (GO:0055114)	NADH-ubiquinone oxidoreductase chain 2	1.6.5.3	ko00190 Oxidative phosphorylation ko01100 Metabolic pathways ko04723 Retrograde endocannabinoid signaling ko05012 Parkinson's disease	NADH:ubiquinone oxidoreductase subunit 2 (chain N)	C	Energy production and conversion ;	IPR001750 [NADH:quinone oxidoreductase/Mrp antiporter, membrane subunit] ; IPR010933[NADH dehydrogenase subunit 2, C-terminal]	8
L8I4T1	WD repeat-containing protein 26 (Fragment)	M91_07371	2103.6	2184.8	2102.2	1676.4	1669.6	1611.2	1.28916	0.000153291	0.366426	up	1	Molecular Function:protein binding (GO:0005515)				WD40 repeat	R	General function prediction only ;	IPR001680 [WD40 repeat]	0
L8I5X1	Copper transporter (Fragment)	M91_10125	360.1	347.5	326.9	209.7	202	198.6	1.69507	0.000158083	0.761343	up	3	Molecular Function:copper ion transmembrane transporter activity (GO:0005375),Cellular Component:integral component of membrane (GO:0016021),Biological Process:copper ion transmembrane transport (GO:0035434)	solute carrier family 31 (copper transporter), member 1	--	ko01524 Platinum drug resistance ko04978 Mineral absorption	--	--	--	IPR007274 [Ctr copper transporter]	2
A0A6B0RQR2	Collagen IV NC1 domain-containing protein	E5288_WYG011538	1250.7	1096.1	1209.5	1817.4	1845.3	1843.2	0.645907	0.000159717	-0.630601	down	2	Molecular Function:extracellular matrix structural constituent (GO:0005201),Cellular Component:collagen trimer (GO:0005581)	collagen, type IV, alpha	--	ko04151 PI3K-Akt signaling pathway ko04510 Focal adhesion ko04512 ECM-receptor interaction ko04926 Relaxin signaling pathway ko04933 AGE-RAGE signaling pathway in diabetic complications ko04974 Protein digestion and absorption ko05146 Amoebiasis ko05165 Human papillomavirus infection ko05200 Pathways in cancer ko05222 Small cell lung cancer	Autotransporter adhesin	UW	Intracellular trafficking, secretion, and vesicular transport ; Extracellular structures ;	IPR001442 [Collagen IV, non-collagenous] ; IPR008160[Collagen triple helix repeat]	1
L8HWU0	Cell division protein kinase 5	M91_13326	1727.2	1665.6	1789.1	1222.6	1173.4	1180	1.44908	0.000160657	0.535134	up	3	Molecular Function:protein kinase activity (GO:0004672),Molecular Function:ATP binding (GO:0005524),Biological Process:protein phosphorylation (GO:0006468)	cyclin-dependent kinase 5	2.7.11.22	ko04360 Axon guidance ko05010 Alzheimer's disease ko05030 Cocaine addiction	Predicted ATPase	R	General function prediction only ;	IPR000719 [Protein kinase domain]	0
L8J6A1	Lipoprotein lipase	M91_10240	1153.3	1220.6	1236.6	707.6	712.6	625.8	1.76466	0.00016311	0.819392	up	1	Molecular Function:protein binding (GO:0005515)	endothelial lipase	3.1.1.3	ko00561 Glycerolipid metabolism ko01100 Metabolic pathways ko04979 Cholesterol metabolism	Ca2+-binding protein, RTX toxin-related	Q	Secondary metabolites biosynthesis, transport and catabolism ;	IPR001024 [PLAT/LH2 domain] ; IPR013818[Lipase/vitellogenin]	0
A0A6B0S326	Serine/threonine-protein kinase RIO1	E5288_WYG014879	695.1	657.5	675.1	460.9	428.4	414	1.55582	0.000164149	0.637675	up	--	--	RIO kinase 1	2.7.11.1	ko03008 Ribosome biogenesis in eukaryotes	Serine/threonine-protein kinase RIO1	T	Signal transduction mechanisms ;	--	0
L8I2R6	Diablo homolog, mitochondrial (Fragment)	M91_06146	430.5	425.6	406.4	318.8	309.9	309.8	1.34523	0.000168818	0.427855	up	3	Cellular Component:mitochondrion (GO:0005739),Biological Process:apoptotic process (GO:0006915),Biological Process:activation of cysteine-type endopeptidase activity involved in apoptotic process (GO:0006919)	diablo	--	ko04210 Apoptosis ko04215 Apoptosis - multiple species	--	--	--	IPR015142 [Smac/DIABLO protein]	0
A0A6B0R1R6	Protein kinase domain-containing protein	E5288_WYG004929	3956.1	3897.1	3999.7	2877.5	2811.6	2605.2	1.42904	0.0001694	0.515048	up	3	Molecular Function:protein kinase activity (GO:0004672),Molecular Function:ATP binding (GO:0005524),Biological Process:protein phosphorylation (GO:0006468)	cell division cycle 2-like	2.7.11.22	--	Serine/threonine protein kinase	T	Signal transduction mechanisms ;	IPR000719 [Protein kinase domain] ; IPR004853[Sugar phosphate transporter domain]	7
L8IEG5	CREB-regulated transcription coactivator 1	M91_10173	185.9	184.5	175.6	256.7	265.4	249.8	0.707346	0.000170517	-0.499513	down	2	Molecular Function:cAMP response element binding protein binding (GO:0008140),Biological Process:protein homotetramerization (GO:0051289)	CREB-regulated transcription coactivator 1	--	ko05166 HTLV-I infection	--	--	--	IPR024783 [Transducer of regulated CREB activity, N-terminal] ; IPR024784[Transducer of regulated CREB activity, middle domain] ; IPR024785[Transducer of regulated CREB activity, C-terminal]	0
A0A6B0RYS4	Nitric oxide synthase-interacting protein	E5288_WYG017586	1402	1391	1352	1085.5	1043.8	1018.1	1.31696	0.000179356	0.397212	up	--	--	nitric oxide synthase-interacting protein	--	--	--	--	--	IPR031790 [Nitric oxide synthase-interacting protein, zinc-finger]	0
L8IGR8	Hypoxia up-regulated protein 1	M91_09718	12050.4	12671.8	11955	7980.3	8570.6	7938.5	1.49768	0.000180293	0.582726	up	--	--	hypoxia up-regulated 1	--	ko04141 Protein processing in endoplasmic reticulum	Molecular chaperone DnaK (HSP70)	O	Posttranslational modification, protein turnover, chaperones ;	IPR013126 [Heat shock protein 70 family]	1
L8HM30	Electron transfer flavoprotein subunit beta (Fragment)	M91_03199	682.5	686.5	655.5	833.8	859.1	862	0.792399	0.000181213	-0.335701	down	--	--	electron transfer flavoprotein beta subunit	--	--	Electron transfer flavoprotein, alpha and beta subunits	C	Energy production and conversion ;	IPR014730 [Electron transfer flavoprotein, alpha/beta-subunit, N-terminal]	0
L8IXR5	Angio-associated migratory cell protein	E5288_WYG000601	1466.8	1487.7	1502.7	1090.4	1030.1	978.2	1.43841	0.000184785	0.524475	up	1	Molecular Function:protein binding (GO:0005515)	--	--	--	Uncharacterized protein, contains caspase domain	R	General function prediction only ;	IPR001680 [WD40 repeat]	0
L8IQQ0	HIG1 domain family member 2A	M91_19916	144.9	147.4	140	190.7	187.5	182.5	0.771001	0.000186873	-0.375196	down	--	--	--	--	--	--	--	--	IPR007667 [Hypoxia induced protein, domain]	2
L8HZB1	H(+)-transporting two-sector ATPase	E5288_WYG009517	7864.3	7947.3	8255.7	6204.1	6329.9	6383.9	1.2722	0.000192627	0.347322	up	3	Molecular Function:ATP binding (GO:0005524),Biological Process:proton transport (GO:0015992),Biological Process:ATP metabolic process (GO:0046034)	V-type H+-transporting ATPase subunit A	3.6.3.14	ko00190 Oxidative phosphorylation ko01100 Metabolic pathways ko04145 Phagosome ko04150 mTOR signaling pathway ko04721 Synaptic vesicle cycle ko04966 Collecting duct acid secretion ko05323 Rheumatoid arthritis	Archaeal/vacuolar-type H+-ATPase catalytic subunit A/Vma1	C	Energy production and conversion ;	IPR000194 [ATPase, F1/V1/A1 complex, alpha/beta subunit, nucleotide-binding domain] ; IPR004100[ATPase, F1/V1/A1 complex, alpha/beta subunit, N-terminal domain] ; IPR031686[ATPsynthase alpha/beta subunit, N-terminal extension]	0
L8HR47	Chromatin assembly factor 1 subunit B	E5288_WYG018741	2180.4	2111.1	2107.3	1640.7	1682.7	1580.8	1.30476	0.000194028	0.383784	up	1	Molecular Function:protein binding (GO:0005515)	chromatin assembly factor 1 subunit B	--	--	WD40 repeat	R	General function prediction only ;	IPR001680 [WD40 repeat] ; IPR029129[Chromatin assembly factor 1 subunit B, C-terminal domain]	0
A0A6B0QUF5	Kinesin motor domain-containing protein	E5288_WYG012801	353	382.4	357	207.1	227.7	206.5	1.70341	0.000200644	0.76843	up	1	Molecular Function:microtubule binding (GO:0008017)	--	--	--	--	--	--	IPR031852 [Spindle pole body-associated protein Vik1/Cik1, microtubule binding domain]	0
L8IJ08	WD and tetratricopeptide repeats protein 1	M91_13423	233.9	228.2	223.2	148.6	162	145.8	1.50153	0.000203165	0.586437	up	1	Molecular Function:protein binding (GO:0005515)	WD and tetratricopeptide repeats protein 1	--	--	Uncharacterized protein, contains caspase domain	R	General function prediction only ;	IPR001680 [WD40 repeat]	0
L8IC13	Disheveled-associated activator of morphogenesis 1	M91_12079	441.7	455.6	438.6	313.4	333.4	337.3	1.35748	0.000205732	0.440935	up	4	Molecular Function:actin binding (GO:0003779),Biological Process:cellular component organization (GO:0016043),Molecular Function:Rho GTPase binding (GO:0017048),Biological Process:actin cytoskeleton organization (GO:0030036)	dishevelled associated activator of morphogenesis	--	ko04310 Wnt signaling pathway	--	--	--	IPR010472 [Formin, FH3 domain] ; IPR010473[Formin, GTPase-binding domain] ; IPR015425[Formin, FH2 domain]	0
L8I7H6	Methionine--tRNA ligase, cytoplasmic	E5288_WYG018372	4313	4325.4	4465.3	3508.9	3569	3639.8	1.22262	0.000209803	0.289979	up	4	Molecular Function:nucleotide binding (GO:0000166),Molecular Function:aminoacyl-tRNA ligase activity (GO:0004812),Molecular Function:ATP binding (GO:0005524),Biological Process:tRNA aminoacylation for protein translation (GO:0006418)	methionyl-tRNA synthetase	6.1.1.10	ko00450 Selenocompound metabolism ko00970 Aminoacyl-tRNA biosynthesis	Methionyl-tRNA synthetase	J	Translation, ribosomal structure and biogenesis ;	IPR000738 [WHEP-TRS domain] ; IPR004046[Glutathione S-transferase, C-terminal] ; IPR015413[Methionyl/Leucyl tRNA synthetase]	0
L8HQ30	N-acetyllactosaminide alpha-1,3-galactosyltransferase	M91_02630	614	649.9	615.2	792.9	778.6	792.5	0.794882	0.000217941	-0.331188	down	2	Biological Process:carbohydrate metabolic process (GO:0005975),Cellular Component:membrane (GO:0016020)	N-acetyllactosaminide 3-alpha-galactosyltransferase	2.4.1.87	ko00601 Glycosphingolipid biosynthesis - lacto and neolacto series	--	--	--	IPR005076 [Glycosyl transferase, family 6]	1
L8IHM6	Protein furry-like protein	M91_14120	5833.2	5994.8	6145.1	4606	4326.5	4436.9	1.34435	0.00022486	0.426905	up	--	--	--	--	--	--	--	--	IPR025481 [Cell morphogenesis protein C-terminal] ; IPR025614[Cell morphogenesis protein N-terminal] ; IPR029473[Cell morphogenesis central region]	0
A0A6B0S3H3	SANT domain-containing protein	E5288_WYG022247	245.9	255.5	259	309.3	303.8	308.5	0.825087	0.000230629	-0.277382	down	--	--	transcriptional adapter 2-beta	--	--	--	--	--	--	0
L8I139	Ras GTPase-activating protein 1 (Fragment)	M91_08221	1920.1	2013.2	2024.9	2465.6	2446.2	2414.8	0.813229	0.000231061	-0.298267	down	2	Molecular Function:protein binding (GO:0005515),Biological Process:regulation of GTPase activity (GO:0043087)	Ras GTPase-activating protein 1	--	ko04010 MAPK signaling pathway ko04014 Ras signaling pathway ko04360 Axon guidance	--	--	--	IPR000008 [C2 domain] ; IPR000980[SH2 domain] ; IPR001452[SH3 domain] ; IPR001849[Pleckstrin homology domain] ; IPR001936[Ras GTPase-activating protein]	0
L8ILP5	Selenide, water dikinase	E5288_WYG021306	1086.1	1037.4	1103.1	1355	1355.2	1392.5	0.786458	0.000233278	-0.346559	down	--	--	selenide, water dikinase	2.7.9.3	ko00450 Selenocompound metabolism ko01100 Metabolic pathways	Selenophosphate synthase	E	Amino acid transport and metabolism ;	IPR010918 [AIR synthase-related protein, C-terminal domain] ; IPR016188[PurM-like, N-terminal domain]	0
A0A6B0QMY8	NAD(+) diphosphatase	E5288_WYG000669	357.3	348.8	341.6	437.6	452.5	433.5	0.791553	0.000233751	-0.337242	down	2	Molecular Function:hydrolase activity (GO:0016787),Molecular Function:metal ion binding (GO:0046872)	--	--	--	NADH pyrophosphatase NudC, Nudix superfamily	F	Nucleotide transport and metabolism ;	IPR000086 [NUDIX hydrolase domain] ; IPR015375[NADH pyrophosphatase-like, N-terminal] ; IPR015376[Zinc ribbon, NADH pyrophosphatase]	0
A0A6B0R4D7	SERPIN domain-containing protein	E5288_WYG009650	1315.5	1253.4	1252.1	1755.4	1717.9	1658.1	0.744631	0.00024297	-0.425402	down	--	--	plasminogen activator inhibitor 1	--	ko04066 HIF-1 signaling pathway ko04115 p53 signaling pathway ko04218 Cellular senescence ko04371 Apelin signaling pathway ko04390 Hippo signaling pathway ko04610 Complement and coagulation cascades ko04933 AGE-RAGE signaling pathway in diabetic complications ko05142 Chagas disease (American trypanosomiasis)	Serine protease inhibitor	O	Posttranslational modification, protein turnover, chaperones ;	IPR022775 [AP complex, mu/sigma subunit] ; IPR023796[Serpin domain]	0
A0A6B0RB97	Protein disulfide-isomerase	E5288_WYG007743	17630.2	19183.5	18050.6	11549.8	12132.7	12233.4	1.52758	0.000245188	0.611245	up	1	Biological Process:cell redox homeostasis (GO:0045454)	protein disulfide-isomerase A1	5.3.4.1	ko04141 Protein processing in endoplasmic reticulum	Negative regulator of GroEL, contains thioredoxin-like and TPR-like domains	O	Posttranslational modification, protein turnover, chaperones ;	IPR013766 [Thioredoxin domain]	0
L8HTA8	PDZ and LIM domain protein 5	M91_10514	1233.1	1225.9	1155.6	1923.1	2115.6	1955.2	0.603046	0.000250829	-0.729659	down	2	Molecular Function:protein binding (GO:0005515),Molecular Function:zinc ion binding (GO:0008270)	--	--	--	--	--	--	IPR001478 [PDZ domain] ; IPR001781[Zinc finger, LIM-type] ; IPR031847[Domain of unknown function DUF4749]	0
L8HZW4	Ras suppressor protein 1 (Fragment)	M91_09481	952.6	969.2	954.8	1258.3	1190.2	1252.6	0.777228	0.000254535	-0.363589	down	1	Molecular Function:protein binding (GO:0005515)	--	--	--	Leucine-rich repeat (LRR) protein	K	Transcription ;	IPR001611 [Leucine-rich repeat]	0
L8I2D1	Heterogeneous nuclear ribonucleoprotein U-like protein 2 (Fragment)	M91_07638	5853.8	5602.6	5881.8	4597.3	4635.5	4493.9	1.2631	0.000255601	0.336969	up	1	Molecular Function:protein binding (GO:0005515)	--	--	--	--	--	--	IPR003877 [SPRY domain]	0
A0A6B0R4E0	CCHC-type domain-containing protein	E5288_WYG001461	2842.5	2547	2969.3	950.1	1002.3	701.2	3.14998	0.000258775	1.65534	up	--	--	--	--	--	--	--	--	IPR005162 [Retrotransposon gag domain]	0
A0A6B0RBH9	Tyrosine-protein phosphatase non-receptor type	E5288_WYG017729	905.6	861.4	875.2	1072.4	1103.4	1111.8	0.803687	0.000264126	-0.315295	down	2	Molecular Function:protein tyrosine phosphatase activity (GO:0004725),Biological Process:protein dephosphorylation (GO:0006470)	tyrosine-protein phosphatase non-receptor type 14/21	3.1.3.48	--	Protein tyrosine phosphatase	T	Signal transduction mechanisms ;	IPR000242 [PTP type protein phosphatase] ; IPR018979[FERM, N-terminal] ; IPR018980[FERM, C-terminal PH-like domain] ; IPR019748[FERM central domain]	0
L8HVE1	EPM2A-interacting protein 1	M91_05982	1932.5	1858.2	1949.8	1560.5	1513.1	1525.3	1.24823	0.000268844	0.319888	up	--	--	--	--	--	--	--	--	--	0
L8IUJ9	COX6C domain-containing protein	M91_16221	941.5	962.7	983.7	1502.7	1525.8	1394.2	0.652972	0.000269515	-0.614907	down	--	--	cytochrome c oxidase subunit 6c	--	ko00190 Oxidative phosphorylation ko01100 Metabolic pathways ko04260 Cardiac muscle contraction ko04932 Non-alcoholic fatty liver disease (NAFLD) ko05010 Alzheimer's disease ko05012 Parkinson's disease ko05016 Huntington's disease	--	--	--	--	1
A0A6B0R7X9	DNA-directed RNA polymerases I and III subunit RPAC1	E5288_WYG011252	1031.2	1022.5	1066.1	829.6	799.4	839.8	1.26369	0.000272474	0.337644	up	2	Molecular Function:DNA-directed 5'-3' RNA polymerase activity (GO:0003899),Molecular Function:protein dimerization activity (GO:0046983)	DNA-directed RNA polymerases I and III subunit RPAC1	--	ko00230 Purine metabolism ko00240 Pyrimidine metabolism ko01100 Metabolic pathways ko03020 RNA polymerase ko04623 Cytosolic DNA-sensing pathway ko05169 Epstein-Barr virus infection	DNA-directed RNA polymerase, alpha subunit/40 kD subunit	K	Transcription ;	IPR011262 [DNA-directed RNA polymerase, insert domain] ; IPR011263[DNA-directed RNA polymerase, RpoA/D/Rpb3-type]	0
L8I927	Importin-11 (Fragment)	M91_02066	303.7	296.1	312.4	242.6	247.6	242.2	1.24549	0.000281821	0.316718	up	2	Biological Process:intracellular protein transport (GO:0006886),Molecular Function:Ran GTPase binding (GO:0008536)	--	--	--	--	--	--	IPR001494 [Importin-beta, N-terminal domain]	0
L8IHE6	Hydroxyindole O-methyltransferase	M91_13498	1101.2	1149.2	1168.3	759.4	761.6	677.7	1.55487	0.000282154	0.636797	up	1	Molecular Function:O-methyltransferase activity (GO:0008171)	acetylserotonin N-methyltransferase	2.1.1.4	ko00380 Tryptophan metabolism ko01100 Metabolic pathways	Trans-aconitate methyltransferase	C	Energy production and conversion ;	IPR001077 [O-methyltransferase, family 2] ; IPR031725[Acetylserotonin O-methyltransferase, dimerisation domain]	0
L8I772	Serine/threonine-protein kinase SRPK2 (Fragment)	M91_01672	2439	2391.7	2646.5	1541.4	1566.2	1501.3	1.62234	0.000287821	0.698076	up	3	Molecular Function:protein kinase activity (GO:0004672),Molecular Function:ATP binding (GO:0005524),Biological Process:protein phosphorylation (GO:0006468)	serine/threonine-protein kinase SRPK2	2.7.11.1	--	PASTA domain, binds beta-lactams	M	Cell wall/membrane/envelope biogenesis ;	IPR000719 [Protein kinase domain]	0
A0A6B0RK58	SH3 domain-containing protein	E5288_WYG016082	3585.4	3324.4	3339.5	4983.3	4804.1	5157.1	0.685824	0.000293555	-0.544089	down	1	Molecular Function:protein binding (GO:0005515)	epidermal growth factor receptor kinase substrate 8	--	--	--	--	--	IPR001452 [SH3 domain] ; IPR013625[Tensin/EPS8 phosphotyrosine-binding domain]	0
L8I4W8	Disintegrin and metalloproteinase domain-containing protein 12 (Fragment)	M91_11575	338.9	383.6	336.6	533.9	545.7	536.2	0.655465	0.000294631	-0.60941	down	2	Molecular Function:metalloendopeptidase activity (GO:0004222),Biological Process:proteolysis (GO:0006508)	disintegrin and metalloproteinase domain-containing protein 12	3.4.24.-	--	--	--	--	IPR001590 [Peptidase M12B, ADAM/reprolysin] ; IPR001762[Disintegrin domain] ; IPR002870[Peptidase M12B, propeptide] ; IPR006586[ADAM, cysteine-rich]	1
L8IUC2	Cyclin-dependent kinase inhibitor 1 (Fragment)	M91_20667	62.5	52.8	54.8	15.5	14.4	19.9	3.41566	0.000296105	1.77217	up	3	Molecular Function:cyclin-dependent protein serine/threonine kinase inhibitor activity (GO:0004861),Cellular Component:nucleus (GO:0005634),Biological Process:cell cycle arrest (GO:0007050)	cyclin-dependent kinase inhibitor 1A	--	ko01522 Endocrine resistance ko01524 Platinum drug resistance ko04012 ErbB signaling pathway ko04066 HIF-1 signaling pathway ko04068 FoxO signaling pathway ko04110 Cell cycle ko04115 p53 signaling pathway ko04151 PI3K-Akt signaling pathway ko04218 Cellular senescence ko04630 Jak-STAT signaling pathway ko04921 Oxytocin signaling pathway ko05160 Hepatitis C ko05161 Hepatitis B ko05165 Human papillo…	--	--	--	IPR003175 [Cyclin-dependent kinase inhibitor]	0
L8ILJ4	Sorting nexin-2	M91_00335	84.6	93.9	85.8	134.6	131.9	141.4	0.647953	0.000297394	-0.626039	down	2	Biological Process:intracellular protein transport (GO:0006886),Molecular Function:phosphatidylinositol binding (GO:0035091)	sorting nexin-1/2	--	ko04144 Endocytosis	--	--	--	IPR001683 [Phox homologous domain] ; IPR005329[Sorting nexin, N-terminal] ; IPR015404[Sorting nexin Vps5-like, C-terminal]	0
A0A6B0S841	UBC core domain-containing protein	E5288_WYG008386	659.5	641.3	617.9	484.5	462.8	458.1	1.36523	0.000297455	0.449148	up	--	--	ubiquitin-conjugating enzyme E2 S	2.3.2.23	ko04120 Ubiquitin mediated proteolysis	Ubiquitin-protein ligase	O	Posttranslational modification, protein turnover, chaperones ;	IPR000608 [Ubiquitin-conjugating enzyme E2]	0
L8ILJ6	Cingulin (Fragment)	M91_14482	6657.3	6296.4	6674	4229.7	4039.8	3612.8	1.65184	0.000302175	0.724077	up	2	Molecular Function:motor activity (GO:0003774),Cellular Component:myosin complex (GO:0016459)	cingulin	--	ko04530 Tight junction	--	--	--	IPR002928 [Myosin tail]	0
A0A6B0R342	Ig-like domain-containing protein	E5288_WYG002550	1197.5	1111.3	1205.6	746.9	719.5	660.6	1.65228	0.00030376	0.724458	up	--	--	intercellular adhesion molecule 1	--	ko04064 NF-kappa B signaling pathway ko04514 Cell adhesion molecules (CAMs) ko04650 Natural killer cell mediated cytotoxicity ko04668 TNF signaling pathway ko04670 Leukocyte transendothelial migration ko04933 AGE-RAGE signaling pathway in diabetic complications ko05143 African trypanosomiasis ko05144 Malaria ko05150 Staphylococcus aureus infection ko05164 Influenza A ko05166 HTLV-I infection ko05…	--	--	--	IPR013768 [Intercellular adhesion molecule, N-terminal]	1
A0A6B0RH60	Non-specific serine/threonine protein kinase	E5288_WYG013069	778.8	823.8	824.7	603.3	568	563.4	1.39926	0.000303765	0.484666	up	4	Molecular Function:protein kinase activity (GO:0004672),Molecular Function:protein serine/threonine kinase activity (GO:0004674),Molecular Function:ATP binding (GO:0005524),Biological Process:protein phosphorylation (GO:0006468)	serine/threonine kinase 4	--	ko04010 MAPK signaling pathway ko04014 Ras signaling pathway ko04068 FoxO signaling pathway ko05200 Pathways in cancer ko05223 Non-small cell lung cancer	Serine/threonine protein kinase	T	Signal transduction mechanisms ;	IPR000719 [Protein kinase domain] ; IPR024205[Mst1 SARAH domain]	0
A0A6B0RJM3	CCDC50_N domain-containing protein	E5288_WYG011189	1039.3	937.9	991.1	1389.3	1343.5	1363.3	0.724665	0.000305746	-0.464614	down	--	--	--	--	--	--	--	--	IPR029311 [Coiled-coil domain-containing protein 50, N-terminal]	0
A0A6B0RVJ9	Brain protein I3	E5288_WYG008477	17.2	19	16.1	33.2	37.6	35.1	0.493862	0.000306671	-1.01782	down	--	--	--	--	--	--	--	--	IPR019317 [Brain protein I3]	2
L8I632	Perilipin-2 (Fragment)	M91_03563	1414.3	1567.7	1536.6	727.7	828.5	672.2	2.02773	0.000309039	1.01987	up	--	--	perilipin-2	--	ko03320 PPAR signaling pathway	--	--	--	IPR004279 [Perilipin]	0
L8HQM0	Host cell factor 1	M91_10306	2989.1	2738.5	2763.4	3799.2	3823.7	3914.5	0.735954	0.000309179	-0.442312	down	1	Molecular Function:protein binding (GO:0005515)	host cell factor	--	ko05168 Herpes simplex infection	N-acetylneuraminic acid mutarotase	M	Cell wall/membrane/envelope biogenesis ;	IPR006652 [Kelch repeat type 1]	0
L8HMG7	Calpain-7 (Fragment)	M91_03186	888.5	866.2	910.2	1183.9	1123.3	1137.2	0.773691	0.000310103	-0.370171	down	3	Molecular Function:calcium-dependent cysteine-type endopeptidase activity (GO:0004198),Cellular Component:intracellular (GO:0005622),Biological Process:proteolysis (GO:0006508)	calpain-7	3.4.22.-	--	Serine protease, subtilase family	O	Posttranslational modification, protein turnover, chaperones ;	IPR001300 [Peptidase C2, calpain, catalytic domain] ; IPR007330[MIT] ; IPR022682[Peptidase C2, calpain, large subunit, domain III]	0
L8IZ07	Protein LTV1 homolog (Fragment)	M91_17465	900.5	885.2	895.5	651.7	606.8	568.4	1.46762	0.000312573	0.553481	up	--	--	protein LTV1	--	--	--	--	--	IPR007307 [Low temperature viability protein]	0
L8HNA5	Transmembrane protein 33 (Fragment)	M91_19682	1085.9	1087.3	1111.7	900.3	921.7	870.7	1.21993	0.000313867	0.286796	up	1	Cellular Component:integral component of membrane (GO:0016021)	transmembrane protein 33	--	--	--	--	--	IPR005344 [Per33/Pom33 family]	3
L8IVA2	DNA-directed RNA polymerase subunit beta	M91_19267	1552.3	1545.9	1656.4	1049.6	1085.5	976.6	1.52798	0.000338168	0.611621	up	3	Molecular Function:DNA binding (GO:0003677),Molecular Function:DNA-directed 5'-3' RNA polymerase activity (GO:0003899),Cellular Component:nucleus (GO:0005634)	DNA-directed RNA polymerase I subunit RPA2	2.7.7.6	ko00230 Purine metabolism ko00240 Pyrimidine metabolism ko01100 Metabolic pathways ko03020 RNA polymerase	DNA-directed RNA polymerase, beta subunit/140 kD subunit	K	Transcription ;	IPR007120 [DNA-directed RNA polymerase, subunit 2, domain 6] ; IPR007641[RNA polymerase Rpb2, domain 7] ; IPR007642[RNA polymerase Rpb2, domain 2] ; IPR007644[RNA polymerase, beta subunit, protrusion] ; IPR007645[RNA polymerase Rpb2, domain 3] ; IPR009674[DNA-directed RNA polymerase I subunit RPA2, domain 4]	0
L8ITC9	Mitochondrial fission 1 protein	E5288_WYG009631	493.4	503.1	503.3	639.3	636.2	676.3	0.768419	0.000345031	-0.380035	down	--	--	mitochondrial fission 1 protein	--	ko04137 Mitophagy - animal	--	--	--	IPR028058 [Fis1, N-terminal tetratricopeptide repeat] ; IPR028061[Fis1, C-terminal tetratricopeptide repeat]	1
L8I9F8	ESF1-like protein	M91_19843	1554.6	1593.1	1613.2	1302	1243.9	1222.9	1.26324	0.000348533	0.337129	up	1	Cellular Component:nucleus (GO:0005634)	--	--	--	--	--	--	IPR012580 [NUC153]	0
L8HTU0	COMM domain-containing protein 5	M91_12557	34.6	35.9	33.9	44.1	44.9	46.5	0.77048	0.00034912	-0.376171	down	--	--	--	--	--	--	--	--	IPR017920 [COMM domain]	0
A0A6B0RB83	Aa_trans domain-containing protein	E5288_WYG007488	1688.1	1590.9	1619.5	1971.8	1974.3	1953.5	0.830311	0.000351632	-0.268277	down	--	--	solute carrier family 38 (sodium-coupled neutral amino acid transporter), member 10	--	--	--	--	--	IPR013057 [Amino acid transporter, transmembrane domain]	9
L8IX36	Survival motor neuron protein (Fragment)	M91_09426	817.2	752.1	807.3	541	525.1	496.6	1.52083	0.000352424	0.604858	up	4	Molecular Function:RNA binding (GO:0003723),Cellular Component:nucleus (GO:0005634),Cellular Component:cytoplasm (GO:0005737),Biological Process:mRNA processing (GO:0006397)	survival motor neuron protein	--	ko03013 RNA transport	--	--	--	IPR010304 [Survival motor neuron]	0
A0A0F7IMK1	ATP synthase subunit a	ATP6	220	222.9	226.2	291.7	285.3	274.3	0.785974	0.000352823	-0.347446	down	2	Molecular Function:hydrogen ion transmembrane transporter activity (GO:0015078),Biological Process:ATP synthesis coupled proton transport (GO:0015986)	F-type H+-transporting ATPase subunit a	--	ko00190 Oxidative phosphorylation ko01100 Metabolic pathways ko05010 Alzheimer's disease ko05012 Parkinson's disease ko05016 Huntington's disease	FoF1-type ATP synthase, membrane subunit a	C	Energy production and conversion ;	IPR000568 [ATP synthase, F0 complex, subunit A]	6
A0A6B0S843	RNA polymerase II-associated factor 1 homolog	E5288_WYG020263	1666.2	1785.8	1634.4	1125.2	1136.5	1178	1.47873	0.000356037	0.564362	up	3	Biological Process:transcription elongation from RNA polymerase II promoter (GO:0006368),Biological Process:histone modification (GO:0016570),Cellular Component:Cdc73/Paf1 complex (GO:0016593)	RNA polymerase II-associated factor 1	--		--	--	--	IPR007133 [RNA polymerase II associated factor Paf1]	0
L8J344	Regulator of microtubule dynamics protein 1 (Fragment)	M91_21432	747.9	686.1	704.9	930	961.9	963	0.749203	0.000358057	-0.416571	down	--	--	--	--	--	Tetratricopeptide (TPR) repeat	R	General function prediction only ;	--	0
L8IUC6	Transcription factor 25	M91_08265	642.3	667.6	657	870.5	818.7	858.4	0.77206	0.000361575	-0.373215	down	--	--	--	--	--	--	--	--	IPR006994 [Transcription factor 25]	0
L8IEW6	Double-stranded RNA-specific editase 1 (Fragment)	M91_03261	457.8	464.9	450.2	381.3	364.3	358.8	1.24312	0.000362065	0.313964	up	3	Molecular Function:RNA binding (GO:0003723),Molecular Function:adenosine deaminase activity (GO:0004000),Biological Process:RNA processing (GO:0006396)	double stranded RNA-specific editase B	3.5.-.-	--	--	--	--	IPR002466 [Adenosine deaminase/editase] ; IPR014720[Double-stranded RNA-binding domain]	0
L8J0L1	Actin-binding protein anillin (Fragment)	M91_01557	3625.6	3031.1	3076	5499.7	5510.8	5354.2	0.594737	0.000363933	-0.749675	down	--	--	actin-binding protein anillin	--	--	--	--	--	IPR001849 [Pleckstrin homology domain] ; IPR012966[Anillin homology domain] ; IPR031970[Anillin, N-terminal domain]	0
A0A6B0QYG3	Aldedh domain-containing protein	E5288_WYG005843	3611.6	3432.6	3442.5	4319.5	4526	4465.1	0.787846	0.000368217	-0.344015	down	3	Biological Process:metabolic process (GO:0008152),Molecular Function:oxidoreductase activity (GO:0016491),Biological Process:oxidation-reduction process (GO:0055114)	aldehyde dehydrogenase (NAD+)	1.2.1.3	ko00010 Glycolysis / Gluconeogenesis ko00053 Ascorbate and aldarate metabolism ko00071 Fatty acid degradation ko00280 Valine, leucine and isoleucine degradation ko00310 Lysine degradation ko00330 Arginine and proline metabolism ko00340 Histidine metabolism ko00380 Tryptophan metabolism ko00410 beta-Alanine metabolism ko00561 Glycerolipid metabolism ko00620 Pyruvate metabolism ko01100 Metabolic pa…	Acyl-CoA reductase or other NAD-dependent aldehyde dehydrogenase	C	Energy production and conversion ;	IPR015590 [Aldehyde dehydrogenase domain]	0
A0A6B0R2U4	Acetyl-CoA carboxylase 1	E5288_WYG020871	8418.6	8109.2	8904.6	5827.8	5450	5582	1.50846	0.00037	0.59308	up	3	Molecular Function:acetyl-CoA carboxylase activity (GO:0003989),Molecular Function:ATP binding (GO:0005524),Biological Process:fatty acid biosynthetic process (GO:0006633)	--	--	ko00061 Fatty acid biosynthesis ko00620 Pyruvate metabolism ko00640 Propanoate metabolism ko01100 Metabolic pathways ko01212 Fatty acid metabolism ko04152 AMPK signaling pathway ko04910 Insulin signaling pathway ko04922 Glucagon signaling pathway	Biotin carboxylase	I	Lipid transport and metabolism ;	IPR000022 [Carboxyl transferase] ; IPR000089[Biotin/lipoyl attachment] ; IPR005479[Carbamoyl-phosphate synthetase large subunit-like, ATP-binding domain] ; IPR005481[Biotin carboxylase-like, N-terminal domain] ; IPR005482[Biotin carboxylase, C-terminal] ; IPR013537[Acetyl-CoA carboxylase, central domain]	0
A0A6B0R2E5	SRF-dependent transcription regulation-associated protein	E5288_WYG002394	663.1	651.9	668.9	427.5	446.8	375.1	1.58788	0.000370572	0.667104	up	--	--	--	--	--	--	--	--	IPR015158 [Bud22/Serum response factor-binding protein 1]	0
L8HSQ2	Complex I-B12	M91_02941	295.5	295.8	313.6	396.9	384.3	404.6	0.763114	0.00037124	-0.39003	down	3	Cellular Component:mitochondrion (GO:0005739),Cellular Component:mitochondrial respiratory chain complex I (GO:0005747),Biological Process:electron transport chain (GO:0022900)	NADH dehydrogenase (ubiquinone) 1 beta subcomplex subunit 3	--	ko00190 Oxidative phosphorylation ko01100 Metabolic pathways ko04723 Retrograde endocannabinoid signaling ko04932 Non-alcoholic fatty liver disease (NAFLD) ko05010 Alzheimer's disease ko05012 Parkinson's disease ko05016 Huntington's disease	--	--	--	IPR012576 [NADH dehydrogenase [ubiquinone] 1 beta subcomplex subunit 3]	1
L8IMM2	Disks large-like protein 5 (Fragment)	M91_03884	240.4	238	232.5	311	325.8	303.8	0.755794	0.000372044	-0.403935	down	1	Molecular Function:protein binding (GO:0005515)	--	--	--	Uncharacterized conserved protein, contains DUF3084 domain	S	Function unknown ;	IPR001478 [PDZ domain] ; IPR006907[Domain of unknown function DUF622] ; IPR008145[Guanylate kinase/L-type calcium channel beta subunit]	0
L8I3X5	Zinc finger protein 148	E5288_WYG011110	274.5	268.3	258.9	355.8	337.3	343.9	0.773095	0.000373799	-0.371282	down	--	--	--	--	--	FOG: Zn-finger	R	General function prediction only ;	--	0
L8IKL1	Gamma-adducin	E5288_WYG015520	1573.3	1578.7	1625.2	1196.9	1158.7	1071.8	1.39383	0.000374015	0.479051	up	--	--	adducin	--	--	Ribulose-5-phosphate 4-epimerase/Fuculose-1-phosphate aldolase	G	Carbohydrate transport and metabolism ;	IPR001303 [Class II aldolase/adducin N-terminal]	0
A0A6B0RJZ1	Transferrin receptor protein 1	E5288_WYG011128	4645	4818.3	4662.7	5664.6	5761.8	5537.3	0.832719	0.000374163	-0.264098	down	--	--	transferrin receptor	--	ko04066 HIF-1 signaling pathway ko04144 Endocytosis ko04145 Phagosome ko04216 Ferroptosis ko04640 Hematopoietic cell lineage	Zn-dependent amino- or carboxypeptidase, M28 family	O	Posttranslational modification, protein turnover, chaperones ;	IPR003137 [PA domain] ; IPR007365[Transferrin receptor-like, dimerisation domain] ; IPR007484[Peptidase M28]	1
A0A6B0RG33	AAA domain-containing protein	E5288_WYG007843	3618.3	3653	3594.2	2634.8	2673.1	2886.7	1.32593	0.000374669	0.407009	up	1	Molecular Function:ATP binding (GO:0005524)	26S proteasome regulatory subunit T2	--	ko03050 Proteasome ko05165 Human papillomavirus infection ko05169 Epstein-Barr virus infection ko05203 Viral carcinogenesis	ATP-dependent 26S proteasome regulatory subunit	O	Posttranslational modification, protein turnover, chaperones ;	IPR003959 [ATPase, AAA-type, core]	0
L8IKJ8	PHD and RING finger domain-containing protein 1	M91_06739	224.5	195.4	213.6	98.1	105.4	85.1	2.19508	0.000374841	1.13427	up	2	Molecular Function:protein binding (GO:0005515),Molecular Function:zinc ion binding (GO:0008270)	PHD and RING finger domain-containing protein 1	--	--	--	--	--	IPR001841 [Zinc finger, RING-type] ; IPR019787[Zinc finger, PHD-finger]	0
A0A6B0RCP4	Serine/arginine-rich splicing factor 2	E5288_WYG007730	2011.9	1963.2	2072.2	1212.9	1087.1	942.2	1.86518	0.000376231	0.899318	up	1	Molecular Function:nucleic acid binding (GO:0003676)	splicing factor, arginine/serine-rich 2	--	ko03040 Spliceosome ko05168 Herpes simplex infection	RNA recognition motif (RRM) domain	J	Translation, ribosomal structure and biogenesis ;	IPR000504 [RNA recognition motif domain]	0
L8HN04	Nuclear factor of activated T-cells, cytoplasmic 4 (Fragment)	M91_13219	55.2	53.7	50.2	86.2	97	94.3	0.573333	0.000379505	-0.802554	down	1	Molecular Function:DNA binding (GO:0003677)	nuclear factor of activated T-cells, cytoplasmic 4	--	ko04022 cGMP-PKG signaling pathway ko04218 Cellular senescence ko04310 Wnt signaling pathway ko04360 Axon guidance ko04921 Oxytocin signaling pathway ko05161 Hepatitis B ko05166 HTLV-I infection ko05167 Kaposi's sarcoma-associated herpesvirus infection	--	--	--	IPR011539 [Rel homology domain (RHD), DNA-binding domain] ; IPR032397[Rel homology dimerisation domain]	0
L8I3T9	Zinc finger CCHC domain-containing protein 9	E5288_WYG021701	218.7	225.2	212.1	130.1	122.7	102.5	1.84633	0.000381839	0.884658	up	2	Molecular Function:nucleic acid binding (GO:0003676),Molecular Function:zinc ion binding (GO:0008270)	zinc finger CCHC domain-containing protein 9	--	--	--	--	--	IPR001878 [Zinc finger, CCHC-type]	0
A0A6B0QYU9	DNA excision repair protein ERCC-3	E5288_WYG006197	1197.3	1212.5	1221	1004.6	1004.6	947.1	1.22816	0.000383926	0.296495	up	3	Molecular Function:DNA binding (GO:0003677),Molecular Function:ATP binding (GO:0005524),Molecular Function:hydrolase activity (GO:0016787)	DNA excision repair protein ERCC-3	3.6.4.12	ko03022 Basal transcription factors ko03420 Nucleotide excision repair	Superfamily II DNA or RNA helicase	KL	Transcription ; Replication, recombination and repair ;	IPR006935 [Helicase/UvrB, N-terminal] ; IPR032438[ERCC3/RAD25/XPB helicase, C-terminal domain] ; IPR032830[Helicase XPB/Ssl2, N-terminal domain]	0
A0A6B0RS46	HTH La-type RNA-binding domain-containing protein	E5288_WYG001677	1490	1459.1	1420.1	1210.5	1182.6	1218.6	1.20974	0.000389562	0.274691	up	--	--	la-related protein 4	--	--	--	--	--	IPR006630 [RNA-binding protein Lupus La]	0
L8HVG6	Cell division protein kinase 9 (Fragment)	M91_12694	1364.9	1393.8	1413.3	1058.8	969.1	950.7	1.40066	0.000390992	0.486105	up	3	Molecular Function:protein kinase activity (GO:0004672),Molecular Function:ATP binding (GO:0005524),Biological Process:protein phosphorylation (GO:0006468)	--	--	ko05202 Transcriptional misregulation in cancer	Forkhead associated (FHA) domain, binds pSer, pThr, pTyr	T	Signal transduction mechanisms ;	IPR000719 [Protein kinase domain]	0
L8IHZ2	Protein polybromo-1	M91_21116	2536.7	2373.1	2499.4	3373	3446.4	3231.1	0.737197	0.000392585	-0.439878	down	2	Molecular Function:chromatin binding (GO:0003682),Molecular Function:protein binding (GO:0005515)	protein polybromo-1	--	ko05225 Hepatocellular carcinoma	--	--	--	IPR001025 [Bromo adjacent homology (BAH) domain] ; IPR001487[Bromodomain] ; IPR009071[High mobility group box domain]	0
L8INK7	Desmoplakin (Fragment)	M91_06211	23365.4	22371.8	22845.1	34600.5	34278.3	31667.9	0.682094	0.000393204	-0.551958	down	1	Cellular Component:cytoskeleton (GO:0005856)	desmoplakin	--	ko05412 Arrhythmogenic right ventricular cardiomyopathy (ARVC)	Chromosome segregation ATPase	D	Cell cycle control, cell division, chromosome partitioning ;	IPR001101 [Plectin repeat]	0
L8HT65	Store-operated calcium entry-associated regulatory factor (Fragment)	M91_08547	1129.5	1248.4	1252.6	749.3	746.9	696	1.6561	0.000400469	0.727789	up	2	Cellular Component:integral component of endoplasmic reticulum membrane (GO:0030176),Biological Process:regulation of store-operated calcium entry (GO:2001256)	--	--	--	--	--	--	IPR009567 [Store-operated calcium entry-associated regulatory factor]	2
L8ICK2	Calreticulin	M91_12625	9348.5	10256.6	9377.6	5891.4	6078.8	6348.4	1.58215	0.000402388	0.661883	up	4	Molecular Function:calcium ion binding (GO:0005509),Cellular Component:endoplasmic reticulum (GO:0005783),Biological Process:protein folding (GO:0006457),Molecular Function:unfolded protein binding (GO:0051082)	calreticulin	--	ko04141 Protein processing in endoplasmic reticulum ko04145 Phagosome ko04612 Antigen processing and presentation ko05142 Chagas disease (American trypanosomiasis) ko05166 HTLV-I infection	--	--	--	IPR001580 [Calreticulin/calnexin]	0
A0A6B0RGU7	Importin subunit alpha	E5288_WYG007717	2997.4	2999.6	3160.6	2378.7	2454.8	2417.9	1.26287	0.00040328	0.33671	up	5	Molecular Function:protein binding (GO:0005515),Cellular Component:nucleus (GO:0005634),Cellular Component:cytoplasm (GO:0005737),Biological Process:protein import into nucleus (GO:0006606),Molecular Function:protein transporter activity (GO:0008565)	importin subunit alpha-2	--	ko05164 Influenza A	--	--	--	IPR000225 [Armadillo] ; IPR002652[Importin-alpha, importin-beta-binding domain] ; IPR032413[Atypical Arm repeat]	0
L8IQ81	Neurolysin, mitochondrial (Fragment)	M91_16816	43.8	49.7	45.2	82.4	87.5	94.2	0.52518	0.000409488	-0.929117	down	2	Molecular Function:metalloendopeptidase activity (GO:0004222),Biological Process:proteolysis (GO:0006508)	neurolysin	3.4.24.16	ko04614 Renin-angiotensin system	Zn-dependent oligopeptidase	E	Amino acid transport and metabolism ;	IPR001567 [Peptidase M3A/M3B catalytic domain]	0
A0A6B0R739	Integrin beta	E5288_WYG001468	458.6	433.7	453.5	563.8	577.2	551.1	0.795343	0.000418406	-0.330351	down	--	--	integrin beta 8	--	ko04151 PI3K-Akt signaling pathway ko04510 Focal adhesion ko04512 ECM-receptor interaction ko04514 Cell adhesion molecules (CAMs) ko04810 Regulation of actin cytoskeleton ko05165 Human papillomavirus infection ko05410 Hypertrophic cardiomyopathy (HCM) ko05412 Arrhythmogenic right ventricular cardiomyopathy (ARVC) ko05414 Dilated cardiomyopathy (DCM)	Secreted protein containing bacterial Ig-like domain and vWFA domain	R	General function prediction only ;	IPR002369 [Integrin beta subunit, VWA domain] ; IPR013111[EGF-like domain, extracellular]	1
L8IL84	Protein FAM54B (Fragment)	M91_13387	1649.7	1562.3	1600.3	1164.8	1155.2	1049.7	1.42811	0.00042396	0.514106	up	--	--	--	--	--	--	--	--	IPR007972 [Mitochondrial fission regulator 1]	0
A0A6B0R3F3	PPM-type phosphatase domain-containing protein	E5288_WYG014543	269.3	267.1	262.2	203.6	189.3	180.8	1.39202	0.000424935	0.477177	up	1	Molecular Function:catalytic activity (GO:0003824)	pyruvate dehydrogenase phosphatase	3.1.3.43	--	--	--	--	IPR001932 [PPM-type phosphatase domain]	0
L8J2Z4	NADH dehydrogenase [ubiquinone] 1 beta subcomplex subunit 8, mitochondrial	E5288_WYG004362	319.6	357.2	312.4	486.4	492.9	478	0.67879	0.000427821	-0.558964	down	3	Molecular Function:NADH dehydrogenase activity (GO:0003954),Cellular Component:mitochondrion (GO:0005739),Molecular Function:NADH dehydrogenase (ubiquinone) activity (GO:0008137)	NADH dehydrogenase (ubiquinone) 1 beta subcomplex subunit 8	--	ko00190 Oxidative phosphorylation ko01100 Metabolic pathways ko04723 Retrograde endocannabinoid signaling ko04932 Non-alcoholic fatty liver disease (NAFLD) ko05010 Alzheimer's disease ko05012 Parkinson's disease ko05016 Huntington's disease	--	--	--	IPR008699 [NADH dehydrogenase [ubiquinone] 1 beta subcomplex subunit 8]	1
L8IY20	Centrosomal protein of 55 kDa	M91_12381	1276.9	1249.2	1229.3	1543.3	1500.7	1476.7	0.830712	0.000434246	-0.26758	down	--	--	centrosomal protein CEP55	--	--	--	--	--	IPR022008 [TSG101 and ALIX binding domain of CEP55]	0
L8IV80	39S ribosomal protein L33, mitochondrial (Fragment)	M91_11802	280.7	295	296.6	366.9	387.9	386	0.764639	0.000438896	-0.38715	down	4	Molecular Function:structural constituent of ribosome (GO:0003735),Cellular Component:intracellular (GO:0005622),Cellular Component:ribosome (GO:0005840),Biological Process:translation (GO:0006412)	large subunit ribosomal protein L33	--	ko03010 Ribosome	Ribosomal protein L33	J	Translation, ribosomal structure and biogenesis ;	IPR001705 [Ribosomal protein L33]	0
L8I5V9	Prostaglandin F2 receptor negative regulator (Fragment)	M91_20788	3145.7	2978.4	3099.6	3790.2	3797	3673.7	0.819091	0.000445406	-0.287905	down	--	--	prostaglandin F2 receptor negative regulator	--	--	--	--	--	IPR013106 [Immunoglobulin V-set domain]	1
A0A6B0RL08	Serine/threonine-protein kinase	E5288_WYG019517	255.8	251.1	242	340.5	323.2	347.5	0.740605	0.000455074	-0.433223	down	4	Molecular Function:protein kinase activity (GO:0004672),Molecular Function:ATP binding (GO:0005524),Biological Process:protein phosphorylation (GO:0006468),Biological Process:intracellular signal transduction (GO:0035556)	protein kinase D	2.7.11.13	ko04015 Rap1 signaling pathway ko04925 Aldosterone synthesis and secretion	Serine/threonine protein kinase	T	Signal transduction mechanisms ;	IPR000719 [Protein kinase domain] ; IPR001849[Pleckstrin homology domain] ; IPR002219[Protein kinase C-like, phorbol ester/diacylglycerol-binding domain]	0
L8I1R0	Thioredoxin-related transmembrane protein 4 (Fragment)	M91_07396	875.2	947.7	912.7	1169.6	1219.8	1228.7	0.756087	0.000455691	-0.403375	down	1	Biological Process:cell redox homeostasis (GO:0045454)	--	--	--	--	--	--	IPR013766 [Thioredoxin domain]	1
L8I9R8	Heterogeneous nuclear ribonucleoprotein C	E5288_WYG020090	5888.4	6457.9	6059.1	4115.5	4054.4	3728.5	1.54688	0.000470005	0.629362	up	1	Molecular Function:nucleic acid binding (GO:0003676)	heterogeneous nuclear ribonucleoprotein C1/C2	--	ko03040 Spliceosome	RNA recognition motif (RRM) domain	J	Translation, ribosomal structure and biogenesis ;	IPR000504 [RNA recognition motif domain]	0
L8IAS4	AP complex subunit sigma (Fragment)	M91_02214	1092.1	1124.5	1189.2	1599.8	1547.5	1504.5	0.732147	0.000470507	-0.449795	down	--	--	AP-2 complex subunit sigma-1	--	ko04144 Endocytosis ko04721 Synaptic vesicle cycle ko04961 Endocrine and other factor-regulated calcium reabsorption ko05016 Huntington's disease	--	--	--	IPR022775 [AP complex, mu/sigma subunit]	0
A0A6B0RKA6	G protein-coupled receptor kinase	E5288_WYG016346	323.6	298.3	309.1	423.3	401.2	411.6	0.753175	0.000471468	-0.408942	down	3	Molecular Function:protein kinase activity (GO:0004672),Molecular Function:ATP binding (GO:0005524),Biological Process:protein phosphorylation (GO:0006468)	beta-adrenergic-receptor kinase	2.7.11.15	ko04062 Chemokine signaling pathway ko04144 Endocytosis ko04340 Hedgehog signaling pathway ko04724 Glutamatergic synapse ko04740 Olfactory transduction ko05032 Morphine addiction	Serine/threonine protein kinase	T	Signal transduction mechanisms ;	IPR000719 [Protein kinase domain] ; IPR001849[Pleckstrin homology domain] ; IPR016137[RGS domain]	0
A0A6B0RT24	IGF-II mRNA-binding protein 1	E5288_WYG003518	2137.1	2152.5	2173.9	1689.5	1590.2	1508.4	1.34991	0.000473654	0.432862	up	2	Molecular Function:nucleic acid binding (GO:0003676),Molecular Function:RNA binding (GO:0003723)	insulin-like growth factor 2 mRNA-binding protein 1	--	ko05206 MicroRNAs in cancer	--	--	--	IPR000504 [RNA recognition motif domain] ; IPR004088[K Homology domain, type 1]	0
A0A6B0S7M9	Tetraspanin	E5288_WYG018347	272.8	345	287.3	538.7	530.9	551.8	0.558221	0.000476254	-0.841091	down	1	Cellular Component:integral component of membrane (GO:0016021)	CD63 antigen	--	ko04142 Lysosome ko05205 Proteoglycans in cancer	--	--	--	IPR018499 [Tetraspanin/Peripherin]	4
L8I3H3	Procollagen-lysine 5-dioxygenase (Fragment)	M91_01400	5896.1	6138.4	6217.5	4941.2	5061.9	4918.9	1.22316	0.000476965	0.290614	up	2	Molecular Function:oxidoreductase activity (GO:0016491),Biological Process:oxidation-reduction process (GO:0055114)	procollagen-lysine,2-oxoglutarate 5-dioxygenase 2	1.14.11.4	ko00310 Lysine degradation	Glycosyltransferase involved in LPS biosynthesis, GR25 family	M	Cell wall/membrane/envelope biogenesis ;	IPR005123 [Oxoglutarate/iron-dependent dioxygenase]	0
L8HS04	Paraoxonase (Fragment)	M91_14212	2089.4	2046.5	2140.9	2545.8	2660.9	2544.7	0.809763	0.000481522	-0.304428	down	1	Molecular Function:arylesterase activity (GO:0004064)	--	--		Sugar lactone lactonase YvrE	G	Carbohydrate transport and metabolism ;	IPR002640 [Arylesterase]	0
L8ISR5	Histone deacetylase complex subunit SAP30 (Fragment)	M91_05517	561	598.7	560	419.4	399	427	1.38084	0.000486829	0.465548	up	1	Molecular Function:protein binding (GO:0005515)	histone deacetylase complex subunit SAP30	--	--	--	--	--	IPR025717 [Histone deacetylase complex subunit SAP30 zinc-finger] ; IPR025718[Histone deacetylase complex subunit SAP30, Sin3 binding domain]	0
A0A6B0R9N5	Protein transport protein SEC23	E5288_WYG009411	4053.7	3769.1	3856.8	5348.7	5033.5	5165	0.751235	0.000486984	-0.412664	down	4	Biological Process:intracellular protein transport (GO:0006886),Biological Process:ER to Golgi vesicle-mediated transport (GO:0006888),Molecular Function:zinc ion binding (GO:0008270),Cellular Component:COPII vesicle coat (GO:0030127)	protein transport protein SEC23	--	ko04141 Protein processing in endoplasmic reticulum	--	--	--	IPR006895 [Zinc finger, Sec23/Sec24-type] ; IPR006896[Sec23/Sec24, trunk domain] ; IPR006900[Sec23/Sec24, helical domain] ; IPR007123[Gelsolin-like domain] ; IPR012990[Sec23/Sec24 beta-sandwich]	0
A0A6B0SEI3	PPM-type phosphatase domain-containing protein	E5288_WYG003302	828	713	801.5	1356.8	1294.8	1233.6	0.602929	0.000493861	-0.72994	down	1	Molecular Function:catalytic activity (GO:0003824)	integrin-linked kinase-associated serine/threonine phosphatase 2C	3.1.3.16	--	Serine/threonine protein phosphatase PrpC	T	Signal transduction mechanisms ;	IPR001932 [PPM-type phosphatase domain]	0
L8IZJ2	Ankyrin repeat and zinc finger domain-containing protein 1	M91_13952	1932.1	1842.2	2017.9	1279.5	1346.8	1216.5	1.50729	0.000503219	0.591954	up	--	--	--	--	--	--	--	--	--	0
L8IDG1	Histidine--tRNA ligase	E5288_WYG005626	1916.9	2106.1	2118.8	1388.1	1343.4	1351.4	1.50427	0.000503808	0.589067	up	--	--	histidyl-tRNA synthetase	6.1.1.21	ko00970 Aminoacyl-tRNA biosynthesis	Histidyl-tRNA synthetase	J	Translation, ribosomal structure and biogenesis ;	IPR004154 [Anticodon-binding]	0
A0A6B0R147	La ribonucleoprotein domain family member 7	E5288_WYG011903	3365.5	3302.7	3396.3	2694.5	2639.2	2467.6	1.29011	0.000512113	0.367489	up	2	Molecular Function:nucleic acid binding (GO:0003676),Molecular Function:RNA binding (GO:0003723)	La-related protein 7	--	--	RNA recognition motif (RRM) domain	J	Translation, ribosomal structure and biogenesis ;	IPR000504 [RNA recognition motif domain] ; IPR006630[RNA-binding protein Lupus La] ; IPR014886[La protein, RNA-binding domain]	0
L8IIZ2	Histone domain-containing protein (Fragment)	M91_18366	758.2	746.9	725.9	901.7	949.1	950.5	0.796416	0.000518871	-0.328406	down	1	Molecular Function:DNA binding (GO:0003677)	histone H2B	--	ko05034 Alcoholism ko05203 Viral carcinogenesis ko05322 Systemic lupus erythematosus	--	--	--	IPR007125 [Histone H2A/H2B/H3]	0
L8I6N4	Integrin alpha-5 (Fragment)	M91_06020	3063.3	2763.8	2927.9	3947.9	4095.7	3903.7	0.732802	0.000519079	-0.448506	down	--	--	integrin alpha 5	--	ko04145 Phagosome ko04151 PI3K-Akt signaling pathway ko04510 Focal adhesion ko04512 ECM-receptor interaction ko04640 Hematopoietic cell lineage ko04810 Regulation of actin cytoskeleton ko05100 Bacterial invasion of epithelial cells ko05133 Pertussis ko05165 Human papillomavirus infection ko05205 Proteoglycans in cancer ko05206 MicroRNAs in cancer ko05410 Hypertrophic cardiomyopathy (HCM) ko05412 …	Cytolysin, a secreted calcineurin-like phosphatase	U	Intracellular trafficking, secretion, and vesicular transport ;	IPR013517 [FG-GAP repeat] ; IPR013649[Integrin alpha-2]	1
A0A6B0RQS4	Hydrolase_4 domain-containing protein	E5288_WYG011535	220.4	219.6	203.9	277.1	283.2	291.5	0.755929	0.000522883	-0.403678	down	--	--	uncharacterized protein	--	--	Fermentation-respiration switch protein FrsA, has esterase activity, DUF1100 family	T	Signal transduction mechanisms ;	IPR022742 [Serine aminopeptidase, S33]	2
L8IIQ4	Eukaryotic translation initiation factor 4C (Fragment)	M91_10670	2760.3	2873.1	3005.6	2168.2	2094.8	2113.6	1.3548	0.000528532	0.438077	up	3	Molecular Function:RNA binding (GO:0003723),Molecular Function:translation initiation factor activity (GO:0003743),Biological Process:translational initiation (GO:0006413)	translation initiation factor 1A	--	ko03013 RNA transport	Translation initiation factor IF-1	J	Translation, ribosomal structure and biogenesis ;	IPR006196 [RNA-binding domain, S1, IF1 type]	0
A0A6B0S7B1	Peptidyl-prolyl cis-trans isomerase	E5288_WYG022564	504.5	428.4	360.3	913.8	923.5	859.8	0.479478	0.000531263	-1.06046	down	--	--	peptidyl-prolyl cis-trans isomerase NIMA-interacting 4	5.2.1.8	--	Parvulin-like peptidyl-prolyl isomerase	O	Posttranslational modification, protein turnover, chaperones ;	--	0
L8ITL1	Polypeptide N-acetylgalactosaminyltransferase (Fragment)	M91_05515	3290.1	3296.1	3408.8	4264.9	4323.7	4064.6	0.789919	0.000533232	-0.340224	down	--	--	polypeptide N-acetylgalactosaminyltransferase	2.4.1.41	ko00512 Mucin type O-glycan biosynthesis ko01100 Metabolic pathways	Uncharacterized conserved protein RhaS, contains 28 RHS repeats	R	General function prediction only ;	IPR000772 [Ricin B, lectin domain] ; IPR001173[Glycosyltransferase 2-like]	0
A0A6B0QTE2	NADH dehydrogenase [ubiquinone] iron-sulfur protein 4, mitochondrial	E5288_WYG012693	1298.6	1287.2	1347.7	1591.1	1644.1	1570.6	0.81849	0.000534752	-0.288963	down	1	Biological Process:electron transport chain (GO:0022900)	NADH dehydrogenase (ubiquinone) Fe-S protein 4	--	ko00190 Oxidative phosphorylation ko01100 Metabolic pathways ko04723 Retrograde endocannabinoid signaling ko04932 Non-alcoholic fatty liver disease (NAFLD) ko05010 Alzheimer's disease ko05012 Parkinson's disease ko05016 Huntington's disease	--	--	--	IPR006885 [NADH dehydrogenase ubiquinone Fe-S protein 4, mitochondrial]	0
L8I7N9	Transcription intermediary factor 1-beta (Fragment)	M91_05991	4850.3	4582.4	4924.4	3697.9	3723.8	3606.8	1.30182	0.000539115	0.380528	up	3	Molecular Function:protein binding (GO:0005515),Cellular Component:intracellular (GO:0005622),Molecular Function:zinc ion binding (GO:0008270)	tripartite motif-containing protein 28	2.3.2.27	--	--	--	--	IPR000315 [B-box-type zinc finger] ; IPR019787[Zinc finger, PHD-finger]	0
L8IK73	Cyclin-T1	M91_03091	2510.9	2578.8	2790.8	1737	1622.4	1572.1	1.59799	0.000542288	0.676261	up	--	--	cyclin T	--	ko05202 Transcriptional misregulation in cancer	--	--	--	IPR006671 [Cyclin, N-terminal]	0
L8HR46	Inosine-5-monophosphate dehydrogenase (Fragment)	M91_16961	6293.8	6440.2	6035.5	4941.7	4646.1	4738.2	1.31017	0.000546441	0.389754	up	2	Molecular Function:catalytic activity (GO:0003824),Biological Process:oxidation-reduction process (GO:0055114)	IMP dehydrogenase	1.1.1.205	ko00230 Purine metabolism ko00983 Drug metabolism - other enzymes ko01100 Metabolic pathways	CBS domain	T	Signal transduction mechanisms ;	IPR000644 [CBS domain] ; IPR001093[IMP dehydrogenase/GMP reductase]	0
L8IFI2	Ankyrin repeat and MYND domain-containing protein 2	E5288_WYG001355	679	637	656.2	521.7	525.6	503.2	1.27198	0.000548342	0.347072	up	--	--	--	--	--	Ankyrin repeat	T	Signal transduction mechanisms ;	IPR002893 [Zinc finger, MYND-type] ; IPR020683[Ankyrin repeat-containing domain]	0
L8IQ59	WD repeat-containing protein 1 (Fragment)	M91_07578	11130.2	10614.2	11193.1	8965	8663.1	8980.3	1.23786	0.000556829	0.307849	up	1	Molecular Function:protein binding (GO:0005515)	--	--	--	Predicted NTPase, NACHT family domain	T	Signal transduction mechanisms ;	IPR001680 [WD40 repeat]	0
L8I212	Follistatin-related protein 1 (Fragment)	M91_01367	1259.7	1259.3	1178.3	1512.2	1500.9	1526.7	0.814419	0.000561588	-0.296157	down	1	Molecular Function:protein binding (GO:0005515)	--	--	--	--	--	--	IPR002350 [Kazal domain] ; IPR015369[Follistatin/Osteonectin EGF domain]	0
A0A6B0SC08	40S ribosomal protein S4	E5288_WYG008159	218.3	237.3	231.6	159.5	170.6	162.5	1.39505	0.000577641	0.480313	up	1	Molecular Function:RNA binding (GO:0003723)	small subunit ribosomal protein S4e	--	ko03010 Ribosome	Ribosomal protein S4E	J	Translation, ribosomal structure and biogenesis ;	IPR002942 [RNA-binding S4 domain] ; IPR013843[Ribosomal protein S4e, N-terminal] ; IPR013845[Ribosomal protein S4e, central region] ; IPR032277[40S ribosomal protein S4, C-terminal domain]	0
L8IIF1	Urokinase plasminogen activator surface receptor	E5288_WYG016594	901.8	913.4	933.9	640.6	668	575.1	1.45941	0.000582387	0.54539	up	--	--	plasminogen activator, urokinase receptor	--	ko04610 Complement and coagulation cascades ko05205 Proteoglycans in cancer	--	--	--	IPR016054 [Ly-6 antigen/uPA receptor-like]	0
A0A6B0RJG0	Replication factor C subunit 1	E5288_WYG010557	1334.6	1311.7	1299.3	1612.8	1661.2	1563.6	0.815611	0.000582684	-0.294047	down	4	Molecular Function:DNA clamp loader activity (GO:0003689),Molecular Function:ATP binding (GO:0005524),Cellular Component:DNA replication factor C complex (GO:0005663),Biological Process:DNA replication (GO:0006260)	replication factor C subunit 1	--	ko03030 DNA replication ko03420 Nucleotide excision repair ko03430 Mismatch repair	DNA polymerase III, delta prime subunit	L	Replication, recombination and repair ;	IPR001357 [BRCT domain] ; IPR003959[ATPase, AAA-type, core] ; IPR013725[DNA replication factor RFC1, C-terminal]	0
L8I5W6	Haloacid dehalogenase-like hydrolase domain-containing protein 3	E5288_WYG006720	346.8	363.9	362.5	280.1	279.2	294.5	1.25697	0.000585269	0.329949	up	--	--	--	--	--	FMN phosphatase YigB, HAD superfamily	H	Coenzyme transport and metabolism ;	IPR023214 [HAD-like domain]	0
L8I2T0	P2X purinoceptor (Fragment)	M91_06164	659.9	689	684.3	870.9	885.9	830.7	0.785778	0.000599276	-0.347807	down	5	Molecular Function:purinergic nucleotide receptor activity (GO:0001614),Molecular Function:extracellular ATP-gated cation channel activity (GO:0004931),Cellular Component:integral component of plasma membrane (GO:0005887),Biological Process:response to ATP (GO:0033198),Biological Process:cation transmembrane transport (GO:0098655)	P2X purinoceptor 4	--	ko04020 Calcium signaling pathway ko04080 Neuroactive ligand-receptor interaction	--	--	--	IPR001429 [P2X purinoreceptor]	2
A0A6B0R478	Ribonucloprotein	E5288_WYG002408	1053.1	1052.2	998.9	826.3	837.6	795.7	1.26208	0.000600406	0.335798	up	--	--	H/ACA ribonucleoprotein complex subunit 2	--	ko03008 Ribosome biogenesis in eukaryotes	Ribosomal protein L7Ae or related RNA K-turn-binding protein	J	Translation, ribosomal structure and biogenesis ;	IPR004038 [Ribosomal protein L7Ae/L30e/S12e/Gadd45]	0
L8IA98	MMS19 nucleotide excision repair protein (Fragment)	M91_14349	1903.4	1796.4	1775.9	1377.9	1342.5	1419.3	1.32273	0.00060205	0.403517	up	--	--	DNA repair/transcription protein MET18/MMS19	--	--	--	--	--	IPR024687 [MMS19, C-terminal]	0
L8HNF9	Pescadillo-like protein (Fragment)	M91_12887	420.2	420.2	431.2	341.2	329.3	309.7	1.29729	0.000602203	0.375497	up	2	Cellular Component:nucleolus (GO:0005730),Biological Process:ribosome biogenesis (GO:0042254)	pescadillo	--	--	--	--	--	IPR001357 [BRCT domain] ; IPR010613[Pescadillo]	0
L8IAM6	Urokinase-type plasminogen activator	M91_19898	771.3	712	765.9	540.5	557.8	523.3	1.38703	0.000612544	0.471994	up	2	Molecular Function:serine-type endopeptidase activity (GO:0004252),Biological Process:proteolysis (GO:0006508)	urokinase plasminogen activator	3.4.21.73	ko04064 NF-kappa B signaling pathway ko04610 Complement and coagulation cascades ko05202 Transcriptional misregulation in cancer ko05205 Proteoglycans in cancer ko05206 MicroRNAs in cancer ko05215 Prostate cancer	Secreted trypsin-like serine protease	O	Posttranslational modification, protein turnover, chaperones ;	IPR000001 [Kringle] ; IPR001254[Serine proteases, trypsin domain]	0
L8HZ17	Cell cycle progression protein 1	E5288_WYG006629	780.1	761.2	749.6	602.7	572.9	542.4	1.33347	0.000614839	0.415184	up	--	--	--	--	--	--	--	--	--	1
L8HT18	Myc box-dependent-interacting protein 1	E5288_WYG006283	1301	1116.1	1161.4	1940.6	1968.9	2143.9	0.591155	0.000616301	-0.758391	down	2	Molecular Function:protein binding (GO:0005515),Cellular Component:cytoplasm (GO:0005737)	amphiphysin	--	ko04144 Endocytosis ko04666 Fc gamma R-mediated phagocytosis	--	--	--	IPR001452 [SH3 domain] ; IPR004148[BAR domain]	0
A0A6B0RP65	26S proteasome non-ATPase regulatory subunit 13	E5288_WYG016054	4641.3	4542.9	4892.3	3280.3	3259.3	3535.7	1.39713	0.000619861	0.482466	up	1	Molecular Function:protein binding (GO:0005515)	26S proteasome regulatory subunit N9	--	ko03050 Proteasome ko05169 Epstein-Barr virus infection	--	--	--	IPR000717 [Proteasome component (PCI) domain]	0
A0A6B0QWK0	Runt domain-containing protein	E5288_WYG010871	1407	1368.8	1357.6	1681	1662.7	1759.5	0.809962	0.000626214	-0.304073	down	1	Molecular Function:DNA binding (GO:0003677)	runt-related transcription factor 1	--	ko04530 Tight junction ko04659 Th17 cell differentiation ko05200 Pathways in cancer ko05202 Transcriptional misregulation in cancer ko05220 Chronic myeloid leukemia ko05221 Acute myeloid leukemia	--	--	--	IPR013524 [Runt domain] ; IPR013711[Runx, C-terminal domain]	0
L8I599	Collagen alpha-1(XII) chain (Fragment)	M91_14407	256.9	294.3	259	386.6	396.9	390.7	0.690002	0.000629771	-0.535328	down	1	Molecular Function:protein binding (GO:0005515)	collagen, type XII, alpha	--	ko04974 Protein digestion and absorption	Cell division protein DamX, binds to the septal ring, contains C-terminal SPOR domain	D	Cell cycle control, cell division, chromosome partitioning ;	IPR002035 [von Willebrand factor, type A] ; IPR003961[Fibronectin type III] ; IPR008160[Collagen triple helix repeat]	0
L8IMC2	2-phosphotransferase	M91_13013	351.5	316.8	328.3	211.1	200.7	178.7	1.68772	0.000636101	0.755078	up	--	--	2'-phosphotransferase	2.7.1.160	--	RNA:NAD 2'-phosphotransferase, TPT1/KptA family	J	Translation, ribosomal structure and biogenesis ;	IPR002745 [Phosphotransferase KptA/Tpt1]	0
L8HU00	Thioredoxin domain-containing protein 5 (Fragment)	M91_00017	3695.3	3856	3739.7	2701	2856.5	2984.5	1.32182	0.00064468	0.402527	up	1	Biological Process:cell redox homeostasis (GO:0045454)	thioredoxin domain-containing protein 5	--	ko04141 Protein processing in endoplasmic reticulum	Negative regulator of GroEL, contains thioredoxin-like and TPR-like domains	O	Posttranslational modification, protein turnover, chaperones ;	IPR013766 [Thioredoxin domain]	0
L8I4X4	Methyl-CpG-binding domain protein 4 (Fragment)	M91_19143	427.1	419.3	428.4	313	329.7	290	1.36678	0.000652875	0.450786	up	2	Molecular Function:DNA binding (GO:0003677),Cellular Component:nucleus (GO:0005634)	methyl-CpG-binding domain protein 4	3.2.2.-	ko03410 Base excision repair	Adenine-specific DNA glycosylase, acts on AG and A-oxoG pairs	L	Replication, recombination and repair ;	IPR001739 [Methyl-CpG DNA binding]	0
A0A6B0RF55	CP-type G domain-containing protein	E5288_WYG008393	1359.1	1300.3	1271.2	1066.4	1054.7	1049	1.2399	0.000653198	0.310221	up	1	Molecular Function:GTP binding (GO:0005525)	nitric oxide-associated protein 1	--	--	Ribosome biogenesis GTPase A	J	Translation, ribosomal structure and biogenesis ;	IPR006073 [GTP binding domain]	0
A0A6B0RJD9	RNA helicase	E5288_WYG001985	3472.6	3733.5	3590.5	2699	2601.1	2441.5	1.39462	0.000665899	0.479873	up	2	Molecular Function:nucleic acid binding (GO:0003676),Molecular Function:ATP binding (GO:0005524)	ATP-dependent RNA helicase DDX10/DBP4	3.6.4.13	--	Superfamily II DNA and RNA helicase	L	Replication, recombination and repair ;	IPR001650 [Helicase, C-terminal] ; IPR011545[DEAD/DEAH box helicase domain] ; IPR025313[Domain of unknown function DUF4217]	0
A0A6B0QNZ9	CULLIN_2 domain-containing protein	E5288_WYG000542	3008.2	2756.9	3004.8	3805.4	3792.6	3709.6	0.775576	0.000668061	-0.36666	down	2	Biological Process:ubiquitin-dependent protein catabolic process (GO:0006511),Molecular Function:ubiquitin protein ligase binding (GO:0031625)	cullin 3	--	ko04120 Ubiquitin mediated proteolysis ko04340 Hedgehog signaling pathway	--	--	--	IPR001373 [Cullin, N-terminal] ; IPR019559[Cullin protein, neddylation domain]	0
L8I9L5	Forkhead box protein O1 (Fragment)	M91_10071	73	75.7	65.1	109.1	119.7	112.4	0.626612	0.000681253	-0.674356	down	1	Molecular Function:sequence-specific DNA binding (GO:0043565)	forkhead box protein O1	--	ko04068 FoxO signaling pathway ko04152 AMPK signaling pathway ko04211 Longevity regulating pathway ko04213 Longevity regulating pathway - multiple species ko04218 Cellular senescence ko04910 Insulin signaling pathway ko04919 Thyroid hormone signaling pathway ko04922 Glucagon signaling pathway ko04931 Insulin resistance ko04933 AGE-RAGE signaling pathway in diabetic complications ko05165 Human pap…	--	--	--	IPR001766 [Fork head domain] ; IPR032067[FOXO protein, transactivation domain] ; IPR032068[FOXO protein, KIX-binding domain]	0
A0A6B0QZE0	PKD domain-containing protein	E5288_WYG001391	56.9	73.9	61.2	132.7	154.8	152.7	0.436165	0.000681781	-1.19705	down	--	--	transmembrane glycoprotein NMB	--	--	--	--	--	IPR000601 [PKD domain]	1
A0A6B0S5E2	Ribonucleoside-diphosphate reductase	E5288_WYG018004	2388.8	2050.7	2225.3	3628.8	3392.5	3757.7	0.618313	0.000693174	-0.69359	down	3	Molecular Function:ATP binding (GO:0005524),Biological Process:DNA replication (GO:0006260),Biological Process:oxidation-reduction process (GO:0055114)	ribonucleoside-diphosphate reductase subunit M1	1.17.4.1	ko00230 Purine metabolism ko00240 Pyrimidine metabolism ko00480 Glutathione metabolism ko01100 Metabolic pathways	Ribonucleotide reductase alpha subunit	F	Nucleotide transport and metabolism ;	IPR000788 [Ribonucleotide reductase large subunit, C-terminal] ; IPR005144[ATP-cone domain] ; IPR013509[Ribonucleotide reductase large subunit, N-terminal]	0
L8IUL0	P-type Ca(2+) transporter (Fragment)	M91_14776	246.6	238	258.3	190.7	185.1	180.6	1.33519	0.000695148	0.417046	up	3	Molecular Function:nucleotide binding (GO:0000166),Molecular Function:calcium-transporting ATPase activity (GO:0005388),Molecular Function:metal ion binding (GO:0046872)	Ca2+ transporting ATPase, plasma membrane	3.6.3.8	ko04020 Calcium signaling pathway ko04022 cGMP-PKG signaling pathway ko04024 cAMP signaling pathway ko04261 Adrenergic signaling in cardiomyocytes ko04925 Aldosterone synthesis and secretion ko04970 Salivary secretion ko04972 Pancreatic secretion	Magnesium-transporting ATPase (P-type)	P	Inorganic ion transport and metabolism ;	IPR004014 [Cation-transporting P-type ATPase, N-terminal] ; IPR006068[Cation-transporting P-type ATPase, C-terminal] ; IPR008250[P-type ATPase, A domain] ; IPR022141[Plasma membrane calcium transporting P-type ATPase, C-terminal] ; IPR023214[HAD-like domain]	7
L8HVN1	Peptidyl-prolyl cis-trans isomerase	M91_11438	1195.4	1225.6	1288.5	961.8	931.3	970.6	1.29535	0.000704957	0.373344	up	4	Biological Process:protein peptidyl-prolyl isomerization (GO:0000413),Molecular Function:nucleic acid binding (GO:0003676),Molecular Function:peptidyl-prolyl cis-trans isomerase activity (GO:0003755),Biological Process:protein folding (GO:0006457)	peptidyl-prolyl cis-trans isomerase-like 4	5.2.1.8	--	Peptidyl-prolyl cis-trans isomerase (rotamase) - cyclophilin family	O	Posttranslational modification, protein turnover, chaperones ;	IPR000504 [RNA recognition motif domain] ; IPR002130[Cyclophilin-type peptidyl-prolyl cis-trans isomerase domain]	0
L8IUC1	Choline transporter-like protein 2	M91_04923	1748	1831.9	1788.3	1515.4	1502.3	1446.9	1.20239	0.000714987	0.265907	up	--	--	solute carrier family 44 (choline transporter-like protein), member 2/4/5	--	ko05231 Choline metabolism in cancer	--	--	--	IPR007603 [Choline transporter-like]	11
L8IBK8	Glutaryl-CoA dehydrogenase, mitochondrial	M91_12622	522.1	562.8	528	411.8	414.5	396.9	1.31859	0.000715364	0.398997	up	4	Molecular Function:acyl-CoA dehydrogenase activity (GO:0003995),Biological Process:metabolic process (GO:0008152),Molecular Function:flavin adenine dinucleotide binding (GO:0050660),Biological Process:oxidation-reduction process (GO:0055114)	glutaryl-CoA dehydrogenase	1.3.8.6	ko00071 Fatty acid degradation ko00310 Lysine degradation ko00380 Tryptophan metabolism ko01100 Metabolic pathways	Acyl-CoA dehydrogenase related to the alkylation response protein AidB	I	Lipid transport and metabolism ;	IPR006091 [Acyl-CoA oxidase/dehydrogenase, central domain] ; IPR009075[Acyl-CoA dehydrogenase/oxidase C-terminal] ; IPR013786[Acyl-CoA dehydrogenase/oxidase, N-terminal]	0
L8HQM9	Non-specific serine/threonine protein kinase	M91_00794	703.1	714.5	642.5	897	894.3	906.6	0.763594	0.000718197	-0.389123	down	3	Molecular Function:protein kinase activity (GO:0004672),Molecular Function:ATP binding (GO:0005524),Biological Process:protein phosphorylation (GO:0006468)	p21-activated kinase 1	2.7.11.1	ko04010 MAPK signaling pathway ko04012 ErbB signaling pathway ko04014 Ras signaling pathway ko04024 cAMP signaling pathway ko04062 Chemokine signaling pathway ko04360 Axon guidance ko04392 Hippo signaling pathway - multiple species ko04510 Focal adhesion ko04650 Natural killer cell mediated cytotoxicity ko04660 T cell receptor signaling pathway ko04666 Fc gamma R-mediated phagocytosis ko04810 Reg…	Serine/threonine protein kinase	T	Signal transduction mechanisms ;	IPR000095 [CRIB domain] ; IPR000719[Protein kinase domain]	0
L8HZB8	Galectin (Fragment)	M91_04102	5110.9	4763.3	4808.9	6482.8	6883.6	6421.7	0.742017	0.000718337	-0.430477	down	1	Molecular Function:carbohydrate binding (GO:0030246)	galectin-3	--	--	Anionic cell wall polymer biosynthesis enzyme, LytR-Cps2A-Psr (LCP) family	M	Cell wall/membrane/envelope biogenesis ;	IPR001079 [Galectin, carbohydrate recognition domain]	0
L8IB53	O-GlcNAc transferase subunit p110 (Fragment)	M91_16564	2638.2	2615.3	2689.5	2236.1	2122.5	2069.5	1.23567	0.000718725	0.305292	up	1	Molecular Function:protein binding (GO:0005515)	protein O-GlcNAc transferase	2.4.1.255	ko00514 Other types of O-glycan biosynthesis ko04931 Insulin resistance	Predicted O-linked N-acetylglucosamine transferase, SPINDLY family	O	Posttranslational modification, protein turnover, chaperones ;	IPR001440 [Tetratricopeptide repeat 1] ; IPR011990[Tetratricopeptide-like helical domain] ; IPR019734[Tetratricopeptide repeat] ; IPR029489[O-GlcNAc transferase, C-terminal]	0
A0A6B0RBB9	Glutaredoxin domain-containing protein	E5288_WYG000109	887.4	814.3	829.3	633.8	600.8	612.8	1.37003	0.000719099	0.454211	up	3	Molecular Function:electron carrier activity (GO:0009055),Molecular Function:protein disulfide oxidoreductase activity (GO:0015035),Biological Process:cell redox homeostasis (GO:0045454)	monothiol glutaredoxin	--	--	Glutaredoxin-related protein	O	Posttranslational modification, protein turnover, chaperones ;	IPR002109 [Glutaredoxin]	0
L8J4F9	G patch domain and KOW motifs-containing protein	M91_09845	255.2	229.7	252.3	162.1	150.9	141.3	1.62272	0.000719983	0.698411	up	--	--	G patch domain and KOW motifs-containing protein	--	--	--	--	--	IPR005824 [KOW] ; IPR026822[Spp2/MOS2, G-patch domain]	0
A0A6B0RUX9	AF-4_C domain-containing protein	E5288_WYG005448	1219.4	1281	1291.9	1025.5	1045.6	1003.7	1.23335	0.000731832	0.302581	up	--	--	AF4/FMR2 family member 4	--	--	--	--	--	IPR007797 [Transcription factor AF4/FMR2]	0
A0A6B0R0E7	Tyrosine-protein phosphatase non-receptor type	E5288_WYG005773	2699.1	2608.1	2577.9	3481	3303.6	3579.2	0.760831	0.000732545	-0.394352	down	2	Molecular Function:protein tyrosine phosphatase activity (GO:0004725),Biological Process:protein dephosphorylation (GO:0006470)	tyrosine-protein phosphatase non-receptor type 11	3.1.3.48	ko04014 Ras signaling pathway ko04072 Phospholipase D signaling pathway ko04360 Axon guidance ko04630 Jak-STAT signaling pathway ko04650 Natural killer cell mediated cytotoxicity ko04670 Leukocyte transendothelial migration ko04722 Neurotrophin signaling pathway ko04920 Adipocytokine signaling pathway ko04931 Insulin resistance ko05168 Herpes simplex infection ko05205 Proteoglycans in cancer ko05…	Protein tyrosine phosphatase	T	Signal transduction mechanisms ;	IPR000242 [PTP type protein phosphatase] ; IPR000980[SH2 domain]	0
A0A6B0RSF7	N-myc downstream-regulated gene 1 protein	E5288_WYG019826	915.9	958.9	903	1110	1160.9	1151.3	0.8117	0.000732896	-0.300981	down	--	--	protein NDRG1	--	--	Pimeloyl-ACP methyl ester carboxylesterase	HR	Coenzyme transport and metabolism ; General function prediction only ;	IPR004142 [NDRG]	0
L8I1L6	Lysine-specific histone demethylase 1A (Fragment)	M91_02248	2021.8	1896.6	1953.6	2327.7	2344.9	2405.1	0.829648	0.00073829	-0.269429	down	3	Molecular Function:protein binding (GO:0005515),Molecular Function:oxidoreductase activity (GO:0016491),Biological Process:oxidation-reduction process (GO:0055114)	lysine-specific histone demethylase 1A	1.-.-.-	--	Monoamine oxidase	E	Amino acid transport and metabolism ;	IPR002937 [Amine oxidase] ; IPR007526[SWIRM domain]	0
L8II19	Deoxynucleoside triphosphate triphosphohydrolase SAMHD1	M91_02816	1153.7	1207.3	1251.9	905.2	922.6	941.7	1.30453	0.000748742	0.383532	up	--	--	--	--	--	HD superfamily phosphohydrolase	R	General function prediction only ;	IPR006674 [HD domain]	0
L8IJ17	CUB domain-containing protein 1 (Fragment)	M91_08232	3631.6	3377.6	3401.7	4309.6	4521.7	4403.5	0.786631	0.00075414	-0.346242	down	--	--	CUB domain-containing protein 1	--	--	--	--	--	--	1
A0A6B0QTU6	PH domain-containing protein	E5288_WYG012849	1700.1	1536.3	1561.8	2149.7	2075.3	2153.7	0.752222	0.000757314	-0.410769	down	--	--	--	--	--	--	--	--	--	0
A0A6B0RL60	Inositol 1,4,5-trisphosphate receptor	E5288_WYG013227	3906.5	4013.2	3869.1	3274	3208.2	3041.1	1.23789	0.000760301	0.307883	up	6	Molecular Function:ion channel activity (GO:0005216),Molecular Function:calcium channel activity (GO:0005262),Biological Process:ion transport (GO:0006811),Cellular Component:membrane (GO:0016020),Biological Process:transmembrane transport (GO:0055085),Biological Process:calcium ion transmembrane transport (GO:0070588)	inositol 1,4,5-triphosphate receptor type 1	--	ko04020 Calcium signaling pathway ko04022 cGMP-PKG signaling pathway ko04070 Phosphatidylinositol signaling system ko04114 Oocyte meiosis ko04140 Autophagy - animal ko04210 Apoptosis ko04218 Cellular senescence ko04270 Vascular smooth muscle contraction ko04371 Apelin signaling pathway ko04540 Gap junction ko04611 Platelet activation ko04621 NOD-like receptor signaling pathway ko04713 Circadian e…	--	--	--	IPR000699 [RIH (RyR and IP3R Homology) domain] ; IPR005821[Ion transport domain] ; IPR013662[RyR/IP3R Homology associated domain] ; IPR014821[Inositol 1,4,5-trisphosphate/ryanodine receptor] ; IPR016093[MIR motif]	6
L8IZV8	Nucleolar and coiled-body phosphoprotein 1	M91_06658	2758.4	2446.7	2428.2	1559.9	1550	1478.8	1.6635	0.000770264	0.734221	up	--	--	--	--	--	--	--	--	IPR007718 [SRP40, C-terminal]	0
A0A6B0RVS1	E_Pc_C domain-containing protein	E5288_WYG004044	48.5	44.9	42.6	67.9	63.8	64.1	0.694586	0.000773668	-0.525774	down	--	--	enhancer of polycomb-like protein	--	--	--	--	--	IPR009607 [Enhancer of polycomb, C-terminal] ; IPR019542[Enhancer of polycomb-like, N-terminal]	0
L8J2L3	Protein FAM115A	E5288_WYG012346	47.4	46.9	52.1	28.2	28.8	23.3	1.82316	0.000786423	0.866444	up	--	--	--	--	--	Membrane protein involved in colicin uptake	M	Cell wall/membrane/envelope biogenesis ;	IPR031161 [Peptidase family M60 domain]	0
L8J3M2	MHC class II regulatory factor RFX1 (Fragment)	M91_00853	188.6	209.7	203.8	266.2	283	282.8	0.723678	0.000799486	-0.46658	down	2	Molecular Function:DNA binding (GO:0003677),Cellular Component:nucleus (GO:0005634)	regulatory factor X 1/2/3	--	--	--	--	--	IPR003150 [DNA-binding RFX-type winged-helix domain] ; IPR007668[RFX1 transcription activation region]	0
L8IUY6	Paired amphipathic helix protein Sin3a	M91_06837	291.2	276.7	311.6	201.2	194.3	200.5	1.47567	0.000800612	0.561371	up	--	--	paired amphipathic helix protein Sin3a	--	ko04919 Thyroid hormone signaling pathway ko05016 Huntington's disease ko05202 Transcriptional misregulation in cancer	--	--	--	IPR003822 [Paired amphipathic helix] ; IPR013194[Histone deacetylase interacting domain] ; IPR031693[Sin3, C-terminal]	0
L8IRX3	Protein yippee-like	YPEL	352.2	358.4	393.9	232.6	215.3	195.4	1.71693	0.00080255	0.77983	up	--	--	--	--	--	--	--	--	IPR004910 [Yippee/Mis18/Cereblon]	0
L8IYX1	Sulfhydryl oxidase (Fragment)	M91_09802	3177.5	3400.8	3402.8	2464.2	2524.7	2310.1	1.36746	0.000811857	0.4515	up	2	Molecular Function:thiol oxidase activity (GO:0016972),Biological Process:oxidation-reduction process (GO:0055114)	thiol oxidase	1.8.3.2	--	--	--	--	IPR017905 [ERV/ALR sulfhydryl oxidase domain]	1
A0A6B0SH43	Stress-activated protein kinase JNK	E5288_WYG021987	4365.5	4382.5	4546.9	3332.6	3194.9	2892	1.41142	0.000818768	0.497151	up	5	Molecular Function:protein kinase activity (GO:0004672),Molecular Function:ATP binding (GO:0005524),Biological Process:carbohydrate metabolic process (GO:0005975),Biological Process:protein phosphorylation (GO:0006468),Molecular Function:carbohydrate binding (GO:0030246)	glucosamine---fructose-6-phosphate aminotransferase (isomerizing)	2.6.1.16	ko00250 Alanine, aspartate and glutamate metabolism ko00520 Amino sugar and nucleotide sugar metabolism ko01100 Metabolic pathways ko04931 Insulin resistance	Glucosamine 6-phosphate synthetase, contains amidotransferase and phosphosugar isomerase domains	M	Cell wall/membrane/envelope biogenesis ;	IPR000719 [Protein kinase domain] ; IPR001347[Sugar isomerase (SIS)]	0
L8IBW5	Ezrin (Fragment)	M91_06270	6039.1	5266.1	5595	7713.5	7825.1	7636.2	0.729249	0.000818867	-0.455517	down	3	Cellular Component:cytoplasm (GO:0005737),Molecular Function:cytoskeletal protein binding (GO:0008092),Cellular Component:extrinsic component of membrane (GO:0019898)	villin 2 (ezrin)	--	ko04530 Tight junction ko04670 Leukocyte transendothelial migration ko04810 Regulation of actin cytoskeleton ko04971 Gastric acid secretion ko05205 Proteoglycans in cancer ko05206 MicroRNAs in cancer	--	--	--	IPR011259 [Ezrin/radixin/moesin, C-terminal] ; IPR018979[FERM, N-terminal] ; IPR018980[FERM, C-terminal PH-like domain] ; IPR019748[FERM central domain]	0
L8ISM7	Four and a half LIM domains protein 3	M91_09536	2212	2070.2	2285.3	1605.6	1594.4	1628.8	1.36007	0.000821195	0.44368	up	1	Molecular Function:zinc ion binding (GO:0008270)	--	--	--	--	--	--	IPR001781 [Zinc finger, LIM-type]	0
L8IPE8	ADP-ribosylation factor 6	E5288_WYG003813	1028.4	1127.4	1084.6	1644.5	1492.8	1630	0.679714	0.00082345	-0.557001	down	1	Molecular Function:GTP binding (GO:0005525)	ADP-ribosylation factor 6	--	ko04014 Ras signaling pathway ko04072 Phospholipase D signaling pathway ko04144 Endocytosis ko04666 Fc gamma R-mediated phagocytosis	GTPase SAR1 family domain	R	General function prediction only ;	IPR006689 [Small GTPase superfamily, ARF/SAR type]	0
A0A6B0R0D4	Anthrax toxin receptor	E5288_WYG014721	1949.1	2115.1	1982.7	2492.3	2462.8	2489.9	0.81221	0.000829156	-0.300076	down	2	Molecular Function:receptor activity (GO:0004872),Cellular Component:integral component of membrane (GO:0016021)	anthrax toxin receptor	--	ko04621 NOD-like receptor signaling pathway	Secreted protein containing bacterial Ig-like domain and vWFA domain	R	General function prediction only ;	IPR002035 [von Willebrand factor, type A] ; IPR008399[Anthrax toxin receptor, C-terminal] ; IPR008400[Anthrax toxin receptor, extracellular]	1
L8I351	Sodium-coupled neutral amino acid transporter 2 (Fragment)	M91_02050	1366.2	1244.4	1477.4	648.1	753	675.6	1.96851	0.00083341	0.977102	up	--	--	solute carrier family 38 (sodium-coupled neutral amino acid transporter), member 2	--	ko04724 Glutamatergic synapse ko04727 GABAergic synapse ko04974 Protein digestion and absorption	--	--	--	IPR013057 [Amino acid transporter, transmembrane domain]	10
L8IB63	Actin-related protein 2/3 complex subunit 3 (Fragment)	M91_09760	1511.5	1446	1419.9	2115.4	1924.7	2005.9	0.724016	0.000833623	-0.465907	down	4	Cellular Component:cytoskeleton (GO:0005856),Cellular Component:Arp2/3 protein complex (GO:0005885),Biological Process:regulation of actin filament polymerization (GO:0030833),Biological Process:Arp2/3 complex-mediated actin nucleation (GO:0034314)	actin related protein 2/3 complex, subunit 3	--	ko04144 Endocytosis ko04666 Fc gamma R-mediated phagocytosis ko04810 Regulation of actin cytoskeleton ko05100 Bacterial invasion of epithelial cells ko05132 Salmonella infection	--	--	--	IPR007204 [Actin-related protein 2/3 complex subunit 3]	0
L8IW34	Cytochrome c	E5288_WYG009183	1686.4	1198.2	1434.2	2753.2	2681	2768.2	0.526529	0.000836351	-0.925416	down	2	Molecular Function:electron carrier activity (GO:0009055),Molecular Function:heme binding (GO:0020037)	cytochrome c	--	ko00920 Sulfur metabolism ko01100 Metabolic pathways ko01524 Platinum drug resistance ko04115 p53 signaling pathway ko04210 Apoptosis ko04215 Apoptosis - multiple species ko04932 Non-alcoholic fatty liver disease (NAFLD) ko05010 Alzheimer's disease ko05012 Parkinson's disease ko05014 Amyotrophic lateral sclerosis (ALS) ko05016 Huntington's disease ko05134 Legionellosis ko05145 Toxoplasmosis ko051…	Cytochrome c2	C	Energy production and conversion ;	IPR009056 [Cytochrome c-like domain]	0
L8HYT7	Importin-13	E5288_WYG017035	94.9	91.4	94.7	76.7	76.3	71.2	1.25335	0.000842607	0.325784	up	2	Biological Process:intracellular protein transport (GO:0006886),Molecular Function:Ran GTPase binding (GO:0008536)	--	--	--	--	--	--	IPR001494 [Importin-beta, N-terminal domain] ; IPR013598[Exportin-1/Importin-beta-like]	0
A0A6B0R5Y2	Mitochondrial import inner membrane translocase subunit	E5288_WYG002349	1078	994.9	1047.3	1480.9	1381.8	1377.9	0.735792	0.000846131	-0.44263	down	--	--	mitochondrial import inner membrane translocase subunit TIM13	--	--	--	--	--	IPR004217 [Tim10/DDP family zinc finger]	0
A0A6B0R4R0	UBX domain-containing protein	E5288_WYG002570	1202.9	1184.7	1096.2	1562.3	1562.4	1485.4	0.755689	0.000847394	-0.404136	down	1	Molecular Function:protein binding (GO:0005515)	UBX domain-containing protein 6	--	ko04141 Protein processing in endoplasmic reticulum	--	--	--	IPR001012 [UBX domain] ; IPR018997[PUB domain]	0
L8IL03	MICAL-like protein 1 (Fragment)	M91_14186	89.1	83	90.2	109.3	110	113.7	0.787688	0.000848838	-0.344304	down	2	Molecular Function:protein binding (GO:0005515),Molecular Function:zinc ion binding (GO:0008270)	MICAL-like protein 1	--	--	Type V secretory pathway, adhesin AidA	MU	Cell wall/membrane/envelope biogenesis ; Intracellular trafficking, secretion, and vesicular transport ;	IPR001715 [Calponin homology domain] ; IPR001781[Zinc finger, LIM-type] ; IPR022735[Domain of unknown function DUF3585]	0
A0A6B0RLJ4	UBX domain-containing protein	E5288_WYG011155	267	261.8	266.4	215	206	224.4	1.2321	0.000850883	0.301124	up	2	Molecular Function:protein binding (GO:0005515),Cellular Component:integral component of membrane (GO:0016021)	--	--	--	Thiol:disulfide interchange protein	O	Posttranslational modification, protein turnover, chaperones ;	IPR001012 [UBX domain] ; IPR005334[Tctex-1] ; IPR008661[L6 membrane]	3
L8IBU9	Propionate--CoA ligase	M91_20161	2159	2122.2	2322.2	1537.6	1371.8	1520	1.49081	0.00085852	0.576098	up	2	Molecular Function:catalytic activity (GO:0003824),Biological Process:metabolic process (GO:0008152)	acetyl-CoA synthetase	6.2.1.1	ko00010 Glycolysis / Gluconeogenesis ko00620 Pyruvate metabolism ko00640 Propanoate metabolism ko01100 Metabolic pathways ko01200 Carbon metabolism	Acyl-coenzyme A synthetase/AMP-(fatty) acid ligase	I	Lipid transport and metabolism ;	IPR000873 [AMP-dependent synthetase/ligase] ; IPR025110[AMP-binding enzyme C-terminal domain] ; IPR032387[Acetyl-coenzyme A synthetase, N-terminal domain]	0
A0A6B0R6X5	Integrin beta	E5288_WYG010307	180.9	196.1	185.6	258.9	241	257	0.743295	0.000863486	-0.427993	down	4	Cellular Component:nucleus (GO:0005634),Molecular Function:zinc ion binding (GO:0008270),Biological Process:steroid hormone mediated signaling pathway (GO:0043401),Molecular Function:sequence-specific DNA binding (GO:0043565)	integrin beta 7	--	ko04151 PI3K-Akt signaling pathway ko04510 Focal adhesion ko04512 ECM-receptor interaction ko04514 Cell adhesion molecules (CAMs) ko04672 Intestinal immune network for IgA production ko04810 Regulation of actin cytoskeleton ko05165 Human papillomavirus infection ko05202 Transcriptional misregulation in cancer ko05410 Hypertrophic cardiomyopathy (HCM) ko05412 Arrhythmogenic right ventricular cardi…	Secreted protein containing bacterial Ig-like domain and vWFA domain	R	General function prediction only ;	IPR000536 [Nuclear hormone receptor, ligand-binding domain] ; IPR001628[Zinc finger, nuclear hormone receptor-type] ; IPR002369[Integrin beta subunit, VWA domain] ; IPR013111[EGF-like domain, extracellular] ; IPR014836[Integrin beta subunit, cytoplasmic domain] ; IPR033760[Integrin beta N-terminal]	1
A0A6B0RH40	UCR_hinge domain-containing protein	E5288_WYG017078	741	731.9	740.4	587.2	611.4	552.8	1.26373	0.000871878	0.33769	up	--	--	ubiquinol-cytochrome c reductase subunit 6	--	ko00190 Oxidative phosphorylation ko01100 Metabolic pathways ko04260 Cardiac muscle contraction ko04932 Non-alcoholic fatty liver disease (NAFLD) ko05010 Alzheimer's disease ko05012 Parkinson's disease ko05016 Huntington's disease	--	--	--	IPR023184 [Ubiquinol-cytochrome C reductase hinge domain]	0
A0A6B0RIA5	UBC core domain-containing protein	E5288_WYG007710	304.3	299.8	292	250.9	237.4	232.6	1.24303	0.000875456	0.313861	up	--	--	ubiquitin-conjugating enzyme E2 O	2.3.2.24	ko04120 Ubiquitin mediated proteolysis	--	--	--	IPR000608 [Ubiquitin-conjugating enzyme E2]	0
L8I9Z6	Sorting nexin-9 (Fragment)	M91_06259	2182.1	2113.4	1986.1	2614.1	2656.4	2707.9	0.787326	0.00087816	-0.344967	down	2	Molecular Function:protein binding (GO:0005515),Molecular Function:phosphatidylinositol binding (GO:0035091)	sorting nexin-9/18/33	--	--	--	--	--	IPR001452 [SH3 domain] ; IPR001683[Phox homologous domain] ; IPR019497[Sorting nexin protein, WASP-binding domain]	0
A0A6B0RDG7	Integrin beta	E5288_WYG007797	9045.9	9456.5	8596.3	11288.7	11199.2	11386.1	0.799985	0.000886743	-0.321955	down	3	Molecular Function:protein binding (GO:0005515),Biological Process:cell communication (GO:0007154),Cellular Component:integral component of membrane (GO:0016021)	integrin beta 4	--	ko04151 PI3K-Akt signaling pathway ko04510 Focal adhesion ko04512 ECM-receptor interaction ko04810 Regulation of actin cytoskeleton ko05165 Human papillomavirus infection ko05410 Hypertrophic cardiomyopathy (HCM) ko05412 Arrhythmogenic right ventricular cardiomyopathy (ARVC) ko05414 Dilated cardiomyopathy (DCM)	Secreted protein containing bacterial Ig-like domain and vWFA domain	R	General function prediction only ;	IPR002369 [Integrin beta subunit, VWA domain] ; IPR003644[Na-Ca exchanger/integrin-beta4] ; IPR003961[Fibronectin type III] ; IPR012896[Integrin beta subunit, tail] ; IPR033760[Integrin beta N-terminal]	0
A0A6B0S701	Peroxin-19	E5288_WYG005333	1463.8	1463.2	1530.3	1248.2	1175.4	1217.8	1.22406	0.000894818	0.291677	up	1	Cellular Component:peroxisome (GO:0005777)	peroxin-19	--	ko04146 Peroxisome	--	--	--	IPR006708 [Pex19 protein]	0
A0A6B0RFX1	[Heparan sulfate]-glucosamine N-sulfotransferase	E5288_WYG019406	2848.1	2942.3	2850.5	3526.4	3612.7	3800.6	0.789866	0.000903998	-0.34032	down	3	Molecular Function:sulfotransferase activity (GO:0008146),Molecular Function:[heparan sulfate]-glucosamine N-sulfotransferase activity (GO:0015016),Molecular Function:hydrolase activity (GO:0016787)	synaptopodin	--	ko04530 Tight junction	Tetratricopeptide (TPR) repeat	R	General function prediction only ;	IPR000863 [Sulfotransferase domain] ; IPR021930[Heparan sulphate-N-deacetylase]	1
L8IHH8	Ethanolamine kinase 1 (Fragment)	M91_11814	468.5	468.9	477.8	360.4	381.7	394.9	1.24468	0.000906849	0.315774	up	--	--	ethanolamine kinase	2.7.1.82	ko00564 Glycerophospholipid metabolism ko01100 Metabolic pathways	Thiamine kinase and related kinases	H	Coenzyme transport and metabolism ;	--	1
L8IV54	Retinoic acid-induced protein 3 (Fragment)	M91_15888	661.8	757.2	709.1	444.8	471.1	439.3	1.57032	0.000914983	0.65106	up	3	Molecular Function:G-protein coupled receptor activity (GO:0004930),Biological Process:G-protein coupled receptor signaling pathway (GO:0007186),Cellular Component:integral component of membrane (GO:0016021)	G protein-coupled receptor family C group 5 member A	--	--	--	--	--	IPR017978 [GPCR family 3, C-terminal]	7
L8IL36	Death-associated protein kinase 3	M91_12002	2129.8	2085.3	2011.2	2696.8	2523.7	2649.8	0.791113	0.000915046	-0.338044	down	3	Molecular Function:protein kinase activity (GO:0004672),Molecular Function:ATP binding (GO:0005524),Biological Process:protein phosphorylation (GO:0006468)	death-associated protein kinase	2.7.11.1	ko04140 Autophagy - animal ko05200 Pathways in cancer ko05219 Bladder cancer	Serine/threonine protein kinase	T	Signal transduction mechanisms ;	IPR000719 [Protein kinase domain]	0
L8I8B9	Calcium-binding and coiled-coil domain-containing protein 1	M91_05581	1025	857.2	1049	433.4	430.7	361.7	2.39125	0.000927307	1.25777	up	--	--	--	--	--	--	--	--	IPR012852 [Calcium binding and coiled-coil domain-like]	0
L8IKY7	Protein HEXIM1	E5288_WYG007637	1532.1	1497.2	1679	977.5	1002.7	860.3	1.65756	0.00092767	0.729061	up	5	Biological Process:negative regulation of transcription from RNA polymerase II promoter (GO:0000122),Molecular Function:cyclin-dependent protein serine/threonine kinase inhibitor activity (GO:0004861),Cellular Component:nucleus (GO:0005634),Cellular Component:cytoplasm (GO:0005737),Molecular Function:snRNA binding (GO:0017069)	protein HEXIM1/2	--	--	--	--	--	IPR024872 [HEXIM]	0
L8HVD2	Lysophospholipid acyltransferase 5	M91_17659	2939.3	3115.2	3393.9	1978.3	1934.2	1809.9	1.65113	0.000932109	0.72345	up	--	--	--	--	ko00564 Glycerophospholipid metabolism ko04216 Ferroptosis	--	--	--	IPR004299 [Membrane bound O-acyl transferase, MBOAT]	7
A0A6B0RMQ3	Ras-related GTP-binding protein	E5288_WYG015918	378.1	413.7	419.3	288.7	277.6	290.7	1.41319	0.000950993	0.498951	up	1	Molecular Function:GTP binding (GO:0005525)	Ras-related GTP-binding protein A/B	--	ko04140 Autophagy - animal ko04150 mTOR signaling pathway	GTPase SAR1 family domain	R	General function prediction only ;	IPR006762 [Gtr1/RagA G protein]	0
L8I4Y5	Paired mesoderm homeobox protein 1	E5288_WYG004945	587.6	514.1	519.9	996.3	1060	903.4	0.547893	0.000957933	-0.868033	down	1	Molecular Function:DNA binding (GO:0003677)	paired mesoderm homeobox protein	--	--	--	--	--	IPR001356 [Homeobox domain] ; IPR003654[OAR domain]	0
L8I721	Aprataxin (Fragment)	M91_04146	373.6	408.2	411.4	554.3	518.9	550.6	0.73482	0.00096432	-0.444538	down	--	--	--	--	--	Diadenosine tetraphosphate (Ap4A) hydrolase or other HIT family hydrolase	FGR	Nucleotide transport and metabolism ; Carbohydrate transport and metabolism ; General function prediction only ;	IPR032566 [Aprataxin, C2HE/C2H2/C2HC zinc finger]	0
L8IMP6	Poliovirus receptor-related protein 3 (Fragment)	M91_16455	386.9	438.4	417.9	617.4	574.2	627.1	0.683565	0.00096967	-0.548849	down	--	--	poliovirus receptor-related protein 3	--	ko04514 Cell adhesion molecules (CAMs) ko04520 Adherens junction	--	--	--	IPR013106 [Immunoglobulin V-set domain] ; IPR013162[CD80-like, immunoglobulin C2-set]	1
L8IPT3	rRNA adenine N(6)-methyltransferase	E5288_WYG004794	713.8	707.8	758.8	528.7	527.4	470	1.42874	0.000976106	0.514743	up	--	--	dimethyladenosine transferase 2, mitochondrial	2.1.1.-	--	16S rRNA A1518 and A1519 N6-dimethyltransferase RsmA/KsgA/DIM1 (may also have DNA glycosylase/AP lyase activity)	J	Translation, ribosomal structure and biogenesis ;	IPR001737 [Ribosomal RNA adenine methyltransferase KsgA/Erm]	0
A0A6B0R4A2	NADH dehydrogenase [ubiquinone] iron-sulfur protein 6, mitochondrial	E5288_WYG012097	675.8	644.1	666.8	916.1	986.3	887.1	0.712206	0.000980763	-0.489633	down	--	--	NADH dehydrogenase (ubiquinone) Fe-S protein 6	--	ko00190 Oxidative phosphorylation ko01100 Metabolic pathways ko04723 Retrograde endocannabinoid signaling ko04932 Non-alcoholic fatty liver disease (NAFLD) ko05010 Alzheimer's disease ko05012 Parkinson's disease ko05016 Huntington's disease	Uncharacterized conserved protein, contains Zn-finger domain	S	Function unknown ;	IPR019401 [Zinc finger, CHCC-type]	0
L8HR02	Coiled-coil domain-containing protein 134	E5288_WYG001073	928	918.7	908.2	766.1	781.1	721.6	1.21425	0.000987961	0.280071	up	--	--	--	--	--	--	--	--	IPR026321 [Coiled-coil domain-containing protein 134]	0
A0A6B0RHD5	AAR2 splicing factor homolog	E5288_WYG013043	705.4	774.1	757.4	517.7	482.5	541.7	1.45074	0.000998782	0.536792	up	5	Molecular Function:actin binding (GO:0003779),Molecular Function:structural molecule activity (GO:0005198),Cellular Component:cytoskeleton (GO:0005856),Molecular Function:cytoskeletal protein binding (GO:0008092),Biological Process:cortical actin cytoskeleton organization (GO:0030866)	erythrocyte membrane protein band 4.1	--	--	--	--	--	IPR007477 [SAB domain] ; IPR007946[A1 cistron-splicing factor, AAR2] ; IPR008379[Band 4.1, C-terminal] ; IPR014847[FERM adjacent (FA)] ; IPR018979[FERM, N-terminal] ; IPR018980[FERM, C-terminal PH-like domain] ; IPR019748[FERM central domain]	0
L8IVU0	LDLR chaperone MESD	E5288_WYG022822	2332.6	2175	2305.4	1797.3	1774.5	1851.9	1.25615	0.00100014	0.329013	up	--	--	--	--	--	--	--	--	IPR019330 [Mesoderm development candidate 2]	1
L8I5X0	Protein MTO1 homolog, mitochondrial	E5288_WYG013780	838.3	838.2	881.9	680.9	710.4	667.1	1.24291	0.00100057	0.313718	up	2	Biological Process:tRNA processing (GO:0008033),Molecular Function:flavin adenine dinucleotide binding (GO:0050660)	tRNA uridine 5-carboxymethylaminomethyl modification enzyme	--	--	tRNA U34 5-carboxymethylaminomethyl modifying enzyme MnmG/GidA	J	Translation, ribosomal structure and biogenesis ;	IPR002218 [tRNA uridine 5-carboxymethylaminomethyl modification enzyme MnmG-related] ; IPR026904[GidA associated domain 3]	0
A0A6B0SJL1	Complex I-ESSS	E5288_WYG010325	455.2	506.3	465.4	712.1	696.3	777.8	0.652685	0.00100533	-0.615541	down	--	--	NADH dehydrogenase (ubiquinone) 1 beta subcomplex subunit 11	--	ko00190 Oxidative phosphorylation ko01100 Metabolic pathways ko04723 Retrograde endocannabinoid signaling ko04932 Non-alcoholic fatty liver disease (NAFLD) ko05010 Alzheimer's disease ko05012 Parkinson's disease ko05016 Huntington's disease	--	--	--	IPR019329 [NADH:ubiquinone oxidoreductase, ESSS subunit]	1
A0A6B0RTS3	60S ribosomal protein L13a	E5288_WYG017516	4591.5	5084.4	4630.4	3167.5	3189	2816.3	1.55964	0.00100639	0.641217	up	5	Molecular Function:structural constituent of ribosome (GO:0003735),Molecular Function:cytokine activity (GO:0005125),Cellular Component:ribosome (GO:0005840),Biological Process:translation (GO:0006412),Cellular Component:membrane (GO:0016020)	large subunit ribosomal protein L13Ae	--	ko03010 Ribosome	Ribosomal protein L13	J	Translation, ribosomal structure and biogenesis ;	IPR004213 [Flt3 ligand] ; IPR005822[Ribosomal protein L13]	0
L8IQH5	Endo/exonuclease/phosphatase domain-containing protein	M91_03436	1568.6	1591.9	1702.3	1231.5	1179	1124.4	1.37565	0.00100991	0.460118	up	--	--	--	--	--	--	--	--	IPR005135 [Endonuclease/exonuclease/phosphatase]	0
L8IYJ2	Calponin	M91_07145	3929.7	3816.6	3586.6	5197.7	5346.9	5746.9	0.695633	0.00101154	-0.523602	down	1	Molecular Function:protein binding (GO:0005515)	--	--	--	--	--	--	IPR000557 [Calponin repeat] ; IPR001715[Calponin homology domain]	0
A0A6B0SA71	DNA-directed RNA polymerase subunit	E5288_WYG021009	6506.9	6813	6741	5586.2	5607.3	5284.4	1.21744	0.00101748	0.283854	up	3	Molecular Function:DNA binding (GO:0003677),Molecular Function:DNA-directed 5'-3' RNA polymerase activity (GO:0003899),Biological Process:transcription from RNA polymerase II promoter (GO:0006366)	DNA-directed RNA polymerase II subunit RPB1	2.7.7.6	ko00230 Purine metabolism ko00240 Pyrimidine metabolism ko01100 Metabolic pathways ko03020 RNA polymerase ko05016 Huntington's disease ko05168 Herpes simplex infection ko05169 Epstein-Barr virus infection	DNA-directed RNA polymerase, beta' subunit/160 kD subunit	K	Transcription ;	IPR000684 [RNA polymerase II, heptapeptide repeat, eukaryotic] ; IPR000722[RNA polymerase, alpha subunit] ; IPR007066[RNA polymerase Rpb1, domain 3] ; IPR007073[RNA polymerase Rpb1, domain 7] ; IPR007075[RNA polymerase Rpb1, domain 6] ; IPR007080[RNA polymerase Rpb1, domain 1] ; IPR007081[RNA polymerase Rpb1, domain 5] ; IPR007083[RNA polymerase Rpb1, domain 4]	0
A0A6B0S0Y2	26S proteasome non-ATPase regulatory subunit 8	E5288_WYG020217	1558.7	1442.9	1538.5	1172.5	1118.2	1186.5	1.30568	0.00101823	0.384798	up	--	--	26S proteasome regulatory subunit N12	--	ko03050 Proteasome ko05169 Epstein-Barr virus infection	--	--	--	IPR033464 [CSN8/PSMD8/EIF3K]	0
L8ID68	Replication protein A 14 kDa subunit	M91_09127	248.9	258.4	253	304.2	327.4	321.9	0.797378	0.00102111	-0.326664	down	5	Molecular Function:DNA binding (GO:0003677),Cellular Component:nucleus (GO:0005634),Biological Process:DNA replication (GO:0006260),Biological Process:DNA repair (GO:0006281),Biological Process:DNA recombination (GO:0006310)	replication factor A3	--	ko03030 DNA replication ko03420 Nucleotide excision repair ko03430 Mismatch repair ko03440 Homologous recombination ko03460 Fanconi anemia pathway	--	--	--	IPR013970 [Replication factor A protein 3]	0
A0A6B0RI19	J domain-containing protein	E5288_WYG011598	6976	7143	6822	5935.3	5558.1	5612.9	1.22417	0.00103491	0.291803	up	1	Molecular Function:protein binding (GO:0005515)	DnaJ homolog subfamily C member 3	--	ko04141 Protein processing in endoplasmic reticulum ko05164 Influenza A	Tetratricopeptide (TPR) repeat	R	General function prediction only ;	IPR001623 [DnaJ domain] ; IPR018704[Tetratricopeptide repeat-like domain] ; IPR019734[Tetratricopeptide repeat]	0
L8J5M5	Protein ITFG3 (Fragment)	M91_08812	41.4	39.7	43.8	21.7	27	21.7	1.77415	0.00103641	0.827126	up	--	--	integrin alpha FG-GAP repeat containing protein 3	--	--	--	--	--	IPR002372 [Pyrrolo-quinoline quinone repeat]	1
L8IZ88	Mortality factor 4-like protein 1	M91_07034	726.4	754.5	715.3	880.4	882.5	927.6	0.81628	0.00103642	-0.292865	down	--	--	mortality factor 4-like protein 1	--	--	--	--	--	IPR025995 [RNA binding activity-knot of a chromodomain] ; IPR026541[MRG domain]	0
L8IWV3	Microtubule-associated protein RP/EB family member 2	E5288_WYG006917	425.1	359.1	392.3	560.5	550.1	560.8	0.703901	0.00104373	-0.506556	down	2	Molecular Function:protein binding (GO:0005515),Molecular Function:microtubule binding (GO:0008017)	microtubule-associated protein, RP/EB family	--	--	--	--	--	IPR001715 [Calponin homology domain] ; IPR004953[EB1, C-terminal]	0
L8IHF5	Glycosyltransferase-like protein LARGE1 (Fragment)	M91_02262	30	27.8	29	34.4	35.1	35.5	0.826667	0.00104417	-0.274622	down	--	--	--	--	ko00515 Mannose type O-glycan biosynthesis ko01100 Metabolic pathways	--	--	--	IPR002495 [Glycosyl transferase, family 8]	0
A0A6B0RPC3	CAP10 domain-containing protein	E5288_WYG011567	3891.3	4204.8	3813.3	2891.6	2854	2677.8	1.41385	0.00104709	0.499626	up	--	--	--	--	--	--	--	--	IPR006598 [Lipopolysaccharide-modifying protein] ; IPR017868[Filamin/ABP280 repeat-like]	0
A0A6B0QRM6	Proteasome subunit alpha type-5	E5288_WYG007189	842.8	870.5	887.5	704.5	722.9	672.6	1.23848	0.00105002	0.308566	up	6	Molecular Function:endopeptidase activity (GO:0004175),Molecular Function:threonine-type endopeptidase activity (GO:0004298),Molecular Function:protein binding (GO:0005515),Cellular Component:proteasome core complex (GO:0005839),Biological Process:ubiquitin-dependent protein catabolic process (GO:0006511),Biological Process:proteolysis involved in cellular protein catabolic process (GO:0051603)	sortilin	--	ko04142 Lysosome ko04722 Neurotrophin signaling pathway ko04979 Cholesterol metabolism	20S proteasome, alpha and beta subunits	O	Posttranslational modification, protein turnover, chaperones ;	IPR000426 [Proteasome alpha-subunit, N-terminal domain] ; IPR001353[Proteasome, subunit alpha/beta] ; IPR003961[Fibronectin type III] ; IPR013098[Immunoglobulin I-set] ; IPR031777[Sortilin, C-terminal] ; IPR031778[Sortilin, N-terminal] ; IPR032768[G2 and S phase-expressed protein 1, N-terminal]	0
L8IPB6	THO complex subunit 7 homolog (Fragment)	M91_02406	1910.9	1809	1962.9	1458.4	1508.7	1432.9	1.29155	0.00105705	0.369098	up	2	Cellular Component:THO complex part of transcription export complex (GO:0000445),Biological Process:mRNA processing (GO:0006397)	THO complex subunit 7	--	ko03013 RNA transport	--	--	--	IPR008501 [THO complex subunit 7/Mft1]	0
L8IM22	RNA helicase	M91_18486	1419	1303.9	1521.7	870.3	865.4	794.9	1.67731	0.00106516	0.746149	up	2	Molecular Function:nucleic acid binding (GO:0003676),Molecular Function:ATP binding (GO:0005524)	ATP-dependent RNA helicase DDX19/DBP5	3.6.4.13	--	Superfamily II DNA and RNA helicase	L	Replication, recombination and repair ;	IPR001650 [Helicase, C-terminal] ; IPR011545[DEAD/DEAH box helicase domain]	0
L8J1M6	Uridine/cytidine kinase (Fragment)	M91_14416	262.5	244.1	264.8	201.4	202.3	197.6	1.28289	0.0010726	0.359394	up	3	Molecular Function:ATP binding (GO:0005524),Biological Process:metabolic process (GO:0008152),Molecular Function:kinase activity (GO:0016301)	uridine kinase	2.7.1.48	ko00240 Pyrimidine metabolism ko00983 Drug metabolism - other enzymes ko01100 Metabolic pathways	Uridine kinase	F	Nucleotide transport and metabolism ;	IPR006083 [Phosphoribulokinase/uridine kinase]	0
A0A6B0QYH0	Enhancer of mRNA-decapping protein 3	E5288_WYG022700	975.6	956.9	935.9	769.4	770.4	704.6	1.27803	0.00107266	0.353916	up	--	--	enhancer of mRNA-decapping protein 3	--	ko03018 RNA degradation	NAD(P)H-hydrate repair enzyme Nnr, NAD(P)H-hydrate epimerase domain	F	Nucleotide transport and metabolism ;	IPR004443 [YjeF N-terminal domain] ; IPR019050[FDF domain] ; IPR025609[Lsm14-like, N-terminal]	0
A0A6B0S5R0	Ribosomal_L23eN domain-containing protein	E5288_WYG015654	2064.5	2182	1873	1160.2	1236.5	1047.2	1.77691	0.00107316	0.829371	up	3	Molecular Function:structural constituent of ribosome (GO:0003735),Cellular Component:ribosome (GO:0005840),Biological Process:translation (GO:0006412)	large subunit ribosomal protein L23Ae	--	ko03010 Ribosome	Ribosomal protein L23	J	Translation, ribosomal structure and biogenesis ;	IPR005633 [Ribosomal protein L23/L25, N-terminal] ; IPR013025[Ribosomal protein L25/L23]	0
L8I951	Protein OS-9	M91_11199	2392.4	2316.8	2247.8	1953.1	1939.7	1886.2	1.20384	0.00107632	0.267645	up	--	--	protein OS-9	--	ko04141 Protein processing in endoplasmic reticulum	--	--	--	IPR012913 [Glucosidase II beta subunit-like]	1
L8I3M1	Collagen alpha-1(IV) chain (Fragment)	M91_05800	1163.6	983.6	1168	1712.4	1757.6	1633.4	0.649606	0.00108754	-0.622363	down	2	Molecular Function:extracellular matrix structural constituent (GO:0005201),Cellular Component:collagen trimer (GO:0005581)	collagen, type IV, alpha	--	ko04151 PI3K-Akt signaling pathway ko04510 Focal adhesion ko04512 ECM-receptor interaction ko04926 Relaxin signaling pathway ko04933 AGE-RAGE signaling pathway in diabetic complications ko04974 Protein digestion and absorption ko05146 Amoebiasis ko05165 Human papillomavirus infection ko05200 Pathways in cancer ko05222 Small cell lung cancer	Autotransporter adhesin	UW	Intracellular trafficking, secretion, and vesicular transport ; Extracellular structures ;	IPR001442 [Collagen IV, non-collagenous] ; IPR008160[Collagen triple helix repeat]	0
L8HRX4	Calcium-binding mitochondrial carrier protein SCaMC-2 (Fragment)	M91_12704	235	240	262.1	148.3	169.7	154.1	1.56132	0.00109106	0.642768	up	1	Molecular Function:calcium ion binding (GO:0005509)	solute carrier family 25 (mitochondrial phosphate transporter), member 23/24/25/41	--	--	Ca2+-binding protein, EF-hand superfamily	T	Signal transduction mechanisms ;	IPR002048 [EF-hand domain] ; IPR018108[Mitochondrial substrate/solute carrier]	0
L8ICE7	Synaptosomal-associated protein 29 (Fragment)	M91_21068	638.7	678.9	636.6	532.6	517.6	505.7	1.25599	0.00110073	0.328829	up	--	--	synaptosomal-associated protein 29	--	ko04130 SNARE interactions in vesicular transport ko04140 Autophagy - animal	--	--	--	--	0
L8I4B0	Nucleolar and spindle-associated protein 1	E5288_WYG003775	484.4	457.3	446.1	616.6	593.9	578.2	0.775871	0.00110266	-0.366112	down	5	Biological Process:microtubule cytoskeleton organization (GO:0000226),Biological Process:mitotic cytokinesis (GO:0000281),Cellular Component:spindle (GO:0005819),Cellular Component:microtubule (GO:0005874),Biological Process:establishment of mitotic spindle localization (GO:0040001)	--	--	--	--	--	--	IPR026756 [Nucleolar and spindle-associated protein 1]	0
A0A6B0SEH3	UBC core domain-containing protein	E5288_WYG007244	906.7	834.4	873.2	614.2	653.9	671.1	1.34813	0.00110671	0.430963	up	--	--	ubiquitin-conjugating enzyme E2 H	2.3.2.23	ko04120 Ubiquitin mediated proteolysis	Ubiquitin-protein ligase	O	Posttranslational modification, protein turnover, chaperones ;	IPR000608 [Ubiquitin-conjugating enzyme E2]	0
A0A6B0RYI2	DNA polymerase	E5288_WYG017656	3331.8	3222.1	3289.9	2840.5	2684	2651.3	1.20402	0.00112284	0.267855	up	4	Molecular Function:nucleotide binding (GO:0000166),Molecular Function:DNA binding (GO:0003677),Molecular Function:3'-5' exonuclease activity (GO:0008408),Molecular Function:sequence-specific DNA binding (GO:0043565)	DNA polymerase delta subunit 1	2.7.7.7	ko00230 Purine metabolism ko00240 Pyrimidine metabolism ko01100 Metabolic pathways ko03030 DNA replication ko03410 Base excision repair ko03420 Nucleotide excision repair ko03430 Mismatch repair ko03440 Homologous recombination ko05166 HTLV-I infection	DNA polymerase elongation subunit (family B)	L	Replication, recombination and repair ;	IPR000418 [Ets domain] ; IPR006133[DNA-directed DNA polymerase, family B, exonuclease domain] ; IPR006134[DNA-directed DNA polymerase, family B, multifunctional domain] ; IPR025687[C4-type zinc-finger of DNA polymerase delta]	0
L8IQX7	Sjoegren syndrome/scleroderma autoantigen 1 (Fragment)	M91_15937	825.4	734.8	927.2	349.9	376.4	331.7	2.35104	0.00112499	1.2333	up	--	--	--	--	--	--	--	--	IPR009563 [Sjoegren syndrome/scleroderma autoantigen 1]	0
L8IG35	Heat shock protein beta-8	E5288_WYG020716	1451.4	1333	1391.1	1067.8	986.1	966.6	1.38239	0.00112793	0.467162	up	--	--	heat shock protein beta-8	--	--	--	--	--	IPR002068 [Alpha crystallin/Hsp20 domain]	0
L8J105	Protein AATF (Fragment)	M91_17471	852	928.3	841.3	650.4	617.9	621	1.3876	0.00113191	0.472596	up	1	Cellular Component:nucleus (GO:0005634)	protein AATF/BFR2	--	--	--	--	--	IPR012617 [Apoptosis-antagonizing transcription factor, C-terminal] ; IPR025160[AATF leucine zipper-containing domain]	0
A0A6B0RT87	LLGL domain-containing protein	E5288_WYG003561	2132.3	1977	2196.1	1517.5	1541.8	1435.9	1.4027	0.0011397	0.488203	up	1	Molecular Function:protein binding (GO:0005515)	lethal(2) giant larvae protein	--	ko04390 Hippo signaling pathway ko04530 Tight junction ko05165 Human papillomavirus infection	Histone deacetylase complex, regulatory component SIN3	B	Chromatin structure and dynamics ;	IPR001680 [WD40 repeat] ; IPR013577[Lethal giant larvae homologue 2]	0
L8IQY6	Calcium-activated neutral proteinase 1	E5288_WYG016160	2424	2442.8	2382.6	3066.9	3016.4	3287.3	0.773632	0.00114353	-0.37028	down	4	Molecular Function:calcium-dependent cysteine-type endopeptidase activity (GO:0004198),Molecular Function:calcium ion binding (GO:0005509),Cellular Component:intracellular (GO:0005622),Biological Process:proteolysis (GO:0006508)	calpain-1	3.4.22.52	ko04141 Protein processing in endoplasmic reticulum ko04210 Apoptosis ko04217 Necroptosis ko04218 Cellular senescence ko05010 Alzheimer's disease	Serine protease, subtilase family	O	Posttranslational modification, protein turnover, chaperones ;	IPR001300 [Peptidase C2, calpain, catalytic domain] ; IPR002048[EF-hand domain] ; IPR022682[Peptidase C2, calpain, large subunit, domain III]	0
A0A6B0S8F1	E3 ubiquitin-protein ligase CBL	E5288_WYG016614	1169.2	1187.1	1129.8	980.5	984.2	933.1	1.20302	0.00114625	0.266656	up	5	Molecular Function:signal transducer activity (GO:0004871),Molecular Function:calcium ion binding (GO:0005509),Molecular Function:protein binding (GO:0005515),Cellular Component:nucleus (GO:0005634),Biological Process:cell surface receptor signaling pathway (GO:0007166)	Lutheran blood group glycoprotein	--	--	--	--	--	IPR003153 [Adaptor protein Cbl, N-terminal helical] ; IPR007110[Immunoglobulin-like domain] ; IPR013162[CD80-like, immunoglobulin C2-set] ; IPR014741[Adaptor protein Cbl, EF hand-like] ; IPR014742[Adaptor protein Cbl, SH2-like domain]	1
L8IEI3	Nuclear cap-binding protein subunit 2	M91_13861	1094.5	1039.7	1157.7	805.2	772.6	813.2	1.37679	0.00116312	0.461306	up	1	Molecular Function:nucleic acid binding (GO:0003676)	nuclear cap-binding protein subunit 2	--	ko03013 RNA transport ko03015 mRNA surveillance pathway ko03040 Spliceosome	RNA recognition motif (RRM) domain	J	Translation, ribosomal structure and biogenesis ;	IPR000504 [RNA recognition motif domain]	0
L8J0T7	Ribosomal L1 domain-containing protein 1	M91_05204	3087.3	3274.7	3074.7	2571.3	2466.5	2407.7	1.26744	0.00117701	0.341914	up	--	--	ribosome biogenesis protein UTP30	--	--	--	--	--	IPR028364 [Ribosomal protein L1/ribosomal biogenesis protein]	0
A0A6B0S7I9	Septin-5	E5288_WYG019139	576	542.6	540.6	730.4	685.2	692.3	0.787134	0.00117812	-0.345319	down	1	Molecular Function:GTP binding (GO:0005525)	septin 5	--	ko05012 Parkinson's disease	--	--	--	IPR030379 [Septin-type guanine nucleotide-binding (G) domain]	0
A0A6B0RR50	Mab-21 domain-containing protein	E5288_WYG011127	298.3	281.2	289.5	375.9	363.9	350.1	0.797321	0.00118522	-0.326768	down	--	--	--	--	--	--	--	--	IPR024810 [Mab-21 domain]	0
L8IHC7	Putative E3 ubiquitin-protein ligase HERC6 (Fragment)	M91_13346	264.6	265.8	259.2	201.6	181.1	169.4	1.43018	0.00119195	0.516192	up	1	Molecular Function:ubiquitin-protein transferase activity (GO:0004842)				Alpha-tubulin suppressor and related RCC1 domain-containing proteins	DZ	Cell cycle control, cell division, chromosome partitioning ; Cytoskeleton ;	IPR000408 [Regulator of chromosome condensation, RCC1] ; IPR000569[HECT domain]	0
L8ITJ8	Centromere protein K (Fragment)	M91_16811	746.4	720.3	718.9	910.1	944.4	874.4	0.800909	0.00120788	-0.32029	down	1	Cellular Component:nucleus (GO:0005634)	centromere protein K	--	--	--	--	--	IPR020993 [Centromere protein Cenp-K]	0
A0A6B0R6Q4	HTH La-type RNA-binding domain-containing protein	E5288_WYG010240	1024.3	965.7	1001.1	763.3	756.6	677.8	1.36101	0.00121325	0.444682	up	--	--	la-related protein 4	--	--	--	--	--	IPR006630 [RNA-binding protein Lupus La]	0
A0A6B0SGY3	Beta-galactosidase	E5288_WYG003926	58.8	62.3	65.7	88.7	100.3	93.6	0.661005	0.00122111	-0.597267	down	4	Molecular Function:acyl-CoA dehydrogenase activity (GO:0003995),Biological Process:metabolic process (GO:0008152),Molecular Function:flavin adenine dinucleotide binding (GO:0050660),Biological Process:oxidation-reduction process (GO:0055114)	--	--	--	Acyl-CoA dehydrogenase related to the alkylation response protein AidB	I	Lipid transport and metabolism ;	IPR006091 [Acyl-CoA oxidase/dehydrogenase, central domain] ; IPR009075[Acyl-CoA dehydrogenase/oxidase C-terminal] ; IPR013786[Acyl-CoA dehydrogenase/oxidase, N-terminal] ; IPR031330[Glycoside hydrolase 35, catalytic domain]	0
L8IQ64	Cell growth-regulating nucleolar protein	M91_07584	3632	3506.9	3729.7	2689.6	2624.1	2315.1	1.42468	0.00122467	0.510638	up	--	--	cell growth-regulating nucleolar protein	--	--	--	--	--	IPR014898 [Zinc finger, C2H2, LYAR-type]	0
A0A6B0RJD6	Complex I-B15	E5288_WYG011139	1045.4	1130.2	1080.6	1353.1	1349.9	1297.9	0.813867	0.0012269	-0.297135	down	2	Cellular Component:mitochondrion (GO:0005739),Molecular Function:NADH dehydrogenase (ubiquinone) activity (GO:0008137)	NADH dehydrogenase (ubiquinone) 1 beta subcomplex subunit 4	--	ko00190 Oxidative phosphorylation ko01100 Metabolic pathways ko04723 Retrograde endocannabinoid signaling ko04932 Non-alcoholic fatty liver disease (NAFLD) ko05010 Alzheimer's disease ko05012 Parkinson's disease ko05016 Huntington's disease	--	--	--	IPR009866 [NADH:ubiquinone oxidoreductase, subunit NDUFB4]	1
A0A6B0RCM3	Protein kinase domain-containing protein	E5288_WYG007783	208.8	181.4	191	124.3	124	111.6	1.61489	0.00123397	0.691439	up	3	Molecular Function:protein kinase activity (GO:0004672),Molecular Function:ATP binding (GO:0005524),Biological Process:protein phosphorylation (GO:0006468)	cyclin-dependent kinase 3	2.7.11.22	--	Serine/threonine protein kinase	T	Signal transduction mechanisms ;	IPR000719 [Protein kinase domain]	0
L8I647	Carbonic anhydrase	M91_17839	520.4	491.1	495.3	379.8	372.2	332.5	1.3894	0.00123679	0.474458	up	--	--	carbonic anhydrase	4.2.1.1	ko00910 Nitrogen metabolism	Carbonic anhydrase	P	Inorganic ion transport and metabolism ;	IPR001148 [Alpha carbonic anhydrase]	0
L8IRR5	Origin recognition complex subunit 6	E5288_WYG003078	83.9	78.3	77.8	98.1	103.1	103.9	0.786627	0.00124259	-0.346248	down	3	Molecular Function:DNA binding (GO:0003677),Cellular Component:nuclear origin of replication recognition complex (GO:0005664),Biological Process:DNA replication (GO:0006260)	origin recognition complex subunit 6	--	ko04110 Cell cycle	--	--	--	IPR008721 [Origin recognition complex, subunit 6]	0
L8J2E5	HECT-type E3 ubiquitin transferase	M91_07926	1243.2	1189	1253.7	980.1	979.4	897.2	1.29026	0.00125181	0.367667	up	4	Molecular Function:ubiquitin-protein transferase activity (GO:0004842),Molecular Function:zinc ion binding (GO:0008270),Biological Process:protein ubiquitination (GO:0016567),Molecular Function:metal ion binding (GO:0046872)	E3 ubiquitin-protein ligase HERC2	2.3.2.26	ko04120 Ubiquitin mediated proteolysis	Alpha-tubulin suppressor and related RCC1 domain-containing proteins	DZ	Cell cycle control, cell division, chromosome partitioning ; Cytoskeleton ;	IPR000408 [Regulator of chromosome condensation, RCC1] ; IPR000433[Zinc finger, ZZ-type] ; IPR000569[HECT domain] ; IPR001199[Cytochrome b5-like heme/steroid binding domain] ; IPR004939[APC10/DOC domain] ; IPR010606[Mib-herc2] ; IPR021097[CPH domain]	0
L8I733	Nucleolar protein 6	M91_04156	3536.7	3716.4	3772.4	3068.2	3023	2925.7	1.22276	0.00125916	0.290141	up	--	--	U3 small nucleolar RNA-associated protein 22	--	ko03008 Ribosome biogenesis in eukaryotes	--	--	--	IPR005554 [Nrap protein]	0
L8IE14	Copine-2	M91_00048	1435.9	1533.8	1378.3	1900.2	2069.6	1995.7	0.728858	0.00128112	-0.456291	down	1	Molecular Function:protein binding (GO:0005515)	--	--	--	--	--	--	IPR000008 [C2 domain] ; IPR010734[Copine]	0
L8IZ87	GRIP and coiled-coil domain-containing protein 2 (Fragment)	M91_19254	1275.2	1179.5	1333.3	907.8	883.8	858.4	1.42943	0.00128557	0.515444	up	2	Biological Process:protein targeting to Golgi (GO:0000042),Molecular Function:protein binding (GO:0005515)	GRIP and coiled-coil domain-containing protein 2	--	--	--	--	--	IPR000237 [GRIP domain] ; IPR032023[GCC2, Rab binding domain]	0
L8I567	Pinin	E5288_WYG009380	4495.2	4772.1	4417.7	3712	3628	3576.3	1.25363	0.00129118	0.326111	up	--	--	pinin	--	ko03013 RNA transport ko03015 mRNA surveillance pathway	--	--	--	IPR006786 [Pinin/SDK/MemA protein] ; IPR006787[Pinin/SDK]	0
L8ITE2	14-3-3 protein gamma	E5288_WYG009661	1564.3	1458.6	1361	790	926	911	1.66879	0.00129615	0.738799	up	--	--	14-3-3 protein gamma/eta	--	ko04110 Cell cycle ko04114 Oocyte meiosis ko04151 PI3K-Akt signaling pathway ko04390 Hippo signaling pathway ko05169 Epstein-Barr virus infection ko05203 Viral carcinogenesis	--	--	--	IPR023410 [14-3-3 domain]	0
A0A6B0QQ14	Band 4.1-like protein 5	E5288_WYG000239	41.6	55.2	53.3	16.5	12.8	15	3.38826	0.00129838	1.76055	up	--	--	--	--	--	--	--	--	IPR014847 [FERM adjacent (FA)] ; IPR018979[FERM, N-terminal] ; IPR018980[FERM, C-terminal PH-like domain] ; IPR019748[FERM central domain]	0
A0A6B0SAW9	40S ribosomal protein S19	E5288_WYG016544	6339.3	7000.1	6378.2	4481.8	4515.7	3944.5	1.52354	0.00133513	0.607423	up	3	Molecular Function:structural constituent of ribosome (GO:0003735),Cellular Component:ribosome (GO:0005840),Biological Process:translation (GO:0006412)	small subunit ribosomal protein S19e	--	ko03010 Ribosome	Ribosomal protein S19E (S16A)	J	Translation, ribosomal structure and biogenesis ;	IPR001266 [Ribosomal protein S19e]	0
A0A6B0QX20	Inorganic diphosphatase	E5288_WYG012007	2614.3	2615.7	2554.5	3101.7	3115.2	3319.1	0.816328	0.00133643	-0.29278	down	4	Molecular Function:magnesium ion binding (GO:0000287),Molecular Function:inorganic diphosphatase activity (GO:0004427),Cellular Component:cytoplasm (GO:0005737),Biological Process:phosphate-containing compound metabolic process (GO:0006796)	inorganic pyrophosphatase	3.6.1.1	ko00190 Oxidative phosphorylation	Inorganic pyrophosphatase	CP	Energy production and conversion ; Inorganic ion transport and metabolism ;	IPR008162 [Inorganic pyrophosphatase]	0
L8HS45	KRR1 small subunit processome component	M91_02784	1504.4	1699.7	1712.6	1089.8	1061.2	980.2	1.57023	0.00136004	0.650975	up	--	--	ribosomal RNA assembly protein	--	--	rRNA processing protein Krr1/Pno1, contains KH domain	J	Translation, ribosomal structure and biogenesis ;	--	0
L8I0M3	CD2-associated protein (Fragment)	M91_06304	2400	2121.7	2141.7	3172.1	3076.8	3368.4	0.692856	0.00136615	-0.529373	down	1	Molecular Function:protein binding (GO:0005515)	CD2-associated protein	--	ko05100 Bacterial invasion of epithelial cells	--	--	--	IPR001452 [SH3 domain]	0
L8I9B4	Chromobox protein-like protein 5	E5288_WYG010266	1451.8	1448	1316.2	1861.8	1952.1	2045.5	0.719528	0.00138408	-0.474878	down	1	Cellular Component:nucleus (GO:0005634)	chromobox protein 5	--	--	--	--	--	IPR008251 [Chromo shadow domain] ; IPR023780[Chromo domain]	0
A0A6B0R2Z8	40S ribosomal protein S17	E5288_WYG022739	3202.2	3144.6	3305.4	2676.9	2481.5	2442.1	1.26994	0.00138467	0.344763	up	4	Molecular Function:structural constituent of ribosome (GO:0003735),Cellular Component:intracellular (GO:0005622),Cellular Component:ribosome (GO:0005840),Biological Process:translation (GO:0006412)	small subunit ribosomal protein S17e	--	ko03010 Ribosome	Ribosomal protein S17E	J	Translation, ribosomal structure and biogenesis ;	IPR001210 [Ribosomal protein S17e]	0
A0A6B0QNG6	10 kDa heat shock protein, mitochondrial	E5288_WYG000695	649.4	686.5	690.3	806.8	833.4	795.2	0.831978	0.00138827	-0.265382	down	2	Cellular Component:cytoplasm (GO:0005737),Biological Process:protein folding (GO:0006457)	--	--	--	Co-chaperonin GroES (HSP10)	O	Posttranslational modification, protein turnover, chaperones ;	IPR005301 [MOB kinase activator family] ; IPR020818[GroES chaperonin family]	0
L8HQZ9	26S proteasome non-ATPase regulatory subunit 2 (Fragment)	M91_03608	1251.4	1374.3	1322.6	893.2	912.3	999.1	1.40779	0.00139142	0.493437	up	--	--	26S proteasome regulatory subunit N1	--	ko03050 Proteasome ko05169 Epstein-Barr virus infection	--	--	--	IPR002015 [Proteasome/cyclosome repeat]	0
A0A6B0RP62	Thiopurine S-methyltransferase	E5288_WYG019867	1934.3	1840.5	1985.9	1509.1	1576	1562.8	1.23942	0.00141894	0.309665	up	1	Molecular Function:S-adenosylmethionine-dependent methyltransferase activity (GO:0008757)	E3 ubiquitin-protein ligase NHLRC1	2.3.2.27	ko04120 Ubiquitin mediated proteolysis	SAM-dependent methyltransferase	QR	Secondary metabolites biosynthesis, transport and catabolism ; General function prediction only ;	IPR008854 [TPMT family]	0
A0A6B0RVT5	Proteasome subunit beta	E5288_WYG019656	2440.5	2335	2525.6	2014.1	1987.6	1984.6	1.21963	0.00143111	0.286449	up	3	Molecular Function:threonine-type endopeptidase activity (GO:0004298),Cellular Component:proteasome core complex (GO:0005839),Biological Process:proteolysis involved in cellular protein catabolic process (GO:0051603)	20S proteasome subunit beta 5	3.4.25.1	ko03050 Proteasome	20S proteasome, alpha and beta subunits	O	Posttranslational modification, protein turnover, chaperones ;	IPR001353 [Proteasome, subunit alpha/beta]	0
A0A6B0S8B6	ATP-citrate (pro-S-)-lyase	E5288_WYG011772	8724	9528.7	10081.8	5996.1	6152.4	6437.3	1.52452	0.00143389	0.608359	up	3	Molecular Function:catalytic activity (GO:0003824),Biological Process:metabolic process (GO:0008152),Molecular Function:cofactor binding (GO:0048037)	ATP citrate (pro-S)-lyase	2.3.3.8	ko00020 Citrate cycle (TCA cycle) ko01100 Metabolic pathways	Citrate synthase	C	Energy production and conversion ;	IPR002020 [Citrate synthase] ; IPR003781[CoA-binding] ; IPR005811[ATP-citrate lyase/succinyl-CoA ligase] ; IPR032263[ATP-citrate synthase, citrate-binding domain]	0
A0A6B0R7T6	40S ribosomal protein S27a	E5288_WYG006564	1479.1	1770.1	1576.7	912	910.6	794	1.84434	0.00143484	0.883105	up	4	Molecular Function:structural constituent of ribosome (GO:0003735),Molecular Function:protein binding (GO:0005515),Cellular Component:ribosome (GO:0005840),Biological Process:translation (GO:0006412)	small subunit ribosomal protein S27Ae	--	ko03010 Ribosome	Ubiquitin	O	Posttranslational modification, protein turnover, chaperones ;	IPR000626 [Ubiquitin domain] ; IPR002906[Ribosomal protein S27a]	0
L8IDH9	Pre-B-cell leukemia transcription factor-interacting protein 1	M91_20850	2119	1954.3	2147.9	1508	1562.5	1416.3	1.38656	0.00143828	0.471506	up	--	--	--	--	--	--	--	--	--	0
L8ICL2	Kelch-like protein 11	M91_17157	133.9	148.9	148.8	98.4	82	85.2	1.625	0.00144113	0.70044	up	1	Molecular Function:protein binding (GO:0005515)	kelch-like protein 11	--	--	N-acetylneuraminic acid mutarotase	M	Cell wall/membrane/envelope biogenesis ;	IPR000210 [BTB/POZ domain] ; IPR006652[Kelch repeat type 1] ; IPR011705[BTB/Kelch-associated]	0
L8IBE7	E3 ubiquitin-protein ligase TRIM32	M91_17262	1912.8	1982.4	1940.4	1514	1520.6	1340.9	1.3337	0.0014413	0.415433	up	1	Molecular Function:protein binding (GO:0005515)	tripartite motif-containing protein 32	2.3.2.27	ko04120 Ubiquitin mediated proteolysis	DNA-binding beta-propeller fold protein YncE	R	General function prediction only ;	IPR001258 [NHL repeat] ; IPR027370[RING-type zinc-finger, LisH dimerisation motif]	0
L8HS03	Perilipin	M91_17104	2729.2	2580.3	2732.4	2161.7	2172.8	2271.9	1.21729	0.00144384	0.283672	up	--	--	perilipin-3	--	--	--	--	--	IPR004279 [Perilipin]	0
L8I177	Arginase	E5288_WYG012563	2094.4	2269.9	2189.4	852.4	854.9	855.9	2.55684	0.00144501	1.35436	up	1	Molecular Function:metal ion binding (GO:0046872)	arginase	3.5.3.1	ko00220 Arginine biosynthesis ko00330 Arginine and proline metabolism ko01100 Metabolic pathways ko01230 Biosynthesis of amino acids ko05146 Amoebiasis	Arginase family enzyme	E	Amino acid transport and metabolism ;	IPR006035 [Ureohydrolase]	0
L8HPL3	Alpha-actinin-4 (Fragment)	M91_13316	252.6	223.7	229.5	337	319.8	352.6	0.699227	0.00144615	-0.516167	down	2	Molecular Function:calcium ion binding (GO:0005509),Molecular Function:protein binding (GO:0005515)	actinin alpha 1/4	--	ko04510 Focal adhesion ko04520 Adherens junction ko04530 Tight junction ko04670 Leukocyte transendothelial migration ko04810 Regulation of actin cytoskeleton ko05146 Amoebiasis ko05203 Viral carcinogenesis ko05322 Systemic lupus erythematosus	--	--	--	IPR001715 [Calponin homology domain] ; IPR002017[Spectrin repeat] ; IPR002048[EF-hand domain] ; IPR014837[EF-hand, Ca insensitive]	0
L8IP92	26S proteasome non-ATPase regulatory subunit 4 (Fragment)	M91_14473	3281.3	3142.2	3390.5	2469.2	2594.9	2650.2	1.27218	0.00145024	0.347306	up	2	Molecular Function:phosphatidylinositol phosphate kinase activity (GO:0016307),Biological Process:phosphatidylinositol metabolic process (GO:0046488)	1-phosphatidylinositol-4-phosphate 5-kinase	2.7.1.68	ko00562 Inositol phosphate metabolism ko01100 Metabolic pathways ko04070 Phosphatidylinositol signaling system ko04072 Phospholipase D signaling pathway ko04144 Endocytosis ko04666 Fc gamma R-mediated phagocytosis ko04810 Regulation of actin cytoskeleton ko05231 Choline metabolism in cancer	--	--	--	IPR002035 [von Willebrand factor, type A] ; IPR002498[Phosphatidylinositol-4-phosphate 5-kinase, core] ; IPR003903[Ubiquitin interacting motif]	0
A0A6B0REW8	Phospholipase A2	E5288_WYG017804	3734	4030.4	3854.2	3221.8	3128.3	3137.4	1.22462	0.00145754	0.292336	up	3	Molecular Function:phospholipase activity (GO:0004620),Molecular Function:protein binding (GO:0005515),Biological Process:phospholipid catabolic process (GO:0009395)	cytosolic phospholipase A2	3.1.1.4	ko00564 Glycerophospholipid metabolism ko00565 Ether lipid metabolism ko00590 Arachidonic acid metabolism ko00591 Linoleic acid metabolism ko00592 alpha-Linolenic acid metabolism ko01100 Metabolic pathways ko04010 MAPK signaling pathway ko04014 Ras signaling pathway ko04072 Phospholipase D signaling pathway ko04217 Necroptosis ko04270 Vascular smooth muscle contraction ko04370 VEGF signaling path…	--	--	--	IPR000008 [C2 domain] ; IPR002642[Lysophospholipase, catalytic domain]	0
L8I6V7	O-acyltransferase	M91_03483	449.8	477.5	484.6	368.6	371.2	387.7	1.25224	0.00147179	0.32451	up	--	--	sterol O-acyltransferase	2.3.1.26	ko00100 Steroid biosynthesis ko04979 Cholesterol metabolism	--	--	--	IPR004299 [Membrane bound O-acyl transferase, MBOAT]	9
A0A6B0R415	Peptide-O-fucosyltransferase	E5288_WYG010893	2209.8	2384.4	2415.8	1668.3	1660.2	1809.2	1.36442	0.00147654	0.448292	up	--	--	peptide-O-fucosyltransferase	2.4.1.221	ko00514 Other types of O-glycan biosynthesis	--	--	--	IPR019378 [GDP-fucose protein O-fucosyltransferase]	0
A0A6B0S6V6	GBD/FH3 domain-containing protein	E5288_WYG003915	158.4	146.2	150.3	200.1	194.3	186.2	0.7835	0.00148056	-0.351995	down	4	Molecular Function:actin binding (GO:0003779),Biological Process:cellular component organization (GO:0016043),Molecular Function:Rho GTPase binding (GO:0017048),Biological Process:actin cytoskeleton organization (GO:0030036)	diaphanous 3	--	ko04810 Regulation of actin cytoskeleton	--	--	--	IPR010472 [Formin, FH3 domain] ; IPR010473[Formin, GTPase-binding domain]	0
L8ID05	Protein FAM164A (Fragment)	M91_00292	784.2	677.7	707.5	479.3	455.6	432.7	1.58628	0.00148873	0.66565	up	--	--	--	--	--	--	--	--	--	0
L8I2N0	Transcription initiation factor IIA subunit 2	M91_19106	389.1	359.6	381	300.9	292	277.4	1.29806	0.00149079	0.376355	up	2	Cellular Component:transcription factor TFIIA complex (GO:0005672),Biological Process:transcription initiation from RNA polymerase II promoter (GO:0006367)	transcription initiation factor TFIIA small subunit	--	ko03022 Basal transcription factors ko05203 Viral carcinogenesis	--	--	--	IPR015871 [Transcription initiation factor IIA, gamma subunit, C-terminal] ; IPR015872[Transcription initiation factor IIA, gamma subunit, N-terminal]	0
A0A6B0QTZ8	NADH dehydrogenase [ubiquinone] 1 alpha subcomplex subunit 8	E5288_WYG012711	1407.8	1375.1	1377.2	1990.7	1902.4	1771.1	0.734455	0.00149123	-0.445254	down	--	--	NADH dehydrogenase (ubiquinone) 1 alpha subcomplex subunit 8	--	ko00190 Oxidative phosphorylation ko01100 Metabolic pathways ko04723 Retrograde endocannabinoid signaling ko04932 Non-alcoholic fatty liver disease (NAFLD) ko05010 Alzheimer's disease ko05012 Parkinson's disease ko05016 Huntington's disease	--	--	--	IPR010625 [CHCH]	0
A0A6B0QX22	Leuk-A4-hydro_C domain-containing protein	E5288_WYG005987	1936.6	2031.3	2075	1301.2	1287.2	1512.6	1.47352	0.00149703	0.559265	up	2	Molecular Function:metallopeptidase activity (GO:0008237),Molecular Function:zinc ion binding (GO:0008270)	leukotriene-A4 hydrolase	3.3.2.6	ko00590 Arachidonic acid metabolism ko01100 Metabolic pathways	Aminopeptidase N	E	Amino acid transport and metabolism ;	IPR014782 [Peptidase M1, membrane alanine aminopeptidase, N-terminal] ; IPR015211[Peptidase M1, leukotriene A4 hydrolase/aminopeptidase C-terminal]	0
L8J152	Septin-7 (Fragment)	M91_01560	2966.9	2740	3005.6	4190.8	3793.3	4011	0.726338	0.00151287	-0.461287	down	1	Molecular Function:GTP binding (GO:0005525)	septin 7	--	--	--	--	--	IPR030379 [Septin-type guanine nucleotide-binding (G) domain]	0
A0A6B0RY66	H15 domain-containing protein	E5288_WYG010749	218.9	261.2	238	407.7	422.8	366.9	0.599716	0.00151587	-0.737649	down	4	Cellular Component:nucleosome (GO:0000786),Molecular Function:DNA binding (GO:0003677),Cellular Component:nucleus (GO:0005634),Biological Process:nucleosome assembly (GO:0006334)	histone H1/5	--	--	--	--	--	IPR005818 [Linker histone H1/H5, domain H15]	0
A0A6B0R2K2	1,4-alpha-glucan branching enzyme	E5288_WYG012488	81.1	92.1	86.3	116.3	116.7	125.1	0.724658	0.00154741	-0.464628	down	3	Molecular Function:catalytic activity (GO:0003824),Biological Process:carbohydrate metabolic process (GO:0005975),Molecular Function:cation binding (GO:0043169)	1,4-alpha-glucan branching enzyme	2.4.1.18	ko00500 Starch and sucrose metabolism ko01100 Metabolic pathways	1,4-alpha-glucan branching enzyme	G	Carbohydrate transport and metabolism ;	IPR004193 [Glycoside hydrolase, family 13, N-terminal] ; IPR006047[Glycosyl hydrolase, family 13, catalytic domain] ; IPR006048[Alpha-amylase/branching enzyme, C-terminal all beta]	0
A0A6B0RJ29	Ecto-5-nucleotidase	E5288_WYG003367	1655.5	1728.2	1769.3	2060.7	2210.4	2176.5	0.799212	0.00154906	-0.32335	down	2	Biological Process:nucleotide catabolic process (GO:0009166),Molecular Function:hydrolase activity (GO:0016787)	5'-nucleotidase	3.1.3.5	ko00230 Purine metabolism ko00240 Pyrimidine metabolism ko00760 Nicotinate and nicotinamide metabolism ko01100 Metabolic pathways	2',3'-cyclic-nucleotide 2'-phosphodiesterase/5'- or 3'-nucleotidase, 5'-nucleotidase family	FV	Nucleotide transport and metabolism ; Defense mechanisms ;	IPR004843 [Calcineurin-like phosphoesterase domain, ApaH type] ; IPR008334[5'-Nucleotidase, C-terminal]	1
A0A6B0R5N3	40S ribosomal protein S18	E5288_WYG011203	2414.5	2743.1	2529	1839.1	1751.8	1708.3	1.45052	0.00155005	0.536571	up	5	Molecular Function:RNA binding (GO:0003723),Molecular Function:structural constituent of ribosome (GO:0003735),Cellular Component:intracellular (GO:0005622),Cellular Component:ribosome (GO:0005840),Biological Process:translation (GO:0006412)	small subunit ribosomal protein S18e	--	ko03010 Ribosome	Ribosomal protein S13	J	Translation, ribosomal structure and biogenesis ;	IPR001892 [Ribosomal protein S13]	0
L8IEI5	60S ribosomal protein L9	M91_13866	4899.3	5364.3	5268.2	4097	4027.5	3903.2	1.29134	0.00156718	0.368864	up	4	Molecular Function:structural constituent of ribosome (GO:0003735),Cellular Component:ribosome (GO:0005840),Biological Process:translation (GO:0006412),Molecular Function:rRNA binding (GO:0019843)	large subunit ribosomal protein L9e	--	ko03010 Ribosome	Ribosomal protein L6P/L9E	J	Translation, ribosomal structure and biogenesis ;	IPR020040 [Ribosomal protein L6, alpha-beta domain]	0
L8IA31	Cyclooxygenase-2	M91_05905	575.1	549.2	565.5	339	418.6	360.6	1.51118	0.00157672	0.595674	up	1	Molecular Function:protein binding (GO:0005515)	prostaglandin-endoperoxide synthase 2	1.14.99.1	ko00590 Arachidonic acid metabolism ko01100 Metabolic pathways ko04064 NF-kappa B signaling pathway ko04370 VEGF signaling pathway ko04657 IL-17 signaling pathway ko04668 TNF signaling pathway ko04723 Retrograde endocannabinoid signaling ko04726 Serotonergic synapse ko04913 Ovarian steroidogenesis ko04921 Oxytocin signaling pathway ko04923 Regulation of lipolysis in adipocytes ko05140 Leishmanias…	Cytochrome P450	QV	Secondary metabolites biosynthesis, transport and catabolism ; Defense mechanisms ;	IPR000742 [EGF-like domain] ; IPR019791[Haem peroxidase, animal]	0
L8IWS8	Ceramide transfer protein	M91_07740	1567.5	1569.2	1668.2	1331.8	1315.5	1264.4	1.22834	0.00157967	0.296711	up	1	Molecular Function:lipid binding (GO:0008289)	collagen type IV alpha-3-binding protein	--	--	--	--	--	IPR001849 [Pleckstrin homology domain] ; IPR002913[START domain]	0
A0A6B0S186	Smg4_UPF3 domain-containing protein	E5288_WYG007910	239.5	257.7	246.3	187.3	196.5	202.3	1.26855	0.00158308	0.343186	up	1	Cellular Component:nucleus (GO:0005634)	regulator of nonsense transcripts 3	--	ko03013 RNA transport ko03015 mRNA surveillance pathway	--	--	--	IPR005120 [Regulator of nonsense-mediated decay, UPF3] ; IPR028128[Vasculin family]	0
L8IDQ9	Ribonuclease P protein subunit p29 (Fragment)	M91_20421	249.8	258.9	249.6	175.3	201.9	179.5	1.36213	0.0015846	0.445869	up	7	Cellular Component:ribonuclease MRP complex (GO:0000172),Molecular Function:RNA binding (GO:0003723),Molecular Function:ribonuclease activity (GO:0004540),Biological Process:rRNA processing (GO:0006364),Biological Process:mRNA cleavage (GO:0006379),Biological Process:tRNA processing (GO:0008033),Cellular Component:ribonuclease P complex (GO:0030677)	ribonuclease P protein subunit POP4	3.1.26.5	ko03008 Ribosome biogenesis in eukaryotes ko03013 RNA transport	--	--	--	IPR002730 [Ribonuclease P/MRP, subunit p29]	0
L8ICB6	Serine/arginine repetitive matrix protein 1 (Fragment)	M91_13268	3424.3	3153.5	3314.2	2336.4	2315.6	1968.2	1.49421	0.00158626	0.579387	up	1	Biological Process:mRNA processing (GO:0006397)	serine/arginine repetitive matrix protein 1	--	ko03013 RNA transport ko03015 mRNA surveillance pathway	--	--	--	IPR002483 [PWI domain]	0
L8IX61	Ig-like domain-containing protein (Fragment)	M91_04687	103.9	98.2	100.2	70.4	78.6	67.3	1.3976	0.00159199	0.482947	up	--	--	major histocompatibility complex, class I	--	ko04144 Endocytosis ko04145 Phagosome ko04218 Cellular senescence ko04514 Cell adhesion molecules (CAMs) ko04612 Antigen processing and presentation ko04940 Type I diabetes mellitus ko05165 Human papillomavirus infection ko05166 HTLV-I infection ko05167 Kaposi's sarcoma-associated herpesvirus infection ko05168 Herpes simplex infection ko05169 Epstein-Barr virus infection ko05203 Viral carcinogene…	--	--	--	IPR003597 [Immunoglobulin C1-set] ; IPR011161[MHC class I-like antigen recognition-like]	1
L8HRJ5	60S ribosomal protein L27	E5288_WYG008353	3657.3	3770.4	3795.4	2996.7	2937	2648.2	1.30776	0.00160024	0.387102	up	4	Molecular Function:structural constituent of ribosome (GO:0003735),Cellular Component:intracellular (GO:0005622),Cellular Component:ribosome (GO:0005840),Biological Process:translation (GO:0006412)	large subunit ribosomal protein L27e	--	ko03010 Ribosome	--	--	--	IPR001141 [Ribosomal protein L27e] ; IPR005824[KOW]	0
L8HWZ1	Leucyl-tRNA synthetase (Fragment)	M91_02384	6278.6	5994.2	6377.9	4926.7	5094.6	5251.1	1.2212	0.0016137	0.288303	up	4	Molecular Function:nucleotide binding (GO:0000166),Molecular Function:aminoacyl-tRNA ligase activity (GO:0004812),Molecular Function:ATP binding (GO:0005524),Biological Process:tRNA aminoacylation for protein translation (GO:0006418)	leucyl-tRNA synthetase	6.1.1.4	ko00970 Aminoacyl-tRNA biosynthesis	Leucyl-tRNA synthetase	J	Translation, ribosomal structure and biogenesis ;	IPR002300 [Aminoacyl-tRNA synthetase, class Ia] ; IPR013155[Methionyl/Valyl/Leucyl/Isoleucyl-tRNA synthetase, anticodon-binding]	0
A0A6B0RBB5	General transcription factor TFIIB	E5288_WYG002068	2211.5	2071.4	2206.6	1783.6	1748.1	1671.8	1.24714	0.00162147	0.318625	up	5	Molecular Function:GTPase activity (GO:0003924),Molecular Function:GTP binding (GO:0005525),Biological Process:biosynthetic process (GO:0009058),Molecular Function:TBP-class protein binding (GO:0017025),Molecular Function:pyridoxal phosphate binding (GO:0030170)	guanylate-binding protein 1/3/4/7	--	ko04621 NOD-like receptor signaling pathway	Aspartate/methionine/tyrosine aminotransferase	E	Amino acid transport and metabolism ;	IPR003191 [Guanylate-binding protein, C-terminal] ; IPR004839[Aminotransferase, class I/classII] ; IPR013137[Zinc finger, TFIIB-type] ; IPR013150[Transcription factor TFIIB, cyclin-like domain] ; IPR015894[Guanylate-binding protein, N-terminal]	0
L8IM46	Protein-glutamine gamma-glutamyltransferase 2 (Fragment)	M91_02800	5008.3	4647.5	5107.2	6128.9	6031.4	6323.8	0.798686	0.00163899	-0.324299	down	2	Molecular Function:protein-glutamine gamma-glutamyltransferase activity (GO:0003810),Biological Process:peptide cross-linking (GO:0018149)	transglutaminase 2	2.3.2.13	ko05016 Huntington's disease	--	--	--	IPR001102 [Transglutaminase, N-terminal] ; IPR002931[Transglutaminase-like] ; IPR008958[Transglutaminase, C-terminal]	0
L8HTQ9	Complex I-23kD	E5288_WYG016085	1053.7	1099.5	1113.3	1445.3	1451.9	1333.2	0.772149	0.00164332	-0.373048	down	--	--	--	--	ko00190 Oxidative phosphorylation ko01100 Metabolic pathways ko04723 Retrograde endocannabinoid signaling ko04932 Non-alcoholic fatty liver disease (NAFLD) ko05010 Alzheimer's disease ko05012 Parkinson's disease ko05016 Huntington's disease	Formate hydrogenlyase subunit 6/NADH:ubiquinone oxidoreductase 23 kD subunit (chain I)	C	Energy production and conversion ;	IPR017896 [4Fe-4S ferredoxin-type, iron-sulphur binding domain]	0
L8IV83	Probable cytosolic iron-sulfur protein assembly protein CIAO1	CIAO1	778.4	682.5	707.4	485.4	499.7	448	1.51301	0.00167685	0.597425	up	1	Molecular Function:protein binding (GO:0005515)	--	--	--	WD40 repeat	R	General function prediction only ;	IPR001680 [WD40 repeat]	0
L8I6C0	Melanoma-associated antigen D1	M91_10299	368.9	379.9	382.7	535.7	491.7	483.1	0.74909	0.00168385	-0.41679	down	--	--	melanoma-associated antigen D1	--	ko04722 Neurotrophin signaling pathway	Ca2+-binding protein, RTX toxin-related	Q	Secondary metabolites biosynthesis, transport and catabolism ;	IPR002190 [MAGE homology domain]	0
L8IK27	Transmembrane protein 9B (Fragment)	M91_05380	856.3	856.4	874.6	695.5	736.8	664.2	1.2341	0.00171237	0.303465	up	1	Cellular Component:integral component of membrane (GO:0016021)	--	--	--	--	--	--	IPR008853 [TMEM9]	1
A0A6B0S4X1	E3 ubiquitin-protein transferase MAEA	E5288_WYG022231	378.1	372.6	417.5	287.2	270.6	272.9	1.40628	0.00171775	0.491888	up	--	--	macrophage erythroblast attacher	--	--	--	--	--	IPR024964 [CTLH/CRA C-terminal to LisH motif domain]	0
L8I9F1	Serine/arginine-rich splicing factor 10 (Fragment)	M91_13277	229.6	257.4	232	174.1	163.5	170.6	1.4148	0.00172909	0.500595	up	--	--	FUS-interacting serine-arginine-rich protein 1	--	ko03040 Spliceosome	--	--	--	--	0
A0A6B0S974	Histone acetyltransferase	E5288_WYG011704	298.9	281.7	296.4	359.4	381.7	355.2	0.799964	0.00173862	-0.321994	down	4	Molecular Function:histone acetyltransferase activity (GO:0004402),Molecular Function:protein binding (GO:0005515),Cellular Component:nucleus (GO:0005634),Molecular Function:N-acetyltransferase activity (GO:0008080)	histone acetyltransferase	2.3.1.48	ko04330 Notch signaling pathway ko04919 Thyroid hormone signaling pathway ko05166 HTLV-I infection ko05203 Viral carcinogenesis	--	--	--	IPR000182 [GNAT domain] ; IPR001487[Bromodomain] ; IPR009464[PCAF, N-terminal]	0
L8HXN6	Putative ribosomal RNA methyltransferase NOP2	M91_17632	4188.5	4363	4243.7	3446.9	3283	3012.2	1.31339	0.00174387	0.393298	up	1	Molecular Function:methyltransferase activity (GO:0008168)	25S rRNA (cytosine2870-C5)-methyltransferase	2.1.1.310	--	16S rRNA C967 or C1407 C5-methylase, RsmB/RsmF family	J	Translation, ribosomal structure and biogenesis ;	IPR001678 [SAM-dependent methyltransferase RsmB/NOP2-type] ; IPR031341[Ribosomal RNA small subunit methyltransferase F, N-terminal]	0
L8IQV7	U4/U6.U5 tri-snRNP-associated protein 1	M91_15914	5451	5116.6	5417.4	4011.2	4031.6	3519.4	1.38252	0.00174897	0.467303	up	--	--	U4/U6.U5 tri-snRNP-associated protein 1	--	ko03040 Spliceosome	--	--	--	IPR005011 [SNU66/SART1 family]	0
L8IQE3	Nucleoprotein TPR	M91_16523	21524.5	20866.2	21156.8	17929.9	17672.6	16364.7	1.22284	0.00176632	0.290234	up	1	Biological Process:protein import into nucleus (GO:0006606)	nucleoprotein TPR	--	ko03013 RNA transport ko05200 Pathways in cancer ko05216 Thyroid cancer	--	--	--	IPR012929 [Nucleoprotein TPR/MLP1]	0
A0A6B0RJA4	Protein kinase C beta type	E5288_WYG013976	550.3	561.8	577.9	728.7	766.3	693.7	0.772148	0.00177117	-0.373051	down	7	Molecular Function:protein kinase activity (GO:0004672),Molecular Function:protein serine/threonine kinase activity (GO:0004674),Molecular Function:protein binding (GO:0005515),Molecular Function:ATP binding (GO:0005524),Biological Process:protein phosphorylation (GO:0006468),Cellular Component:integral component of membrane (GO:0016021),Biological Process:intracellular signal transduction (GO:00…	classical protein kinase C alpha type	2.7.11.13	ko01521 EGFR tyrosine kinase inhibitor resistance ko04010 MAPK signaling pathway ko04012 ErbB signaling pathway ko04014 Ras signaling pathway ko04015 Rap1 signaling pathway ko04020 Calcium signaling pathway ko04066 HIF-1 signaling pathway ko04070 Phosphatidylinositol signaling system ko04071 Sphingolipid signaling pathway ko04072 Phospholipase D signaling pathway ko04150 mTOR signaling pathway ko…	Serine/threonine protein kinase	T	Signal transduction mechanisms ;	IPR000008 [C2 domain] ; IPR000719[Protein kinase domain] ; IPR002219[Protein kinase C-like, phorbol ester/diacylglycerol-binding domain] ; IPR004031[PMP-22/EMP/MP20/Claudin superfamily] ; IPR017892[Protein kinase, C-terminal]	3
L8IG27	Filamin-B	M91_00830	37354.4	35432.3	34786	46132.3	45256.4	49493.9	0.763563	0.00179608	-0.389181	down	1	Molecular Function:protein binding (GO:0005515)	filamin	--	ko04010 MAPK signaling pathway ko04510 Focal adhesion ko05132 Salmonella infection ko05205 Proteoglycans in cancer	--	--	--	IPR001715 [Calponin homology domain] ; IPR017868[Filamin/ABP280 repeat-like]	0
L8IF99	Protein HGH1 homolog (Fragment)	M91_08881	250	232.9	238.2	167	189.4	168	1.3751	0.00179626	0.459532	up	--	--	--	--	--	--	--	--	IPR007205 [Protein HGH1 N-terminal] ; IPR007206[Protein HGH1 C-terminal]	0
A0A6B0R3Z0	Tyrosine-protein kinase	E5288_WYG002485	336.3	305.9	334.6	234.9	238	209.9	1.43058	0.001798	0.5166	up	2	Molecular Function:protein kinase activity (GO:0004672),Biological Process:protein phosphorylation (GO:0006468)	non-receptor tyrosine-protein kinase TYK2	2.7.10.2	ko04217 Necroptosis ko04380 Osteoclast differentiation ko04621 NOD-like receptor signaling pathway ko04630 Jak-STAT signaling pathway ko04658 Th1 and Th2 cell differentiation ko04659 Th17 cell differentiation ko05145 Toxoplasmosis ko05160 Hepatitis C ko05162 Measles ko05164 Influenza A ko05165 Human papillomavirus infection ko05167 Kaposi's sarcoma-associated herpesvirus infection ko05168 Herpes …	Serine/threonine protein kinase	T	Signal transduction mechanisms ;	IPR001245 [Serine-threonine/tyrosine-protein kinase catalytic domain]	0
L8II00	Rac GTPase-activating protein 1	E5288_WYG010279	1841.1	1837.8	1839.8	2349	2378.5	2429	0.771145	0.00179801	-0.374926	down	2	Biological Process:signal transduction (GO:0007165),Biological Process:intracellular signal transduction (GO:0035556)	Rac GTPase-activating protein 1	--	--	--	--	--	IPR000198 [Rho GTPase-activating protein domain] ; IPR002219[Protein kinase C-like, phorbol ester/diacylglycerol-binding domain]	0
L8HT36	Smoothelin (Fragment)	M91_11955	2072.3	1894.3	1870.1	2429.4	2494.4	2563.7	0.779526	0.00180203	-0.359331	down	1	Molecular Function:protein binding (GO:0005515)	--	--	--	--	--	--	IPR001715 [Calponin homology domain] ; IPR022189[Smoothelin]	0
A0A6B0RKI0	Peroxidase	E5288_WYG006658	222.5	203	216.5	271.9	258.6	271.5	0.800499	0.00180386	-0.321029	down	3	Molecular Function:protein binding (GO:0005515),Cellular Component:nucleus (GO:0005634),Molecular Function:zinc ion binding (GO:0008270)	peroxidase	1.11.1.7	--	Ca2+-binding protein, RTX toxin-related	Q	Secondary metabolites biosynthesis, transport and catabolism ;	IPR001611 [Leucine-rich repeat] ; IPR002515[Zinc finger, C2HC-type] ; IPR013098[Immunoglobulin I-set] ; IPR013681[Myelin transcription factor 1] ; IPR019791[Haem peroxidase, animal]	0
A0A6B0QRN0	Fibrillar collagen NC1 domain-containing protein	E5288_WYG007098	1681	1330.2	1568.2	2390.6	2445.4	2277.3	0.64378	0.00180784	-0.63536	down	1	Molecular Function:extracellular matrix structural constituent (GO:0005201)	collagen, type V/XI/XXIV/XXVII, alpha	--	ko04974 Protein digestion and absorption	Autotransporter adhesin	UW	Intracellular trafficking, secretion, and vesicular transport ; Extracellular structures ;	IPR000885 [Fibrillar collagen, C-terminal] ; IPR001791[Laminin G domain] ; IPR008160[Collagen triple helix repeat]	0
A0A6B0REG1	40S ribosomal protein S23	E5288_WYG018150	1615.8	1779.7	1623.3	1137	1113.8	936.2	1.57477	0.00181254	0.655143	up	4	Molecular Function:structural constituent of ribosome (GO:0003735),Cellular Component:intracellular (GO:0005622),Cellular Component:ribosome (GO:0005840),Biological Process:translation (GO:0006412)	small subunit ribosomal protein S23e	--	ko03010 Ribosome	Ribosomal protein S12	J	Translation, ribosomal structure and biogenesis ;	IPR006032 [Ribosomal protein S12/S23]	0
A0A6B0RSQ4	Dihydroxyacetone phosphate acyltransferase	E5288_WYG009865	2255.7	2472.2	2431.2	2965.5	2943.5	2863.6	0.816075	0.00183282	-0.293226	down	1	Biological Process:metabolic process (GO:0008152)	glyceronephosphate O-acyltransferase	2.3.1.42	ko00564 Glycerophospholipid metabolism ko04146 Peroxisome	Glycerol-3-phosphate O-acyltransferase	I	Lipid transport and metabolism ;	IPR002123 [Phospholipid/glycerol acyltransferase]	0
L8I430	Rho GTPase-activating protein 24 (Fragment)	M91_04672	261.8	230.5	232.8	325.2	320.9	342.2	0.733684	0.00185513	-0.446769	down	1	Biological Process:signal transduction (GO:0007165)	Rho GTPase-activating protein 22/24/25	--	--	--	--	--	IPR000198 [Rho GTPase-activating protein domain]	0
A0A6B0S5N0	General transcription and DNA repair factor IIH helicase subunit XPD	E5288_WYG016583	894.9	950.5	980.2	753.3	714.5	696.2	1.30573	0.0018558	0.384857	up	6	Molecular Function:nucleic acid binding (GO:0003676),Molecular Function:DNA binding (GO:0003677),Molecular Function:ATP-dependent DNA helicase activity (GO:0004003),Molecular Function:ATP binding (GO:0005524),Biological Process:nucleobase-containing compound metabolic process (GO:0006139),Molecular Function:ATP-dependent helicase activity (GO:0008026)	DNA excision repair protein ERCC-2	3.6.4.12	ko03022 Basal transcription factors ko03420 Nucleotide excision repair	Rad3-related DNA helicase	L	Replication, recombination and repair ;	IPR006555 [ATP-dependent helicase, C-terminal] ; IPR010614[DEAD2] ; IPR010643[Helical and beta-bridge domain]	0
L8IWB3	Erythrocyte band 7 integral membrane protein (Fragment)	M91_04259	1389.4	1313.5	1295.9	1778.1	1786.7	1641.3	0.768099	0.00187487	-0.380636	down	--	--	erythrocyte band 7 integral membrane protein	--	--	Regulator of protease activity HflC, stomatin/prohibitin superfamily	O	Posttranslational modification, protein turnover, chaperones ;	IPR001107 [Band 7 domain]	1
L8HZ66	Phosphoglycerate kinase	E5288_WYG014663	90.1	94.6	95.2	78.5	72.9	72.1	1.25235	0.00187819	0.324637	up	2	Molecular Function:phosphoglycerate kinase activity (GO:0004618),Biological Process:glycolytic process (GO:0006096)	phosphoglycerate kinase	2.7.2.3	ko00010 Glycolysis / Gluconeogenesis ko01100 Metabolic pathways ko01200 Carbon metabolism ko01230 Biosynthesis of amino acids	3-phosphoglycerate kinase	G	Carbohydrate transport and metabolism ;	IPR001576 [Phosphoglycerate kinase]	0
L8J026	Tetraspanin	E5288_WYG017843	416.3	464.9	436.2	600.2	586.4	649.5	0.717499	0.00190273	-0.478951	down	1	Cellular Component:integral component of membrane (GO:0016021)	tetraspanin-6	--	--	--	--	--	IPR018499 [Tetraspanin/Peripherin]	4
L8IGI1	40S ribosomal protein S25 (Fragment)	M91_09721	1457.4	1564.6	1586.3	1168.6	1091.7	1006.1	1.41082	0.00190611	0.496533	up	--	--	small subunit ribosomal protein S25e	--	ko03010 Ribosome	--	--	--	IPR004977 [Ribosomal protein S25]	0
A0A6B0R1W9	S-adenosylmethionine synthase	E5288_WYG018718	1781.5	1644.9	1698.1	1387.3	1401.2	1323	1.24638	0.00190691	0.317746	up	2	Molecular Function:methionine adenosyltransferase activity (GO:0004478),Biological Process:S-adenosylmethionine biosynthetic process (GO:0006556)	S-adenosylmethionine synthetase	2.5.1.6	ko00270 Cysteine and methionine metabolism ko01100 Metabolic pathways ko01230 Biosynthesis of amino acids	S-adenosylmethionine synthetase	H	Coenzyme transport and metabolism ;	IPR022628 [S-adenosylmethionine synthetase, N-terminal] ; IPR022629[S-adenosylmethionine synthetase, central domain] ; IPR022630[S-adenosylmethionine synthetase, C-terminal]	0
L8HRR3	Protein KHNYN	E5288_WYG019544	97.4	100.5	110.1	133.8	131.1	138.4	0.763699	0.00191337	-0.388923	down	--	--	--	--	--	--	--	--	IPR021869 [Ribonuclease Zc3h12a-like, NYN domain]	0
A0A6B0R670	RING-type E3 ubiquitin transferase	E5288_WYG020664	644	587.3	644.5	472.4	487.8	455.5	1.325	0.00192063	0.40599	up	2	Molecular Function:protein binding (GO:0005515),Molecular Function:zinc ion binding (GO:0008270)	RING finger protein 43	2.3.2.27	--	--	--	--	IPR001841 [Zinc finger, RING-type] ; IPR022800[Spt4/RpoE2 zinc finger]	2
A0A6B0RAW5	IF rod domain-containing protein	E5288_WYG001575	266.3	228.9	259.6	163.3	152.9	168.9	1.55597	0.00193976	0.637812	up	2	Molecular Function:structural molecule activity (GO:0005198),Cellular Component:intermediate filament (GO:0005882)	type II keratin, basic	--	--	--	--	--	IPR001664 [Intermediate filament protein] ; IPR032444[Keratin type II head]	0
A0A6B0S972	Protein kinase domain-containing protein	E5288_WYG002998	302.8	297.4	315.7	263.4	249.9	249.9	1.20008	0.00195311	0.263129	up	3	Molecular Function:protein kinase activity (GO:0004672),Molecular Function:ATP binding (GO:0005524),Biological Process:protein phosphorylation (GO:0006468)	NIMA (never in mitosis gene a)-related kinase 1/4/5	2.7.11.1	--	HEAT repeat	R	General function prediction only ;	IPR000719 [Protein kinase domain]	0
L8I3X1	Microprocessor complex subunit DGCR8	M91_13656	211.6	203.5	194.1	167.1	162.4	166	1.22947	0.00195527	0.298031	up	--	--	microprocessor complex subunit DGCR8	--	--	--	--	--	IPR014720 [Double-stranded RNA-binding domain]	0
A0A6B0RRA0	EF-hand domain-containing protein	E5288_WYG016219	57.5	43.7	45.6	82.6	82	78.9	0.602875	0.00195736	-0.73007	down	1	Cellular Component:integral component of membrane (GO:0016021)	Ras and EF-hand domain-containing protein	--	--	--	--	--	IPR018499 [Tetraspanin/Peripherin]	4
A0A6B0RB26	JmjC domain-containing protein	E5288_WYG007606	310.1	324.4	329.6	237.8	248.2	265.1	1.28358	0.00197318	0.360178	up	--	--	histone arginine demethylase JMJD6	1.14.11.-	--	Ribosomal protein L16 Arg81 hydroxylase, contains JmjC domain	J	Translation, ribosomal structure and biogenesis ;	IPR003347 [JmjC domain]	0
L8ILT3	Fragile X mental retardation syndrome-related protein 2 (Fragment)	M91_20383	2025.7	2267.6	2034.3	1525.4	1555.7	1494.3	1.38296	0.00197917	0.467761	up	1	Molecular Function:RNA binding (GO:0003723)	fragile X mental retardation protein	--	ko03013 RNA transport	--	--	--	IPR004088 [K Homology domain, type 1] ; IPR008395[Agenet-like domain] ; IPR022034[Fragile X-related 1 protein, C-terminal core] ; IPR032172[Fragile X-related 1 protein, C-terminal region 1]	0
L8IEV6	Actin-like protein 3 (Fragment)	M91_18758	4642.4	4396.3	4634.7	6914.7	6026.8	6585.3	0.700238	0.00198451	-0.514084	down	--	--	actin-related protein 3	--	ko04530 Tight junction	Actin-related protein	Z	Cytoskeleton ;	IPR004000 [Actin family]	0
A0A6B0S8S4	Amyloid-beta A4 protein	E5288_WYG015244	23.8	24.3	25.3	31.2	35.1	33.1	0.738431	0.00200635	-0.437466	down	4	Molecular Function:serine-type endopeptidase inhibitor activity (GO:0004867),Molecular Function:heparin binding (GO:0008201),Cellular Component:integral component of membrane (GO:0016021),Molecular Function:transition metal ion binding (GO:0046914)	amyloid beta A4 protein	--	ko04726 Serotonergic synapse ko05010 Alzheimer's disease	--	--	--	IPR002223 [Pancreatic trypsin inhibitor Kunitz domain] ; IPR011178[Amyloidogenic glycoprotein, copper-binding] ; IPR013803[Amyloidogenic glycoprotein, amyloid-beta peptide] ; IPR015849[Amyloidogenic glycoprotein, heparin-binding] ; IPR019543[Beta-amyloid precursor protein C-terminal] ; IPR024329[Amyloidogenic glycoprotein, E2 domain]	1
L8IAY5	26S protease regulatory subunit 10B	M91_04807	293.6	250.7	288.7	180.7	178.6	165.4	1.58757	0.00202722	0.666824	up	1	Molecular Function:ATP binding (GO:0005524)	26S proteasome regulatory subunit T4	--	ko03050 Proteasome ko05169 Epstein-Barr virus infection	ATP-dependent 26S proteasome regulatory subunit	O	Posttranslational modification, protein turnover, chaperones ;	IPR003959 [ATPase, AAA-type, core]	0
L8II38	Moesin (Fragment)	M91_15303	6289.5	5753.5	6255.7	7375.3	7296.5	7419.8	0.82831	0.00203278	-0.271757	down	3	Cellular Component:cytoplasm (GO:0005737),Molecular Function:cytoskeletal protein binding (GO:0008092),Cellular Component:extrinsic component of membrane (GO:0019898)	moesin	--	ko04530 Tight junction ko04670 Leukocyte transendothelial migration ko04810 Regulation of actin cytoskeleton ko05162 Measles ko05205 Proteoglycans in cancer	--	--	--	IPR011259 [Ezrin/radixin/moesin, C-terminal] ; IPR018979[FERM, N-terminal] ; IPR018980[FERM, C-terminal PH-like domain] ; IPR019748[FERM central domain]	0
L8IKH0	Ferritin	M91_16011	69.7	86.6	73.7	117.5	120.5	130.7	0.623813	0.00203808	-0.680814	down	2	Biological Process:cellular iron ion homeostasis (GO:0006879),Molecular Function:ferric iron binding (GO:0008199)	ferritin light chain	--	ko04216 Ferroptosis ko04217 Necroptosis ko04978 Mineral absorption	Ferritin	P	Inorganic ion transport and metabolism ;	IPR008331 [Ferritin/DPS protein domain]	0
A0A6B0QQ87	Aldehyde oxidase	E5288_WYG000646	4127.1	3578.1	3614.5	5135	5008.1	5051.3	0.744992	0.00204469	-0.424704	down	6	Molecular Function:protein binding (GO:0005515),Molecular Function:electron carrier activity (GO:0009055),Molecular Function:oxidoreductase activity (GO:0016491),Molecular Function:metal ion binding (GO:0046872),Molecular Function:iron-sulfur cluster binding (GO:0051536),Biological Process:oxidation-reduction process (GO:0055114)	aldehyde oxidase	1.2.3.1	ko00280 Valine, leucine and isoleucine degradation ko00350 Tyrosine metabolism ko00380 Tryptophan metabolism ko00750 Vitamin B6 metabolism ko00760 Nicotinate and nicotinamide metabolism ko00830 Retinol metabolism ko00982 Drug metabolism - cytochrome P450 ko01100 Metabolic pathways ko04630 Jak-STAT signaling pathway	Xanthine dehydrogenase, molybdopterin-binding subunit B	F	Nucleotide transport and metabolism ;	IPR000674 [Aldehyde oxidase/xanthine dehydrogenase, a/b hammerhead] ; IPR001041[2Fe-2S ferredoxin-type iron-sulfur binding domain] ; IPR002346[Molybdopterin dehydrogenase, FAD-binding] ; IPR002888[[2Fe-2S]-binding] ; IPR003307[W2 domain] ; IPR005107[CO dehydrogenase flavoprotein, C-terminal] ; IPR008274[Aldehyde oxidase/xanthine dehydrogenase, molybdopterin binding]	0
L8IPS1	Ras-related protein Rab-1B	M91_15905	1490.7	1662.8	1590.4	1097.6	1210	1162.7	1.367	0.00205163	0.451013	up	2	Molecular Function:GTP binding (GO:0005525),Biological Process:small GTPase mediated signal transduction (GO:0007264)	Ras-related protein Rab-1B	--	ko05134 Legionellosis	GTPase SAR1 family domain	R	General function prediction only ;	IPR001806 [Small GTPase superfamily]	0
L8I0M5	RBR-type E3 ubiquitin transferase (Fragment)	M91_12425	900.9	899.6	887.5	777.7	706.4	714.9	1.22237	0.0020541	0.289686	up	--	--	E3 ubiquitin-protein ligase RNF31	2.3.2.27	ko04217 Necroptosis ko04621 NOD-like receptor signaling pathway	--	--	--	IPR002867 [IBR domain] ; IPR018997[PUB domain] ; IPR032065[E3 ubiquitin-protein ligase RNF31, UB-associated-like domain]	0
L8IFM2	ATP synthase-coupling factor 6, mitochondrial	E5288_WYG015248	2156.4	2431.4	2198	2852.3	2936.7	2970.6	0.77467	0.00206671	-0.368346	down	2	Molecular Function:hydrogen ion transmembrane transporter activity (GO:0015078),Biological Process:ATP synthesis coupled proton transport (GO:0015986)	F-type H+-transporting ATPase subunit 6	--	ko00190 Oxidative phosphorylation ko01100 Metabolic pathways ko05010 Alzheimer's disease ko05012 Parkinson's disease ko05016 Huntington's disease	--	--	--	IPR008387 [ATP synthase-coupling factor 6, mitochondrial]	0
L8ITB7	Ribose-phosphate diphosphokinase	M91_16097	581.2	632.5	588.8	489.3	480	468.2	1.25391	0.00206706	0.326437	up	3	Molecular Function:magnesium ion binding (GO:0000287),Molecular Function:ribose phosphate diphosphokinase activity (GO:0004749),Biological Process:nucleotide biosynthetic process (GO:0009165)	ribose-phosphate pyrophosphokinase	2.7.6.1	ko00030 Pentose phosphate pathway ko00230 Purine metabolism ko01100 Metabolic pathways ko01200 Carbon metabolism ko01230 Biosynthesis of amino acids	Phosphoribosylpyrophosphate synthetase	FE	Nucleotide transport and metabolism ; Amino acid transport and metabolism ;	IPR005946 [Ribose-phosphate diphosphokinase] ; IPR029099[Ribose-phosphate pyrophosphokinase, N-terminal domain]	0
A0A6B0S0Y3	TIP120 domain-containing protein	E5288_WYG022060	4817.9	4586.6	4855.3	5924.1	5826.1	6344.5	0.788065	0.00206988	-0.343613	down	--	--	cullin-associated NEDD8-dissociated protein 1	--	--	--	--	--	IPR013932 [TATA-binding protein interacting (TIP20)]	0
L8HUF5	Ubiquitin carboxyl-terminal hydrolase 16	USP16	410.1	436.2	419.2	354.2	334.1	356	1.21182	0.00207577	0.277171	up	3	Molecular Function:zinc ion binding (GO:0008270),Biological Process:protein deubiquitination (GO:0016579),Molecular Function:thiol-dependent ubiquitinyl hydrolase activity (GO:0036459)	ubiquitin carboxyl-terminal hydrolase 16/45	3.4.19.12	--	--	--	--	IPR001394 [Peptidase C19, ubiquitin carboxyl-terminal hydrolase] ; IPR001607[Zinc finger, UBP-type]	0
L8IKJ6	Lymphoid enhancer-binding factor 1	M91_06102	606.1	513.4	548.4	885	784.5	853.1	0.661183	0.00207701	-0.596879	down	--	--	lymphoid enhancer-binding factor 1	--	ko04310 Wnt signaling pathway ko04390 Hippo signaling pathway ko04520 Adherens junction ko04916 Melanogenesis ko05200 Pathways in cancer ko05210 Colorectal cancer ko05213 Endometrial cancer ko05215 Prostate cancer ko05216 Thyroid cancer ko05217 Basal cell carcinoma ko05221 Acute myeloid leukemia ko05224 Breast cancer ko05225 Hepatocellular carcinoma ko05226 Gastric cancer ko05412 Arrhythmogenic r…	--	--	--	IPR009071 [High mobility group box domain] ; IPR013558[CTNNB1 binding, N-teminal]	0
L8I2R0	Kinetochore-associated protein 1 (Fragment)	M91_06141	507.1	507.3	549.9	412.4	374.5	395.3	1.32321	0.00208905	0.404043	up	--	--	kinetochore-associated protein 1	--	--	--	--	--	IPR019527 [RZZ complex, subunit KNTC1/ROD, C-terminal]	0
L8IBM7	DnaJ-like protein subfamily C member 1 (Fragment)	M91_08583	1426.5	1353.3	1458.8	1178.4	1177.1	1126.6	1.21725	0.00208912	0.28363	up	--	--	DnaJ homolog subfamily C member 1	--	ko04141 Protein processing in endoplasmic reticulum	DnaJ-class molecular chaperone with C-terminal Zn finger domain	O	Posttranslational modification, protein turnover, chaperones ;	IPR001005 [SANT/Myb domain] ; IPR001623[DnaJ domain]	1
L8IPX5	Elongator complex protein 1	M91_02693	2244.8	2417.8	2299.8	1926.2	1874.5	1959.8	1.20865	0.00212254	0.273391	up	2	Biological Process:tRNA wobble uridine modification (GO:0002098),Cellular Component:Elongator holoenzyme complex (GO:0033588)	elongator complex protein 1	--	--	--	--	--	IPR006849 [Elongator complex subunit Iki3]	0
A0A6B0S1C9	Activator of basal transcription 1	E5288_WYG010747	397.9	415	385.1	332.1	311.4	306.2	1.26145	0.00212751	0.335084	up	1	Molecular Function:nucleic acid binding (GO:0003676)	ESF2/ABP1 family protein	--	--	RNA recognition motif (RRM) domain	J	Translation, ribosomal structure and biogenesis ;	IPR000504 [RNA recognition motif domain]	0
L8ICR9	Thioredoxin domain-containing protein 16 (Fragment)	M91_04810	254.3	271.8	264.6	211.2	183.7	196.1	1.3379	0.00212804	0.419972	up	1	Biological Process:cell redox homeostasis (GO:0045454)	--	--	--	--	--	--	IPR013766 [Thioredoxin domain]	0
A0A6B0RQ28	CBFD_NFYB_HMF domain-containing protein	E5288_WYG017414	148.7	147.2	138.8	177.8	168.7	175.9	0.832121	0.00212907	-0.265135	down	--	--	DNA polymerase epsilon subunit 4	2.7.7.7	ko00230 Purine metabolism ko00240 Pyrimidine metabolism ko01100 Metabolic pathways ko03030 DNA replication ko03410 Base excision repair ko03420 Nucleotide excision repair ko05166 HTLV-I infection	--	--	--	IPR003958 [Transcription factor CBF/NF-Y/archaeal histone domain]	0
L8IYI2	Heparan sulfate 2-O-sulfotransferase 1 (Fragment)	M91_00754	1586.6	1665.9	1689.1	1323.7	1397	1292.1	1.23146	0.00213384	0.300369	up	2	Molecular Function:sulfotransferase activity (GO:0008146),Cellular Component:integral component of membrane (GO:0016021)	heparan sulfate 2-O-sulfotransferase HS2ST1	2.8.2.-	ko00534 Glycosaminoglycan biosynthesis - heparan sulfate / heparin	--	--	--	IPR005331 [Sulfotransferase]	0
A0A6B0QXC8	Paxillin	E5288_WYG005931	1983.8	2236.2	2131.6	1457.9	1309.2	1526.7	1.47925	0.00214023	0.564865	up	1	Molecular Function:zinc ion binding (GO:0008270)	paxillin	--	ko04062 Chemokine signaling pathway ko04370 VEGF signaling pathway ko04510 Focal adhesion ko04670 Leukocyte transendothelial migration ko04810 Regulation of actin cytoskeleton ko05100 Bacterial invasion of epithelial cells ko05165 Human papillomavirus infection ko05203 Viral carcinogenesis ko05205 Proteoglycans in cancer	--	--	--	IPR001781 [Zinc finger, LIM-type]	0
A0A6B0S383	S-phase kinase-associated protein 1	E5288_WYG022852	83.9	93.1	89.6	108.4	108.3	112	0.811074	0.00215665	-0.302095	down	1	Biological Process:ubiquitin-dependent protein catabolic process (GO:0006511)	S-phase kinase-associated protein 1	--	ko04110 Cell cycle ko04114 Oocyte meiosis ko04120 Ubiquitin mediated proteolysis ko04141 Protein processing in endoplasmic reticulum ko04310 Wnt signaling pathway ko04350 TGF-beta signaling pathway ko04710 Circadian rhythm ko05168 Herpes simplex infection ko05200 Pathways in cancer	--	--	--	IPR016072 [SKP1 component, dimerisation] ; IPR016073[SKP1 component, POZ domain]	0
L8I4X6	Chromobox protein-like protein 3 (Fragment)	M91_04235	1485.5	1435.2	1560.1	2095.8	1977.3	2252.9	0.708315	0.00217453	-0.497537	down	1	Cellular Component:nucleus (GO:0005634)	chromobox protein 3	--	--	--	--	--	IPR008251 [Chromo shadow domain] ; IPR023780[Chromo domain]	0
L8I785	Malignant T-cell-amplified sequence	E5288_WYG001674	451.7	347	387.2	687.4	686.6	617.2	0.595571	0.00219426	-0.747656	down	1	Molecular Function:RNA binding (GO:0003723)	PUA domain protein	--	--	Predicted ribosome-associated RNA-binding protein Tma20, contains PUA domain	J	Translation, ribosomal structure and biogenesis ;	IPR002478 [PUA domain]	0
L8IT84	Folate gamma-glutamyl hydrolase (Fragment)	M91_16553	375.6	410.9	415.1	283.4	292.9	311.3	1.35376	0.00219915	0.436975	up	2	Biological Process:glutamine metabolic process (GO:0006541),Molecular Function:hydrolase activity (GO:0016787)	gamma-glutamyl hydrolase	3.4.19.9	ko00790 Folate biosynthesis ko01523 Antifolate resistance	--	--	--	IPR011697 [Peptidase C26]	1
A0A6B0QXP4	Rhomboid domain-containing protein	E5288_WYG009635	272.8	285.9	303.6	216.7	221.2	202.3	1.34692	0.00220225	0.429667	up	2	Molecular Function:serine-type endopeptidase activity (GO:0004252),Cellular Component:integral component of membrane (GO:0016021)	rhomboid domain-containing protein 2	--	--	--	--	--	IPR022764 [Peptidase S54, rhomboid domain]	5
L8IZS4	Histone H2B	M91_19126	23.4	20.7	17.8	33.1	31.7	34.2	0.625253	0.00221411	-0.677489	down	1	Molecular Function:DNA binding (GO:0003677)	histone H2B	--	ko05034 Alcoholism ko05203 Viral carcinogenesis ko05322 Systemic lupus erythematosus	--	--	--	IPR007125 [Histone H2A/H2B/H3]	0
A0A6B0R4X2	Glucosidase 2 subunit beta	E5288_WYG002554	5653.4	6040.2	5557.7	4447.6	4234.3	4637.1	1.29524	0.00221883	0.373219	up	1	Molecular Function:calcium ion binding (GO:0005509)	protein kinase C substrate 80K-H	--	ko04141 Protein processing in endoplasmic reticulum	--	--	--	IPR002048 [EF-hand domain] ; IPR009011[Mannose-6-phosphate receptor binding domain] ; IPR028146[Glucosidase II beta subunit, N-terminal]	0
A0A6B0RNX5	PDZ domain-containing protein	E5288_WYG016234	36644.5	37017.9	34520.6	46405.1	47278.7	51555.4	0.744861	0.00222289	-0.424957	down	--	--	--	--	--	Sugar lactone lactonase YvrE	G	Carbohydrate transport and metabolism ;	--	0
A0A6B0RQT3	CP-type G domain-containing protein	E5288_WYG011105	1449.7	1348	1440.8	1023.4	1054.9	886.1	1.4298	0.00226157	0.515814	up	1	Molecular Function:GTP binding (GO:0005525)	large subunit GTPase 1	3.6.1.-	ko03008 Ribosome biogenesis in eukaryotes	Ribosome biogenesis GTPase A	J	Translation, ribosomal structure and biogenesis ;	IPR006073 [GTP binding domain]	0
L8HUJ3	PRP6 homolog (Fragment)	M91_13203	5448.7	5947.6	5759.6	4609.4	4541.7	4265.2	1.27874	0.00226178	0.354718	up	1	Cellular Component:nucleus (GO:0005634)	pre-mRNA-processing factor 6	--	ko03040 Spliceosome	Periplasmic TolA-binding protein (function unknown)	R	General function prediction only ;	IPR010491 [PRP1 splicing factor, N-terminal]	0
L8IVX0	rRNA 2-O-methyltransferase fibrillarin (Fragment)	M91_07102	4589	4731	4659.5	3824.6	3599.4	3303.5	1.30315	0.00227279	0.381999	up	4	Molecular Function:RNA binding (GO:0003723),Biological Process:rRNA processing (GO:0006364),Biological Process:tRNA processing (GO:0008033),Molecular Function:methyltransferase activity (GO:0008168)	rRNA 2'-O-methyltransferase fibrillarin	2.1.1.-	ko03008 Ribosome biogenesis in eukaryotes	Fibrillarin-like rRNA methylase	J	Translation, ribosomal structure and biogenesis ;	IPR000692 [Fibrillarin]	0
A0A6B0RDR5	PSI domain-containing protein	E5288_WYG021365	548.8	527.7	500.8	666.7	651.1	706.2	0.779298	0.00227752	-0.359752	down	1	Cellular Component:membrane (GO:0016020)	--	--	--	Serine protease, subtilisin family	O	Posttranslational modification, protein turnover, chaperones ;	IPR002165 [Plexin repeat]	1
L8J5T6	Zyxin (Fragment)	M91_03712	5680.2	5144.5	5382.7	8687.6	8516	10132.4	0.592896	0.00227977	-0.754149	down	1	Molecular Function:zinc ion binding (GO:0008270)	zyxin	--	ko04510 Focal adhesion	--	--	--	IPR001781 [Zinc finger, LIM-type]	0
L8I9N3	Protein Hook-like protein 2 (Fragment)	M91_12615	433.7	381.7	391.3	284.8	265.1	243.8	1.52035	0.00228422	0.604401	up	--	--	protein HOOK2	--	--	--	--	--	IPR008636 [Hook-related protein family]	0
A0A6B0RB70	Complex I-MNLL	E5288_WYG010083	117	130.7	127.2	191.1	209.4	178.6	0.647384	0.00229405	-0.627307	down	2	Molecular Function:NADH dehydrogenase activity (GO:0003954),Cellular Component:mitochondrion (GO:0005739)	NADH dehydrogenase (ubiquinone) 1 beta subcomplex subunit 1	--	ko00190 Oxidative phosphorylation ko01100 Metabolic pathways ko04723 Retrograde endocannabinoid signaling ko04932 Non-alcoholic fatty liver disease (NAFLD) ko05010 Alzheimer's disease ko05012 Parkinson's disease ko05016 Huntington's disease	--	--	--	IPR012575 [NADH:ubiquinone oxidoreductase, MNLL subunit]	2
L8I736	Septin-2 (Fragment)	M91_12493	2850.6	2684.3	2820.9	4216.8	3692.5	4214.6	0.689201	0.00230063	-0.537004	down	1	Molecular Function:GTP binding (GO:0005525)	septin 2	--	ko05100 Bacterial invasion of epithelial cells	--	--	--	IPR030379 [Septin-type guanine nucleotide-binding (G) domain]	0
L8HUV1	Sphingomyelin phosphodiesterase (Fragment)	M91_19708	290.8	308.7	275.3	358.3	374.5	377.9	0.787611	0.00230734	-0.344444	down	1	Molecular Function:hydrolase activity (GO:0016787)	sphingomyelin phosphodiesterase	3.1.4.12	ko00600 Sphingolipid metabolism ko01100 Metabolic pathways ko04071 Sphingolipid signaling pathway ko04142 Lysosome ko04217 Necroptosis	3',5'-cyclic AMP phosphodiesterase CpdA	T	Signal transduction mechanisms ;	IPR004843 [Calcineurin-like phosphoesterase domain, ApaH type]	0
L8IMY3	RNA-binding protein PNO1	M91_09585	1438.9	1365.2	1389.4	1062.9	1107.7	949.2	1.34416	0.00232209	0.426701	up	--	--	RNA-binding protein PNO1	--	--	rRNA processing protein Krr1/Pno1, contains KH domain	J	Translation, ribosomal structure and biogenesis ;	--	0
A0A6B0S3N4	PRP4 pre-mRNA-processing factor 4 homolog	E5288_WYG014871	4170.3	4134.5	4325.7	3497	3333.6	3093.1	1.27276	0.00233997	0.347962	up	3	Molecular Function:protein kinase activity (GO:0004672),Molecular Function:ATP binding (GO:0005524),Biological Process:protein phosphorylation (GO:0006468)	serine/threonine-protein kinase PRP4	2.7.11.1	--	PASTA domain, binds beta-lactams	M	Cell wall/membrane/envelope biogenesis ;	IPR000719 [Protein kinase domain]	0
A0A6B0QR57	t-SNARE coiled-coil homology domain-containing protein	E5288_WYG000691	2462.4	2410.7	2404.7	2003.5	2118.8	1922.4	1.204	0.0023548	0.267832	up	1	Molecular Function:protein binding (GO:0005515)	--	--	--	--	--	--	IPR000727 [Target SNARE coiled-coil homology domain] ; IPR032017[FAM76 protein]	0
A0A6B0R3H2	Nuclear factor 1	E5288_WYG002593	457.1	420.3	429.4	629.6	601.1	558.5	0.730382	0.00236278	-0.453276	down	3	Cellular Component:intracellular (GO:0005622),Cellular Component:nucleus (GO:0005634),Biological Process:DNA replication (GO:0006260)	nuclear factor I/C	--	--	--	--	--	IPR000647 [CTF transcription factor/nuclear factor 1] ; IPR003619[MAD homology 1, Dwarfin-type] ; IPR019548[CTF transcription factor/nuclear factor 1, N-terminal]	0
L8IPQ9	Metal-response element-binding transcription factor 2 (Fragment)	M91_06374	491.9	514.2	492.3	419	403.5	375.9	1.25033	0.0023779	0.322313	up	1	Molecular Function:protein binding (GO:0005515)	polycomb-like protein 2	--	--	--	--	--	IPR019787 [Zinc finger, PHD-finger] ; IPR025894[Polycomb-like MTF2 factor 2, C-terminal domain]	0
L8IHP9	Cell adhesion molecule 1 (Fragment)	M91_20356	791.9	749.1	788.6	932.6	971.9	906.4	0.828774	0.00239998	-0.27095	down	--	--	cell adhesion molecule 1	--	ko04514 Cell adhesion molecules (CAMs)	--	--	--	IPR013106 [Immunoglobulin V-set domain] ; IPR013162[CD80-like, immunoglobulin C2-set]	1
A0A6B0S5V6	Catechol O-methyltransferase	E5288_WYG019106	1926.1	1884.1	2045.1	2397.7	2487.6	2330.1	0.8115	0.00240299	-0.301336	down	1	Molecular Function:O-methyltransferase activity (GO:0008171)	catechol O-methyltransferase	2.1.1.6	ko00140 Steroid hormone biosynthesis ko00350 Tyrosine metabolism ko01100 Metabolic pathways ko04728 Dopaminergic synapse	Predicted O-methyltransferase YrrM	R	General function prediction only ;	IPR002935 [O-methyltransferase, family 3]	1
L8HQF8	Vacuolar protein sorting-associated protein 8-like protein (Fragment)	M91_00566	1405.7	1256	1315.1	1038.5	980.3	976.8	1.32755	0.00240783	0.408763	up	--	--	vacuolar protein sorting-associated protein 8	--		--	--	--	IPR025941 [Vacuolar protein sorting-associated protein 8, central domain]	0
L8I0G7	Enhancer of rudimentary homolog (Fragment)	M91_10590	1642.4	1911.4	1757.7	2332.3	2344.7	2277.6	0.763739	0.00244924	-0.388848	down	3	Biological Process:pyrimidine nucleotide biosynthetic process (GO:0006221),Biological Process:cell cycle (GO:0007049),Biological Process:positive regulation of Notch signaling pathway (GO:0045747)	--	--	--	--	--	--	IPR000781 [Enhancer of rudimentary]	0
A0A6B0SBE1	Aminotran_5 domain-containing protein	E5288_WYG003270	978.4	954.8	949.6	757.7	826.7	743.2	1.23853	0.00245157	0.308628	up	--	--	selenocysteine lyase	4.4.1.16	ko00450 Selenocompound metabolism ko01100 Metabolic pathways	Cysteine sulfinate desulfinase/cysteine desulfurase or related enzyme	E	Amino acid transport and metabolism ;	IPR000192 [Aminotransferase class V domain]	0
A0A6B0RAS6	CD44 antigen	E5288_WYG004168	2306.8	2404.9	2265	2834.6	2732.1	2951.1	0.819073	0.00245466	-0.287936	down	2	Molecular Function:hyaluronic acid binding (GO:0005540),Biological Process:cell adhesion (GO:0007155)	CD44 antigen	--	ko04512 ECM-receptor interaction ko04640 Hematopoietic cell lineage ko05169 Epstein-Barr virus infection ko05205 Proteoglycans in cancer ko05206 MicroRNAs in cancer	--	--	--	IPR000538 [Link domain]	1
A0A6B0QY21	PPM-type phosphatase domain-containing protein	E5288_WYG011942	750.9	755	805.7	459.3	542.5	564.6	1.47574	0.00245649	0.561439	up	1	Molecular Function:catalytic activity (GO:0003824)	protein phosphatase 1K	3.1.3.16	--	Serine/threonine protein phosphatase PrpC	T	Signal transduction mechanisms ;	IPR001932 [PPM-type phosphatase domain]	0
L8IBV3	Microtubule-associated proteins 1A/1B light chain 3A (Fragment)	M91_20166	304.1	285.9	283.6	383.8	420.9	442.7	0.700337	0.002469	-0.513879	down	--	--	microtubule-associated protein 1 light chain	--	ko04216 Ferroptosis	--	--	--	IPR004241 [Autophagy protein Atg8 ubiquitin-like]	0
L8IKI5	H/ACA ribonucleoprotein complex subunit (Fragment)	M91_06091	2766.3	2855.4	2941.5	2268.9	2262.5	2008	1.30948	0.00248907	0.388992	up	2	Biological Process:pseudouridine synthesis (GO:0001522),Biological Process:ribosome biogenesis (GO:0042254)	H/ACA ribonucleoprotein complex subunit 1	--	ko03008 Ribosome biogenesis in eukaryotes	--	--	--	IPR007504 [H/ACA ribonucleoprotein complex, subunit Gar1/Naf1]	0
A0A6B0SDJ3	PID domain-containing protein	E5288_WYG002895	154.9	148.6	153.3	124.3	124.8	111.5	1.26678	0.00250093	0.341163	up	1	Molecular Function:protein binding (GO:0005515)	carboxyl-terminal PDZ ligand of neuronal nitric oxide synthase protein	--	ko04713 Circadian entrainment	--	--	--	IPR006020 [PTB/PI domain]	0
L8IQ20	Sorting nexin-1 (Fragment)	M91_14381	2102.5	1911.4	2065.9	2502.5	2419.6	2537.1	0.815074	0.00251605	-0.294997	down	2	Biological Process:intracellular protein transport (GO:0006886),Molecular Function:phosphatidylinositol binding (GO:0035091)	sorting nexin-1/2	--	ko04144 Endocytosis	--	--	--	IPR001683 [Phox homologous domain] ; IPR005329[Sorting nexin, N-terminal] ; IPR015404[Sorting nexin Vps5-like, C-terminal]	0
L8HUQ0	Spectrin alpha chain, brain	M91_12719	276.4	296.8	307.7	374.9	356.8	363.4	0.804401	0.0025209	-0.314012	down	2	Molecular Function:calcium ion binding (GO:0005509),Molecular Function:protein binding (GO:0005515)	spectrin alpha	--	ko04210 Apoptosis	--	--	--	IPR001452 [SH3 domain] ; IPR002017[Spectrin repeat] ; IPR002048[EF-hand domain] ; IPR014837[EF-hand, Ca insensitive]	0
A0A6B0S8V8	DNA helicase	E5288_WYG012032	7229.9	6747.4	6681.1	5651.6	5334.5	5621.7	1.2439	0.0025251	0.314868	up	4	Molecular Function:DNA binding (GO:0003677),Molecular Function:ATP binding (GO:0005524),Biological Process:carbohydrate metabolic process (GO:0005975),Biological Process:DNA replication (GO:0006260)	--	--	ko00052 Galactose metabolism ko01100 Metabolic pathways ko04973 Carbohydrate digestion and absorption	Beta-glucosidase/6-phospho-beta-glucosidase/beta-galactosidase	G	Carbohydrate transport and metabolism ;	IPR001208 [MCM domain] ; IPR001360[Glycoside hydrolase family 1] ; IPR027925[MCM N-terminal domain] ; IPR033762[MCM OB domain]	1
L8HZ47	CD99 antigen (Fragment)	M91_05000	801.1	770	730.3	974.8	926.9	925.7	0.813963	0.00255699	-0.296964	down	--	--	CD99 antigen	--	ko04514 Cell adhesion molecules (CAMs) ko04670 Leukocyte transendothelial migration	--	--	--	IPR022078 [CD99 antigen-like protein 2]	1
L8IDW8	ERO1-like protein alpha (Fragment)	M91_04808	623.6	726.6	697.9	451.4	472	481.3	1.45803	0.00255977	0.544024	up	3	Molecular Function:protein disulfide isomerase activity (GO:0003756),Cellular Component:endoplasmic reticulum (GO:0005783),Biological Process:oxidation-reduction process (GO:0055114)	ERO1-like protein alpha	1.8.4.-	ko04141 Protein processing in endoplasmic reticulum	--	--	--	IPR007266 [Endoplasmic reticulum oxidoreductin 1]	0
L8IBC5	Gamma-soluble NSF attachment protein (Fragment)	M91_03383	1924.8	1774.9	1826.5	2591.5	2419.1	2322.8	0.753566	0.00259792	-0.408194	down	--	--	gamma-soluble NSF attachment protein	--	--	--	--	--	--	0
L8IVK4	High mobility group protein B3	M91_01339	962.5	833.1	835	1243.8	1429.7	1333.3	0.656534	0.00260975	-0.607059	down	--	--	high mobility group protein B3	--	--	--	--	--	IPR009071 [High mobility group box domain]	0
A0A6B0QV88	PH domain-containing protein	E5288_WYG006382	634	701.2	673.5	520.1	520.5	544.7	1.26708	0.00261061	0.341506	up	2	Molecular Function:acetyl-CoA transporter activity (GO:0008521),Cellular Component:integral component of membrane (GO:0016021)	MFS transporter, PAT family, solute carrier family 33 (acetyl-CoA transportor), member 1	2.3.1.-	ko00604 Glycosphingolipid biosynthesis - ganglio series ko01100 Metabolic pathways	Predicted arabinose efflux permease, MFS family	G	Carbohydrate transport and metabolism ;	IPR001849 [Pleckstrin homology domain] ; IPR024371[Acetyl-coenzyme A transporter 1]	9
L8ICP2	Mitogen-activated protein kinase kinase kinase (Fragment)	M91_13814	42.5	45.2	46.3	56	56.2	52.9	0.811629	0.00262543	-0.301107	down	3	Molecular Function:protein kinase activity (GO:0004672),Molecular Function:ATP binding (GO:0005524),Biological Process:protein phosphorylation (GO:0006468)	mitogen-activated protein kinase kinase kinase 5	2.7.11.25	ko01524 Platinum drug resistance ko04010 MAPK signaling pathway ko04071 Sphingolipid signaling pathway ko04141 Protein processing in endoplasmic reticulum ko04210 Apoptosis ko04530 Tight junction ko04668 TNF signaling pathway ko04722 Neurotrophin signaling pathway ko04932 Non-alcoholic fatty liver disease (NAFLD) ko05014 Amyotrophic lateral sclerosis (ALS) ko05418 Fluid shear stress and atheroscl…	HEAT repeat	R	General function prediction only ;	IPR000719 [Protein kinase domain] ; IPR025136[Domain of unknown function DUF4071]	0
A0A6B0R6F9	LisH domain-containing protein	E5288_WYG021503	1600.1	1707.5	1558.5	1319.2	1235.3	1294.6	1.26422	0.00263929	0.338245	up	1	Molecular Function:protein binding (GO:0005515)	transducin (beta)-like 1	--	ko04310 Wnt signaling pathway	Predicted NTPase, NACHT family domain	T	Signal transduction mechanisms ;	IPR001680 [WD40 repeat] ; IPR006594[LIS1 homology motif]	0
L8I513	Dihydropteridine reductase (Fragment)	M91_05004	79.4	92.4	94.3	149.4	139.5	167.9	0.582531	0.00264525	-0.779594	down	--	--	dihydropteridine reductase	1.5.1.34	ko00790 Folate biosynthesis ko01100 Metabolic pathways	NAD(P)-dependent dehydrogenase, short-chain alcohol dehydrogenase family	IQR	Lipid transport and metabolism ; Secondary metabolites biosynthesis, transport and catabolism ; General function prediction only ;	--	0
L8IKB7	26S proteasome AAA-ATPase subunit RPT1	E5288_WYG007901	4409.8	4040	4152.9	3409.2	3372.3	3505	1.22517	0.00267582	0.292981	up	1	Molecular Function:ATP binding (GO:0005524)	26S proteasome regulatory subunit T1	--	ko03050 Proteasome ko05169 Epstein-Barr virus infection	ATP-dependent 26S proteasome regulatory subunit	O	Posttranslational modification, protein turnover, chaperones ;	IPR003959 [ATPase, AAA-type, core]	0
L8ISW8	Egl nine-like protein 1 (Fragment)	M91_14822	283.7	243	250.3	350.1	369.6	388.1	0.70139	0.00269798	-0.511711	down	2	Molecular Function:oxidoreductase activity (GO:0016491),Biological Process:oxidation-reduction process (GO:0055114)	hypoxia-inducible factor prolyl hydroxylase	1.14.11.29	ko04066 HIF-1 signaling pathway ko05200 Pathways in cancer ko05211 Renal cell carcinoma	Proline 4-hydroxylase (includes Rps23 Pro-64 3,4-dihydroxylase Tpa1), contains SM-20 domain	JO	Translation, ribosomal structure and biogenesis ; Posttranslational modification, protein turnover, chaperones ;	IPR005123 [Oxoglutarate/iron-dependent dioxygenase]	0
A0A6B0QRM7	Arp2/3 complex 34 kDa subunit	E5288_WYG000694	4352.5	4161.8	4251.8	5792.6	5201.4	5774.9	0.761296	0.00271476	-0.39347	down	4	Cellular Component:Arp2/3 protein complex (GO:0005885),Cellular Component:actin cytoskeleton (GO:0015629),Biological Process:regulation of actin filament polymerization (GO:0030833),Biological Process:Arp2/3 complex-mediated actin nucleation (GO:0034314)	actin related protein 2/3 complex, subunit 2	--	ko04144 Endocytosis ko04666 Fc gamma R-mediated phagocytosis ko04810 Regulation of actin cytoskeleton ko05100 Bacterial invasion of epithelial cells ko05132 Salmonella infection	--	--	--	IPR007188 [Actin-related protein 2/3 complex subunit 2]	0
L8HRL8	Complex I-B22	E5288_WYG017234	1613.2	1638.1	1640.4	1906.7	1925.3	2065.3	0.829481	0.00273457	-0.269719	down	--	--	NADH dehydrogenase (ubiquinone) 1 beta subcomplex subunit 9	--	ko00190 Oxidative phosphorylation ko01100 Metabolic pathways ko04723 Retrograde endocannabinoid signaling ko04932 Non-alcoholic fatty liver disease (NAFLD) ko05010 Alzheimer's disease ko05012 Parkinson's disease ko05016 Huntington's disease	--	--	--	IPR008011 [Complex 1 LYR protein]	0
L8IQN3	Mitochondrial carnitine/acylcarnitine carrier protein CACL	M91_21562	1084	1009.1	1090.1	857.8	836.8	774.5	1.28921	0.00274287	0.366493	up	--	--	solute carrier family 25 (mitochondrial carnitine/acylcarnitine transporter), member 20/29	--	--	--	--	--	IPR018108 [Mitochondrial substrate/solute carrier]	0
L8HUF3	Golgi-associated plant pathogenesis-related protein 1 (Fragment)	M91_10875	1143	1083.8	1128.9	1402.3	1413.4	1305.2	0.814312	0.00275194	-0.296346	down	--	--	--	--	--	Uncharacterized conserved protein YkwD, contains CAP (CSP/antigen 5/PR1) domain	S	Function unknown ;	IPR014044 [CAP domain]	0
L8HSU9	Transcription initiation factor TFIID 150 kDa subunit (Fragment)	M91_06051	65.5	58.5	59.3	45.4	46	47.1	1.32347	0.00275216	0.404321	up	2	Molecular Function:metallopeptidase activity (GO:0008237),Molecular Function:zinc ion binding (GO:0008270)	transcription initiation factor TFIID subunit 2	--	ko03022 Basal transcription factors	HEAT repeat	R	General function prediction only ;	IPR014782 [Peptidase M1, membrane alanine aminopeptidase, N-terminal]	0
L8I885	DNA-directed RNA polymerase I subunit D	M91_04434	60.7	57.3	60.6	44.5	34.7	39.3	1.50717	0.00275703	0.591845	up	1	Molecular Function:protein dimerization activity (GO:0046983)	DNA-directed RNA polymerases I and III subunit RPAC2	--	ko00230 Purine metabolism ko00240 Pyrimidine metabolism ko01100 Metabolic pathways ko03020 RNA polymerase ko04623 Cytosolic DNA-sensing pathway ko05169 Epstein-Barr virus infection	DNA-directed RNA polymerase, subunit L	K	Transcription ;	IPR009025 [DNA-directed RNA polymerase, RBP11-like dimerisation domain]	0
L8I6X0	AP-3 complex subunit sigma-1 (Fragment)	M91_05325	687	652.9	720.1	546.3	555.4	519.1	1.27098	0.002764	0.345938	up	--	--	AP-3 complex subunit sigma	--	ko04142 Lysosome	--	--	--	IPR022775 [AP complex, mu/sigma subunit]	0
L8IEG7	GH3 domain-containing protein	M91_17144	573.2	573.4	554.3	660.1	712.3	669.3	0.83308	0.00277645	-0.263473	down	--	--	--	--	--	Acyl-CoA synthetase (AMP-forming)/AMP-acid ligase II	IQ	Lipid transport and metabolism ; Secondary metabolites biosynthesis, transport and catabolism ;	IPR004993 [GH3 family]	1
L8J3S2	SUMO-conjugating enzyme UBC9 (Fragment)	M91_08766	1008.7	857.7	922	1245.2	1229.3	1312.8	0.73625	0.002779	-0.441732	down	--	--	ubiquitin-conjugating enzyme E2 I	--	ko03013 RNA transport ko04064 NF-kappa B signaling pathway ko04120 Ubiquitin mediated proteolysis ko05206 MicroRNAs in cancer	Ubiquitin-protein ligase	O	Posttranslational modification, protein turnover, chaperones ;	IPR000608 [Ubiquitin-conjugating enzyme E2]	0
A0A6B0R5Z1	TLE_N domain-containing protein	E5288_WYG002587	259.7	248.1	269.3	355.1	330.1	375.1	0.732906	0.00279131	-0.4483	down	1	Molecular Function:protein binding (GO:0005515)	--	--	--	--	--	--	IPR005617 [Groucho/TLE, N-terminal Q-rich domain]	0
L8HPP6	Decorin	E5288_WYG010310	57.3	48.9	54.7	89.6	80.1	77.7	0.650364	0.00280562	-0.620681	down	1	Molecular Function:protein binding (GO:0005515)	decorin	--	ko04350 TGF-beta signaling pathway ko05205 Proteoglycans in cancer	Leucine-rich repeat (LRR) protein	K	Transcription ;	IPR000372 [Leucine-rich repeat N-terminal domain] ; IPR001611[Leucine-rich repeat]	0
L8INZ6	Protein numb-like protein	M91_00659	2096.9	2018.7	2048.5	1798.5	1645.3	1656.9	1.20848	0.00283725	0.273195	up	1	Molecular Function:protein binding (GO:0005515)	numb	--	ko04330 Notch signaling pathway	--	--	--	IPR006020 [PTB/PI domain] ; IPR010449[NUMB domain]	0
A0A6B0RQB6	TIMELESS-interacting protein	E5288_WYG004496	148.3	137.5	143.7	105.9	107.5	118.3	1.29484	0.00284782	0.372779	up	4	Cellular Component:nucleus (GO:0005634),Biological Process:cellular response to DNA damage stimulus (GO:0006974),Biological Process:cell cycle (GO:0007049),Biological Process:replication fork protection (GO:0048478)	TIMELESS-interacting protein	--	--	--	--	--	IPR012923 [Chromosome segregation in meiosis protein 3]	0
L8I4G4	DnaJ-like protein subfamily A member 1 (Fragment)	M91_04147	3083.7	3016.4	3064.6	2373.7	2495.9	2125.3	1.3102	0.00284999	0.389784	up	2	Molecular Function:heat shock protein binding (GO:0031072),Molecular Function:unfolded protein binding (GO:0051082)	DnaJ homolog subfamily A member 1	--	ko04141 Protein processing in endoplasmic reticulum	DnaJ-class molecular chaperone with C-terminal Zn finger domain	O	Posttranslational modification, protein turnover, chaperones ;	IPR001305 [Heat shock protein DnaJ, cysteine-rich domain] ; IPR001623[DnaJ domain] ; IPR002939[Chaperone DnaJ, C-terminal]	0
L8IZS5	Collagen alpha-2(V) chain	M91_12673	3527.7	3622.9	3370.6	5116.1	5156.8	5988.3	0.647013	0.00286095	-0.628134	down	2	Molecular Function:extracellular matrix structural constituent (GO:0005201),Molecular Function:protein binding (GO:0005515)	collagen, type V/XI/XXIV/XXVII, alpha	--	ko04974 Protein digestion and absorption	Autotransporter adhesin	UW	Intracellular trafficking, secretion, and vesicular transport ; Extracellular structures ;	IPR000885 [Fibrillar collagen, C-terminal] ; IPR001007[VWFC domain] ; IPR008160[Collagen triple helix repeat]	0
A0A6B0RP56	Coiled-coil domain-containing protein 25	E5288_WYG020560	864.2	751.9	820	1081.4	1024.7	1095.1	0.760996	0.00286125	-0.394039	down	--	--	--	--	--	Predicted component of the ribosome quality control (RQC) complex, YloA/Tae2 family, contains fibronectin-binding (FbpA) and DUF814 domains	J	Translation, ribosomal structure and biogenesis ;	IPR008532 [Domain of unknown function DUF814]	0
A0A6B0RWL6	PX domain-containing protein	E5288_WYG001666	1272.8	1138.6	1219.7	1575.4	1600.3	1484.1	0.779239	0.00286556	-0.359861	down	1	Molecular Function:phosphatidylinositol binding (GO:0035091)	sorting nexin-5/6/32	--	ko04144 Endocytosis	--	--	--	IPR001683 [Phox homologous domain] ; IPR015404[Sorting nexin Vps5-like, C-terminal]	0
A0A6B0R3H5	Heat shock 70 kDa protein 13	E5288_WYG012535	1249.9	1143.3	1207.4	939.7	984	896.6	1.27667	0.00287427	0.352389	up	--	--	stress 70 protein chaperone microsome-associated 60kDa protein	--	--	Molecular chaperone DnaK (HSP70)	O	Posttranslational modification, protein turnover, chaperones ;	IPR013126 [Heat shock protein 70 family]	0
L8HWK1	ATP-dependent DNA helicase	M91_03331	222.8	202.4	220.7	255.7	264.9	264.6	0.822593	0.00289494	-0.281749	down	2	Molecular Function:nucleic acid binding (GO:0003676),Molecular Function:ATP binding (GO:0005524)	ATP-dependent DNA helicase Q5	3.6.4.12	--	Superfamily II DNA helicase RecQ	L	Replication, recombination and repair ;	IPR001650 [Helicase, C-terminal] ; IPR010716[RecQ helicase-like 5] ; IPR011545[DEAD/DEAH box helicase domain] ; IPR032284[ATP-dependent DNA helicase RecQ, zinc-binding domain]	0
A0A6B0RHW5	Actin-related protein 2/3 complex subunit 5	E5288_WYG017791	888	745.9	861.6	1299	1159.8	1312.4	0.661726	0.00289569	-0.595695	down	4	Cellular Component:Arp2/3 protein complex (GO:0005885),Cellular Component:actin cytoskeleton (GO:0015629),Biological Process:regulation of actin filament polymerization (GO:0030833),Biological Process:Arp2/3 complex-mediated actin nucleation (GO:0034314)	actin related protein 2/3 complex, subunit 5	--	ko04144 Endocytosis ko04666 Fc gamma R-mediated phagocytosis ko04810 Regulation of actin cytoskeleton ko05100 Bacterial invasion of epithelial cells ko05132 Salmonella infection	--	--	--	IPR006789 [Actin-related protein 2/3 complex subunit 5]	0
L8IR68	Complex I subunit B13 (Fragment)	M91_16749	251.1	266.8	271.2	347	347.9	318.2	0.778896	0.00290584	-0.360497	down	2	Cellular Component:mitochondrial inner membrane (GO:0005743),Biological Process:respiratory electron transport chain (GO:0022904)	NADH dehydrogenase (ubiquinone) 1 alpha subcomplex subunit 5	--	ko00190 Oxidative phosphorylation ko01100 Metabolic pathways ko04723 Retrograde endocannabinoid signaling ko04932 Non-alcoholic fatty liver disease (NAFLD) ko05010 Alzheimer's disease ko05012 Parkinson's disease ko05016 Huntington's disease	--	--	--	IPR006806 [ETC complex I subunit]	0
L8I597	Lysosome-associated membrane glycoprotein 1 (Fragment)	M91_11764	1506.8	1438.4	1464.9	1892.5	1853.6	1724.7	0.806116	0.00290646	-0.31094	down	1	Cellular Component:membrane (GO:0016020)	lysosomal-associated membrane protein 1/2	--	ko04140 Autophagy - animal ko04142 Lysosome ko04145 Phagosome ko05152 Tuberculosis	--	--	--	IPR002000 [Lysosome-associated membrane glycoprotein]	1
A0A6B0S7Y6	Receptor protein-tyrosine kinase	E5288_WYG020244	806.3	696.9	736.9	1078.9	1157.9	1015.6	0.688753	0.00293136	-0.537942	down	6	Molecular Function:protein kinase activity (GO:0004672),Molecular Function:iron ion binding (GO:0005506),Molecular Function:protein binding (GO:0005515),Biological Process:protein phosphorylation (GO:0006468),Molecular Function:heme binding (GO:0020037),Biological Process:oxidation-reduction process (GO:0055114)	AXL receptor tyrosine kinase	2.7.10.1	ko01521 EGFR tyrosine kinase inhibitor resistance	Cytochrome P450	QV	Secondary metabolites biosynthesis, transport and catabolism ; Defense mechanisms ;	IPR001128 [Cytochrome P450] ; IPR001245[Serine-threonine/tyrosine-protein kinase catalytic domain] ; IPR003961[Fibronectin type III]	1
L8IT31	Selenoprotein H (Fragment)	M91_06807	400.2	355.4	382	513.6	472	494.9	0.768389	0.00297195	-0.380091	down	--	--	--	--	--	--	--	--	IPR011893 [Selenoprotein, Rdx type]	0
L8I9J7	Cysteine and glycine-rich protein 1	M91_05568	5729.8	5179.3	4953.1	7398.4	7131.9	7997	0.704132	0.00297294	-0.506082	down	1	Molecular Function:zinc ion binding (GO:0008270)	cysteine and glycine-rich protein	--	--	--	--	--	IPR001781 [Zinc finger, LIM-type]	0
L8J3H3	Nuclear factor NF-kappa-B p100 subunit	M91_06654	186.7	195.8	183.1	124.8	126.1	148.6	1.41577	0.00299526	0.501587	up	2	Molecular Function:DNA binding (GO:0003677),Molecular Function:protein binding (GO:0005515)	nuclear factor of kappa light polypeptide gene enhancer in B-cells 2	--	ko04010 MAPK signaling pathway ko04064 NF-kappa B signaling pathway ko04380 Osteoclast differentiation ko05134 Legionellosis ko05166 HTLV-I infection ko05169 Epstein-Barr virus infection ko05200 Pathways in cancer ko05203 Viral carcinogenesis ko05224 Breast cancer	Ankyrin repeat	T	Signal transduction mechanisms ;	IPR002110 [Ankyrin repeat] ; IPR011539[Rel homology domain (RHD), DNA-binding domain] ; IPR020683[Ankyrin repeat-containing domain] ; IPR032397[Rel homology dimerisation domain]	0
A0A6B0QNJ0	PKS_ER domain-containing protein	E5288_WYG000534	337.4	311.4	316.5	401.1	408.4	380.1	0.811449	0.00300908	-0.301427	down	1	Biological Process:oxidation-reduction process (GO:0055114)	mitochondrial trans-2-enoyl-CoA reductase	1.3.1.38	ko00062 Fatty acid elongation ko01100 Metabolic pathways ko01212 Fatty acid metabolism	NADPH:quinone reductase or related Zn-dependent oxidoreductase	CR	Energy production and conversion ; General function prediction only ;	IPR013149 [Alcohol dehydrogenase, C-terminal] ; IPR013154[Alcohol dehydrogenase, N-terminal]	0
L8IS75	Serine/threonine-protein kinase Nek6 (Fragment)	M91_20637	66.3	49.9	57.5	87.2	89.4	89.8	0.652027	0.0030115	-0.616996	down	3	Molecular Function:protein kinase activity (GO:0004672),Molecular Function:ATP binding (GO:0005524),Biological Process:protein phosphorylation (GO:0006468)	NIMA (never in mitosis gene a)-related kinase 6	2.7.11.1	--	PASTA domain, binds beta-lactams	M	Cell wall/membrane/envelope biogenesis ;	IPR000719 [Protein kinase domain]	0
A0A6B0S4E1	RNA helicase	E5288_WYG005221	1865.4	1776.2	1887.8	2360.7	2336.6	2168.7	0.805331	0.0030167	-0.312347	down	2	Molecular Function:nucleic acid binding (GO:0003676),Molecular Function:ATP binding (GO:0005524)	ubiquinol-cytochrome c reductase core subunit 2	--	ko00190 Oxidative phosphorylation ko01100 Metabolic pathways ko04260 Cardiac muscle contraction ko04932 Non-alcoholic fatty liver disease (NAFLD) ko05010 Alzheimer's disease ko05012 Parkinson's disease ko05016 Huntington's disease	Superfamily II DNA and RNA helicase	L	Replication, recombination and repair ;	IPR001650 [Helicase, C-terminal] ; IPR003597[Immunoglobulin C1-set] ; IPR007863[Peptidase M16, C-terminal] ; IPR011545[DEAD/DEAH box helicase domain] ; IPR011765[Peptidase M16, N-terminal]	1
L8I662	Terpene cyclase/mutase family member	M91_02725	67.8	81.3	69.1	106.4	99.5	106.8	0.697793	0.00303232	-0.519128	down	--	--	lanosterol synthase	5.4.99.7	ko00100 Steroid biosynthesis ko01100 Metabolic pathways	Squalene cyclase	I	Lipid transport and metabolism ;	IPR032696 [Squalene cyclase, C-terminal] ; IPR032697[Squalene cyclase, N-terminal]	0
L8IES3	STAM-binding protein	M91_20020	1029.9	1006.3	1040.3	841.4	819.5	902.2	1.2003	0.00304624	0.2634	up	1	Molecular Function:protein binding (GO:0005515)	STAM-binding protein	3.4.19.12	ko04144 Endocytosis	Proteasome lid subunit RPN8/RPN11, contains Jab1/MPN domain metalloenzyme (JAMM) motif	O	Posttranslational modification, protein turnover, chaperones ;	IPR000555 [JAB1/MPN/MOV34 metalloenzyme domain] ; IPR015063[USP8 dimerisation domain]	0
A0A6B0S6T6	Hflx-type G domain-containing protein	E5288_WYG019729	48.7	46.2	41	60.7	60.2	63.9	0.73539	0.00306103	-0.443419	down	1	Molecular Function:GTP binding (GO:0005525)	--	--	--	50S ribosomal subunit-associated GTPase HflX	J	Translation, ribosomal structure and biogenesis ;	IPR006073 [GTP binding domain] ; IPR025121[GTPase HflX, N-terminal] ; IPR032305[GTP-binding protein, middle domain]	0
L8HP04	High mobility group protein HMGI-C (Fragment)	M91_04756	45.1	36.4	30.3	79.2	66.6	74.3	0.507951	0.00307382	-0.977239	down	1	Molecular Function:DNA binding (GO:0003677)	high mobility group AT-hook protein 2	--	ko05202 Transcriptional misregulation in cancer ko05206 MicroRNAs in cancer	--	--	--	IPR017956 [AT hook, DNA-binding motif]	0
L8I9G4	Vasodilator-stimulated phosphoprotein (Fragment)	M91_05731	5395	4223.2	4570.9	7089.3	7099.8	6846	0.674544	0.0030818	-0.568016	down	--	--	vasodilator-stimulated phosphoprotein	--	ko04015 Rap1 signaling pathway ko04022 cGMP-PKG signaling pathway ko04510 Focal adhesion ko04530 Tight junction ko04611 Platelet activation ko04666 Fc gamma R-mediated phagocytosis ko04670 Leukocyte transendothelial migration	--	--	--	IPR000697 [WH1/EVH1 domain] ; IPR014885[VASP tetramerisation]	0
L8IMC6	Protein FAM160B2 (Fragment)	M91_04195	214.8	204.9	222.1	259	283.7	283.8	0.776528	0.00308327	-0.364891	down	--	--	--	--	--	--	--	--	IPR019384 [Retinoic acid induced 16-like protein]	0
L8J302	AP-3 complex subunit delta	M91_18669	6570.9	6785.6	6949.7	5896	5488.4	5434.3	1.20736	0.00310752	0.271854	up	5	Biological Process:intracellular protein transport (GO:0006886),Biological Process:protein transport (GO:0015031),Biological Process:vesicle-mediated transport (GO:0016192),Cellular Component:membrane coat (GO:0030117),Cellular Component:AP-3 adaptor complex (GO:0030123)	AP-3 complex subunit delta	--	ko04142 Lysosome	--	--	--	IPR002553 [Clathrin/coatomer adaptor, adaptin-like, N-terminal] ; IPR010474[AP-3 complex subunit delta-1]	0
A0A6B0RUB9	D-aminoacyl-tRNA deacylase	E5288_WYG001763	2168.2	1924.5	2122.1	2674.2	2614.6	2538.8	0.79396	0.00311394	-0.332862	down	6	Cellular Component:cytoplasm (GO:0005737),Biological Process:intracellular protein transport (GO:0006886),Biological Process:ER to Golgi vesicle-mediated transport (GO:0006888),Molecular Function:zinc ion binding (GO:0008270),Biological Process:D-amino acid catabolic process (GO:0019478),Cellular Component:COPII vesicle coat (GO:0030127)	protein transport protein SEC23	--	ko04141 Protein processing in endoplasmic reticulum	D-Tyr-tRNAtyr deacylase	J	Translation, ribosomal structure and biogenesis ;	IPR003732 [D-aminoacyl-tRNA deacylase DTD] ; IPR006895[Zinc finger, Sec23/Sec24-type] ; IPR006896[Sec23/Sec24, trunk domain] ; IPR006900[Sec23/Sec24, helical domain] ; IPR007123[Gelsolin-like domain] ; IPR012990[Sec23/Sec24 beta-sandwich]	0
L8HXN3	3-5 exoribonuclease 1	M91_18048	521.9	567.6	567.1	450.6	408.1	424.9	1.29059	0.00313417	0.36803	up	--	--	3'-5' exoribonuclease 1	3.1.-.-	--	Inhibitor of the KinA pathway to sporulation, predicted exonuclease	R	General function prediction only ;	IPR003034 [SAP domain] ; IPR013520[Exonuclease, RNase T/DNA polymerase III]	0
A0A6B0RNQ2	MIF4G domain-containing protein	E5288_WYG000816	2465.4	2562.9	2799	1992.1	1859.8	1948.8	1.34937	0.00315465	0.432288	up	3	Molecular Function:RNA binding (GO:0003723),Molecular Function:protein binding (GO:0005515),Biological Process:RNA metabolic process (GO:0016070)	nuclear cap-binding protein subunit 1	--	ko03013 RNA transport ko03015 mRNA surveillance pathway ko03040 Spliceosome	--	--	--	IPR003890 [MIF4G-like, type 3] ; IPR015172[MIF4G-like, type 1] ; IPR015174[MIF4G-like, type 2]	0
L8ID85	Protein FAM160B1 (Fragment)	M91_19426	424.1	485.3	458.1	581.4	623.2	584.9	0.76418	0.00317399	-0.388016	down	--	--	--	--	--	--	--	--	IPR019384 [Retinoic acid induced 16-like protein]	0
A0A6B0R8T8	Annexin	E5288_WYG016372	1889.6	1943.3	1869.9	2385.1	2337.8	2606.3	0.778093	0.003183	-0.361985	down	2	Molecular Function:calcium ion binding (GO:0005509),Molecular Function:calcium-dependent phospholipid binding (GO:0005544)	annexin A7/11	--	--	Tfp pilus assembly protein FimV	NW	Cell motility ; Extracellular structures ;	IPR018502 [Annexin repeat]	0
L8I6Y9	Isoleucyl-tRNA synthetase (Fragment)	M91_09016	1486.6	1458.4	1582.3	1134.6	1240.8	1109.6	1.29908	0.00320935	0.377492	up	4	Molecular Function:nucleotide binding (GO:0000166),Molecular Function:aminoacyl-tRNA ligase activity (GO:0004812),Molecular Function:ATP binding (GO:0005524),Biological Process:tRNA aminoacylation for protein translation (GO:0006418)	isoleucyl-tRNA synthetase	6.1.1.5	ko00970 Aminoacyl-tRNA biosynthesis	Isoleucyl-tRNA synthetase	J	Translation, ribosomal structure and biogenesis ;	IPR002300 [Aminoacyl-tRNA synthetase, class Ia] ; IPR013155[Methionyl/Valyl/Leucyl/Isoleucyl-tRNA synthetase, anticodon-binding]	0
L8HRV7	MORC family CW-type zinc finger protein 2	M91_11958	248.7	227.1	204.7	143	143.7	149.8	1.55899	0.00322099	0.640614	up	1	Molecular Function:zinc ion binding (GO:0008270)	--	--	--	DNA mismatch repair ATPase MutL	L	Replication, recombination and repair ;	IPR011124 [Zinc finger, CW-type]	0
L8IUJ3	Transmembrane protein 49	M91_15749	509	519.4	531.1	414.1	447.5	398.3	1.2378	0.00323952	0.307774	up	--	--	vacuole membrane protein 1	--	ko04140 Autophagy - animal	Uncharacterized membrane protein DedA, SNARE-associated domain	S	Function unknown ;	IPR032816 [SNARE associated Golgi protein]	6
L8I5M1	Ubiquitin-like-conjugating enzyme ATG3	M91_07954	846.8	777.1	852.9	675.9	656.8	671.8	1.23562	0.00324828	0.305235	up	--	--	ubiquitin-like-conjugating enzyme ATG3	--	ko04136 Autophagy - other ko04140 Autophagy - animal ko05167 Kaposi's sarcoma-associated herpesvirus infection	--	--	--	IPR007134 [Autophagy-related protein 3, N-terminal] ; IPR007135[Autophagy-related protein 3] ; IPR019461[Autophagy-related protein 3, C-terminal]	0
L8I3Q3	Peroxisomal bifunctional enzyme	M91_13830	227.1	216.8	222.9	180.8	174.8	155.3	1.30515	0.00325776	0.384213	up	6	Molecular Function:catalytic activity (GO:0003824),Molecular Function:3-hydroxyacyl-CoA dehydrogenase activity (GO:0003857),Biological Process:fatty acid metabolic process (GO:0006631),Biological Process:metabolic process (GO:0008152),Molecular Function:oxidoreductase activity (GO:0016491),Biological Process:oxidation-reduction process (GO:0055114)	--	--	ko00071 Fatty acid degradation ko00280 Valine, leucine and isoleucine degradation ko00310 Lysine degradation ko00380 Tryptophan metabolism ko00410 beta-Alanine metabolism ko00640 Propanoate metabolism ko00650 Butanoate metabolism ko01100 Metabolic pathways ko01200 Carbon metabolism ko01212 Fatty acid metabolism ko03320 PPAR signaling pathway ko04146 Peroxisome	3-hydroxyacyl-CoA dehydrogenase	I	Lipid transport and metabolism ;	IPR001753 [Crotonase superfamily] ; IPR006108[3-hydroxyacyl-CoA dehydrogenase, C-terminal] ; IPR006176[3-hydroxyacyl-CoA dehydrogenase, NAD binding]	0
A0A6B0RAX1	Aminotran_1_2 domain-containing protein	E5288_WYG003040	1160.4	1113.8	1218.8	964.7	970.7	925.7	1.22086	0.00326487	0.287897	up	2	Biological Process:biosynthetic process (GO:0009058),Molecular Function:pyridoxal phosphate binding (GO:0030170)	alanine transaminase	2.6.1.2	ko00220 Arginine biosynthesis ko00250 Alanine, aspartate and glutamate metabolism ko01100 Metabolic pathways ko01200 Carbon metabolism ko01210 2-Oxocarboxylic acid metabolism ko01230 Biosynthesis of amino acids	Aspartate/methionine/tyrosine aminotransferase	E	Amino acid transport and metabolism ;	IPR004839 [Aminotransferase, class I/classII]	0
L8HXR3	DUF4605 domain-containing protein (Fragment)	M91_07593	60.5	54.8	56.4	71.3	78.3	73	0.771339	0.00330383	-0.374564	down	--	--	--	--	--	--	--	--	IPR027953 [Domain of unknown function DUF4605]	1
L8ID01	Tumor protein D52	M91_00287	1435.9	1272.4	1339.7	1037.8	1033.4	956.6	1.33694	0.00331106	0.418939	up	--	--	--	--	--	--	--	--	IPR007327 [Tumour protein D52]	0
L8HVF1	POZ-, AT hook-, and zinc finger-containing protein 1	M91_11948	62	54.5	57.9	72.1	77.7	76.9	0.769299	0.00332434	-0.378384	down	2	Molecular Function:protein binding (GO:0005515),Molecular Function:metal ion binding (GO:0046872)	--	--	--	FOG: Zn-finger	R	General function prediction only ;	IPR000210 [BTB/POZ domain] ; IPR007087[Zinc finger, C2H2]	0
L8I5W3	Ubiquitin carboxyl-terminal hydrolase	M91_02351	185	167.9	193	126.9	137.7	129.8	1.38413	0.00333466	0.468977	up	3	Molecular Function:thiol-dependent ubiquitin-specific protease activity (GO:0004843),Cellular Component:intracellular (GO:0005622),Biological Process:ubiquitin-dependent protein catabolic process (GO:0006511)	ubiquitin carboxyl-terminal hydrolase L1	3.4.19.12	ko05012 Parkinson's disease	--	--	--	IPR001578 [Peptidase C12, ubiquitin carboxyl-terminal hydrolase]	0
L8I741	AT-rich interactive domain-containing protein 4B (Fragment)	M91_12186	590.2	545.7	556.1	417.9	465.3	416.2	1.30214	0.00335697	0.380884	up	1	Molecular Function:DNA binding (GO:0003677)	AT-rich interactive domain-containing protein 4B	--	--	--	--	--	IPR001606 [ARID DNA-binding domain] ; IPR012603[RBB1NT] ; IPR025995[RNA binding activity-knot of a chromodomain]	0
A0A6B0RM66	CBFD_NFYB_HMF domain-containing protein	E5288_WYG016295	655	571	650.1	826.3	833	788.4	0.766475	0.00337046	-0.38369	down	--	--	Dr1-associated corepressor	--	--	--	--	--	IPR003958 [Transcription factor CBF/NF-Y/archaeal histone domain]	0
L8J291	E3 ubiquitin/ISG15 ligase TRIM25 (Fragment)	M91_01208	189.9	176.1	183.8	136.6	123.9	105.7	1.50137	0.00337134	0.586275	up	1	Molecular Function:protein binding (GO:0005515)	tripartite motif-containing protein 25	2.3.2.27	ko04064 NF-kappa B signaling pathway ko04622 RIG-I-like receptor signaling pathway ko05164 Influenza A	--	--	--	IPR003877 [SPRY domain] ; IPR006574[SPRY-associated]	0
L8IMD4	Vinexin	M91_04207	2167.5	1910.9	2103.9	2600.3	2517.3	2582.7	0.802865	0.00337444	-0.316771	down	1	Molecular Function:protein binding (GO:0005515)	--	--	--	--	--	--	IPR001452 [SH3 domain] ; IPR003127[SoHo domain]	0
L8IBM3	Protein-tyrosine-phosphatase (Fragment)	M91_17000	1935.5	2155	2049.9	1664.7	1568.5	1613.5	1.26692	0.00337906	0.34133	up	2	Molecular Function:protein tyrosine phosphatase activity (GO:0004725),Biological Process:protein dephosphorylation (GO:0006470)	tyrosine-protein phosphatase non-receptor type 1	3.1.3.48	ko04520 Adherens junction ko04910 Insulin signaling pathway ko04931 Insulin resistance	Protein tyrosine phosphatase	T	Signal transduction mechanisms ;	IPR000242 [PTP type protein phosphatase]	1
L8I5S1	40S ribosomal protein S5	M91_05996	4835.8	4715.4	4944.3	4063.3	3928.4	3588.5	1.25175	0.00337942	0.323945	up	--	--	small subunit ribosomal protein S5e	--	ko03010 Ribosome	Ribosomal protein S7	J	Translation, ribosomal structure and biogenesis ;	IPR023798 [Ribosomal protein S7 domain]	0
L8J0H1	NmrA-like family domain-containing protein 1	E5288_WYG009170	1178.2	1093.4	1223	825.9	819.7	919.1	1.36258	0.00338685	0.446337	up	--	--	--	--	--	Uncharacterized conserved protein YbjT, contains NAD(P)-binding and DUF2867 domains	R	General function prediction only ;	IPR008030 [NmrA-like domain]	0
A0A6B0RNK8	Serum amyloid A protein	E5288_WYG012192	79.4	80.2	71.1	59.4	56	54.4	1.35866	0.00339243	0.442182	up	1	Cellular Component:extracellular region (GO:0005576)	serum amyloid A protein	--	--	--	--	--	IPR000096 [Serum amyloid A protein]	0
L8HR20	Asparagine synthetase [glutamine-hydrolyzing]	M91_04474	5812.9	5377.9	5812.6	4073.9	4088.8	4606.6	1.33158	0.00342507	0.413144	up	2	Molecular Function:asparagine synthase (glutamine-hydrolyzing) activity (GO:0004066),Biological Process:asparagine biosynthetic process (GO:0006529)	asparagine synthase (glutamine-hydrolysing)	6.3.5.4	ko00250 Alanine, aspartate and glutamate metabolism ko01100 Metabolic pathways	Asparagine synthetase B (glutamine-hydrolyzing)	E	Amino acid transport and metabolism ;	IPR001962 [Asparagine synthase] ; IPR017932[Glutamine amidotransferase type 2 domain]	0
A0A6B0QSU7	Dynein axonemal intermediate chain 7	E5288_WYG013805	323.2	324.4	345.1	459.8	497	428.3	0.716699	0.00343702	-0.48056	down	2	Molecular Function:GTP binding (GO:0005525),Biological Process:small GTPase mediated signal transduction (GO:0007264)	cancer susceptibility candidate protein 1	--	--	GTPase SAR1 family domain	R	General function prediction only ;	IPR001806 [Small GTPase superfamily] ; IPR031826[Cancer susceptibility candidate 1, N-terminal]	0
A0A6B0RUG7	Histone H4	E5288_WYG010628	411.2	401.6	399.4	302.6	335.7	283.8	1.31461	0.00344211	0.394633	up	--	--	histone H4	--	ko05034 Alcoholism ko05203 Viral carcinogenesis ko05322 Systemic lupus erythematosus	--	--	--	--	0
A0A6B0RAG2	Complex I-SGDH	E5288_WYG021494	1239.1	1291.5	1364.3	1619.2	1733.6	1592.5	0.787596	0.00344446	-0.344472	down	--	--	NADH dehydrogenase (ubiquinone) 1 beta subcomplex subunit 5	--	ko00190 Oxidative phosphorylation ko01100 Metabolic pathways ko04723 Retrograde endocannabinoid signaling ko04932 Non-alcoholic fatty liver disease (NAFLD) ko05010 Alzheimer's disease ko05012 Parkinson's disease ko05016 Huntington's disease	--	--	--	IPR019173 [NADH:ubiquinone oxidoreductase, NDUFB5/SGDH subunit]	1
A0A6B0RAE6	PCI domain-containing protein	E5288_WYG007722	3552.2	3688.3	3844	3055.8	2937.1	3150.5	1.2123	0.00345703	0.277741	up	1	Molecular Function:protein binding (GO:0005515)	26S proteasome regulatory subunit N5	--	ko03050 Proteasome ko05169 Epstein-Barr virus infection	--	--	--	IPR000717 [Proteasome component (PCI) domain]	0
L8HV84	Non-muscle caldesmon (Fragment)	M91_03893	1334.4	1150.9	1192.1	1635	1833.6	1704	0.710938	0.00345818	-0.492204	down	--	--	caldesmon	--	ko04270 Vascular smooth muscle contraction	--	--	--	IPR006018 [Caldesmon/lymphocyte specific protein]	0
L8ILX8	Pleckstrin-like protein domain-containing family F member 2	M91_13754	55.8	60.1	60.5	87.7	75.8	82.8	0.7162	0.00347039	-0.481566	down	1	Molecular Function:metal ion binding (GO:0046872)	--	--	--	--	--	--	IPR000306 [FYVE zinc finger] ; IPR001849[Pleckstrin homology domain]	0
A0A6B0RQF4	AP-3 complex subunit beta	E5288_WYG004515	6005.6	5786.3	6244.5	5029.6	4830.7	4529.8	1.25339	0.00347173	0.325835	up	3	Biological Process:intracellular protein transport (GO:0006886),Biological Process:vesicle-mediated transport (GO:0016192),Cellular Component:membrane coat (GO:0030117)	AP-3 complex subunit beta	--	ko04142 Lysosome	--	--	--	IPR002553 [Clathrin/coatomer adaptor, adaptin-like, N-terminal] ; IPR029390[AP-3 complex subunit beta, C-terminal domain] ; IPR029394[AP-3 complex subunit beta 1, serine-rich domain]	0
L8ITR4	Calsyntenin-1 (Fragment)	M91_12831	319.1	318	292	453.7	465	402.6	0.703171	0.00347441	-0.508052	down	3	Molecular Function:calcium ion binding (GO:0005509),Biological Process:homophilic cell adhesion via plasma membrane adhesion molecules (GO:0007156),Cellular Component:membrane (GO:0016020)	--	--	--	--	--	--	IPR002126 [Cadherin]	1
A0A6B0R8B6	Chimaerin	E5288_WYG014420	996	874.3	893.4	1217.7	1147.7	1206.9	0.773647	0.00348014	-0.370252	down	2	Biological Process:signal transduction (GO:0007165),Biological Process:intracellular signal transduction (GO:0035556)	chimaerin	--	--	--	--	--	IPR000198 [Rho GTPase-activating protein domain] ; IPR000980[SH2 domain] ; IPR002219[Protein kinase C-like, phorbol ester/diacylglycerol-binding domain]	0
A0A6B0R657	RNA helicase	E5288_WYG020747	268.9	289.8	265.4	195.9	222.2	202	1.32898	0.0034891	0.410319	up	1	Molecular Function:helicase activity (GO:0004386)	ATP-dependent RNA helicase DHX40	3.6.4.13	--	HrpA-like RNA helicase	J	Translation, ribosomal structure and biogenesis ;	IPR001650 [Helicase, C-terminal] ; IPR007502[Helicase-associated domain] ; IPR011709[Domain of unknown function DUF1605]	0
L8IDT0	Golgi-associated PDZ and coiled-coil motif-containing protein	M91_17939	1429.7	1225.7	1330.6	921.9	811.5	721.5	1.62369	0.00348969	0.699277	up	1	Molecular Function:protein binding (GO:0005515)	--	--	--	--	--	--	IPR001478 [PDZ domain]	0
L8ITN4	Malignant T cell-amplified sequence 1 (Fragment)	M91_14701	432.2	307.4	323.8	589.9	627.5	599.8	0.585186	0.00350851	-0.773033	down	1	Molecular Function:RNA binding (GO:0003723)	PUA domain protein	--	--	Predicted ribosome-associated RNA-binding protein Tma20, contains PUA domain	J	Translation, ribosomal structure and biogenesis ;	IPR002478 [PUA domain]	0
A0A6B0S0E7	WD repeat-containing protein 91	E5288_WYG002874	165.7	164.6	161.9	188	206.5	199.3	0.828899	0.00353254	-0.270732	down	1	Molecular Function:protein binding (GO:0005515)	--	--	--	WD40 repeat	R	General function prediction only ;	IPR001680 [WD40 repeat]	0
A0A6B0R2T3	Zinc finger HIT domain-containing protein 3	E5288_WYG020769	280.7	246.8	287	195.2	173.8	167.1	1.51931	0.00354429	0.603413	up	--	--	--	--	--	--	--	--	IPR007529 [Zinc finger, HIT-type]	0
L8J5A5	Alpha-parvin (Fragment)	M91_01349	2253	1848.4	2124.6	2960.2	3106.5	2824.5	0.700243	0.00354949	-0.514073	down	1	Molecular Function:protein binding (GO:0005515)	parvin	--	ko04510 Focal adhesion	--	--	--	IPR001715 [Calponin homology domain]	0
L8HTG6	Rhomboid protease (Fragment)	M91_13264	58.8	67.2	75.1	96.9	95.7	101.9	0.682852	0.00357783	-0.550355	down	2	Molecular Function:serine-type endopeptidase activity (GO:0004252),Cellular Component:integral component of membrane (GO:0016021)	rhomboid-related protein 1/2/3	3.4.21.105	--	Membrane associated serine protease, rhomboid family	O	Posttranslational modification, protein turnover, chaperones ;	IPR022764 [Peptidase S54, rhomboid domain]	7
A0A6B0S4Y9	Protein VAC14 homolog	E5288_WYG011478	2872.5	2888	3078.9	2539.6	2384.5	2418.6	1.20384	0.00358403	0.267638	up	--	--	vacuole morphology and inheritance protein 14	--	ko05166 HTLV-I infection ko05203 Viral carcinogenesis	--	--	--	IPR021841 [Vacuolar protein 14 C-terminal Fig4-binding domain] ; IPR032878[Vacuole morphology and inheritance protein 14, Fab1-binding region]	0
A0A6B0R1T5	Formyltetrahydrofolate synthetase	E5288_WYG009808	65	62.1	74	104.2	91.7	98.8	0.682389	0.00359641	-0.551334	down	6	Molecular Function:catalytic activity (GO:0003824),Molecular Function:formate-tetrahydrofolate ligase activity (GO:0004329),Molecular Function:methylenetetrahydrofolate dehydrogenase (NADP+) activity (GO:0004488),Molecular Function:ATP binding (GO:0005524),Biological Process:folic acid-containing compound biosynthetic process (GO:0009396),Biological Process:oxidation-reduction process (GO:0055114)	monofunctional C1-tetrahydrofolate synthase, mitochondrial	6.3.4.3	ko00670 One carbon pool by folate ko01100 Metabolic pathways	Formyltetrahydrofolate synthetase	F	Nucleotide transport and metabolism ;	IPR000559 [Formate-tetrahydrofolate ligase, FTHFS] ; IPR020630[Tetrahydrofolate dehydrogenase/cyclohydrolase, catalytic domain] ; IPR020631[Tetrahydrofolate dehydrogenase/cyclohydrolase, NAD(P)-binding domain]	0
A0A6B0RNY5	T-plasminogen activator	E5288_WYG009550	3889.3	3597.4	4109.8	2777.5	2864.6	2476.8	1.42833	0.00359995	0.514333	up	4	Molecular Function:serine-type endopeptidase activity (GO:0004252),Molecular Function:protein binding (GO:0005515),Cellular Component:extracellular region (GO:0005576),Biological Process:proteolysis (GO:0006508)	tissue plasminogen activator	3.4.21.68	ko04371 Apelin signaling pathway ko04610 Complement and coagulation cascades ko05202 Transcriptional misregulation in cancer ko05215 Prostate cancer ko05418 Fluid shear stress and atherosclerosis	Secreted trypsin-like serine protease	O	Posttranslational modification, protein turnover, chaperones ;	IPR000001 [Kringle] ; IPR000083[Fibronectin, type I] ; IPR000742[EGF-like domain] ; IPR001254[Serine proteases, trypsin domain]	0
L8IVN3	RNA helicase	E5288_WYG013712	1973.3	2054	2169	1712.9	1663.2	1590.3	1.24764	0.00361672	0.319207	up	2	Molecular Function:nucleic acid binding (GO:0003676),Molecular Function:ATP binding (GO:0005524)	ATP-dependent RNA helicase DDX47/RRP3	3.6.4.13	--	Superfamily II DNA and RNA helicase	L	Replication, recombination and repair ;	IPR001650 [Helicase, C-terminal] ; IPR011545[DEAD/DEAH box helicase domain]	0
A0A6B0QTV0	Ribosomal protein L37	E5288_WYG013808	1226.7	1314	1160.5	810.1	845.3	643.4	1.61006	0.00363167	0.687112	up	4	Molecular Function:structural constituent of ribosome (GO:0003735),Cellular Component:intracellular (GO:0005622),Cellular Component:ribosome (GO:0005840),Biological Process:translation (GO:0006412)	large subunit ribosomal protein L37e	--	ko03010 Ribosome	Ribosomal protein L37E	J	Translation, ribosomal structure and biogenesis ;	IPR001569 [Ribosomal protein L37e]	0
L8IGB1	Mothers against decapentaplegic homolog	M91_01692	1399	1222.6	1341.5	1624.9	1710.4	1705.6	0.786189	0.00365062	-0.347052	down	1	Cellular Component:intracellular (GO:0005622)	mothers against decapentaplegic homolog 4	--	ko04068 FoxO signaling pathway ko04110 Cell cycle ko04310 Wnt signaling pathway ko04350 TGF-beta signaling pathway ko04371 Apelin signaling pathway ko04390 Hippo signaling pathway ko04520 Adherens junction ko04550 Signaling pathways regulating pluripotency of stem cells ko04659 Th17 cell differentiation ko04933 AGE-RAGE signaling pathway in diabetic complications ko05161 Hepatitis B ko05166 HTLV-…	--	--	--	IPR001132 [SMAD domain, Dwarfin-type] ; IPR003619[MAD homology 1, Dwarfin-type]	0
A0A6B0RW05	CUE domain-containing protein	E5288_WYG007330	2009.6	2125.5	2153.8	1744.8	1766.1	1620.7	1.22552	0.00365724	0.293399	up	1	Molecular Function:protein binding (GO:0005515)	activating signal cointegrator complex subunit 2	--	--	--	--	--	IPR003892 [Ubiquitin system component Cue]	0
A0A6B0RR94	Serine/threonine-protein phosphatase	E5288_WYG016268	687.8	703.5	723	826.7	843.7	902.4	0.821789	0.00367288	-0.283159	down	1	Molecular Function:hydrolase activity (GO:0016787)	serine/threonine-protein phosphatase PP1 catalytic subunit	3.1.3.16	ko03015 mRNA surveillance pathway ko04022 cGMP-PKG signaling pathway ko04024 cAMP signaling pathway ko04114 Oocyte meiosis ko04218 Cellular senescence ko04261 Adrenergic signaling in cardiomyocytes ko04270 Vascular smooth muscle contraction ko04390 Hippo signaling pathway ko04510 Focal adhesion ko04611 Platelet activation ko04720 Long-term potentiation ko04728 Dopaminergic synapse ko04750 Inflamm…	Diadenosine tetraphosphatase ApaH/serine/threonine protein phosphatase, PP2A family	T	Signal transduction mechanisms ;	IPR004843 [Calcineurin-like phosphoesterase domain, ApaH type] ; IPR031675[Serine-threonine protein phosphatase, N-terminal]	0
A0A6B0RC68	Cathepsin X	E5288_WYG004201	2637.3	2401.4	2520.6	1898.3	2087.6	1973.8	1.2684	0.00367516	0.343013	up	2	Biological Process:proteolysis (GO:0006508),Molecular Function:cysteine-type peptidase activity (GO:0008234)	cathepsin X	3.4.18.1	ko04142 Lysosome ko04210 Apoptosis	Cysteine protease, C1A family	O	Posttranslational modification, protein turnover, chaperones ;	IPR000668 [Peptidase C1A, papain C-terminal]	0
L8IK95	Formin-like protein 3 (Fragment)	M91_03120	2607.5	2738.8	2792.3	2281.5	2128.3	2019.9	1.26578	0.00369444	0.340029	up	4	Molecular Function:actin binding (GO:0003779),Biological Process:cellular component organization (GO:0016043),Molecular Function:Rho GTPase binding (GO:0017048),Biological Process:actin cytoskeleton organization (GO:0030036)	--	--	--	--	--	--	IPR010472 [Formin, FH3 domain] ; IPR010473[Formin, GTPase-binding domain] ; IPR015425[Formin, FH2 domain]	0
L8IAJ3	Desmocollin-3	M91_20073	1096.2	1000.3	1084.7	1259.8	1268	1327.2	0.825214	0.00369943	-0.27716	down	3	Molecular Function:calcium ion binding (GO:0005509),Biological Process:homophilic cell adhesion via plasma membrane adhesion molecules (GO:0007156),Cellular Component:membrane (GO:0016020)	desmocollin 3	--	--	PKD repeat	S	Function unknown ;	IPR000233 [Cadherin, cytoplasmic domain] ; IPR002126[Cadherin] ; IPR014868[Cadherin prodomain]	1
L8IVH7	Checkpoint protein	M91_18715	221.9	207.4	225.7	185.6	179.6	175.3	1.21184	0.0038029	0.2772	up	2	Biological Process:DNA damage checkpoint (GO:0000077),Cellular Component:checkpoint clamp complex (GO:0030896)	HUS1 checkpoint protein	--	ko04218 Cellular senescence	--	--	--	IPR007150 [Checkpoint protein Hus1/Mec3]	0
A0A6B0S0A8	Torsin	E5288_WYG008234	395.1	446.7	460.9	300.9	319.4	308.5	1.40256	0.00383313	0.488065	up	1	Molecular Function:ATP binding (GO:0005524)	--	--	--	ATP-dependent Clp protease ATP-binding subunit ClpA	O	Posttranslational modification, protein turnover, chaperones ;	IPR010448 [Torsin]	1
A0A6B0RLV4	Ubiquitin-like domain-containing protein	E5288_WYG014070	1292.4	1270.8	1315.3	1520.2	1556.2	1674.4	0.816389	0.00383946	-0.292672	down	1	Molecular Function:protein binding (GO:0005515)	--	--	--	--	--	--	IPR000626 [Ubiquitin domain]	0
A0A6B0QYS1	60S ribosomal protein L29	E5288_WYG018747	922.6	1145.4	940.1	524.7	553.6	407.6	2.02443	0.0038401	1.01752	up	4	Molecular Function:structural constituent of ribosome (GO:0003735),Cellular Component:intracellular (GO:0005622),Cellular Component:ribosome (GO:0005840),Biological Process:translation (GO:0006412)	large subunit ribosomal protein L29e	--	ko03010 Ribosome	--	--	--	IPR002673 [Ribosomal protein L29e]	0
A0A6B0RWI9	DNA_MISMATCH_REPAIR_2 domain-containing protein	E5288_WYG021713	536.5	475.8	494.5	610.5	636.6	652.9	0.793053	0.00384418	-0.334511	down	3	Molecular Function:ATP binding (GO:0005524),Biological Process:mismatch repair (GO:0006298),Molecular Function:mismatched DNA binding (GO:0030983)	DNA mismatch repair protein MSH3	--	ko01524 Platinum drug resistance ko03430 Mismatch repair ko05200 Pathways in cancer ko05210 Colorectal cancer	DNA mismatch repair ATPase MutS	L	Replication, recombination and repair ;	IPR000432 [DNA mismatch repair protein MutS, C-terminal] ; IPR007695[DNA mismatch repair protein MutS-like, N-terminal] ; IPR007696[DNA mismatch repair protein MutS, core] ; IPR007860[DNA mismatch repair protein MutS, connector domain]	0
L8IFS3	Proprotein convertase subtilisin/kexin type 7	M91_21346	309.7	314.2	287.5	244.1	213.3	211.2	1.36315	0.0038529	0.446941	up	2	Molecular Function:serine-type endopeptidase activity (GO:0004252),Biological Process:proteolysis (GO:0006508)	proprotein convertase subtilisin/kexin type 7	3.4.21.-	--	Regulatory P domain of the subtilisin-like proprotein convertases and other proteases	O	Posttranslational modification, protein turnover, chaperones ;	IPR000209 [Peptidase S8/S53 domain] ; IPR002884[Proprotein convertase, P] ; IPR032815[Peptidase S8, pro-domain]	2
A0A6B0RSU3	LIM and SH3 domain protein 1	E5288_WYG003656	4155.7	3782.5	3704	5665.2	5732.9	5024.4	0.708918	0.00386651	-0.49631	down	2	Molecular Function:protein binding (GO:0005515),Molecular Function:zinc ion binding (GO:0008270)	--	--	--	--	--	--	IPR000900 [Nebulin repeat] ; IPR001452[SH3 domain] ; IPR001781[Zinc finger, LIM-type]	0
L8IZV4	Serine/threonine-protein kinase VRK2	M91_21110	2248.2	2041.9	2168.7	2637.1	2783.7	2578.9	0.80738	0.00387555	-0.30868	down	3	Molecular Function:protein kinase activity (GO:0004672),Molecular Function:ATP binding (GO:0005524),Biological Process:protein phosphorylation (GO:0006468)	vaccinia related kinase	2.7.11.1	--	Serine/threonine protein kinase	T	Signal transduction mechanisms ;	IPR000719 [Protein kinase domain]	1
L8I9E5	PHD finger protein 20-like protein 1	M91_08841	85.2	78	79	97.1	106.6	104.9	0.784835	0.00389177	-0.349539	down	1	Cellular Component:nucleus (GO:0005634)	PHD finger protein 20	--	--	--	--	--	IPR004092 [Mbt repeat] ; IPR022255[Protein of unknown function DUF3776]	0
L8IIU7	Something about silencing protein 10	E5288_WYG009843	1239.1	1286	1319.6	1070.7	1085.3	984.4	1.22427	0.00390652	0.291923	up	--	--	U3 small nucleolar RNA-associated protein 3	--	--	--	--	--	IPR007146 [Sas10/Utp3/C1D] ; IPR018972[Sas10 C-terminal domain]	0
L8IRZ4	RNF111_N domain-containing protein	E5288_WYG006999	147.9	122.9	127.7	85.3	88.7	80.6	1.5652	0.00391314	0.646347	up	--	--	--	--	--	--	--	--	IPR029306 [E3 ubiquitin-protein ligase Arkadia, N-terminal]	0
L8ICJ6	Deoxyribonuclease II (Fragment)	M91_12620	529	434.7	465.4	654	646.4	694.3	0.716449	0.00391614	-0.481065	down	2	Molecular Function:deoxyribonuclease II activity (GO:0004531),Biological Process:DNA metabolic process (GO:0006259)	deoxyribonuclease II	3.1.22.1	ko04142 Lysosome	--	--	--	IPR004947 [Deoxyribonuclease II]	0
A0A6B0R3K7	RRM domain-containing protein	E5288_WYG014189	739.1	632.2	654.3	902.4	919.7	862.5	0.754526	0.00392494	-0.406358	down	1	Molecular Function:nucleic acid binding (GO:0003676)	--	--	--	--	--	--	IPR000504 [RNA recognition motif domain]	0
L8IU63	DCN1-like protein (Fragment)	M91_09242	286.9	244.6	271	383.5	412.7	459.3	0.639188	0.00395043	-0.645689	down	--	--	DCN1-like protein 1/2	--	--	--	--	--	IPR005176 [Potentiating neddylation domain]	0
L8I3K4	RNA helicase (Fragment)	M91_19027	666.1	614.3	664	545.6	534.5	511.2	1.22189	0.00396564	0.289119	up	2	Molecular Function:nucleic acid binding (GO:0003676),Molecular Function:ATP binding (GO:0005524)	ATP-dependent RNA helicase DDX55/SPB4	3.6.4.13	--	Superfamily II DNA and RNA helicase	L	Replication, recombination and repair ;	IPR001650 [Helicase, C-terminal] ; IPR011545[DEAD/DEAH box helicase domain] ; IPR025313[Domain of unknown function DUF4217]	0
L8IIG4	Grancalcin (Fragment)	M91_05760	797.9	943.4	829.5	580.8	585.5	604	1.45218	0.00397181	0.538224	up	1	Molecular Function:calcium ion binding (GO:0005509)	--	--	--	--	--	--	IPR002048 [EF-hand domain]	0
L8HZA8	Tax1-binding protein 3	E5288_WYG021039	235.6	191.6	189.8	292.7	295.5	305.5	0.690388	0.0039751	-0.53452	down	1	Molecular Function:protein binding (GO:0005515)	--	--	--	--	--	--	IPR001478 [PDZ domain]	0
L8IMD3	Reticulon	M91_13024	990.2	1153.4	1088.5	809.5	775.4	778.8	1.36739	0.00400741	0.451425	up	--	--	reticulon-3	--	ko05010 Alzheimer's disease	--	--	--	IPR003388 [Reticulon]	2
A0A6B0RFJ2	DNA topoisomerase I	E5288_WYG013090	9238.9	9856.5	9679.1	8189.3	8176.3	7587.7	1.20127	0.00401506	0.264566	up	4	Molecular Function:DNA binding (GO:0003677),Molecular Function:DNA topoisomerase type I activity (GO:0003917),Cellular Component:chromosome (GO:0005694),Biological Process:DNA topological change (GO:0006265)	DNA topoisomerase I	5.99.1.2	--	DNA topoisomerase IB	L	Replication, recombination and repair ;	IPR008336 [DNA topoisomerase I, DNA binding, eukaryotic-type] ; IPR013500[DNA topoisomerase I, catalytic core, eukaryotic-type] ; IPR025834[Topoisomerase I C-terminal domain]	0
A0A6B0S4G9	Nuclear factor 1	E5288_WYG011640	803.3	720.8	727.2	1204.7	1036.9	1059.5	0.681985	0.00401858	-0.552189	down	3	Cellular Component:intracellular (GO:0005622),Cellular Component:nucleus (GO:0005634),Biological Process:DNA replication (GO:0006260)	nuclear factor I/X	--	--	--	--	--	IPR000647 [CTF transcription factor/nuclear factor 1] ; IPR003619[MAD homology 1, Dwarfin-type] ; IPR019548[CTF transcription factor/nuclear factor 1, N-terminal]	0
L8HMM7	Casein kinase I isoform beta	E5288_WYG002807	64.4	66.7	70.1	79.8	86.8	81.9	0.809658	0.00402475	-0.304616	down	3	Molecular Function:protein kinase activity (GO:0004672),Molecular Function:ATP binding (GO:0005524),Biological Process:protein phosphorylation (GO:0006468)	casein kinase 1, alpha	2.7.11.1	ko04310 Wnt signaling pathway ko04340 Hedgehog signaling pathway ko05165 Human papillomavirus infection ko05224 Breast cancer ko05225 Hepatocellular carcinoma ko05226 Gastric cancer	Serine/threonine protein kinase	T	Signal transduction mechanisms ;	IPR000719 [Protein kinase domain]	0
A0A6B0QXF8	Protein kinase domain-containing protein	E5288_WYG009614	483.3	451.5	457.8	373.7	379.2	334.3	1.28091	0.0040462	0.357164	up	3	Molecular Function:protein kinase activity (GO:0004672),Molecular Function:ATP binding (GO:0005524),Biological Process:protein phosphorylation (GO:0006468)	eukaryotic translation initiation factor 2-alpha kinase 3	2.7.11.1	ko04137 Mitophagy - animal ko04140 Autophagy - animal ko04141 Protein processing in endoplasmic reticulum ko04210 Apoptosis ko04932 Non-alcoholic fatty liver disease (NAFLD) ko05010 Alzheimer's disease ko05160 Hepatitis C ko05162 Measles ko05164 Influenza A ko05168 Herpes simplex infection ko05169 Epstein-Barr virus infection	Tfp pilus assembly protein FimV	NW	Cell motility ; Extracellular structures ;	IPR000719 [Protein kinase domain]	0
A0A6B0S245	GrpE protein homolog	E5288_WYG022233	2823.4	2993.7	2707.6	2375.7	2315.7	2292.4	1.22064	0.00406974	0.287637	up	4	Molecular Function:adenyl-nucleotide exchange factor activity (GO:0000774),Biological Process:protein folding (GO:0006457),Molecular Function:protein homodimerization activity (GO:0042803),Molecular Function:chaperone binding (GO:0051087)	molecular chaperone GrpE	--	--	Molecular chaperone GrpE (heat shock protein)	O	Posttranslational modification, protein turnover, chaperones ;	IPR000740 [GrpE nucleotide exchange factor]	0
L8IXS7	Septin-10 (Fragment)	M91_15521	937.6	740.1	828.7	1228	1153.2	1211.4	0.697656	0.00414964	-0.519412	down	1	Molecular Function:GTP binding (GO:0005525)	septin 10	--	--	--	--	--	IPR030379 [Septin-type guanine nucleotide-binding (G) domain]	0
L8ICB8	Fermitin family-like protein 2	M91_06431	5594.8	4717.9	5373.6	6966.6	6685.1	6961.4	0.760987	0.00417668	-0.394056	down	--	--	kindlin 2	--	--	--	--	--	IPR001849 [Pleckstrin homology domain] ; IPR019748[FERM central domain]	0
L8IR04	Peptidylprolyl isomerase domain and WD repeat-containing protein 1	E5288_WYG012769	2579.8	2324.8	2417.8	3232.3	3050.8	2962	0.79203	0.0041791	-0.336372	down	4	Biological Process:protein peptidyl-prolyl isomerization (GO:0000413),Molecular Function:peptidyl-prolyl cis-trans isomerase activity (GO:0003755),Molecular Function:protein binding (GO:0005515),Biological Process:protein folding (GO:0006457)	peptidylprolyl isomerase domain and WD repeat-containing protein 1	5.2.1.8	--	Peptidyl-prolyl cis-trans isomerase (rotamase) - cyclophilin family	O	Posttranslational modification, protein turnover, chaperones ;	IPR001680 [WD40 repeat] ; IPR002130[Cyclophilin-type peptidyl-prolyl cis-trans isomerase domain]	0
L8I3I6	Wolframin	M91_14532	961	1034.8	1055.3	792.6	851.7	819.6	1.23832	0.00420563	0.308386	up	--	--	wolfamin	--	ko04141 Protein processing in endoplasmic reticulum	--	--	--	--	9
L8IF88	Non-specific serine/threonine protein kinase	M91_16410	39.9	42.4	47.9	30.2	26.6	28	1.53538	0.00424656	0.618593	up	6	Molecular Function:magnesium ion binding (GO:0000287),Molecular Function:protein kinase activity (GO:0004672),Molecular Function:protein serine/threonine kinase activity (GO:0004674),Molecular Function:protein binding (GO:0005515),Molecular Function:ATP binding (GO:0005524),Biological Process:protein phosphorylation (GO:0006468)	microtubule-associated serine/threonine kinase	2.7.11.1	--	Serine/threonine protein kinase	T	Signal transduction mechanisms ;	IPR000719 [Protein kinase domain] ; IPR001478[PDZ domain] ; IPR015022[Microtubule-associated serine/threonine-protein kinase, domain]	0
A0A6B0RIN3	Non-structural maintenance of chromosomes element 1 homolog	E5288_WYG013926	728.4	668.1	676.9	565.3	541.4	501.1	1.28959	0.00426761	0.366911	up	2	Biological Process:DNA repair (GO:0006281),Cellular Component:Smc5-Smc6 complex (GO:0030915)	--	--	--	--	--	--	IPR011513 [Non-structural maintenance of chromosomes element 1] ; IPR014857[Zinc finger, RING-like]	0
L8HWP2	WW domain-containing transcription regulator protein 1	E5288_WYG013862	132.4	153	144.2	198.9	195.1	223.5	0.695709	0.00427375	-0.523445	down	1	Molecular Function:protein binding (GO:0005515)	WW domain-containing transcription regulator protein 1	--	ko04390 Hippo signaling pathway ko04392 Hippo signaling pathway - multiple species	--	--	--	IPR001202 [WW domain]	0
L8HZK1	CTP synthase	M91_07864	2765.2	2929.1	2786	2354.8	2149.2	2387.8	1.23049	0.00429076	0.299234	up	2	Molecular Function:CTP synthase activity (GO:0003883),Biological Process:pyrimidine nucleotide biosynthetic process (GO:0006221)	CTP synthase	6.3.4.2	ko00240 Pyrimidine metabolism ko01100 Metabolic pathways	CTP synthase (UTP-ammonia lyase)	F	Nucleotide transport and metabolism ;	IPR017456 [CTP synthase, N-terminal] ; IPR017926[Glutamine amidotransferase]	0
L8HT02	Kinesin-like protein	M91_12854	2432.8	2124.9	2326.8	3061.7	3061.2	2832.2	0.76878	0.00430131	-0.379358	down	4	Molecular Function:microtubule motor activity (GO:0003777),Molecular Function:ATP binding (GO:0005524),Biological Process:microtubule-based movement (GO:0007018),Molecular Function:microtubule binding (GO:0008017)	kinesin family member 23	--	ko05206 MicroRNAs in cancer	--	--	--	IPR001752 [Kinesin motor domain] ; IPR032384[Kinesin-like protein Kif23, Arf6-interacting domain]	0
L8HXI6	Ashwin	E5288_WYG017420	931	836.9	921.8	682	634.9	559.8	1.43321	0.00432198	0.519247	up	2	Biological Process:embryonic morphogenesis (GO:0048598),Cellular Component:tRNA-splicing ligase complex (GO:0072669)	ashwin	--	--	--	--	--	IPR024887 [Ashwin]	0
L8IQ62	General transcription factor II-I	M91_01077	5528.7	4872.9	5215	6356.9	6740.2	6422	0.800068	0.00432837	-0.321806	down	--	--	transcription initiation factor TFII-I	--	ko03022 Basal transcription factors ko04022 cGMP-PKG signaling pathway ko05168 Herpes simplex infection	--	--	--	IPR004212 [GTF2I-like repeat]	0
A0A6B0QZA3	CortBP2 domain-containing protein	E5288_WYG012515	6699.8	6687.1	6649.5	10941.9	10674.8	10063.9	0.63245	0.00434485	-0.660976	down	--	--	--	--	--	--	--	--	IPR019131 [Cortactin-binding protein-2, N-terminal]	0
A0A6B0QU60	Glutamyl-tRNA(Gln) amidotransferase subunit C, mitochondrial	GATC	175.8	173.4	179	209.4	205.7	226.1	0.823768	0.00436248	-0.27969	down	1	Biological Process:regulation of translational fidelity (GO:0006450)	--	--	ko00970 Aminoacyl-tRNA biosynthesis ko01100 Metabolic pathways	Asp-tRNAAsn/Glu-tRNAGln amidotransferase C subunit	J	Translation, ribosomal structure and biogenesis ;	IPR003837 [Glu-tRNAGln amidotransferase C subunit]	0
A0A6B0RLR6	Complex I-20kD	E5288_WYG005466	634.6	708.2	655.7	988	1051.5	885.2	0.683318	0.00437468	-0.549371	down	2	Molecular Function:iron-sulfur cluster binding (GO:0051536),Biological Process:oxidation-reduction process (GO:0055114)	--	--	--	NADH:ubiquinone oxidoreductase 20 kD subunit (chhain B) or related Fe-S oxidoreductase	C	Energy production and conversion ;	IPR006137 [NADH:ubiquinone oxidoreductase-like, 20kDa subunit]	0
A0A6B0RCW7	5-nucleotidase	E5288_WYG014399	197	194.3	208.7	251	270.6	242.5	0.785238	0.00437747	-0.348799	down	3	Molecular Function:magnesium ion binding (GO:0000287),Cellular Component:cytoplasm (GO:0005737),Molecular Function:5'-nucleotidase activity (GO:0008253)	5'-nucleotidase	3.1.3.5	ko00230 Purine metabolism ko00240 Pyrimidine metabolism ko00760 Nicotinate and nicotinamide metabolism ko01100 Metabolic pathways	--	--	--	IPR006434 [Pyrimidine 5'-nucleotidase, eukaryotic]	0
L8IP00	Mitogen-activated protein kinase 2-associated protein 1	M91_20622	257.5	238.7	245.7	312.9	287.4	301.6	0.822597	0.00439078	-0.281743	down	--	--	target of rapamycin complex 2 subunit MAPKAP1	--	ko04150 mTOR signaling pathway	--	--	--	IPR031313 [SAPK-interacting protein 1, Pleckstrin-homology domain] ; IPR031567[Sin1, middle CRIM domain] ; IPR032679[Sin1, N-terminal]	0
L8IU39	Nucleolar protein 10	M91_05490	2108.3	2045.2	2052.6	1754.6	1713.7	1539.1	1.23939	0.00442377	0.309625	up	1	Cellular Component:nucleus (GO:0005634)	ribosome biogenesis protein ENP2	--	--	--	--	--	IPR012580 [NUC153]	0
A0A6B0RA32	Citron Rho-interacting kinase	E5288_WYG020649	3379.4	2929.9	3196.6	5163.1	4854.2	4320.8	0.662982	0.00443952	-0.592959	down	3	Molecular Function:protein kinase activity (GO:0004672),Molecular Function:ATP binding (GO:0005524),Biological Process:protein phosphorylation (GO:0006468)	citron Rho-interacting kinase	2.7.11.1	--	Serine/threonine protein kinase	T	Signal transduction mechanisms ;	IPR000719 [Protein kinase domain] ; IPR001180[Citron homology (CNH) domain] ; IPR001849[Pleckstrin homology domain]	0
L8IC75	Frizzled-6 (Fragment)	M91_04017	112	110.3	128.3	162.8	153.9	173.4	0.715364	0.0044462	-0.48325	down	3	Molecular Function:protein binding (GO:0005515),Biological Process:cell surface receptor signaling pathway (GO:0007166),Cellular Component:membrane (GO:0016020)	frizzled 6	--	ko04150 mTOR signaling pathway ko04310 Wnt signaling pathway ko04390 Hippo signaling pathway ko04550 Signaling pathways regulating pluripotency of stem cells ko04916 Melanogenesis ko05165 Human papillomavirus infection ko05166 HTLV-I infection ko05200 Pathways in cancer ko05205 Proteoglycans in cancer ko05217 Basal cell carcinoma ko05224 Breast cancer ko05225 Hepatocellular carcinoma ko05226 Gast…	--	--	--	IPR000539 [Frizzled protein] ; IPR020067[Frizzled domain]	7
L8I8V6	Survival of motor neuron protein-interacting protein 1 (Fragment)	M91_12549	306.5	297.3	315.6	246.7	252.4	218.9	1.2805	0.00445589	0.356709	up	--	--	gem associated protein 2	--	ko03013 RNA transport	--	--	--	--	0
L8J1L8	Protein diaphanous-like protein 3	M91_03171	1137.8	1032.3	1090.9	1337.2	1264.7	1342.2	0.826805	0.00448421	-0.274382	down	4	Molecular Function:actin binding (GO:0003779),Biological Process:cellular component organization (GO:0016043),Molecular Function:Rho GTPase binding (GO:0017048),Biological Process:actin cytoskeleton organization (GO:0030036)	diaphanous 3	--	ko04810 Regulation of actin cytoskeleton	--	--	--	IPR010465 [DRF autoregulatory] ; IPR010472[Formin, FH3 domain] ; IPR010473[Formin, GTPase-binding domain] ; IPR015425[Formin, FH2 domain]	0
L8IIE8	60S ribosomal protein L18a (Fragment)	M91_16404	4234	5038.1	4684.8	3379.2	3243.8	3149.7	1.42815	0.00449979	0.514149	up	3	Molecular Function:structural constituent of ribosome (GO:0003735),Cellular Component:ribosome (GO:0005840),Biological Process:translation (GO:0006412)	large subunit ribosomal protein L18Ae	--	ko03010 Ribosome	--	--	--	IPR023573 [Ribosomal protein 50S-L18Ae/60S-L20/60S-L18A]	0
A0A6B0S6A4	SUI1 domain-containing protein	E5288_WYG011773	35.2	32.1	26.2	64.1	84.3	65.8	0.436508	0.00451045	-1.19592	down	2	Molecular Function:translation initiation factor activity (GO:0003743),Biological Process:translational initiation (GO:0006413)	translation initiation factor 1	--	ko03013 RNA transport	Translation initiation factor 1 (eIF-1/SUI1)	J	Translation, ribosomal structure and biogenesis ;	IPR001950 [SUI1 domain]	0
A0A6B0RC57	Alpha-L-fucosidase	E5288_WYG000149	464.6	465.9	449.1	551.4	556.2	610.1	0.803167	0.00451544	-0.316228	down	2	Molecular Function:alpha-L-fucosidase activity (GO:0004560),Biological Process:carbohydrate metabolic process (GO:0005975)	alpha-L-fucosidase	3.2.1.51	ko00511 Other glycan degradation	Alpha-L-fucosidase	G	Carbohydrate transport and metabolism ;	IPR000933 [Glycoside hydrolase, family 29] ; IPR031919[Alpha-L-fucosidase, C-terminal]	0
L8IQ84	Exportin-6 (Fragment)	M91_15180	880.5	774.4	842.7	1067.2	1025.8	1011.8	0.804432	0.00454554	-0.313958	down	2	Biological Process:intracellular protein transport (GO:0006886),Molecular Function:Ran GTPase binding (GO:0008536)	--	--	--	--	--	--	IPR001494 [Importin-beta, N-terminal domain] ; IPR013598[Exportin-1/Importin-beta-like]	0
A0A6B0S6Y2	C-X-C motif chemokine	E5288_WYG019225	13.9	12.9	14	16.7	18.3	19	0.755556	0.00455105	-0.40439	down	3	Cellular Component:extracellular region (GO:0005576),Biological Process:immune response (GO:0006955),Molecular Function:chemokine activity (GO:0008009)	platelet basic protein	--	ko04060 Cytokine-cytokine receptor interaction ko04062 Chemokine signaling pathway	--	--	--	IPR001811 [Chemokine interleukin-8-like domain]	1
L8I0M0	DDB1- and CUL4-associated factor 11	M91_12420	284.8	258.5	289.2	214	206.8	183.7	1.37717	0.00456824	0.461708	up	1	Molecular Function:protein binding (GO:0005515)	WD repeat-containing protein 23	--	--	Predicted NTPase, NACHT family domain	T	Signal transduction mechanisms ;	IPR001680 [WD40 repeat]	0
L8IXN4	26S proteasome AAA-ATPase subunit RPT3	M91_07104	3393.8	3059.6	3373	2593.1	2652.3	2674	1.2408	0.00456832	0.311272	up	1	Molecular Function:ATP binding (GO:0005524)	26S proteasome regulatory subunit T3	--	ko03050 Proteasome ko05169 Epstein-Barr virus infection	ATP-dependent 26S proteasome regulatory subunit	O	Posttranslational modification, protein turnover, chaperones ;	IPR003959 [ATPase, AAA-type, core]	0
L8IFE5	Calpain inhibitor (Fragment)	M91_17302	4961.9	4559.8	4458.6	5524.7	5746.9	5867.8	0.815682	0.00457984	-0.293921	down	--	--	calpastatin	--	--	--	--	--	IPR001259 [Proteinase inhibitor I27, calpastatin]	0
A0A6B0QWP6	Pyridoxal kinase	E5288_WYG010953	1909.1	1776.9	2001.8	1532.7	1507.7	1451.4	1.26626	0.00458574	0.340577	up	--	--	pyridoxine kinase	2.7.1.35	ko00750 Vitamin B6 metabolism ko01100 Metabolic pathways	Pyridoxal/pyridoxine/pyridoxamine kinase	H	Coenzyme transport and metabolism ;	IPR013749 [Pyridoxamine kinase/Phosphomethylpyrimidine kinase]	0
A0A6B0RUJ1	BHLH domain-containing protein	E5288_WYG003674	195.7	190	188.9	146.5	154.4	126.5	1.34441	0.0045988	0.426971	up	1	Molecular Function:protein dimerization activity (GO:0046983)	sterol regulatory element-binding transcription factor 1	--	ko04152 AMPK signaling pathway ko04910 Insulin signaling pathway ko04931 Insulin resistance ko04932 Non-alcoholic fatty liver disease (NAFLD)	--	--	--	IPR011598 [Myc-type, basic helix-loop-helix (bHLH) domain]	0
L8IK64	PERQ amino acid-rich with GYF domain-containing protein 2 (Fragment)	M91_15696	1690.7	1543.9	1637.6	1390.9	1326	1317	1.20781	0.00461206	0.272398	up	1	Molecular Function:protein binding (GO:0005515)	PERQ amino acid-rich with GYF domain-containing protein	--	--	Type V secretory pathway, adhesin AidA	MU	Cell wall/membrane/envelope biogenesis ; Intracellular trafficking, secretion, and vesicular transport ;	IPR003169 [GYF domain]	0
L8I5Y7	Phosphatidate phosphatase (Fragment)	M91_11712	1593	1374	1625.7	972.9	1001.9	769	1.67385	0.00462578	0.743167	up	--	--	phosphatidate phosphatase LPIN	3.1.3.4	ko00561 Glycerolipid metabolism ko00564 Glycerophospholipid metabolism ko01100 Metabolic pathways	--	--	--	IPR007651 [Lipin, N-terminal] ; IPR013209[Lipin/Ned1/Smp2 (LNS2)] ; IPR031703[Lipin, middle domain]	0
L8IZZ3	Calcium load-activated calcium channel	M91_14415	673.2	689.6	723.5	563	601.3	546.2	1.2197	0.00472085	0.286529	up	1	Cellular Component:membrane (GO:0016020)	calcium load-activated calcium channel	--	--	--	--	--	IPR002809 [Integral membrane protein EMC3/TMCO1-like]	2
L8IV96	Tropomyosin alpha-1 chain	M91_00498	4028.8	4497.3	3957	5164.4	5627.1	5372.6	0.772273	0.00472968	-0.372817	down	--	--	tropomyosin 1	--	ko04260 Cardiac muscle contraction ko04261 Adrenergic signaling in cardiomyocytes ko05206 MicroRNAs in cancer ko05410 Hypertrophic cardiomyopathy (HCM) ko05414 Dilated cardiomyopathy (DCM)	Chromosome segregation ATPase	D	Cell cycle control, cell division, chromosome partitioning ;	IPR000533 [Tropomyosin]	0
A0A6B0QWP4	DIRP domain-containing protein	E5288_WYG004841	61.6	82.1	75.5	105.5	110.3	109.4	0.674047	0.00473622	-0.569079	down	--	--	protein lin-9	--	ko04218 Cellular senescence	--	--	--	IPR033471 [DIRP domain]	0
A0A6B0S0V9	40S ribosomal protein S11	E5288_WYG017677	4123.7	4598.7	4475.5	3418.1	3211.6	2850.8	1.39211	0.00476751	0.477273	up	4	Molecular Function:structural constituent of ribosome (GO:0003735),Cellular Component:intracellular (GO:0005622),Cellular Component:ribosome (GO:0005840),Biological Process:translation (GO:0006412)	small subunit ribosomal protein S11e	--	ko03010 Ribosome	Ribosomal protein S17	J	Translation, ribosomal structure and biogenesis ;	IPR000266 [Ribosomal protein S17/S11] ; IPR032440[40S ribosomal protein S11, N-terminal]	0
L8IRJ4	Paired box protein Pax-9 (Fragment)	M91_01748	83.3	86	73.3	160.5	147.5	124.6	0.560795	0.00479161	-0.834454	down	1	Molecular Function:DNA binding (GO:0003677)	paired box protein 1/9	--	--	--	--	--	IPR001523 [Paired domain]	0
A0A6B0S724	Succinate dehydrogenase cytochrome b560 subunit, mitochondrial	E5288_WYG005370	322.3	352.8	358.3	436.9	408.4	437.2	0.80577	0.00485802	-0.31156	down	--	--	succinate dehydrogenase (ubiquinone) cytochrome b560 subunit	--	ko00020 Citrate cycle (TCA cycle) ko00190 Oxidative phosphorylation ko01100 Metabolic pathways ko01200 Carbon metabolism ko04932 Non-alcoholic fatty liver disease (NAFLD) ko05010 Alzheimer's disease ko05012 Parkinson's disease ko05016 Huntington's disease	Succinate dehydrogenase/fumarate reductase, cytochrome b subunit	C	Energy production and conversion ;	IPR000701 [Succinate dehydrogenase/Fumarate reductase, transmembrane subunit]	0
L8I4R0	Hsp90 chaperone protein kinase-targeting subunit	E5288_WYG002474	3447.2	3849.4	3966.6	2485.5	2602.5	2875.7	1.41432	0.00488269	0.500106	up	1	Molecular Function:protein kinase binding (GO:0019901)	cell division cycle protein 37	--	ko04151 PI3K-Akt signaling pathway	--	--	--	IPR013855 [Cdc37, N-terminal domain] ; IPR013873[Cdc37, C-terminal] ; IPR013874[Cdc37, Hsp90 binding]	0
L8I2Y4	Glycylpeptide N-tetradecanoyltransferase (Fragment)	M91_16934	112	101.2	103	87	86.7	84.5	1.22463	0.00488806	0.292348	up	1	Molecular Function:glycylpeptide N-tetradecanoyltransferase activity (GO:0004379)	glycylpeptide N-tetradecanoyltransferase	2.3.1.97	--	--	--	--	IPR022676 [Myristoyl-CoA:protein N-myristoyltransferase, N-terminal]	0
L8IX45	G2/mitotic-specific cyclin-B1 (Fragment)	M91_09437	294.4	309.2	313	367.1	351.3	383.9	0.831534	0.00488906	-0.266153	down	1	Cellular Component:nucleus (GO:0005634)	G2/mitotic-specific cyclin-B1	--	ko04068 FoxO signaling pathway ko04110 Cell cycle ko04114 Oocyte meiosis ko04115 p53 signaling pathway ko04218 Cellular senescence ko04914 Progesterone-mediated oocyte maturation	--	--	--	IPR004367 [Cyclin, C-terminal domain] ; IPR006671[Cyclin, N-terminal]	0
L8I2U3	Sodium/potassium-transporting ATPase subunit alpha (Fragment)	M91_19770	102.8	96.4	99.8	77.8	85.6	75.6	1.25105	0.00489834	0.323135	up	2	Molecular Function:nucleotide binding (GO:0000166),Molecular Function:metal ion binding (GO:0046872)	sodium/potassium-transporting ATPase subunit alpha	3.6.3.9	ko04022 cGMP-PKG signaling pathway ko04024 cAMP signaling pathway ko04260 Cardiac muscle contraction ko04261 Adrenergic signaling in cardiomyocytes ko04911 Insulin secretion ko04918 Thyroid hormone synthesis ko04919 Thyroid hormone signaling pathway ko04925 Aldosterone synthesis and secretion ko04960 Aldosterone-regulated sodium reabsorption ko04961 Endocrine and other factor-regulated calcium re…	Magnesium-transporting ATPase (P-type)	P	Inorganic ion transport and metabolism ;	IPR004014 [Cation-transporting P-type ATPase, N-terminal] ; IPR006068[Cation-transporting P-type ATPase, C-terminal] ; IPR008250[P-type ATPase, A domain]	8
A0A6B0R6N6	Bms1-type G domain-containing protein	E5288_WYG020831	1332.9	1406.4	1193.8	936.5	931.1	980.6	1.38091	0.00490931	0.465616	up	2	Cellular Component:nucleus (GO:0005634),Biological Process:ribosome biogenesis (GO:0042254)	pre-rRNA-processing protein TSR1	--	--	--	--	--	IPR007034 [Ribosome biogenesis protein BMS1/TSR1, C-terminal] ; IPR012948[AARP2CN]	0
A0A6B0RMW2	60S ribosomal protein L35a	E5288_WYG011140	3051.9	3658.8	3027.2	2087.1	2008.4	1743.7	1.66768	0.0049239	0.73784	up	4	Molecular Function:structural constituent of ribosome (GO:0003735),Cellular Component:intracellular (GO:0005622),Cellular Component:ribosome (GO:0005840),Biological Process:translation (GO:0006412)	large subunit ribosomal protein L35Ae	--	ko03010 Ribosome	Ribosomal protein L35AE/L33A	J	Translation, ribosomal structure and biogenesis ;	IPR001780 [Ribosomal protein L35A]	0
L8IP74	Alpha-endosulfine	E5288_WYG002685	294.4	282	294.4	338.2	339.8	367.5	0.832903	0.00494314	-0.26378	down	--	--	--	--	--	--	--	--	IPR006760 [Endosulphine]	0
L8I586	Vacuolar protein sorting-associated protein 13C (Fragment)	M91_19100	72.5	65.1	82.1	100.3	110.6	105.6	0.694155	0.00495451	-0.526671	down	--	--	vacuolar protein sorting-associated protein 13A/C	--	--	--	--	--	IPR009543 [Vacuolar protein sorting-associated protein 13, SHR-binding domain] ; IPR015412[Autophagy-related, C-terminal] ; IPR026854[Vacuolar protein sorting-associated protein 13, N-terminal domain] ; IPR031642[VPS13, repeated coiled region] ; IPR031645[Vacuolar protein sorting-associated protein 13, C-terminal] ; IPR031646[Vacuolar protein sorting-associated protein 13, second N-terminal domai…	0
A0A6B0RSV8	Cir_N domain-containing protein	E5288_WYG003684	198.9	199.2	184.8	165.5	150.1	150.6	1.25032	0.0049623	0.322299	up	--	--	--	--	--	--	--	--	IPR019339 [CBF1-interacting co-repressor CIR, N-terminal domain] ; IPR022209[Pre-mRNA splicing factor] ; IPR028027[Protein of unknown function DUF4542]	0
L8HZ37	Estradiol 17-beta-dehydrogenase 12	M91_08416	2770.2	2982.4	2956.4	2367.6	2437.4	2175.7	1.24758	0.00499504	0.319135	up	--	--	--	--	ko00062 Fatty acid elongation ko00140 Steroid hormone biosynthesis ko01040 Biosynthesis of unsaturated fatty acids ko01100 Metabolic pathways ko01212 Fatty acid metabolism	Short-chain dehydrogenase	R	General function prediction only ;	IPR002347 [Short-chain dehydrogenase/reductase SDR]	2
A0A6B0RBK5	Ubiquitin-like domain-containing protein	E5288_WYG014359	244.4	259	240.2	290.4	293.8	313.5	0.828339	0.00501027	-0.271707	down	1	Molecular Function:protein binding (GO:0005515)	--	--	--	--	--	--	IPR000626 [Ubiquitin domain]	1
L8I5A6	Phosphatidylinositide phosphatase SAC2 (Fragment)	M91_15050	277.1	289.7	258.6	227.7	217.9	214.7	1.25004	0.00501872	0.321972	up	1	Molecular Function:phosphoric ester hydrolase activity (GO:0042578)	phosphatidylinositol 4-phosphatase	3.1.3.-	ko00562 Inositol phosphate metabolism ko01100 Metabolic pathways ko04070 Phosphatidylinositol signaling system	--	--	--	IPR002013 [SAC domain] ; IPR022158[Inositol phosphatase]	0
A0A6B0RNV5	Small integral membrane protein 14	E5288_WYG010550	3981.6	3560.9	3872.2	6011.5	5077.5	5389.4	0.692707	0.00503222	-0.529683	down	2	Molecular Function:NAD binding (GO:0051287),Biological Process:oxidation-reduction process (GO:0055114)	UDPglucose 6-dehydrogenase	1.1.1.22	ko00040 Pentose and glucuronate interconversions ko00053 Ascorbate and aldarate metabolism ko00520 Amino sugar and nucleotide sugar metabolism ko01100 Metabolic pathways	UDP-glucose 6-dehydrogenase	M	Cell wall/membrane/envelope biogenesis ;	IPR001732 [UDP-glucose/GDP-mannose dehydrogenase, N-terminal] ; IPR014026[UDP-glucose/GDP-mannose dehydrogenase, dimerisation] ; IPR014027[UDP-glucose/GDP-mannose dehydrogenase, C-terminal] ; IPR020309[Uncharacterised protein family, CD034/YQF4]	0
L8HTS7	Kinesin-like protein KIF14 (Fragment)	M91_06844	46.4	51.8	44.7	23.5	30.3	17.5	2.00421	0.0050362	1.00303	up	5	Molecular Function:microtubule motor activity (GO:0003777),Molecular Function:protein binding (GO:0005515),Molecular Function:ATP binding (GO:0005524),Biological Process:microtubule-based movement (GO:0007018),Molecular Function:microtubule binding (GO:0008017)	kinesin family member 14	--	--	--	--	--	IPR000253 [Forkhead-associated (FHA) domain] ; IPR001752[Kinesin motor domain] ; IPR032405[Kinesin-associated]	0
A0A6B0R8M2	PX domain-containing protein	E5288_WYG009377	2448	2066.6	2249	2996	2831.2	2985.5	0.767483	0.00504739	-0.381793	down	1	Molecular Function:phosphatidylinositol binding (GO:0035091)	sorting nexin-5/6/32	--	ko04144 Endocytosis	--	--	--	IPR001683 [Phox homologous domain] ; IPR015404[Sorting nexin Vps5-like, C-terminal]	0
A0A6B0RW50	Gla domain-containing protein	E5288_WYG017614	282.6	296.3	268.9	225	233.9	239.3	1.21427	0.00506641	0.280084	up	2	Molecular Function:calcium ion binding (GO:0005509),Cellular Component:extracellular region (GO:0005576)	--	--	--	--	--	--	IPR000294 [Gamma-carboxyglutamic acid-rich (GLA) domain] ; IPR025451[Domain of unknown function DUF4211]	0
L8J057	TATA box-binding protein-like 1	M91_20934	408.4	355.6	365.2	279.4	290.6	269.8	1.34461	0.00508578	0.427183	up	1	Molecular Function:DNA binding (GO:0003677)	transcription initiation factor TFIID TATA-box-binding protein	--	ko03022 Basal transcription factors ko05016 Huntington's disease ko05165 Human papillomavirus infection ko05166 HTLV-I infection ko05168 Herpes simplex infection ko05169 Epstein-Barr virus infection ko05203 Viral carcinogenesis	TATA-box binding protein (TBP), component of TFIID and TFIIIB	K	Transcription ;	IPR000814 [TATA-box binding protein]	0
L8HXB8	Methylmalonic aciduria type A protein, mitochondrial (Fragment)	M91_06510	925.4	820.1	885.4	674.9	675.7	591.8	1.35446	0.00519282	0.437716	up	--	--	LAO/AO transport system kinase	2.7.-.-	--	Putative periplasmic protein kinase ArgK or related GTPase of G3E family	O	Posttranslational modification, protein turnover, chaperones ;	--	0
L8J179	Dickkopf-related protein 3 (Fragment)	M91_01352	60.1	60.6	69.3	45.5	47.4	42.8	1.40015	0.0052151	0.485579	up	3	Cellular Component:extracellular region (GO:0005576),Biological Process:multicellular organism development (GO:0007275),Biological Process:negative regulation of Wnt signaling pathway (GO:0030178)	--	--	--	--	--	--	IPR006796 [Dickkopf, N-terminal cysteine-rich]	0
A0A6B0R4D3	Replication termination factor 2	E5288_WYG004163	639.3	560.6	579.7	470.2	449	439.6	1.30969	0.00522794	0.38922	up	--	--	--	--	--	--	--	--	IPR027799 [Replication termination factor 2, RING-finger]	0
A0A6B0S239	NudC domain-containing protein 1	E5288_WYG013360	1725.4	1676.4	1868.9	1455.7	1414.1	1426	1.22694	0.00532284	0.295068	up	--	--	--	--	--	--	--	--	IPR007052 [CS domain]	0
A0A6B0RXU0	GOLD domain-containing protein	E5288_WYG014102	245.7	231	198.3	122.9	109.5	147.5	1.77678	0.00533354	0.829268	up	2	Biological Process:transport (GO:0006810),Cellular Component:integral component of membrane (GO:0016021)	p24 family protein beta-1	--	--	--	--	--	IPR009038 [GOLD domain]	1
A0A6B0RE91	Protein kinase domain-containing protein	E5288_WYG007726	142.7	117.4	143.2	75.6	89.8	82	1.63015	0.00534304	0.705008	up	3	Molecular Function:protein kinase activity (GO:0004672),Molecular Function:ATP binding (GO:0005524),Biological Process:protein phosphorylation (GO:0006468)	mitogen-activated protein kinase kinase 6	2.7.12.2	ko04010 MAPK signaling pathway ko04015 Rap1 signaling pathway ko04218 Cellular senescence ko04380 Osteoclast differentiation ko04620 Toll-like receptor signaling pathway ko04664 Fc epsilon RI signaling pathway ko04668 TNF signaling pathway ko04750 Inflammatory mediator regulation of TRP channels ko04912 GnRH signaling pathway ko05014 Amyotrophic lateral sclerosis (ALS) ko05145 Toxoplasmosis ko051…	Serine/threonine protein kinase	T	Signal transduction mechanisms ;	IPR000719 [Protein kinase domain]	0
L8INA5	Integrin beta (Fragment)	M91_04240	3274.7	3507.9	3228.6	4207.8	4078.1	4579.1	0.778173	0.00535932	-0.361837	down	--	--	integrin beta 5	--	ko04145 Phagosome ko04151 PI3K-Akt signaling pathway ko04510 Focal adhesion ko04512 ECM-receptor interaction ko04810 Regulation of actin cytoskeleton ko05165 Human papillomavirus infection ko05205 Proteoglycans in cancer ko05410 Hypertrophic cardiomyopathy (HCM) ko05412 Arrhythmogenic right ventricular cardiomyopathy (ARVC) ko05414 Dilated cardiomyopathy (DCM)	Secreted protein containing bacterial Ig-like domain and vWFA domain	R	General function prediction only ;	IPR002369 [Integrin beta subunit, VWA domain] ; IPR012896[Integrin beta subunit, tail] ; IPR014836[Integrin beta subunit, cytoplasmic domain] ; IPR033760[Integrin beta N-terminal]	1
L8IIV0	Ephrin-B1	M91_05874	746	732.5	783.1	901.2	939.3	1012.2	0.792793	0.00537201	-0.334984	down	1	Cellular Component:membrane (GO:0016020)	ephrin-B	--	ko04360 Axon guidance	--	--	--	IPR001799 [Ephrin receptor-binding domain]	1
L8IFF8	Histone domain-containing protein	E5288_WYG010544	250.7	207.8	231.9	163.2	137.7	151.8	1.52507	0.00537468	0.608877	up	1	Molecular Function:DNA binding (GO:0003677)	histone H2B	--	ko05034 Alcoholism ko05203 Viral carcinogenesis ko05322 Systemic lupus erythematosus	--	--	--	IPR007125 [Histone H2A/H2B/H3]	0
A0A6B0R221	Glycerol kinase	E5288_WYG014579	137.3	135.8	165.4	90.7	96.1	85.4	1.61095	0.00538759	0.68791	up	1	Biological Process:carbohydrate metabolic process (GO:0005975)	glycerol kinase	2.7.1.30	ko00561 Glycerolipid metabolism ko01100 Metabolic pathways ko03320 PPAR signaling pathway	Glycerol kinase	C	Energy production and conversion ;	IPR018484 [Carbohydrate kinase, FGGY, N-terminal] ; IPR018485[Carbohydrate kinase, FGGY, C-terminal]	0
L8I7N3	Rab-3A-interacting protein (Fragment)	M91_18922	54.9	54.5	54.6	23.2	29.4	22.4	2.18667	0.00540434	1.12873	up	--	--	Rab-3A-interacting protein	--	--	--	--	--	IPR009449 [GDP/GTP exchange factor Sec2, N-terminal]	0
L8ITI4	Metal transporter CNNM4 (Fragment)	M91_04593	1803.1	1783.4	1897.3	1495.2	1568.9	1390.1	1.23115	0.00540991	0.30001	up	--	--	metal transporter CNNM	--	--	Hemolysin or related protein, contains CBS domains	R	General function prediction only ;	IPR000644 [CBS domain] ; IPR002550[Domain of unknown function DUF21]	4
A0A6B0SCZ4	C4a anaphylatoxin	E5288_WYG005385	1371.8	1155.7	1279.1	1658.4	1650.3	1588.2	0.777349	0.00542323	-0.363366	down	3	Molecular Function:endopeptidase inhibitor activity (GO:0004866),Cellular Component:extracellular region (GO:0005576),Cellular Component:extracellular space (GO:0005615)	complement component 4	--	ko04610 Complement and coagulation cascades ko05133 Pertussis ko05150 Staphylococcus aureus infection ko05322 Systemic lupus erythematosus	Uncharacterized conserved protein YfaS, alpha-2-macroglobulin family	R	General function prediction only ;	IPR000020 [Anaphylatoxin/fibulin] ; IPR001599[Alpha-2-macroglobulin] ; IPR002890[Alpha-2-macroglobulin, N-terminal] ; IPR009048[Alpha-macroglobulin, receptor-binding] ; IPR011625[Alpha-2-macroglobulin, N-terminal 2] ; IPR011626[Alpha-macroglobulin complement component] ; IPR018933[Netrin module, non-TIMP type] ; IPR019565[Alpha-2-macroglobulin, thiol-ester bond-forming]	0
L8HV03	Argininosuccinate synthase (Fragment)	M91_13541	1804	1737	1872.2	1493.5	1474.5	1314.2	1.26412	0.00544827	0.33813	up	3	Molecular Function:argininosuccinate synthase activity (GO:0004055),Molecular Function:ATP binding (GO:0005524),Biological Process:arginine biosynthetic process (GO:0006526)	argininosuccinate synthase	6.3.4.5	ko00220 Arginine biosynthesis ko00250 Alanine, aspartate and glutamate metabolism ko01100 Metabolic pathways ko01230 Biosynthesis of amino acids ko05418 Fluid shear stress and atherosclerosis	Argininosuccinate synthase	E	Amino acid transport and metabolism ;	IPR001518 [Argininosuccinate synthase]	0
L8IEQ9	Endoplasmin (Fragment)	M91_11828	18365.7	20654	18590.7	13798.8	14796.8	15225.8	1.31466	0.00547383	0.394694	up	4	Molecular Function:ATP binding (GO:0005524),Biological Process:protein folding (GO:0006457),Biological Process:response to stress (GO:0006950),Molecular Function:unfolded protein binding (GO:0051082)	heat shock protein 90kDa beta	--	ko04141 Protein processing in endoplasmic reticulum ko04151 PI3K-Akt signaling pathway ko04657 IL-17 signaling pathway ko04915 Estrogen signaling pathway ko04918 Thyroid hormone synthesis ko05200 Pathways in cancer ko05215 Prostate cancer ko05418 Fluid shear stress and atherosclerosis	Molecular chaperone, HSP90 family	O	Posttranslational modification, protein turnover, chaperones ;	IPR001404 [Heat shock protein Hsp90 family] ; IPR003594[Histidine kinase-like ATPase, C-terminal domain]	0
A0A6B0QXI0	DNA-directed RNA polymerase subunit	E5288_WYG009582	3128.8	3050.8	3230.5	2576.9	2747.6	2454.4	1.2097	0.00548799	0.274644	up	2	Molecular Function:DNA binding (GO:0003677),Molecular Function:DNA-directed 5'-3' RNA polymerase activity (GO:0003899)	DNA-directed RNA polymerase I subunit RPA1	2.7.7.6	ko00230 Purine metabolism ko00240 Pyrimidine metabolism ko01100 Metabolic pathways ko03020 RNA polymerase	DNA-directed RNA polymerase, beta' subunit/160 kD subunit	K	Transcription ;	IPR000722 [RNA polymerase, alpha subunit] ; IPR007066[RNA polymerase Rpb1, domain 3] ; IPR007080[RNA polymerase Rpb1, domain 1] ; IPR007081[RNA polymerase Rpb1, domain 5] ; IPR007083[RNA polymerase Rpb1, domain 4]	0
L8HSA3	Zinc transporter ZIP1 (Fragment)	M91_03042	118.5	136.6	118.8	79.2	78.6	55.5	1.75293	0.00552642	0.809769	up	4	Cellular Component:membrane (GO:0016020),Biological Process:metal ion transport (GO:0030001),Molecular Function:metal ion transmembrane transporter activity (GO:0046873),Biological Process:transmembrane transport (GO:0055085)	solute carrier family 39 (zinc transporter), member 1/2/3	--	--	Zinc transporter ZupT	P	Inorganic ion transport and metabolism ;	IPR003689 [Zinc/iron permease]	6
A0A6B0QR44	Dynamin-1-like protein	E5288_WYG013793	3411.6	3328.2	3475.3	4549	4019.4	4507.7	0.781204	0.00554463	-0.356229	down	2	Molecular Function:GTPase activity (GO:0003924),Molecular Function:GTP binding (GO:0005525)	dynamin 1-like protein	3.6.5.5	ko04217 Necroptosis ko04621 NOD-like receptor signaling pathway ko04668 TNF signaling pathway	--	--	--	IPR000375 [Dynamin central domain] ; IPR003130[Dynamin GTPase effector] ; IPR022812[Dynamin superfamily]	0
A0A6B0S0R1	CAF1C_H4-bd domain-containing protein	E5288_WYG017658	1508	1201.5	1337.4	870	869.5	774.4	1.60981	0.00559812	0.68689	up	1	Molecular Function:protein binding (GO:0005515)	ribosome assembly protein RRB1	--	--	Predicted ATPase	R	General function prediction only ;	IPR001680 [WD40 repeat] ; IPR022052[Histone-binding protein RBBP4, N-terminal]	0
L8I8L5	PDZ domain-containing protein 11 (Fragment)	M91_16583	197.2	173.6	181.1	224.2	241.1	227.5	0.796622	0.00563395	-0.328032	down	1	Molecular Function:protein binding (GO:0005515)	--	--	--	--	--	--	IPR001478 [PDZ domain]	0
A0A6B0R459	Ribosome maturation protein SBDS	E5288_WYG009566	2614.6	2091.7	2077.1	3434.1	3237	3691.4	0.65461	0.00563962	-0.611292	down	1	Biological Process:ribosome biogenesis (GO:0042254)	ribosome maturation protein SDO1	--	ko03008 Ribosome biogenesis in eukaryotes	Ribosome maturation protein Sdo1	J	Translation, ribosomal structure and biogenesis ;	IPR018978 [Ribosome maturation protein SBDS, C-terminal] ; IPR019783[Ribosome maturation protein SBDS, N-terminal]	0
L8HV24	Ribosomal RNA processing protein 1-like protein B (Fragment)	M91_12140	255.2	280.4	279.1	225.6	213	201.4	1.27297	0.00566103	0.348197	up	1	Biological Process:rRNA processing (GO:0006364)	ribosomal RNA-processing protein 1	--	--	--	--	--	IPR010301 [Nucleolar, Nop52]	0
A0A6B0RF57	DNA-directed RNA polymerase subunit beta	E5288_WYG008360	5737.3	5968.7	6169.6	4963	4972.9	4440	1.24344	0.00567214	0.314339	up	3	Molecular Function:DNA binding (GO:0003677),Molecular Function:DNA-directed 5'-3' RNA polymerase activity (GO:0003899),Biological Process:vesicle-mediated transport (GO:0016192)	DNA-directed RNA polymerase II subunit RPB2	2.7.7.6	ko00230 Purine metabolism ko00240 Pyrimidine metabolism ko01100 Metabolic pathways ko03020 RNA polymerase ko05016 Huntington's disease ko05169 Epstein-Barr virus infection	DNA-directed RNA polymerase, beta subunit/140 kD subunit	K	Transcription ;	IPR007120 [DNA-directed RNA polymerase, subunit 2, domain 6] ; IPR007305[Vesicle transport protein, Got1/SFT2-like] ; IPR007641[RNA polymerase Rpb2, domain 7] ; IPR007642[RNA polymerase Rpb2, domain 2] ; IPR007644[RNA polymerase, beta subunit, protrusion] ; IPR007645[RNA polymerase Rpb2, domain 3] ; IPR007646[RNA polymerase Rpb2, domain 4] ; IPR007647[RNA polymerase Rpb2, domain 5]	3
L8J2T9	Protein flightless-1-like protein (Fragment)	M91_05532	254.7	228.4	290.9	162.9	149.8	160.5	1.63567	0.00568303	0.709883	up	1	Molecular Function:protein binding (GO:0005515)	--	--	--	Leucine-rich repeat (LRR) protein	K	Transcription ;	IPR001611 [Leucine-rich repeat] ; IPR007123[Gelsolin-like domain] ; IPR025875[Leucine rich repeat 4]	0
L8ID78	Coiled-coil domain-containing protein 72	M91_13362	1649.3	1249.7	1319.2	2755.7	2965.4	2290.5	0.526512	0.00571702	-0.925463	down	--	--	--	--	--	--	--	--	IPR015157 [Translation machinery associated TMA7]	0
A0A6B0RY13	Homeobox domain-containing protein	E5288_WYG002878	485.7	388.9	470.6	618.3	625.9	601.4	0.728869	0.00571758	-0.456269	down	2	Molecular Function:DNA binding (GO:0003677),Cellular Component:nucleus (GO:0005634)	pre-B-cell leukemia transcription factor 1	--	ko05202 Transcriptional misregulation in cancer	--	--	--	IPR001356 [Homeobox domain] ; IPR005542[PBX]	0
A0A6B0S660	Chloride channel protein	E5288_WYG002988	379.6	363.7	392.5	270.3	269.2	270.2	1.40274	0.00575088	0.488249	up	4	Molecular Function:voltage-gated chloride channel activity (GO:0005247),Biological Process:chloride transport (GO:0006821),Cellular Component:membrane (GO:0016020),Biological Process:transmembrane transport (GO:0055085)	chloride channel 3/4/5	--	--	Nucleotide-binding universal stress protein, UspA family	T	Signal transduction mechanisms ;	IPR000644 [CBS domain] ; IPR001807[Chloride channel, voltage gated]	11
L8HZU2	DIS3-like exonuclease 2 (Fragment)	M91_16739	385	386.1	396.3	310.4	330	278.7	1.27016	0.00575305	0.345005	up	--	--	DIS3-like exonuclease 2	3.1.13.-	--	Exoribonuclease R	K	Transcription ;	IPR033771 [Rrp44-like cold shock domain]	0
A0A6B0R2L9	ADP-ribosylation factor-like protein 6	E5288_WYG012527	454.5	504	471.6	385.6	392.1	403.5	1.21072	0.00577913	0.275863	up	4	Molecular Function:protein kinase activity (GO:0004672),Molecular Function:protein binding (GO:0005515),Molecular Function:GTP binding (GO:0005525),Biological Process:protein phosphorylation (GO:0006468)	Eph receptor A3	2.7.10.1	ko04360 Axon guidance	GTPase SAR1 family domain	R	General function prediction only ;	IPR001090 [Ephrin receptor ligand binding domain] ; IPR001245[Serine-threonine/tyrosine-protein kinase catalytic domain] ; IPR001660[Sterile alpha motif domain] ; IPR003961[Fibronectin type III] ; IPR006689[Small GTPase superfamily, ARF/SAR type]	2
L8J247	Box C/D snoRNA protein 1	M91_00764	821.5	759.4	777.5	664.8	656	601.5	1.22686	0.00579494	0.294975	up	--	--	--	--	--	--	--	--	IPR007529 [Zinc finger, HIT-type]	0
A0A6B0S8B7	Protein kinase domain-containing protein	E5288_WYG018470	772.2	704.9	773.3	942.4	885.5	890.4	0.82787	0.00580089	-0.272523	down	3	Molecular Function:protein kinase activity (GO:0004672),Molecular Function:ATP binding (GO:0005524),Biological Process:protein phosphorylation (GO:0006468)	serine/threonine-protein kinase 24/25/MST4	2.7.11.1	--	Serine/threonine protein kinase	T	Signal transduction mechanisms ;	IPR000719 [Protein kinase domain]	0
L8ITE0	Vacuolar protein sorting-associated protein 35 (Fragment)	M91_08257	90.3	82.8	84.6	70.5	59	62.5	1.34219	0.00584594	0.424586	up	3	Molecular Function:protein transporter activity (GO:0008565),Biological Process:protein transport (GO:0015031),Cellular Component:retromer complex (GO:0030904)	vacuolar protein sorting-associated protein 35	--	ko04144 Endocytosis	--	--	--	IPR005378 [Vacuolar protein sorting-associated protein 35]	0
L8HPP7	Cysteine-rich protein 1	M91_00382	227.9	212.7	240.9	342.9	315.7	388.5	0.650845	0.00585692	-0.619614	down	1	Molecular Function:zinc ion binding (GO:0008270)	--	--	--	--	--	--	IPR001781 [Zinc finger, LIM-type]	0
L8I5G7	Myosin light chain 6B	E5288_WYG018369	175.5	198.1	191.9	147.6	144.1	127.7	1.34835	0.00591315	0.4312	up	1	Molecular Function:calcium ion binding (GO:0005509)	myosin light chain 6	--	ko04270 Vascular smooth muscle contraction ko04530 Tight junction ko04921 Oxytocin signaling pathway	Ca2+-binding protein, EF-hand superfamily	T	Signal transduction mechanisms ;	IPR002048 [EF-hand domain]	0
L8IK19	GrpE protein homolog (Fragment)	M91_14215	240.1	254.2	232	209.4	197.8	196.5	1.20308	0.00598294	0.266734	up	4	Molecular Function:adenyl-nucleotide exchange factor activity (GO:0000774),Biological Process:protein folding (GO:0006457),Molecular Function:protein homodimerization activity (GO:0042803),Molecular Function:chaperone binding (GO:0051087)	molecular chaperone GrpE	--	--	Molecular chaperone GrpE (heat shock protein)	O	Posttranslational modification, protein turnover, chaperones ;	IPR000740 [GrpE nucleotide exchange factor]	0
L8IUX8	Non-specific serine/threonine protein kinase (Fragment)	M91_04671	475.8	542.1	481.3	338.1	369.1	289.3	1.50447	0.00599074	0.589251	up	6	Molecular Function:protein kinase activity (GO:0004672),Molecular Function:protein binding (GO:0005515),Molecular Function:ATP binding (GO:0005524),Molecular Function:GTP binding (GO:0005525),Biological Process:protein phosphorylation (GO:0006468),Biological Process:small GTPase mediated signal transduction (GO:0007264)	leucine-rich repeat kinase 2	2.7.11.1	ko05012 Parkinson's disease	Leucine-rich repeat (LRR) protein	K	Transcription ;	IPR000719 [Protein kinase domain] ; IPR001611[Leucine-rich repeat] ; IPR013684[Mitochondrial Rho-like] ; IPR025875[Leucine rich repeat 4] ; IPR032171[C-terminal of Roc (COR) domain]	0
A0A6B0RS44	COMM domain-containing protein 1	E5288_WYG011813	351.1	297.1	292.9	461.6	428.4	417.4	0.719826	0.00602395	-0.474281	down	--	--	--	--	--	--	--	--	IPR017920 [COMM domain] ; IPR033776[COMMD1 N-terminal domain]	0
A0A6B0RBZ4	Nuclear transcription factor Y subunit	E5288_WYG011326	38.8	39.4	40.9	55.8	53.1	48	0.759082	0.00602588	-0.397672	down	--	--	nuclear transcription factor Y, alpha	--	ko04612 Antigen processing and presentation ko05152 Tuberculosis	--	--	--	IPR001289 [Nuclear transcription factor Y subunit A]	0
L8I1F2	SH3 domain-binding glutamic acid-rich-like protein	M91_03487	612.5	544.4	564.1	765.1	712.9	815.7	0.750316	0.00602606	-0.41443	down	--	--	--	--	--	--	--	--	IPR006993 [SH3-binding, glutamic acid-rich protein]	0
A0A6B0R3E9	TCTP domain-containing protein	E5288_WYG016678	615.1	633.5	596	870	859	1034.3	0.667535	0.00606215	-0.583084	down	--	--	--	--	--	--	--	--	IPR018105 [Translationally controlled tumour protein]	0
L8IA85	Small nuclear ribonucleoprotein Sm D2 (Fragment)	SNRPD2	3771.5	3848.3	3972.5	3327.7	3243.2	2942.9	1.21847	0.00607024	0.285073	up	--	--	small nuclear ribonucleoprotein D2	--	ko03040 Spliceosome	--	--	--	IPR001163 [LSM domain, eukaryotic/archaea-type]	0
A0A6B0QUB3	Protein-tyrosine sulfotransferase	E5288_WYG005943	618.1	595.6	643.3	508.3	505.8	444.2	1.2734	0.00609505	0.348686	up	--	--	protein-tyrosine sulfotransferase	2.8.2.20	--	Uncharacterized membrane-anchored protein	S	Function unknown ;	--	1
L8HW21	ADA3 homolog	M91_07190	315.3	305.4	291.2	229.8	232.4	185.9	1.40704	0.00613535	0.492659	up	--	--	transcriptional adapter 3	--	ko05165 Human papillomavirus infection	--	--	--	IPR019340 [Histone acetyltransferases subunit 3]	0
L8IMK9	VPS35 endosomal protein-sorting factor-like (Fragment)	M91_21205	376.6	281.4	336.6	517.7	483	476.3	0.673392	0.00615586	-0.570481	down	--	--	--	--	--	--	--	--	--	1
A0A6B0RUW8	DNA ligase	E5288_WYG017512	2795.9	2517.9	2659.7	3159.1	3182.7	3403.8	0.818164	0.00616885	-0.289538	down	5	Molecular Function:DNA binding (GO:0003677),Molecular Function:DNA ligase (ATP) activity (GO:0003910),Molecular Function:ATP binding (GO:0005524),Biological Process:DNA repair (GO:0006281),Biological Process:DNA recombination (GO:0006310)	--	--	ko03030 DNA replication ko03410 Base excision repair ko03420 Nucleotide excision repair ko03430 Mismatch repair	ATP-dependent DNA ligase	L	Replication, recombination and repair ;	IPR012308 [DNA ligase, ATP-dependent, N-terminal] ; IPR012309[DNA ligase, ATP-dependent, C-terminal] ; IPR012310[DNA ligase, ATP-dependent, central]	0
A0A6B0RDZ1	Transmembrane protein 258	E5288_WYG017005	284.4	300.3	273	418.6	395.9	485.2	0.659922	0.00620008	-0.599634	down	--	--	--	--	--	--	--	--	IPR007915 [Transmembrane protein 258]	2
A0A6B0S669	Beclin-1	E5288_WYG011727	404.1	414.4	459	336.4	326	300.9	1.32617	0.00620976	0.407266	up	1	Biological Process:autophagy (GO:0006914)	beclin	--	ko04136 Autophagy - other ko04137 Mitophagy - animal ko04140 Autophagy - animal ko04215 Apoptosis - multiple species ko04371 Apelin signaling pathway ko05167 Kaposi's sarcoma-associated herpesvirus infection	--	--	--	IPR007243 [Atg6/Beclin] ; IPR029318[Beclin-1, BH3 domain]	0
L8HTZ2	Protein YIF1B (Fragment)	M91_17436	498.1	559.5	464.3	727.8	661.6	755.8	0.709444	0.0062274	-0.495239	down	--	--	protein transport protein YIF1	--	--	--	--	--	IPR005578 [Yif1 family]	4
L8J1R4	RNA-binding protein FUS (Fragment)	M91_19514	2002.1	1909.1	1682.7	2775.3	2451.3	2522.7	0.721859	0.00625373	-0.470212	down	2	Molecular Function:nucleic acid binding (GO:0003676),Molecular Function:zinc ion binding (GO:0008270)	RNA-binding protein FUS	--	ko05202 Transcriptional misregulation in cancer	RNA recognition motif (RRM) domain	J	Translation, ribosomal structure and biogenesis ;	IPR000504 [RNA recognition motif domain] ; IPR001876[Zinc finger, RanBP2-type]	0
A0A6B0S1D6	Calcium-activated neutral proteinase small subunit	E5288_WYG020188	2121.4	2093.1	2244.3	2539.3	2626.2	2828.1	0.807996	0.00626816	-0.307579	down	1	Molecular Function:calcium ion binding (GO:0005509)	calpain, small subunit 1	--	--	--	--	--	IPR002048 [EF-hand domain]	0
A0A6B0R548	Gamma-secretase subunit PEN-2	E5288_WYG014530	160.3	146.4	149.6	195.3	213.7	187.2	0.765347	0.00633028	-0.385814	down	2	Biological Process:cell cycle (GO:0007049),Cellular Component:transcriptional repressor complex (GO:0017053)	protein lin-37	--	ko04218 Cellular senescence	--	--	--	IPR019379 [Gamma-secretase aspartyl protease complex, presenilin enhancer-2 subunit] ; IPR028226[Protein LIN37]	2
L8HWX3	39S ribosomal protein L51, mitochondrial	E5288_WYG002196	102.4	118.7	105.3	135.3	149.3	149.3	0.752247	0.00639294	-0.410722	down	1	Molecular Function:structural constituent of ribosome (GO:0003735)	large subunit ribosomal protein L51	--	--	--	--	--	IPR019373 [Ribosomal protein L51, mitochondrial]	0
A0A6B0RDI8	RRM domain-containing protein	E5288_WYG011348	3105.2	3166.6	3047.4	2628	2677.9	2356.3	1.21626	0.0064007	0.282447	up	1	Molecular Function:nucleic acid binding (GO:0003676)	splicing factor, arginine/serine-rich 3	--	ko03040 Spliceosome ko05168 Herpes simplex infection	RNA recognition motif (RRM) domain	J	Translation, ribosomal structure and biogenesis ;	IPR000504 [RNA recognition motif domain]	0
A0A6B0RFJ3	FIP1-like 1 protein	E5288_WYG008351	161.4	163.3	172	134.2	138.8	119.6	1.26516	0.00641609	0.339315	up	--	--	pre-mRNA 3'-end-processing factor FIP1	--	ko03015 mRNA surveillance pathway	--	--	--	IPR007854 [Pre-mRNA polyadenylation factor Fip1]	0
A0A6B0S444	40S ribosomal protein S3	E5288_WYG018022	6593.4	7265.6	7094	5998	5629.1	5606.9	1.21579	0.00649842	0.281899	up	1	Molecular Function:RNA binding (GO:0003723)	small subunit ribosomal protein S3e	--	ko03010 Ribosome	Ribosomal protein S3	J	Translation, ribosomal structure and biogenesis ;	IPR004044 [K Homology domain, type 2]	0
L8J5I0	40S ribosomal protein S2	M91_08740	981.6	1229.9	1220.1	750.8	670.5	686.8	1.62782	0.00650546	0.702938	up	4	Molecular Function:RNA binding (GO:0003723),Molecular Function:structural constituent of ribosome (GO:0003735),Cellular Component:ribosome (GO:0005840),Biological Process:translation (GO:0006412)	small subunit ribosomal protein S2e	--	ko03010 Ribosome	Ribosomal protein S5	J	Translation, ribosomal structure and biogenesis ;	IPR005324 [Ribosomal protein S5, C-terminal] ; IPR013810[Ribosomal protein S5, N-terminal]	0
L8IHA9	ADP-ribosylation factor 3	E5288_WYG008595	205.6	377.8	264.3	703.8	1041.4	1051.1	0.303151	0.00650868	-1.72189	down	1	Molecular Function:GTP binding (GO:0005525)	ADP-ribosylation factor 3	--	ko04144 Endocytosis	GTPase SAR1 family domain	R	General function prediction only ;	IPR006689 [Small GTPase superfamily, ARF/SAR type]	0
L8HN38	DnaJ-like protein subfamily B member 11	M91_05076	2125.9	1942	2047.2	1630.7	1687.1	1464.3	1.27875	0.00653057	0.354732	up	--	--	DnaJ homolog subfamily B member 11	--	ko04141 Protein processing in endoplasmic reticulum	DnaJ-class molecular chaperone with C-terminal Zn finger domain	O	Posttranslational modification, protein turnover, chaperones ;	IPR001623 [DnaJ domain] ; IPR002939[Chaperone DnaJ, C-terminal]	1
L8I1G5	Nuclear respiratory factor 1	M91_00889	274.7	271.1	280.7	340.2	351.3	313.8	0.822143	0.00653059	-0.282539	down	--	--	nuclear respiratory factor 1	--	ko04371 Apelin signaling pathway ko05016 Huntington's disease	--	--	--	IPR019525 [Nuclear respiratory factor 1, NLS/DNA-binding, dimerisation domain]	0
L8I086	40S ribosomal protein S26 (Fragment)	M91_07253	2276.3	2518.9	2321.6	1918.8	1879.4	1678.8	1.2994	0.00653606	0.377843	up	4	Molecular Function:structural constituent of ribosome (GO:0003735),Cellular Component:intracellular (GO:0005622),Cellular Component:ribosome (GO:0005840),Biological Process:translation (GO:0006412)	small subunit ribosomal protein S26e	--	ko03010 Ribosome	Ribosomal protein S26	J	Translation, ribosomal structure and biogenesis ;	IPR000892 [Ribosomal protein S26e]	0
L8I0G3	TBC1 domain family member 17 (Fragment)	M91_17564	566.6	498.2	519.3	643.2	664.2	707.5	0.786193	0.00658783	-0.347045	down	--	--	TBC1 domain family member 17	--	ko04137 Mitophagy - animal	--	--	--	IPR000195 [Rab-GTPase-TBC domain] ; IPR021935[Domain of unknown function DUF3548]	0
L8HPZ7	Collagen alpha-1(VII) chain	M91_16947	4846.3	4120.9	4411.8	5907	6016.6	5511	0.767382	0.00658813	-0.381983	down	2	Molecular Function:serine-type endopeptidase inhibitor activity (GO:0004867),Molecular Function:protein binding (GO:0005515)	collagen, type VII, alpha	--	ko04974 Protein digestion and absorption	Autotransporter adhesin	UW	Intracellular trafficking, secretion, and vesicular transport ; Extracellular structures ;	IPR002035 [von Willebrand factor, type A] ; IPR002223[Pancreatic trypsin inhibitor Kunitz domain] ; IPR003961[Fibronectin type III] ; IPR008160[Collagen triple helix repeat]	0
L8IAN0	Serine/threonine-protein phosphatase 2A 56 kDa regulatory subunit delta isoform (Fragment)	M91_00710	2156.2	1990.7	2249.5	1755.7	1737.3	1712.5	1.22878	0.00662652	0.297223	up	3	Cellular Component:protein phosphatase type 2A complex (GO:0000159),Biological Process:signal transduction (GO:0007165),Molecular Function:protein phosphatase regulator activity (GO:0019888)	serine/threonine-protein phosphatase 2A regulatory subunit B'	--	ko03015 mRNA surveillance pathway ko04071 Sphingolipid signaling pathway ko04114 Oocyte meiosis ko04151 PI3K-Akt signaling pathway ko04152 AMPK signaling pathway ko04261 Adrenergic signaling in cardiomyocytes ko04728 Dopaminergic synapse ko05165 Human papillomavirus infection	--	--	--	IPR002554 [Protein phosphatase 2A, regulatory B subunit, B56]	0
L8I2Y3	Zinc finger protein RFP (Fragment)	M91_14295	284.1	291.5	302.9	229.5	228.6	231.1	1.27467	0.00665161	0.35012	up	3	Molecular Function:protein binding (GO:0005515),Cellular Component:intracellular (GO:0005622),Molecular Function:zinc ion binding (GO:0008270)	tripartite motif-containing protein 27	2.3.2.27	--	--	--	--	IPR000315 [B-box-type zinc finger] ; IPR003877[SPRY domain] ; IPR006574[SPRY-associated]	0
L8ISW2	LIM domain only protein 7 (Fragment)	M91_15799	878.8	881.1	787.4	1020.2	1048.2	1110.4	0.80134	0.00668698	-0.319513	down	1	Molecular Function:zinc ion binding (GO:0008270)	F-box protein 20	--	ko04520 Adherens junction	--	--	--	IPR001781 [Zinc finger, LIM-type] ; IPR031865[Domain of unknown function DUF4757]	0
L8IT72	Ubiquitinyl hydrolase 1	M91_16537	2240.7	2604.3	2386	1889.5	1712.5	1811.6	1.33571	0.00670222	0.417607	up	--	--	deubiquitinating protein VCIP135	3.4.19.12	--	--	--	--	IPR003323 [OTU domain]	0
L8HMW2	Thymidine kinase	M91_08209	791.9	751.7	813.5	680.1	652.2	611.7	1.2125	0.00686675	0.277985	up	2	Molecular Function:thymidine kinase activity (GO:0004797),Molecular Function:ATP binding (GO:0005524)	thymidine kinase	2.7.1.21	ko00240 Pyrimidine metabolism ko00983 Drug metabolism - other enzymes ko01100 Metabolic pathways	Thymidine kinase	F	Nucleotide transport and metabolism ;	IPR001267 [Thymidine kinase]	0
A0A6B0R414	Protein kinase domain-containing protein	E5288_WYG002448	109.4	135	114.2	70.1	78.8	79.9	1.56731	0.00687258	0.648288	up	3	Molecular Function:protein kinase activity (GO:0004672),Molecular Function:ATP binding (GO:0005524),Biological Process:protein phosphorylation (GO:0006468)	CDC-like kinase	2.7.12.1	--	Serine/threonine protein kinase	T	Signal transduction mechanisms ;	IPR000719 [Protein kinase domain]	0
L8IC72	Cytoskeleton-associated protein 5	M91_11655	15082	13066.3	13797.5	17221.5	17472.2	16793.8	0.814679	0.00689942	-0.295696	down	--	--	cytoskeleton-associated protein 5	--	--	--	--	--	IPR024395 [CLASP N-terminal domain]	0
L8I301	Actin-depolymerizing factor (Fragment)	M91_08333	3872.8	3744.6	3799.1	4583.5	4770.1	5273.1	0.780525	0.00691692	-0.357484	down	2	Molecular Function:actin binding (GO:0003779),Cellular Component:intracellular (GO:0005622)	destrin (actin-depolymerizing factor)	--	--	--	--	--	IPR002108 [Actin-depolymerising factor homology domain]	0
L8I399	Glutathione-dependent dehydroascorbate reductase	M91_18615	59.2	53.2	51.8	66.8	73.5	69.7	0.781905	0.00691851	-0.354935	down	1	Molecular Function:protein binding (GO:0005515)	glutathione S-transferase	2.5.1.18	ko00480 Glutathione metabolism ko00980 Metabolism of xenobiotics by cytochrome P450 ko00982 Drug metabolism - cytochrome P450 ko01524 Platinum drug resistance ko05200 Pathways in cancer ko05204 Chemical carcinogenesis ko05225 Hepatocellular carcinoma ko05418 Fluid shear stress and atherosclerosis	Glutathione S-transferase	O	Posttranslational modification, protein turnover, chaperones ;	IPR004045 [Glutathione S-transferase, N-terminal] ; IPR004046[Glutathione S-transferase, C-terminal]	0
L8I022	Filamin-A	M91_05428	2535.4	2804.1	2364.6	3983.6	3804.4	4743.1	0.614798	0.00693441	-0.701815	down	1	Molecular Function:protein binding (GO:0005515)	filamin	--	ko04010 MAPK signaling pathway ko04510 Focal adhesion ko05132 Salmonella infection ko05205 Proteoglycans in cancer	Autotransporter translocation and assembly factor TamB	U	Intracellular trafficking, secretion, and vesicular transport ;	IPR001715 [Calponin homology domain] ; IPR017868[Filamin/ABP280 repeat-like]	0
A0A6B0SIM5	Myotubularin	E5288_WYG002659	647	609	650.7	536.7	538.5	482	1.22444	0.00697151	0.292124	up	--	--	--	--	ko00562 Inositol phosphate metabolism ko01100 Metabolic pathways ko04070 Phosphatidylinositol signaling system	--	--	--	IPR004182 [GRAM domain] ; IPR010569[Myotubularin-like phosphatase domain]	0
L8IN67	Son of sevenless-like protein 1 (Fragment)	M91_04050	195.5	163.5	161.6	228	242.9	231.5	0.741173	0.00698072	-0.432118	down	5	Molecular Function:DNA binding (GO:0003677),Molecular Function:guanyl-nucleotide exchange factor activity (GO:0005085),Molecular Function:Rho guanyl-nucleotide exchange factor activity (GO:0005089),Biological Process:small GTPase mediated signal transduction (GO:0007264),Biological Process:regulation of Rho protein signal transduction (GO:0035023)	son of sevenless	--	ko01521 EGFR tyrosine kinase inhibitor resistance ko01522 Endocrine resistance ko04010 MAPK signaling pathway ko04012 ErbB signaling pathway ko04014 Ras signaling pathway ko04062 Chemokine signaling pathway ko04068 FoxO signaling pathway ko04072 Phospholipase D signaling pathway ko04150 mTOR signaling pathway ko04151 PI3K-Akt signaling pathway ko04510 Focal adhesion ko04540 Gap junction ko04630 J…	Anaerobic ribonucleoside-triphosphate reductase	F	Nucleotide transport and metabolism ;	IPR000219 [Dbl homology (DH) domain] ; IPR000651[Ras-like guanine nucleotide exchange factor, N-terminal] ; IPR001849[Pleckstrin homology domain] ; IPR001895[Ras guanine-nucleotide exchange factors catalytic domain] ; IPR007125[Histone H2A/H2B/H3]	0
L8I3F8	Aldehyde dehydrogenase	M91_14047	118.2	120.6	125.8	165.2	168	145.4	0.761805	0.0070061	-0.392506	down	3	Biological Process:metabolic process (GO:0008152),Molecular Function:oxidoreductase activity (GO:0016491),Biological Process:oxidation-reduction process (GO:0055114)	aldehyde dehydrogenase (NAD(P)+)	1.2.1.5	ko00010 Glycolysis / Gluconeogenesis ko00340 Histidine metabolism ko00350 Tyrosine metabolism ko00360 Phenylalanine metabolism ko00410 beta-Alanine metabolism ko00980 Metabolism of xenobiotics by cytochrome P450 ko00982 Drug metabolism - cytochrome P450 ko01100 Metabolic pathways ko05204 Chemical carcinogenesis	Acyl-CoA reductase or other NAD-dependent aldehyde dehydrogenase	C	Energy production and conversion ;	IPR015590 [Aldehyde dehydrogenase domain]	0
L8J218	ATP synthase F1 subunit alpha	M91_17182	168.3	152.4	172	135.8	130.5	131.2	1.2395	0.00704521	0.309755	up	4	Molecular Function:ATP binding (GO:0005524),Biological Process:ATP synthesis coupled proton transport (GO:0015986),Biological Process:proton transport (GO:0015992),Biological Process:ATP metabolic process (GO:0046034)	F-type H+-transporting ATPase subunit alpha	--	ko00190 Oxidative phosphorylation ko01100 Metabolic pathways ko05010 Alzheimer's disease ko05012 Parkinson's disease ko05016 Huntington's disease	FoF1-type ATP synthase, alpha subunit	C	Energy production and conversion ;	IPR000194 [ATPase, F1/V1/A1 complex, alpha/beta subunit, nucleotide-binding domain] ; IPR000793[ATP synthase, alpha subunit, C-terminal] ; IPR004100[ATPase, F1/V1/A1 complex, alpha/beta subunit, N-terminal domain]	0
A0A6B0RRE4	BZIP domain-containing protein	E5288_WYG016003	336.3	280.7	296.9	409	386.8	390.7	0.770249	0.00705893	-0.376604	down	1	Molecular Function:sequence-specific DNA binding (GO:0043565)	fos-like antigen 1	--	ko04310 Wnt signaling pathway ko04380 Osteoclast differentiation ko04657 IL-17 signaling pathway ko05166 HTLV-I infection	--	--	--	IPR004827 [Basic-leucine zipper domain]	0
A0A6B0S518	Glutathione transferase	E5288_WYG019093	21	22	22.9	15.6	12.1	16.4	1.49433	0.00707009	0.5795	up	1	Molecular Function:protein binding (GO:0005515)	glutathione S-transferase	2.5.1.18	ko00480 Glutathione metabolism ko00980 Metabolism of xenobiotics by cytochrome P450 ko00982 Drug metabolism - cytochrome P450 ko01524 Platinum drug resistance ko05200 Pathways in cancer ko05204 Chemical carcinogenesis ko05225 Hepatocellular carcinoma ko05418 Fluid shear stress and atherosclerosis	Glutathione S-transferase	O	Posttranslational modification, protein turnover, chaperones ;	IPR004045 [Glutathione S-transferase, N-terminal] ; IPR004046[Glutathione S-transferase, C-terminal]	0
A0A6B0S7Q2	Glutathione transferase	E5288_WYG013830	73	72.2	67.1	82.6	90.2	92.2	0.801132	0.00708888	-0.319888	down	1	Molecular Function:protein binding (GO:0005515)	glutathione S-transferase	2.5.1.18	ko00480 Glutathione metabolism ko00980 Metabolism of xenobiotics by cytochrome P450 ko00982 Drug metabolism - cytochrome P450 ko01524 Platinum drug resistance ko05200 Pathways in cancer ko05204 Chemical carcinogenesis ko05225 Hepatocellular carcinoma ko05418 Fluid shear stress and atherosclerosis	Glutathione S-transferase	O	Posttranslational modification, protein turnover, chaperones ;	IPR004045 [Glutathione S-transferase, N-terminal] ; IPR004046[Glutathione S-transferase, C-terminal]	0
A0A6B0QYJ4	Sodium/potassium-transporting ATPase subunit beta-1-interacting protein	E5288_WYG006392	182.4	157.7	181.3	134.6	132.7	128.8	1.31633	0.00712168	0.396526	up	--	--	E3 ubiquitin-protein ligase RNF217	2.3.2.27	--	--	--	--	IPR002867 [IBR domain] ; IPR007327[Tumour protein D52] ; IPR008516[Na,K-Atpase Interacting protein]	3
A0A6B0S999	40S ribosomal protein S9	E5288_WYG015635	1190	1480.4	1299.3	864.4	798.2	623.6	1.73637	0.0072116	0.796078	up	3	Molecular Function:RNA binding (GO:0003723),Cellular Component:intracellular (GO:0005622),Molecular Function:rRNA binding (GO:0019843)	small subunit ribosomal protein S9e	--	ko03010 Ribosome	Ribosomal protein S4 or related protein	J	Translation, ribosomal structure and biogenesis ;	IPR001912 [Ribosomal protein S4/S9, N-terminal] ; IPR002942[RNA-binding S4 domain]	0
A0A6B0R554	HMG box transcription factor 1	E5288_WYG014446	47.2	48.2	52.2	33.8	40.4	35.9	1.3406	0.00722373	0.422878	up	2	Molecular Function:RNA binding (GO:0003723),Molecular Function:protein binding (GO:0005515)	HMG box transcription factor 1	--	--	--	--	--	IPR003652 [Ataxin, AXH domain] ; IPR009071[High mobility group box domain]	0
A0A6B0S2L0	H15 domain-containing protein	E5288_WYG018276	3352	4085.6	3366.3	2241.5	2193.3	1621.7	1.78385	0.00724175	0.834996	up	4	Cellular Component:nucleosome (GO:0000786),Molecular Function:DNA binding (GO:0003677),Cellular Component:nucleus (GO:0005634),Biological Process:nucleosome assembly (GO:0006334)	histone H1/5	--	--	--	--	--	IPR005818 [Linker histone H1/H5, domain H15]	0
A0A6B0QY75	G-patch domain-containing protein	E5288_WYG004761	58.2	53.7	48.4	38.1	36.1	30.2	1.53544	0.0072594	0.618653	up	1	Molecular Function:nucleic acid binding (GO:0003676)	G patch domain-containing protein 2	--	--	--	--	--	IPR000467 [G-patch domain]	0
A0A6B0RAU2	Succinate--CoA ligase [GDP-forming] subunit beta, mitochondrial	SUCLG2	3136.5	2899.9	2822.7	3568.7	3690.7	3429.1	0.828844	0.00726803	-0.270827	down	2	Molecular Function:catalytic activity (GO:0003824),Biological Process:metabolic process (GO:0008152)	--	--	ko00020 Citrate cycle (TCA cycle) ko00640 Propanoate metabolism ko01100 Metabolic pathways ko01200 Carbon metabolism	Succinyl-CoA synthetase, beta subunit	C	Energy production and conversion ;	IPR005811 [ATP-citrate lyase/succinyl-CoA ligase] ; IPR013650[ATP-grasp fold, succinyl-CoA synthetase-type]	0
A0A6B0RCP3	Non-specific serine/threonine protein kinase	E5288_WYG008777	227.9	221.6	208.8	187.2	178	165.4	1.24067	0.00731246	0.311121	up	4	Molecular Function:protein kinase activity (GO:0004672),Molecular Function:protein serine/threonine kinase activity (GO:0004674),Molecular Function:ATP binding (GO:0005524),Biological Process:protein phosphorylation (GO:0006468)	serine/threonine-protein kinase OSR1/STK39	2.7.11.1	--	Serine/threonine protein kinase	T	Signal transduction mechanisms ;	IPR000719 [Protein kinase domain] ; IPR024678[Serine/threonine-protein kinase OSR1/WNK, CCT domain]	0
A0A6B0RCB3	UBC core domain-containing protein	E5288_WYG013118	616.4	603.5	578.9	501.1	511.5	448.4	1.23121	0.00736915	0.300079	up	--	--	transmembrane protein 189	--	--	Sterol desaturase/sphingolipid hydroxylase, fatty acid hydroxylase superfamily	I	Lipid transport and metabolism ;	IPR000608 [Ubiquitin-conjugating enzyme E2] ; IPR019547[B domain of TMEM189, localisation domain]	0
L8I5M5	Activating signal cointegrator 1 complex subunit 3	M91_01299	5436.2	5763.1	5736.8	4947.6	4675.5	4378.9	1.20955	0.0073874	0.274469	up	2	Molecular Function:nucleic acid binding (GO:0003676),Molecular Function:ATP binding (GO:0005524)	activating signal cointegrator complex subunit 3	3.6.4.12	--	Replicative superfamily II helicase	L	Replication, recombination and repair ;	IPR001650 [Helicase, C-terminal] ; IPR004179[Sec63 domain] ; IPR011545[DEAD/DEAH box helicase domain]	0
L8HLD8	Laminin subunit beta-1 (Fragment)	M91_17804	5915.7	5357.9	5769.1	6911.5	7182.4	6580	0.824358	0.00740313	-0.278657	down	--	--	laminin, beta 1	--	ko04151 PI3K-Akt signaling pathway ko04510 Focal adhesion ko04512 ECM-receptor interaction ko05145 Toxoplasmosis ko05146 Amoebiasis ko05165 Human papillomavirus infection ko05200 Pathways in cancer ko05222 Small cell lung cancer	Chromosome segregation ATPase	D	Cell cycle control, cell division, chromosome partitioning ;	IPR002049 [Laminin EGF domain] ; IPR008211[Laminin, N-terminal]	0
[truncated: 509 more rows]

## Sheet: Table S3.3
Table S3.3. The enrichment pathways shared by differential metabolites and proteins in yak rumen epithelial cells treated with high concentration of short-chain fatty acids
Description	Ratio	Pvalue	Count	Type	ID
Glutathione metabolism	0.666667	0.213439	4	Met	Spermine; Spermidine; L-Ornithine; Glutathione
Glutathione metabolism	0.285714	0.711497	8	Prot	Ribonucleoside-diphosphate reductase,Glutathione transferase,Glutathione-dependent dehydroascorbate reductase,Glutamate--cysteine ligase,Glutathione transferase,Microsomal glutathione S-transferase 2,Glutathione transferase,Glutathione transferase
Alanine, aspartate and glutamate metabolism	0.6	0.384145	3	Met	Citric acid; L-Asparagine; Fumaric acid
[truncated: 49 more rows]

## Sheet: Table S3.4
Table S3.4. Integrated analysis of differential metabolites and proteins in yak rumen epithelial cells treated with high concentration of short-chain fatty acids
[truncated: 128,502 more rows]
