# Supplementary material for: Metabolomics and proteomics insights into subacute ruminal acidosis etiology and inhibition of proliferation of yak rumen epithelial cells in vitro
Source: BMC Genomics. 2024 Apr 22;25:394. doi: 10.1186/s12864-024-10242-0 (PMC11036571; doi:10.1186/s12864-024-10242-0)
Supplement: Supplementary file 4 — Supplementary Material 4 [file 12864_2024_10242_MOESM4_ESM.xlsx]

## Sheet: Table S4.1
Table S4.1. The metabolites differentially regulated in yak rumen epithelialcells treated with low pH acidic environment
ID	Name	Formula	Molecular Weight	RT [min]	m/z	mzCloud_Results	mzVault_Results	MassList_Results	Aci_1	Aci_2	Aci_3	Aci_4	Aci_5	Aci_6	CONT_1	CONT_2	CONT_3	CONT_4	CONT_5	CONT_6	FC	log2FC	Pvalue	ROC	VIP	Up_Down
Com_467_pos	5-oxoproline	C5 H7 N O3	129.043	2.26	130.05	No results	No results	Full match	1.39991e+08	1.47459e+08	1.62146e+08	1.79048e+08	1.8954e+08	1.3883e+08	3.62456e+07	3.88336e+07	4.56629e+07	4.50854e+07	4.14571e+07	3.98134e+07	3.87302	1.95346	8.10538e-09	1	2.22552	up
Com_1924_pos	α-Lapachone	C15 H14 O3	264.072	4.871	265.079	Invalid mass	No results	No results	2.46619e+07	2.45114e+07	2.71824e+07	2.62744e+07	1.9528e+07	1.93549e+07	4.60843e+06	3.98718e+06	3.89019e+06	4.22361e+06	4.64733e+06	4.06767e+06	5.56603	2.47665	1.83474e-08	1	2.18738	up
Com_3337_neg	Hexadecanedioic acid	C16 H30 O4	286.214	7.8	285.207	Full match	No results	No results	2.26955e+06	2.23248e+06	2.48668e+06	2.69535e+06	3.38882e+06	1.85657e+06	570330	520995	531190	676323	642196	589052	4.2292	2.08038	6.76982e-07	1	2.17208	up
Com_1818_pos	Deoxyinosine	C10 H12 N4 O4	252.086	3.982	253.093	No results	No results	Full match	2.81078e+07	2.45516e+07	2.96313e+07	2.85388e+07	2.5597e+07	2.24944e+07	7.62148e+06	5.60256e+06	5.7166e+06	7.93591e+06	6.95002e+06	8.75276e+06	3.73235	1.90008	2.84022e-07	1	2.14856	up
Com_227_neg	4-Oxoproline	C5 H7 N O3	129.042	2.345	128.035	Full match	Full match	Full match	1.01019e+08	1.0553e+08	1.09628e+08	1.33774e+08	1.05383e+08	8.84719e+07	3.08235e+07	3.85206e+07	3.8533e+07	3.58612e+07	3.32797e+07	3.86026e+07	2.98583	1.57813	5.88037e-08	1	2.148	up
Com_4642_neg	Indole-3-lactic acid	C11 H11 N O3	205.074	5.701	204.066	Full match	No results	Full match	1.12621e+06	1.09199e+06	1.39897e+06	1.48492e+06	1.91645e+06	1.5359e+06	295824	207115	204559	307795	186264	225471	5.9946	2.58366	3.8488e-08	1	2.13411	up
Com_199_pos	Guanine	C5 H5 N5 O	134.023	1.749	152.057	Invalid mass	Invalid mass	No results	4.22987e+08	5.02668e+08	5.04362e+08	5.12895e+08	5.72398e+08	4.13727e+08	1.51223e+08	1.76403e+08	1.98066e+08	2.10433e+08	1.84547e+08	2.5062e+08	2.50069	1.32232	1.81154e-06	1	2.12479	up
Com_3793_neg	Tetradecanedioic acid	C14 H26 O4	258.183	7.076	257.176	Full match	No results	Full match	2.19261e+06	1.81324e+06	2.13729e+06	2.59142e+06	2.74364e+06	2.1284e+06	649148	776866	789657	627446	671086	731150	3.20505	1.68035	1.20483e-07	1	2.12162	up
Com_1880_neg	Pentadecanoic Acid	C15 H30 O2	288.23	7.282	287.222	Invalid mass	No results	No results	6.36437e+06	6.70261e+06	6.73036e+06	7.44699e+06	8.00482e+06	6.06473e+06	637734	737073	554743	682216	715973	623306	10.4564	3.38632	2.67984e-12	1	2.11903	up
Com_193_neg	Thymidine	C10 H14 N2 O5	242.09	4.92	241.083	Full match	No results	Full match	1.21249e+08	1.13023e+08	1.47037e+08	1.44278e+08	1.23428e+08	1.23436e+08	2.94421e+07	2.53798e+07	2.87469e+07	3.10857e+07	2.64621e+07	3.4185e+07	4.40641	2.1396	3.39402e-10	1	2.0959	up
Com_2319_neg	(R)-3-Hydroxy myristic acid	C14 H28 O3	244.203	7.275	243.196	Full match	No results	No results	3.07931e+06	5.0542e+06	6.327e+06	5.0576e+06	3.39502e+06	2.43767e+06	712748	913132	818132	594841	831785	957740	5.25037	2.39242	2.00925e-05	1	2.0905	up
Com_4244_pos	Tetranor-12(S)-HETE	C16 H26 O3	288.17	7.193	289.177	Invalid mass	No results	No results	7.53235e+06	8.1762e+06	5.88002e+06	6.30093e+06	8.46176e+06	4.80928e+06	1.41358e+06	1.61043e+06	1.31685e+06	1.70002e+06	1.53997e+06	1.7007e+06	4.43466	2.14882	1.20467e-06	1	2.06836	up
Com_3598_neg	3-[(methoxycarbonyl)amino]-2,2,3-trimethylbutanoic acid	C9 H17 N O4	203.115	5.774	202.108	Full match	No results	Full match	2.28643e+06	2.02948e+06	2.65149e+06	2.91957e+06	3.03086e+06	1.80151e+06	719614	687411	597045	764178	806213	854369	3.32353	1.73272	1.61157e-06	1	2.05225	up
Com_4807_neg	Glycolithocholic acid	C26 H43 N O4	433.318	8.123	432.311	No results	No results	Full match	1.86839e+06	1.76286e+06	1.58681e+06	1.26576e+06	1.4789e+06	1.40716e+06	76194.5	169643	71280.1	106930	129043	80228	14.7949	3.88703	5.99075e-07	1	2.03983	up
Com_1969_pos	Thymine	C5 H6 N2 O2	126.043	4.875	127.05	Full match	Full match	Full match	2.09517e+07	2.06998e+07	2.56698e+07	2.44811e+07	1.96794e+07	1.97994e+07	5.43487e+06	6.09907e+06	4.49931e+06	4.28454e+06	6.40202e+06	6.88163e+06	3.90701	1.96606	3.50578e-07	1	2.0392	up
Com_770_neg	(±)9-HpODE	C18 H32 O4	294.219	7.829	293.212	Invalid mass	No results	No match	2.59039e+07	2.61786e+07	2.45803e+07	2.41914e+07	2.64139e+07	2.02744e+07	552811	560796	563830	581836	591072	504457	43.9795	5.45876	8.62433e-13	1	2.03703	up
Com_3766_pos	1,7-bis(4-hydroxyphenyl)heptan-3-one	C19 H22 O3	336.108	6.062	337.115	Invalid mass	No results	No results	8.50682e+06	5.67954e+06	1.03209e+07	9.28791e+06	7.08192e+06	7.13079e+06	725814	576878	714552	620288	651588	617163	12.2899	3.6194	5.82822e-08	1	2.02409	up
Com_4998_pos	Spiculisporic Acid	C17 H28 O6	328.187	4.779	367.151	No results	No results	Full match	5.36628e+06	5.89399e+06	6.05998e+06	6.00745e+06	6.6142e+06	4.93239e+06	2.37979e+06	2.44681e+06	2.56512e+06	2.52466e+06	2.37224e+06	2.51208e+06	2.35626	1.2365	1.25314e-06	1	2.01572	up
Com_4135_pos	L-Asparagine	C4 H8 N2 O3	132.054	2.005	133.061	No results	No results	Full match	5.30813e+06	4.8993e+06	5.81539e+06	8.87098e+06	6.36461e+06	4.28715e+06	2.0348e+06	2.28624e+06	2.1779e+06	2.3585e+06	2.10802e+06	2.58429e+06	2.62333	1.3914	0.000113974	1	2.00375	up
Com_3297_neg	9-HpOTrE	C18 H30 O4	310.214	6.959	309.207	No results	No results	Full match	2.34551e+06	2.11911e+06	2.75797e+06	2.94511e+06	3.4538e+06	1.96105e+06	1.02695e+06	1.30165e+06	792020	1.10327e+06	1.08842e+06	1.62575e+06	2.24595	1.16732	0.000108808	1	2.00163	up
Com_2931_neg	Resveratrol	C14 H12 O3	228.078	6.727	227.071	Full match	No results	No results	2.79316e+06	3.20884e+06	3.43014e+06	3.10242e+06	4.15326e+06	3.01086e+06	591601	589016	557672	670018	519541	660058	5.4903	2.45689	1.33361e-09	1	1.9964	up
Com_7182_pos	EQH	C16 H24 N6 O7	434.148	5.081	435.155	Invalid mass	No results	No results	3.29697e+06	3.76019e+06	2.51818e+06	3.75314e+06	2.45239e+06	2.81724e+06	1.07408e+06	1.42e+06	1.1595e+06	1.25266e+06	1.28271e+06	1.34603e+06	2.46823	1.30348	1.15898e-05	1	1.95065	up
Com_3108_neg	4-Hydroxyisoleucine	C6 H13 N O3	147.089	5.116	146.082	No results	No results	Full match	3.22989e+06	3.37287e+06	3.66324e+06	3.59019e+06	3.57811e+06	3.04364e+06	1.14548e+06	1.20856e+06	1.32649e+06	1.78845e+06	1.29507e+06	1.35332e+06	2.52273	1.33499	2.77974e-06	1	1.94343	up
Com_1883_neg	Pyridoxal 5-phosphate monohydrate	C8 H12 N O7 P	265.035	2.4	264.028	No results	No results	Full match	2.32324e+06	2.20896e+06	2.09939e+06	2.44521e+06	1.94099e+06	1.52486e+06	5.15379e+06	5.1752e+06	5.02575e+06	4.65571e+06	5.11253e+06	5.48572e+06	0.409774	-1.2871	1.66897e-05	1	1.94148	down
Com_6027_neg	L-Saccharopine	C11 H20 N2 O6	276.133	6.6	275.126	No results	No results	Full match	313654	333907	473613	518893	956306	734765	48431.9	35311.2	34757.3	53861.6	50822.5	36203.3	12.8423	3.68283	4.04166e-06	1	1.94001	up
Com_2832_pos	N1-[4-hydroxy-6-(methoxymethyl)pyrimidin-2-yl]acetamide	C8 H11 N3 O3	197.08	2.59	198.087	Full match	No results	Full match	1.1344e+07	1.19821e+07	1.42798e+07	1.22328e+07	1.54997e+07	1.05433e+07	1.86472e+06	2.44123e+06	2.06197e+06	2.57455e+06	2.1663e+06	2.62275e+06	5.52609	2.46626	1.35026e-09	1	1.93564	up
Com_10385_pos	Hypotaurine	C2 H7 N O2 S	109.02	1.398	110.027	No results	No results	Full match	288153	363868	324385	565823	311910	284419	1.03072e+06	1.32685e+06	1.25731e+06	1.44535e+06	1.49035e+06	1.85799e+06	0.254331	-1.97522	1.80807e-06	1	1.93434	down
Com_8132_pos	(11E,15Z)-9,10,13-trihydroxyoctadeca-11,15-dienoic acid	C18 H32 O5	310.212	7.038	311.219	Invalid mass	No results	No results	1.58106e+06	3.11919e+06	2.08768e+06	2.18171e+06	2.25595e+06	1.79474e+06	587063	539884	566302	524055	642879	669980	3.68831	1.88296	6.6787e-06	1	1.92264	up
Com_103_neg	Pantothenic acid	C9 H17 N O5	219.11	5.106	218.103	Full match	Full match	Full match	2.957e+08	3.24732e+08	3.35034e+08	3.51258e+08	3.35199e+08	2.66051e+08	1.24437e+08	1.21471e+08	1.1587e+08	1.36471e+08	1.20414e+08	1.47058e+08	2.49174	1.31715	1.87148e-08	1	1.92214	up
Com_6042_neg	3,14-dihydro-15-keto-tetranor Prostaglandin E2	C16 H26 O5	280.167	6.954	279.16	Invalid mass	No results	No results	635362	824165	750034	717747	945584	513467	110697	91863.2	112535	125193	121168	104677	6.58481	2.71914	1.11284e-07	1	1.91556	up
Com_5541_pos	MKK	C17 H35 N5 O4 S	405.234	4.673	406.241	Invalid mass	No results	No results	872530	591054	1.21581e+06	1.54936e+06	870085	1.14328e+06	4.90011e+06	3.67128e+06	4.56787e+06	4.90313e+06	4.18092e+06	5.57276e+06	0.224569	-2.15477	2.19005e-05	1	1.90917	down
Com_2577_pos	(+)-alpha-Lipoic acid	C8 H14 O2 S2	206.043	1.269	207.05	No results	No results	Full match	5.33449e+06	5.72235e+06	7.87895e+06	6.22352e+06	7.51894e+06	5.72183e+06	1.4671e+07	1.36761e+07	1.64263e+07	8.71679e+06	1.62449e+07	1.74223e+07	0.440583	-1.18251	0.000135701	1	1.90307	down
Com_3642_neg	N-Acetyl-DL-tryptophan	C13 H14 N2 O3	246.1	5.639	245.093	Full match	No results	Full match	1.34191e+06	1.74839e+06	2.20374e+06	1.03172e+06	2.94537e+06	1.9893e+06	249800	379290	193885	536364	397009	430361	5.14949	2.36443	1.86443e-05	1	1.89713	up
Com_1942_pos	α-Aspartylphenylalanine	C13 H16 N2 O5	280.106	5.188	281.114	Full match	Full match	Full match	2.23826e+07	2.38894e+07	2.4764e+07	2.65058e+07	1.85417e+07	2.02586e+07	5.48757e+06	6.34707e+06	5.75745e+06	6.50044e+06	6.3824e+06	7.13159e+06	3.62549	1.85818	1.25395e-08	1	1.89603	up
Com_1624_pos	L-Methionine sulfoxide	C5 H11 N O3 S	165.046	1.42	166.053	Full match	Full match	No results	1.7319e+07	8.57415e+06	3.53272e+07	1.50539e+07	1.07406e+07	1.89979e+07	3.80303e+06	2.61617e+06	3.62443e+06	3.08491e+06	2.06307e+06	4.8154e+06	5.29878	2.40566	0.000121321	1	1.892	up
Com_11525_pos	Deoxyadenosine	C10 H13 N5 O3	251.103	5.033	252.11	No results	No results	Full match	581917	551738	556170	605775	727187	462727	1.09264e+06	1.21997e+06	1.14089e+06	1.31382e+06	999984	1.48863e+06	0.480368	-1.05779	4.99794e-06	1	1.89164	down
Com_673_neg	4-Acetamidobutyric Acid	C6 H11 N O3	145.074	5.63	144.066	No results	No results	Full match	2.40739e+07	2.14899e+07	2.11433e+07	2.54957e+07	3.16623e+07	1.81495e+07	1.06565e+07	1.08422e+07	7.2836e+06	7.71089e+06	8.94066e+06	7.24257e+06	2.69598	1.43081	3.58879e-06	1	1.8911	up
Com_4632_pos	QNK	C15 H28 N6 O6	388.207	2.367	389.214	Full match	No results	No results	1.06377e+06	1.61223e+06	1.52064e+06	1.41191e+06	1.898e+06	1.14247e+06	3.44805e+06	5.16284e+06	5.25546e+06	5.73375e+06	5.32419e+06	7.09925e+06	0.270084	-1.88852	1.65893e-06	1	1.87848	down
Com_1675_pos	13,14-Dihydro-15-keto Prostaglandin A2	C20 H30 O4	316.201	7.84	317.208	Invalid mass	No results	No results	3.27931e+07	2.80069e+07	2.18511e+07	2.03867e+07	3.31854e+07	2.11442e+07	2.59389e+06	1.93286e+06	2.51859e+06	1.50736e+06	2.43688e+06	1.88087e+06	12.227	3.612	2.43995e-09	1	1.86873	up
Com_7948_pos	5'-Deoxy-5'-(Methylthio)Adenosine	C11 H15 N5 O3 S	297.09	5.109	298.097	No results	No results	Full match	2.804e+06	2.82246e+06	2.85532e+06	3.15735e+06	3.05704e+06	2.18737e+06	366413	366748	372328	377715	400874	436253	7.27635	2.86321	1.6679e-09	1	1.85694	up
Com_2457_neg	N2-Methylguanosine	C11 H15 N5 O5	297.107	4.871	296.1	Full match	No results	Full match	4.45396e+06	4.83554e+06	5.06794e+06	5.36641e+06	4.58096e+06	4.39089e+06	1.71797e+06	1.90326e+06	1.6983e+06	2.03623e+06	2.0978e+06	2.06648e+06	2.49094	1.31669	7.74945e-09	1	1.85658	up
Com_6676_pos	TLK	C16 H32 N4 O5	342.227	5.182	343.234	Invalid mass	No results	No results	1.03937e+06	1.7702e+06	1.24283e+06	1.60067e+06	2.07489e+06	1.43162e+06	2.44922e+06	3.90411e+06	2.59572e+06	4.12301e+06	3.54065e+06	3.58507e+06	0.453494	-1.14084	0.000158726	1	1.8558	down
Com_395_pos	Uracil	C4 H4 N2 O2	112.027	2.273	113.034	Full match	Full match	Full match	2.21071e+08	2.14906e+08	2.57292e+08	2.29285e+08	2.3506e+08	1.7705e+08	1.10272e+08	1.15015e+08	1.15257e+08	1.30549e+08	1.23776e+08	1.28109e+08	1.84606	0.884453	7.94777e-06	1	1.85287	up
Com_2046_pos	(1E)-5-hydroxy-1,7-diphenylhept-1-en-3-one	C19 H20 O2	262.139	1.182	263.146	Invalid mass	No results	No results	1.06136e+07	8.38217e+06	1.05327e+07	1.10117e+07	8.06761e+06	7.36723e+06	2.25362e+07	1.3657e+07	2.2399e+07	2.04446e+07	1.60804e+07	2.14671e+07	0.480124	-1.05852	6.63353e-05	1	1.85111	down
Com_3238_pos	1-Methylguanosine	C11 H15 N5 O5	297.108	4.833	298.115	No results	No results	Full match	1.0343e+07	1.08152e+07	1.21694e+07	1.17993e+07	1.06341e+07	9.71914e+06	3.00335e+06	3.74788e+06	3.52899e+06	3.76553e+06	4.08239e+06	4.52546e+06	2.89049	1.53132	1.59206e-07	1	1.84705	up
Com_2077_neg	Dimetghyl 4-Hydroxyisophthalate	C10 H10 O5	210.053	5.61	209.045	No results	No results	Full match	5.68938e+06	5.64673e+06	6.47859e+06	7.00653e+06	6.53614e+06	5.11578e+06	2.86514e+06	2.99636e+06	2.9357e+06	3.19236e+06	2.90374e+06	3.19263e+06	2.01666	1.01197	4.79712e-06	1	1.84635	up
Com_711_neg	Taurochenodeoxycholic acid	C26 H45 N O6 S	499.296	9.319	498.289	Full match	No results	No results	3.1395e+07	1.86606e+07	1.43333e+07	1.26024e+07	2.13199e+07	1.28839e+07	7.05684e+06	3.12899e+06	3.37414e+06	2.10732e+06	3.52178e+06	3.8438e+06	4.82767	2.27133	2.55993e-05	1	1.83395	up
Com_10799_pos	Physostigmine	C15 H21 N3 O2	275.159	3.958	276.167	Invalid mass	No results	No results	89463.4	151739	86272.6	116366	104100	114549	981333	1.10735e+06	1.07806e+06	955541	1.20174e+06	1.70983e+06	0.0941859	-3.40834	2.67494e-09	1	1.82766	down
Com_1296_pos	6β-Hydrocodol N-oxide	C18 H23 N O4	317.159	2.119	318.166	Invalid mass	No results	No results	5.56256e+06	5.07714e+06	6.33902e+06	6.61908e+06	8.89853e+06	4.70157e+06	2.79821e+07	2.568e+07	2.80233e+07	2.70541e+07	2.83301e+07	4.19141e+07	0.207828	-2.26654	1.90991e-07	1	1.81939	down
Com_2111_neg	Υ-Aminobutyric acid (GABA)	C4 H9 N O2	103.063	1.425	102.056	Full match	No results	Full match	2.60782e+06	2.2358e+06	2.05159e+06	1.91261e+06	1.78766e+06	1.19556e+06	4.4968e+06	4.2659e+06	3.87462e+06	4.61727e+06	4.73251e+06	4.48247e+06	0.445457	-1.16664	0.000376033	1	1.81855	down
Com_9911_pos	N1-[3,5-di(trifluoromethyl)phenyl]-2-cyclopentyl-2-phenylacetamide	C21 H19 F6 N O	393.153	5.584	394.161	Invalid mass	No results	No results	1.78948e+06	1.45859e+06	2.09449e+06	2.01366e+06	1.5356e+06	1.39768e+06	839448	810334	852461	823964	975648	822788	2.00785	1.00565	5.84614e-05	1	1.81816	up
Com_1302_pos	2-Phenylacetamide	C8 H9 N O	135.068	4.899	136.076	No results	Full match	No results	3.79985e+07	4.85897e+07	4.42955e+07	4.76547e+07	4.65552e+07	3.36952e+07	2.00641e+07	2.80607e+07	2.28013e+07	2.9519e+07	3.2028e+07	2.88614e+07	1.60405	0.68172	0.000543955	1	1.81136	up
Com_619_pos	Sulfamethazine	C12 H14 N4 O2 S	278.088	5.548	279.095	Invalid mass	No results	No results	5.10161e+07	8.62606e+07	6.81212e+07	4.57184e+07	1.31194e+08	6.12615e+07	6.29194e+06	2.64001e+06	3.66456e+06	3.43776e+06	2.81481e+06	3.17316e+06	20.142	4.33213	6.4726e-08	1	1.81023	up
Com_3047_pos	LLK	C18 H36 N4 O4	186.137	4.827	187.144	Invalid mass	No results	No results	2.59749e+06	3.11645e+06	2.38165e+06	2.95935e+06	4.15863e+06	2.5675e+06	6.62997e+06	9.21035e+06	7.37703e+06	1.06916e+07	1.08817e+07	1.10167e+07	0.318616	-1.65011	2.86133e-06	1	1.80724	down
Com_8735_pos	Naratriptan	C17 H25 N3 O2 S	335.159	5.802	336.166	Invalid mass	No match	No results	1.51648e+06	2.06582e+06	2.15728e+06	2.19365e+06	2.21597e+06	2.02386e+06	782872	828700	825956	1.03451e+06	1.25042e+06	1.05517e+06	2.10693	1.07514	1.87519e-05	1	1.80709	up
Com_126_neg	3-Phosphoglyceric acid	C3 H7 O7 P	185.992	1.602	184.985	Full match	No results	Full match	2.31191e+07	6.31061e+07	4.96947e+07	5.25721e+07	5.31988e+07	2.57181e+07	1.50713e+08	1.51107e+08	1.4782e+08	1.28951e+08	1.76017e+08	1.20563e+08	0.30555	-1.71052	0.000473239	1	1.80328	down
Com_2783_pos	VLK	C17 H34 N4 O4	179.129	2.548	180.136	Invalid mass	No results	No results	2.83161e+06	2.94049e+06	3.66025e+06	4.3258e+06	4.21867e+06	2.714e+06	8.95397e+06	1.23469e+07	1.19995e+07	1.52604e+07	1.15279e+07	1.48044e+07	0.276271	-1.85584	6.11905e-07	1	1.80158	down
Com_3390_pos	5-Methylcytosine	C5 H7 N3 O	125.059	3.801	126.066	Full match	No results	Full match	953002	909926	1.0951e+06	1.12511e+06	453394	1.0989e+06	5.98417e+06	9.46315e+06	1.03497e+07	8.90065e+06	7.50406e+06	1.17541e+07	0.104445	-3.25918	3.72067e-07	1	1.7956	down
Com_2369_pos	Thr-Leu	C10 H20 N2 O4	232.142	2.932	233.15	No results	No results	Full match	6.66403e+06	8.21041e+06	7.48703e+06	8.08701e+06	1.06701e+07	6.55682e+06	1.10627e+07	1.70655e+07	1.24549e+07	1.89565e+07	1.61542e+07	1.76665e+07	0.51066	-0.969565	0.00017796	1	1.78031	down
Com_7109_pos	1-Methylguanine	C6 H7 N5 O	165.065	4.815	166.073	Full match	No results	Full match	3.03086e+06	3.3767e+06	3.79828e+06	3.42447e+06	3.57941e+06	2.9071e+06	1.34913e+06	1.3336e+06	1.15268e+06	1.19122e+06	1.32294e+06	1.51509e+06	2.55787	1.35495	1.5103e-08	1	1.77758	up
Com_120_neg	Guanosine	C10 H13 N5 O5	283.091	3.179	282.084	Full match	Full match	Full match	2.72974e+08	1.93681e+08	2.03321e+08	2.06951e+08	1.69876e+08	1.82958e+08	9.61096e+07	9.5433e+07	1.09667e+08	1.07703e+08	8.18065e+07	1.20418e+08	2.01225	1.00881	1.38651e-05	1	1.77026	up
Com_2579_pos	MPK	C16 H30 N4 O4 S	187.099	2.971	188.107	Invalid mass	No results	No results	5.23965e+06	6.66474e+06	5.75831e+06	6.2182e+06	4.57678e+06	4.9324e+06	9.04842e+06	1.12728e+07	1.19357e+07	9.72224e+06	1.33457e+07	1.75498e+07	0.458185	-1.126	0.000130038	1	1.76921	down
Com_4693_pos	Arachidonoyl ethanolamide phosphate	C22 H38 N O5 P	427.255	4.863	428.264	Invalid mass	No results	No results	1.80576e+06	2.21386e+06	1.95102e+06	1.77935e+06	1.96523e+06	1.55156e+06	3.52399e+06	3.7621e+06	4.58791e+06	5.30746e+06	5.93088e+06	6.30381e+06	0.383014	-1.38453	4.20379e-05	1	1.7671	down
Com_12628_pos	APK	C14 H26 N4 O4	314.196	4.691	315.204	Full match	No results	No results	403762	572754	471051	810195	668148	453320	806550	1.04114e+06	885113	1.16231e+06	1.15205e+06	1.19572e+06	0.541293	-0.885518	0.000920673	0.972222	1.76043	down
Com_140_neg	Eicosapentaenoic acid	C20 H30 O2	302.224	9.516	301.217	Full match	No results	Full match	4.3764e+07	3.69099e+07	4.81495e+07	4.03023e+07	4.11497e+07	1.80348e+08	2.18479e+07	2.07348e+07	1.59469e+07	1.50152e+07	1.43145e+07	1.83736e+07	3.67705	1.87855	0.00507825	1	1.75812	up
Com_10577_pos	Flunitrazepam-d3	C16 H9 [2]H3 F N3 O3	316.103	5.544	317.111	Invalid mass	No results	No results	1.03175e+06	1.18201e+06	1.55796e+06	1.39741e+06	1.23209e+06	1.3879e+06	381887	517599	559746	262858	340092	458470	3.09012	1.62766	3.15868e-05	1	1.75802	up
Com_2145_neg	5-S-cysteinyldopa	C12 H16 N2 O6 S	316.073	5.428	315.066	No results	No results	Full match	2.30319e+06	2.42025e+06	6.53958e+06	1.6523e+06	4.90834e+06	5.37009e+06	169432	117475	221493	169031	108786	463667	18.5567	4.21387	3.01563e-06	1	1.73968	up
Com_4639_pos	S-Adenosyl-L-methionine	C15 H22 N6 O5 S	398.137	1.373	399.144	No results	No results	Full match	3.78395e+06	3.80463e+06	7.56848e+06	4.51137e+06	3.66924e+06	3.8235e+06	345853	291991	302364	410697	250147	677606	11.9198	3.57529	1.56102e-07	1	1.72657	up
Com_1130_pos	4-Guanidinobutyric acid	C5 H11 N3 O2	145.085	1.629	146.092	Full match	Full match	Full match	3.06458e+06	3.82581e+06	3.68487e+06	3.53206e+06	3.53262e+06	2.82385e+06	3.71201e+07	5.22157e+07	5.21385e+07	5.7185e+07	3.25119e+07	3.84774e+07	0.0758906	-3.71994	2.40846e-08	1	1.7255	down
Com_1273_neg	2-Hydroxycaproic acid	C6 H12 O3	132.078	5.733	131.071	Full match	Full match	Full match	1.4456e+07	1.24109e+07	1.22148e+07	1.3443e+07	1.3072e+07	1.01191e+07	6.67429e+06	6.63353e+06	5.31936e+06	5.58399e+06	7.24567e+06	5.13561e+06	2.06916	1.04905	2.81223e-06	1	1.72181	up
Com_1051_pos	3-(4-hydroxy-3-methoxyphenyl)propanoic acid	C10 H12 O4	178.063	4.893	179.07	Invalid mass	No results	No match	5.75568e+07	6.73549e+07	4.74641e+07	6.30005e+07	4.96363e+07	3.90531e+07	1.54977e+07	3.71792e+07	1.72673e+07	2.66289e+07	3.84217e+07	2.04105e+07	2.08529	1.06025	0.00270802	1	1.72146	up
Com_3323_pos	1-allyl-4,5-diphenyl-2-(2-thienyl)-1H-imidazole	C22 H18 N2 S	342.123	5.51	343.13	Invalid mass	No results	No results	1.33113e+07	5.57791e+06	1.22916e+07	1.02821e+07	6.1557e+06	8.22056e+06	1.61627e+06	1.10097e+06	922150	1.34186e+06	1.28144e+06	644329	8.08441	3.01514	1.10164e-06	1	1.72146	up
Com_1039_pos	L-Tyrosine methyl ester	C10 H13 N O3	195.09	4.893	196.097	Full match	Full match	Full match	5.89979e+07	6.8177e+07	4.82421e+07	6.36908e+07	5.06259e+07	3.95692e+07	1.61095e+07	3.77683e+07	1.79236e+07	2.73157e+07	3.92901e+07	2.11865e+07	2.06338	1.04501	0.00259854	1	1.71996	up
Com_1143_neg	Methionine	C5 H11 N O2 S	149.051	1.997	148.043	No results	No results	Full match	3.13231e+06	3.40824e+06	2.74897e+06	3.91416e+06	3.33167e+06	2.62085e+06	8.1388e+06	4.3373e+06	8.87978e+06	5.60829e+06	7.10138e+06	1.0767e+07	0.427284	-1.22673	0.000887435	1	1.69032	down
Com_10782_pos	YMK	C20 H32 N4 O5 S	422.198	5.061	423.205	Invalid mass	No results	No results	1.08577e+06	1.01137e+06	1.01858e+06	1.42346e+06	1.44403e+06	1.33268e+06	565839	759100	552843	701589	984763	772086	1.68716	0.754598	0.000905191	1	1.68902	up
Com_4678_neg	L-lysine	C6 H14 N2 O2	146.105	1.333	145.098	No results	No results	Full match	420642	334646	340966	331127	434714	261155	963536	1.06022e+06	1.07791e+06	1.10972e+06	1.15255e+06	1.30234e+06	0.318506	-1.65061	1.34103e-06	1	1.68796	down
Com_2216_pos	13(S)-HOTrE	C18 H30 O3	294.217	8.272	295.224	Invalid mass	No results	No results	2.06156e+07	1.65322e+07	1.57572e+07	1.70811e+07	1.64747e+07	1.65743e+07	7.32785e+06	7.88775e+06	6.02515e+06	6.37969e+06	8.75257e+06	7.04254e+06	2.37323	1.24685	4.96394e-07	1	1.68375	up
Com_411_pos	L-Glutamic acid	C5 H9 N O4	147.053	1.412	148.06	Full match	Full match	Full match	9.99543e+07	9.47208e+07	1.19072e+08	1.09844e+08	9.43759e+07	8.86816e+07	1.4507e+08	1.42678e+08	1.53729e+08	1.74962e+08	1.68287e+08	2.361e+08	0.594274	-0.750801	0.000397269	1	1.67917	down
Com_7169_pos	YLK	C21 H34 N4 O5	844.508	5.238	423.261	Invalid mass	No results	No results	875778	853793	879466	978338	1.31082e+06	813970	2.45713e+06	2.22864e+06	2.18134e+06	2.53493e+06	2.48214e+06	3.56378e+06	0.369768	-1.43531	1.89572e-06	1	1.67229	down
Com_322_neg	Adrenic acid	C22 H36 O2	332.271	10.737	331.264	Full match	No results	No results	1.31245e+07	8.42006e+06	1.72056e+07	1.30242e+07	1.41409e+07	6.71579e+07	5.98552e+06	4.55789e+06	3.70939e+06	2.55952e+06	2.65701e+06	5.44276e+06	5.34171	2.4173	0.00256818	1	1.67153	up
Com_2515_pos	ANK	C13 H25 N5 O5	331.185	2.251	332.193	Full match	No results	No results	4.20599e+06	5.76406e+06	6.06085e+06	5.3804e+06	8.41617e+06	4.40517e+06	1.06371e+07	1.31533e+07	1.19442e+07	1.39499e+07	1.21377e+07	1.78854e+07	0.429477	-1.21935	7.43449e-05	1	1.66718	down
Com_2762_pos	QMH	C16 H26 N6 O5 S	397.134	4.978	398.142	Invalid mass	No results	No results	9.18032e+06	1.49648e+07	1.06317e+07	1.00293e+07	1.59973e+07	8.14728e+06	1.29479e+06	2.0008e+06	1.38857e+06	1.7295e+06	1.56107e+06	1.47381e+06	7.2975	2.8674	3.02982e-07	1	1.66488	up
Com_1595_pos	2'-Deoxyguanosine	C10 H13 N5 O4	267.097	3.764	268.104	Full match	Full match	Full match	2.14584e+07	2.35658e+07	2.88895e+07	3.24287e+07	2.53282e+07	2.72132e+07	7.77813e+06	8.06405e+06	1.07464e+07	7.39556e+06	7.2854e+06	1.32903e+07	2.9121	1.54206	1.19495e-05	1	1.64897	up
Com_10495_pos	Hydrocortisone acetate	C23 H32 O6	404.219	4.829	405.226	No results	No results	Full match	278094	224090	244389	276727	219876	272631	1.04283e+06	1.30435e+06	1.42341e+06	1.56157e+06	1.46758e+06	1.5545e+06	0.181442	-2.46242	3.37611e-09	1	1.64278	down
Com_835_pos	12-oxo Phytodienoic Acid	C18 H28 O3	292.201	7.595	293.208	Invalid mass	No results	No results	5.1907e+07	6.01226e+07	4.43301e+07	5.40975e+07	8.88732e+07	4.92149e+07	1.93487e+07	1.98443e+07	1.2403e+07	1.67446e+07	1.85037e+07	1.24263e+07	3.51107	1.81191	3.10849e-06	1	1.63845	up
Com_2996_pos	EMH	C16 H25 N5 O6 S	359.179	4.974	398.142	Invalid mass	No results	No results	7.7321e+06	1.28182e+07	9.14949e+06	8.84245e+06	1.41975e+07	7.17292e+06	522325	736067	481582	740485	666277	571013	16.1153	4.01036	1.17929e-08	1	1.63586	up
Com_3922_pos	Uridine 5'-Diphospho-N-Acetylgalactosamine	C17 H27 N3 O17 P2	607.082	1.531	608.089	No results	No results	Full match	6.71091e+06	5.96674e+06	9.74045e+06	9.49941e+06	3.79715e+06	5.4448e+06	1.84868e+06	1.85182e+06	1.85808e+06	2.09212e+06	1.84047e+06	2.56215e+06	3.41478	1.77179	0.000200869	1	1.63553	up
Com_1077_neg	5-Methyluridine	C10 H14 N2 O6	258.085	2.571	257.078	No results	No results	Full match	991903	1.03283e+06	1.17734e+06	1.80027e+06	1.64228e+06	1.21228e+06	5.87371e+06	1.02985e+07	6.67492e+06	7.95793e+06	6.53069e+06	1.16497e+07	0.160392	-2.64032	2.85908e-07	1	1.63307	down
Com_655_neg	2'-Deoxyinosine	C10 H12 N4 O4	252.086	4.036	251.079	Full match	Full match	Full match	2.07898e+07	2.10655e+07	3.04207e+07	2.58671e+07	2.31833e+07	2.64005e+07	9.23623e+06	7.26405e+06	9.7037e+06	8.47493e+06	6.96178e+06	1.31567e+07	2.69587	1.43075	1.24538e-05	1	1.63181	up
Com_11750_pos	KNK	C16 H32 N6 O5	194.122	1.044	195.129	Invalid mass	No results	No results	443435	567294	552683	498946	587048	551860	809835	993242	886873	958647	1.08476e+06	883229	0.569967	-0.811051	2.74648e-06	1	1.62908	down
Com_49_neg	all-cis-4,7,10,13,16-Docosapentaenoic acid	C22 H34 O2	330.256	10.235	329.248	Full match	No results	Full match	1.06737e+08	8.32637e+07	1.3637e+08	1.02669e+08	1.11148e+08	5.4227e+08	5.90511e+07	4.35689e+07	3.7772e+07	2.9013e+07	2.71726e+07	4.85421e+07	4.41604	2.14275	0.00438378	1	1.62379	up
Com_2834_neg	3,3-Dimethylglutaric acid	C7 H12 O4	160.073	5.724	159.066	Full match	No results	Full match	2.03123e+06	2.35399e+06	2.15588e+06	2.03554e+06	4.35662e+06	1.32463e+06	961363	856816	1.10503e+06	846558	987793	909566	2.5159	1.33107	0.00217814	1	1.60838	up
Com_1628_neg	N-Acetyl-L-methionine	C7 H13 N O3 S	191.061	5.345	190.054	Full match	Full match	Full match	2.97185e+06	2.90554e+06	1.60255e+06	2.38766e+06	2.72714e+06	1.67638e+06	6.06824e+06	6.0134e+06	4.58422e+06	5.93843e+06	7.0301e+06	4.07745e+06	0.423327	-1.24016	0.000138873	1	1.60026	down
Com_2493_neg	ethyl 3-(1,3-benzodioxol-5-ylamino)-2-cyanoacrylate	C13 H12 N2 O4	260.083	5.277	259.076	Invalid mass	No results	No results	3.1231e+06	3.61627e+06	3.47867e+06	4.42319e+06	5.39822e+06	3.22608e+06	1.88802e+06	2.09e+06	2.05818e+06	2.16827e+06	1.85369e+06	2.96959e+06	1.78584	0.836606	0.000472559	1	1.58739	up
Com_7368_pos	(3beta,9xi)-3-(beta-D-Glucopyranosyloxy)-14-hydroxycard-20(22)-enolide	C29 H44 O9	536.298	5.252	537.306	Full match	No results	No results	406225	364064	260109	358561	580397	255851	1.2512e+06	1.74112e+06	1.74574e+06	1.66077e+06	1.69518e+06	2.65024e+06	0.207107	-2.27155	2.33853e-06	1	1.58327	down
Com_1916_pos	Dl-3-Hydroxy-kynurenine	C10 H12 N2 O4	224.08	5.03	225.087	No results	No results	Full match	4.76503e+06	4.61351e+06	5.65796e+06	5.45868e+06	3.38785e+06	5.31356e+06	1.97468e+07	2.54224e+07	2.14135e+07	2.15815e+07	2.25526e+07	2.10417e+07	0.221592	-2.17402	4.26997e-07	1	1.56139	down
Com_88_pos	Nicotinamide	C6 H6 N2 O	122.048	1.939	123.055	Full match	Full match	Full match	1.10033e+09	1.21594e+09	1.1161e+09	1.19422e+09	1.35404e+09	9.80649e+08	6.19208e+08	7.60359e+08	6.93675e+08	7.83564e+08	7.66456e+08	8.49167e+08	1.55649	0.638294	3.66325e-05	1	1.56111	up
Com_7631_pos	Leucine-enkephalin	C28 H37 N5 O7	555.267	4.862	556.275	No results	No results	Full match	2.41817e+06	1.85772e+06	3.39412e+06	3.21366e+06	2.53564e+06	1.75325e+06	1.15644e+06	590409	539419	966554	1.31165e+06	1.43259e+06	2.53	1.33914	0.00113989	1	1.54744	up
Com_347_neg	16-Hydroxyhexadecanoic acid	C16 H32 O3	254.224	9.811	253.217	Invalid mass	No results	No match	1.27828e+07	1.13063e+07	1.47982e+07	1.25959e+07	1.18625e+07	5.95427e+07	8.82084e+06	6.59557e+06	6.27816e+06	5.37645e+06	4.79664e+06	7.1334e+06	3.1509	1.65576	0.0138413	1	1.53687	up
Com_2328_neg	1,2,3-cyclopropanetricarboxylic acid	C6 H6 O6	174.016	2.427	173.009	Full match	No results	Full match	1.45798e+06	1.40668e+06	1.50456e+06	1.64893e+06	2.49667e+06	1.31968e+06	3.21381e+06	3.92379e+06	2.48481e+06	3.8513e+06	3.59424e+06	2.43866e+06	0.504162	-0.98804	0.000310646	0.944444	1.53513	down
Com_27_neg	Arachidonic acid	C20 H32 O2	304.24	10.017	303.233	Full match	No results	Full match	1.79044e+08	1.45524e+08	2.20828e+08	1.68799e+08	1.89935e+08	9.35518e+08	1.21747e+08	1.00812e+08	8.31125e+07	7.38367e+07	6.73167e+07	1.08341e+08	3.31369	1.72844	0.0174065	1	1.53214	up
Com_1805_pos	Nicotinic Acid	C6 H5 N O2	123.032	1.933	124.039	No results	No results	Full match	6.72705e+06	8.24439e+06	6.81377e+06	7.6146e+06	1.01807e+07	5.56033e+06	2.93559e+07	2.05308e+07	1.50413e+07	2.47279e+07	2.36662e+07	1.49527e+07	0.351907	-1.50673	3.73942e-05	1	1.53162	down
Com_1580_neg	Octadeca-11E,13E,15Z-trienoic acid	C18 H30 O2	278.224	9.602	277.217	No results	No results	Full match	1.56289e+06	1.15802e+06	1.45128e+06	1.16873e+06	1.45554e+06	8.10253e+06	1.12642e+06	812034	521378	621415	443541	624759	3.59051	1.84419	0.018653	1	1.51768	up
Com_378_pos	3'-Adenosine monophosphate (3'-AMP)	C10 H14 N5 O7 P	347.063	2.97	348.07	Full match	Full match	Full match	2.02797e+08	2.22959e+08	2.48229e+08	2.3398e+08	1.8778e+08	2.11701e+08	9.00355e+07	8.05611e+07	1.02729e+08	1.08589e+08	8.83648e+07	1.33259e+08	2.1663	1.11523	1.68678e-05	1	1.51101	up
Com_3363_neg	Pregnenolone	C21 H32 O2	316.24	9.874	315.233	No results	No results	Full match	541470	445617	471522	415588	606062	2.66316e+06	258721	258448	160567	152845	168906	351742	3.80647	1.92845	0.00974998	1	1.49445	up
Com_5029_pos	LNH	C16 H26 N6 O5	382.201	4.692	383.209	Invalid mass	No results	No results	1.66802e+06	2.75112e+06	2.00779e+06	2.21324e+06	3.8123e+06	2.0497e+06	5.27106e+06	4.9575e+06	6.04597e+06	4.3671e+06	4.55715e+06	6.22593e+06	0.461489	-1.11563	0.000431303	1	1.49137	down
Com_1752_pos	L-Pipecolate	C6 H11 N O2	129.079	2.847	130.086	No results	No results	Full match	1.6224e+07	1.4289e+07	1.29884e+07	1.27455e+07	1.60914e+07	1.14906e+07	2.90846e+07	2.91562e+07	2.8345e+07	3.03047e+07	3.3794e+07	2.78606e+07	0.469512	-1.09077	3.80763e-06	1	1.48717	down
Com_8207_pos	L-Kynurenine	C10 H12 N2 O3	208.085	4.745	209.093	Full match	No results	Full match	2.36779e+06	2.72709e+06	2.36058e+06	2.4817e+06	2.95643e+06	2.08721e+06	1.66482e+06	1.56948e+06	1.58252e+06	1.44561e+06	1.57094e+06	1.8403e+06	1.54861	0.630977	5.70297e-05	1	1.48471	up
Com_8259_pos	CKK	C15 H31 N5 O4 S	798.399	4.732	400.207	Invalid mass	No results	No results	2.29754e+06	2.71269e+06	2.77154e+06	2.50248e+06	2.86371e+06	2.20918e+06	1.0672e+06	1.27822e+06	901289	1.30939e+06	886664	1.34778e+06	2.26155	1.17731	1.65462e-05	1	1.48239	up
Com_1712_pos	1-methyl-2-oxo-1,2-dihydroquinolin-4-yl N,N-dimethylcarbamate	C13 H14 N2 O3	246.104	3.798	247.111	Invalid mass	No results	No results	4.07005e+06	5.70698e+06	4.14046e+06	5.70568e+06	7.40298e+06	4.69553e+06	1.28008e+07	1.8462e+07	1.69567e+07	1.94453e+07	1.56852e+07	2.37557e+07	0.296172	-1.75549	2.39702e-06	1	1.48013	down
Com_324_neg	8Z,11Z,14Z-Eicosatrienoic acid	C20 H34 O2	306.256	10.572	305.248	Full match	No results	Full match	1.3558e+07	7.63688e+06	1.67934e+07	1.12729e+07	1.37843e+07	6.64905e+07	7.73714e+06	5.8686e+06	5.07597e+06	4.2437e+06	4.15745e+06	8.65641e+06	3.62447	1.85777	0.0167368	0.944444	1.46844	up
Com_1325_pos	6-phospho-D-glucono-1,5-lactone	C6 H11 O9 P	258.014	1.572	276.048	No results	No results	Full match	2.2939e+07	2.97173e+07	4.6708e+07	3.07334e+07	4.05982e+07	2.81156e+07	1.47656e+07	2.10851e+07	1.46988e+07	1.71691e+07	2.16555e+07	1.74493e+07	1.86113	0.896175	0.00110479	1	1.46832	up
Com_1311_pos	Adenine	C5 H5 N5	135.054	4.656	136.062	Full match	Full match	Full match	1.3141e+07	1.43113e+07	1.3958e+07	1.40711e+07	1.07634e+07	1.45887e+07	3.21078e+07	4.40651e+07	3.65929e+07	3.33108e+07	3.88866e+07	4.37139e+07	0.353483	-1.50029	6.39681e-08	1	1.46539	down
Com_4007_pos	Glutathione	C10 H17 N3 O6 S	307.085	1.901	346.048	No results	No results	Full match	1.20749e+06	531094	368355	1.16312e+06	920640	276123	3.78548e+06	7.82147e+06	8.54349e+06	8.9125e+06	6.09913e+06	7.7648e+06	0.104056	-3.26456	4.9338e-05	1	1.45904	down
Com_409_pos	S-Adenosylhomocysteine	C14 H20 N6 O5 S	384.121	2.17	385.129	Full match	Full match	Full match	1.82348e+08	1.99421e+08	2.05153e+08	2.09078e+08	2.39458e+08	1.73312e+08	9.81981e+07	1.02291e+08	1.04396e+08	1.05635e+08	1.1611e+08	1.27876e+08	1.84684	0.885061	1.81591e-06	1	1.45832	up
Com_7764_pos	5-Hydroxyindole-3-acetic acid	C10 H9 N O3	191.058	4.738	209.092	No results	No results	Full match	2.81562e+06	3.12752e+06	2.7863e+06	2.94469e+06	3.2456e+06	2.21371e+06	1.49795e+06	1.32343e+06	1.39584e+06	1.27285e+06	1.50962e+06	1.49823e+06	2.01619	1.01163	5.17952e-06	1	1.45682	up
Com_5445_pos	(5-L-Glutamyl)-L-Amino Acid	C8 H14 N2 O5	218.09	2.146	219.098	No results	No results	Full match	1.4908e+06	1.95817e+06	2.0295e+06	1.91399e+06	2.19494e+06	2.04313e+06	295540	323211	482121	533117	706711	921098	3.56568	1.83418	0.000395744	1	1.44596	up
Com_526_neg	L-Aspartic acid	C4 H7 N O4	133.037	1.428	132.03	Full match	Full match	Full match	1.47242e+07	1.3986e+07	1.38551e+07	1.84499e+06	1.23217e+07	7.12106e+06	2.54847e+07	2.52339e+07	2.34567e+07	2.57225e+07	2.58884e+07	2.68661e+07	0.418291	-1.25742	0.0236863	1	1.44088	down
Com_40_neg	Elaidic acid	C18 H34 O2	282.255	10.698	281.248	Full match	No results	No results	1.30442e+08	9.30533e+07	1.55217e+08	1.23956e+08	1.32704e+08	6.32533e+08	9.62279e+07	6.86765e+07	5.98558e+07	4.6099e+07	4.57982e+07	7.90847e+07	3.20387	1.67981	0.0172158	0.972222	1.43888	up
Com_932_neg	LPC 20:3	C28 H52 N O7 P	591.353	9.18	590.346	No results	Invalid mass	No results	3.50074e+06	2.77346e+06	4.6533e+06	3.62328e+06	2.88754e+06	1.63698e+07	2.40955e+06	1.13356e+06	1.75961e+06	716305	1.05403e+06	1.33561e+06	4.02063	2.00742	0.0045496	1	1.43743	up
Com_51_neg	Thymidine 5'-monophosphate	C10 H15 N2 O8 P	322.056	3.51	321.049	Full match	Full match	Full match	8.41178e+07	6.99182e+07	9.46134e+07	8.0757e+07	5.7708e+07	5.28928e+07	2.95089e+08	3.99494e+08	4.19786e+08	3.60165e+08	2.63263e+08	3.56262e+08	0.210122	-2.2507	1.88529e-07	1	1.43101	down
Com_612_neg	LPC 18:2	C26 H50 N O7 P	565.337	8.846	564.33	No results	Invalid mass	No results	7.48296e+06	5.56882e+06	7.40291e+06	6.40279e+06	5.32289e+06	2.85712e+07	4.41655e+06	2.72684e+06	3.48741e+06	1.96115e+06	2.7085e+06	3.35186e+06	3.25706	1.70357	0.00945319	1	1.42317	up
Com_882_pos	Acetyl-L-carnitine	C9 H17 N O4	203.116	1.636	204.123	Full match	Full match	Full match	2.38683e+07	3.4761e+07	3.00831e+07	2.83247e+07	4.25913e+07	2.17721e+07	5.0445e+07	5.59849e+07	6.84357e+07	6.62292e+07	3.08687e+07	5.36685e+07	0.557072	-0.844065	0.00390027	0.944444	1.41808	down
Com_1415_neg	trans-10-Heptadecenoic Acid	C17 H32 O2	268.24	10.258	267.232	Full match	No results	No results	2.14129e+06	1.84317e+06	2.80493e+06	2.10645e+06	2.0759e+06	9.50715e+06	1.59199e+06	1.15396e+06	1.03179e+06	843429	705514	1.2063e+06	3.13469	1.64832	0.0100209	1	1.41476	up
Com_1535_neg	N-glycyl-L-proline	C5 H10 N2 O4	162.064	1.403	161.056	No results	No results	Full match	2.65403e+06	2.15444e+06	2.30787e+06	2.09819e+06	1.09162e+06	1.31797e+06	5.19533e+06	5.50661e+06	5.46097e+06	5.37804e+06	5.68464e+06	6.14654e+06	0.348318	-1.52152	0.000492113	1	1.4131	down
Com_2707_neg	Lauric acid ethyl ester	C14 H28 O2	228.209	9.574	227.201	Full match	No results	Full match	894810	586007	1.14216e+06	603011	729270	3.78217e+06	576404	507423	490204	310127	270777	445806	2.97508	1.57293	0.0272164	1	1.41267	up
Com_3010_pos	Mupirocin	C26 H44 O9	482.285	2.255	483.292	Invalid mass	No results	No results	1.28123e+06	1.58054e+06	1.41333e+06	1.46321e+06	2.22639e+06	1.47365e+06	3.63579e+06	5.08316e+06	5.10144e+06	4.0539e+06	5.43393e+06	7.75777e+06	0.303816	-1.71873	8.72429e-06	1	1.40232	down
Com_1756_neg	Xanthohumol	C21 H22 O5	354.149	9.808	353.142	Invalid mass	No results	No results	629976	1.3211e+06	1.58846e+06	1.53771e+06	1.34416e+06	7.11856e+06	807262	729414	435247	408186	389200	761136	3.8352	1.9393	0.0196263	0.916667	1.40232	up
Com_4776_pos	FQH	C20 H26 N6 O5	430.197	5.743	431.204	Full match	No results	No results	4.32978e+06	1.62864e+06	3.70513e+06	4.39439e+06	5.02453e+06	3.63872e+06	6.7153e+06	5.49167e+06	6.27424e+06	6.04045e+06	6.61032e+06	6.98476e+06	0.596095	-0.746387	0.0170348	1	1.39735	down
Com_5719_pos	N-α-L-Acetyl-arginine	C8 H16 N4 O3	216.122	1.602	217.129	Full match	No results	Full match	1.31255e+06	653930	2.46873e+06	1.43475e+06	712103	1.64687e+06	4.1671e+06	2.48256e+06	4.0831e+06	3.50538e+06	1.87502e+06	5.29292e+06	0.38442	-1.37924	0.00360872	0.972222	1.3938	down
Com_82_neg	2'-Deoxyadenosine 5'-monophosphate (dAMP)	C10 H14 N5 O6 P	331.068	1.96	330.06	Full match	Full match	Full match	4.62563e+07	4.62787e+07	4.90673e+07	3.9298e+07	3.86882e+07	4.10077e+07	1.83844e+08	1.90429e+08	2.34612e+08	1.55436e+08	1.62714e+08	2.18038e+08	0.22758	-2.13555	3.44875e-08	1	1.38613	down
Com_6412_neg	PE (16:0/18:1)	C39 H76 N O8 P	717.528	8.293	716.521	No results	Full match	No results	155683	39105.4	91609.1	164554	173635	104381	32111.7	28837.3	28379.8	33919.7	30103.9	28858.5	4.00068	2.00024	0.00246262	1	1.38584	up
Com_4637_neg	Ala-Gln	C8 H15 N3 O4	217.106	1.415	216.099	No results	No results	Full match	785895	569420	670390	618412	455817	290688	773287	1.26757e+06	849290	1.18493e+06	1.01154e+06	1.08227e+06	0.549633	-0.86346	0.0052248	0.972222	1.3834	down
Com_838_pos	Ala-Leu	C9 H18 N2 O3	202.132	5.013	203.139	No results	Full match	Full match	5.04008e+07	4.87787e+07	5.20851e+07	5.50526e+07	5.67295e+07	4.72903e+07	1.77782e+07	2.94064e+07	2.49802e+07	3.42333e+07	3.46175e+07	3.44695e+07	1.76845	0.822487	0.00208188	1	1.38079	up
Com_2958_pos	Urocanic acid	C6 H6 N2 O2	138.043	2.095	139.05	Full match	No results	Full match	1.00423e+07	9.36222e+06	9.3866e+06	1.00914e+07	1.16583e+07	8.2342e+06	6.26722e+06	5.63797e+06	5.50573e+06	5.52851e+06	6.21434e+06	7.02278e+06	1.62467	0.700148	1.5252e-05	1	1.37992	up
Com_3560_neg	dAMP	C10 H14 N5 O6 P	331.068	4.657	330.061	No results	No results	Full match	475447	467557	483167	557586	393715	412423	1.56346e+06	1.69951e+06	1.94904e+06	1.86895e+06	2.16046e+06	1.43962e+06	0.261201	-1.93677	1.67682e-08	1	1.37875	down
Com_14864_pos	Thymopentin	C30 H49 N9 O9	679.366	5.457	680.373	No results	No results	Full match	290125	146716	274533	278562	184309	213736	195328	631330	432078	396390	412502	695677	0.50229	-0.993408	0.0166811	0.888889	1.37783	down
Com_10786_pos	ethyl 4-({[(3-morpholinopropyl)amino]carbothioyl}amino)benzoate	C17 H25 N3 O3 S	373.148	2.124	374.155	Invalid mass	No results	No results	1.26375e+06	1.78301e+06	1.6124e+06	1.70738e+06	1.72512e+06	1.33175e+06	536941	1.17994e+06	974597	1.14725e+06	1.03394e+06	1.00152e+06	1.60421	0.681861	0.00661233	1	1.37507	up
Com_260_neg	Phosphoenolpyruvic acid	C3 H5 O6 P	167.982	1.524	166.975	Full match	Full match	Full match	2.54451e+07	2.34199e+07	2.08433e+07	2.18987e+07	2.79238e+07	1.11415e+07	7.00351e+07	5.6017e+07	4.9737e+07	7.11809e+07	7.06942e+07	6.33019e+07	0.343002	-1.54371	0.000139259	1	1.36978	down
Com_465_neg	Azelaic acid	C9 H16 O4	188.105	5.876	187.097	No results	No results	Full match	3.65161e+07	2.11209e+07	3.75449e+07	3.68475e+07	3.51269e+07	2.1571e+07	3.41874e+07	1.93856e+07	1.88162e+07	1.57011e+07	1.22081e+07	1.53599e+07	1.63177	0.706434	0.0188918	0.944444	1.36964	up
Com_761_neg	4-Toluenesulfonic acid	C7 H8 O3 S	172.019	5.721	171.012	No results	Full match	No results	1.7593e+07	7.77771e+06	2.85519e+07	1.82212e+07	6.03268e+06	9.28642e+06	4.73554e+06	3.15667e+06	2.33348e+06	2.84046e+06	2.49639e+06	2.68815e+06	4.79231	2.26072	0.00105816	1	1.36895	up
Com_597_neg	D-Ribose-1-phosphate	C5 H11 O8 P	230.018	1.764	275.016	Full match	Full match	Full match	1.53077e+07	1.26999e+07	5.98561e+06	1.41359e+07	1.19967e+07	9.55709e+06	2.36245e+07	2.27892e+07	2.31772e+07	2.42262e+07	2.5857e+07	2.21058e+07	0.491486	-1.02478	0.00274505	1	1.36741	down
Com_513_neg	L-Iditol	C6 H14 O6	182.078	1.416	181.071	Full match	No results	Full match	4.66226e+07	3.60997e+07	4.58266e+07	4.11673e+07	2.80711e+07	2.36204e+07	2.5214e+07	2.29466e+07	2.28696e+07	2.50238e+07	2.42079e+07	2.57256e+07	1.51662	0.60086	0.0179441	0.888889	1.36131	up
Com_232_neg	Inositol	C6 H12 O6	180.063	1.416	179.056	No results	No results	Full match	5.16345e+07	3.50639e+07	5.1679e+07	4.94699e+07	5.99879e+07	4.04003e+07	7.22585e+07	6.27062e+07	6.97119e+07	7.94177e+07	7.431e+07	8.4118e+07	0.651347	-0.618502	0.00138366	1	1.35748	down
Com_616_pos	DLK	C16 H30 N4 O6	374.219	10.266	375.227	Invalid mass	No results	No results	1.8732e+07	1.52964e+07	2.15218e+07	1.81142e+07	2.05743e+07	1.01667e+08	1.01868e+07	7.40444e+06	6.90991e+06	5.08707e+06	5.18484e+06	1.10533e+07	4.27496	2.09591	0.00597701	1	1.35747	up
Com_2301_pos	N6,N6,N6-Trimethyl-L-lysine	C9 H20 N2 O2	188.153	1.313	189.16	Full match	Full match	Full match	5.13321e+06	5.29118e+06	5.22782e+06	5.65899e+06	5.70431e+06	3.54653e+06	9.32671e+06	9.59836e+06	1.0291e+07	1.22736e+07	1.05917e+07	1.22349e+07	0.475183	-1.07344	1.46151e-05	1	1.35607	down
Com_133_neg	D-threo-Isocitric acid	C6 H8 O7	192.027	1.986	191.019	No results	No results	Full match	4.55275e+07	4.94207e+07	5.85325e+07	4.11083e+07	8.7891e+07	3.0707e+07	9.94822e+07	1.04522e+08	1.11844e+08	1.3497e+08	1.01317e+08	1.44334e+08	0.449678	-1.15303	0.00114186	1	1.35562	down
Com_7898_pos	RNH	C16 H27 N9 O5	425.209	4.824	426.217	Invalid mass	No results	No results	771037	797277	918608	994891	878433	882514	1.80378e+06	2.56591e+06	2.24167e+06	2.55413e+06	2.23678e+06	2.48808e+06	0.377439	-1.40569	1.57948e-07	1	1.35275	down
Com_2548_pos	2-methyl-2,3,4,5-tetrahydro-1,5-benzoxazepin-4-one	C10 H11 N O2	159.068	3.083	160.076	Invalid mass	No results	No results	6.04723e+06	1.49258e+07	2.67173e+06	9.61754e+06	8.53985e+06	1.81726e+06	728986	2.29471e+06	778966	1.53823e+06	1.70089e+06	1.05106e+06	5.38987	2.43025	0.00371618	0.972222	1.34966	up
Com_2756_pos	5'-Adenylic acid	C10 H14 N5 O7 P	347.063	4.658	348.071	No results	No results	Full match	1.42913e+07	1.39984e+07	1.55126e+07	1.54927e+07	1.57225e+07	1.24052e+07	7.23414e+06	7.95566e+06	7.47497e+06	9.18309e+06	1.07545e+07	9.00394e+06	1.69403	0.76046	6.03326e-05	1	1.34208	up
Com_1848_pos	2-Hydroxyphenylacetic acid	C8 H8 O3	152.053	4.786	153.06	No results	Invalid mass	No results	8.44882e+06	8.54497e+06	9.73384e+06	1.05157e+07	7.17523e+06	8.05595e+06	2.30271e+07	2.40294e+07	2.37894e+07	2.37535e+07	2.05607e+07	2.82451e+07	0.365918	-1.45041	1.09774e-07	1	1.34072	down
Com_363_neg	Pantetheine	C11 H22 N2 O4 S	278.13	5.378	277.123	No results	No results	Full match	6.11581e+07	5.4489e+07	4.42562e+07	7.41174e+07	4.20003e+07	4.27731e+07	9.39583e+06	1.82568e+07	1.12417e+07	1.842e+07	1.94673e+07	1.42876e+07	3.50057	1.80759	1.41508e-05	1	1.33488	up
Com_5513_pos	2,3-diphenylpyrazine	C16 H12 N2	232.097	5.786	233.104	Invalid mass	No results	No results	1.02327e+06	838789	726610	719370	579956	1.04401e+06	2.8376e+06	1.12377e+06	5.26415e+06	3.73165e+06	1.74441e+06	1.18834e+06	0.310386	-1.68787	0.00865583	1	1.33163	down
Com_12507_pos	N-Carbamyl-L-glutamicacid	C6 H10 N2 O5	190.059	1.41	191.066	No results	No results	Full match	467478	421778	490564	569274	372140	361266	575187	603675	582928	718604	840779	1.22242e+06	0.590392	-0.760256	0.00678595	1	1.3268	down
Com_3162_neg	Citraconic acid	C5 H6 O4	130.026	2.449	129.019	No results	No results	Full match	1.40747e+06	1.02121e+06	1.09526e+06	1.21579e+06	1.80113e+06	1.08187e+06	2.09138e+06	1.90658e+06	1.68122e+06	2.37315e+06	2.43107e+06	1.66611e+06	0.627411	-0.672516	0.00175013	0.944444	1.32618	down
Com_7934_pos	1-Caffeoylquinic Acid	C16 H18 O9	354.094	2.279	355.102	No results	No results	Full match	1.81985e+06	2.39177e+06	1.97658e+06	3.16547e+06	2.86659e+06	1.99956e+06	808124	971685	1.32722e+06	1.20731e+06	866656	1.08774e+06	2.26837	1.18166	5.49929e-05	1	1.32182	up
Com_5689_pos	LPC 14:1	C22 H44 N O7 P	465.286	7.882	466.293	No results	Full match	No results	3.17729e+06	3.40868e+06	3.33909e+06	2.81938e+06	2.98438e+06	4.15304e+06	2.1944e+06	2.13967e+06	1.62436e+06	1.56058e+06	2.0102e+06	2.05396e+06	1.71644	0.779422	5.75117e-05	1	1.31438	up
Com_168_pos	Docosapentaenoic acid	C22 H34 O2	330.256	10.264	331.263	Full match	No results	Full match	8.72992e+07	6.94499e+07	9.97801e+07	7.98289e+07	9.27997e+07	5.2545e+08	4.87607e+07	3.80094e+07	3.55576e+07	2.75006e+07	2.5725e+07	5.2151e+07	4.19231	2.06775	0.01175	1	1.31437	up
Com_4374_pos	16,16-Dimethyl prostaglandin A2	C22 H34 O4	384.227	7.727	385.235	Invalid mass	No results	No results	5.06659e+06	5.49505e+06	4.99611e+06	4.5897e+06	6.52036e+06	4.30053e+06	2.74633e+06	4.01453e+06	2.46242e+06	2.60893e+06	2.76242e+06	2.66952e+06	1.7938	0.843015	9.82558e-05	1	1.30433	up
Com_3420_pos	6??-Hydroxytestosterone	C19 H28 O3	304.201	7.662	305.208	Invalid mass	No results	No results	7.08498e+06	5.76014e+06	6.03159e+06	5.22557e+06	7.36305e+06	6.18545e+06	2.46595e+06	2.78744e+06	2.47191e+06	2.61408e+06	2.93351e+06	2.44891e+06	2.39481	1.25991	5.21844e-07	1	1.30228	up
Com_436_pos	Cytosine	C4 H5 N3 O	111.043	2.348	112.051	Full match	Full match	Full match	3.6508e+07	3.83967e+07	6.68397e+07	7.11004e+07	4.12663e+07	7.18426e+07	1.28267e+08	1.98313e+08	1.62403e+08	1.8786e+08	1.83762e+08	1.85263e+08	0.311658	-1.68196	7.13351e-05	1	1.29937	down
Com_1920_pos	L-Cysteine-glutathione gisulfide	C13 H22 N4 O8 S2	426.088	1.468	427.095	No results	No results	Full match	1.91904e+07	2.41824e+07	2.25365e+07	2.70961e+07	2.0228e+07	1.53891e+07	7.50962e+06	1.12613e+07	5.96348e+06	1.00565e+07	9.93441e+06	1.39218e+07	2.19316	1.13301	0.000446651	1	1.29817	up
Com_3488_pos	4-[4-(trifluoromethoxy)anilino]-2H-1,3-benzoxazin-2-one	C15 H9 F3 N2 O3	344.038	3.549	345.046	Invalid mass	No results	No results	2.18773e+06	1.97137e+06	2.11521e+06	2.81555e+06	1.43698e+06	1.64959e+06	6.95548e+06	9.72528e+06	1.057e+07	1.02774e+07	8.2075e+06	1.01949e+07	0.217706	-2.19955	3.61132e-07	1	1.29346	down
Com_2439_pos	7-(1-pyrrolidinyl)pyrimido[4,5-d]pyrimidin-4-amine	C10 H12 N6	216.111	1.53	217.118	Invalid mass	No results	No results	1.94054e+06	2.79993e+06	2.85962e+06	4.10573e+06	1.02337e+06	1.65513e+06	5.86191e+06	6.39189e+06	7.28829e+06	7.88577e+06	7.17611e+06	1.04918e+07	0.318973	-1.64849	0.000937817	1	1.293	down
Com_1841_neg	Riboflavin	C17 H20 N4 O6	376.138	5.407	375.131	Full match	Full match	Full match	4.4238e+06	4.19414e+06	5.03631e+06	5.08237e+06	5.24378e+06	3.77114e+06	2.69731e+06	2.5374e+06	2.06366e+06	2.40107e+06	2.73445e+06	2.66644e+06	1.83781	0.877987	6.41526e-06	1	1.29086	up
Com_4502_neg	Trehalose	C12 H22 O11	342.117	4.914	341.11	No results	No results	Full match	1.20306e+06	2.00717e+06	1.01321e+06	807328	1.67829e+06	1.0066e+06	262624	1.04333e+06	396095	912277	975632	370456	1.9482	0.962138	0.0279823	0.861111	1.28684	up
Com_730_neg	LPC 22:5	C30 H52 N O7 P	615.353	9.038	614.346	No results	Invalid mass	No results	5.0795e+06	2.86776e+06	6.15921e+06	3.96377e+06	3.16968e+06	2.31715e+07	3.33881e+06	1.54164e+06	2.3354e+06	858139	1.41381e+06	1.69333e+06	3.972	1.98987	0.012492	0.944444	1.28342	up
Com_7030_pos	2-(1H-indol-3-yl)acetic acid	C10 H9 N O2	175.063	5.658	176.07	Full match	No results	Full match	2.77532e+06	2.32534e+06	2.53205e+06	2.98756e+06	3.03908e+06	2.47005e+06	612637	668492	915952	805048	761595	714175	3.602	1.8488	1.71565e-08	1	1.28331	up
Com_836_pos	L-Threonine	C4 H9 N O3	119.058	1.407	120.066	Full match	Full match	Full match	4.67413e+07	3.97988e+07	3.12711e+07	5.02482e+07	3.65369e+07	3.66512e+07	5.09025e+07	5.19709e+07	5.2427e+07	6.56057e+07	6.51328e+07	8.66663e+07	0.647288	-0.627521	0.00322051	1	1.28256	down
Com_951_neg	(2R)-2,3-Dihydroxypropanoic acid	C3 H6 O4	106.026	1.512	105.019	Full match	Full match	Full match	6.91926e+06	9.22288e+06	1.29126e+07	1.17131e+07	1.22804e+07	9.69179e+06	2.6793e+06	3.42317e+06	3.36212e+06	3.96439e+06	2.86677e+06	6.87932e+06	2.70722	1.43681	0.00018493	1	1.27776	up
Com_426_neg	LPE 20:5	C25 H42 N O7 P	499.269	8.347	498.262	No results	Full match	No results	7.42228e+06	4.59675e+06	8.17001e+06	6.54346e+06	5.6687e+06	4.45343e+07	5.35664e+06	3.34048e+06	4.15017e+06	2.21383e+06	2.53346e+06	3.32002e+06	3.67855	1.87914	0.0333304	0.972222	1.26924	up
Com_441_pos	PC (22:6e/14:0)	C44 H78 N O7 P	763.553	11.636	764.56	No results	Full match	No results	2.90355e+07	7.63518e+06	1.46949e+07	4.82022e+06	6.99229e+06	3.54515e+06	3.57663e+07	3.30006e+07	3.14439e+07	3.30856e+07	2.39494e+07	2.03848e+07	0.375629	-1.41262	0.0100188	0.944444	1.26762	down
Com_1593_neg	Threonine	C4 H9 N O3	119.058	1.404	118.051	Full match	Full match	Full match	2.10086e+06	2.49201e+06	2.50397e+06	2.99714e+06	511785	1.30066e+06	4.73006e+06	4.14032e+06	4.70816e+06	5.92383e+06	5.59414e+06	6.90214e+06	0.372092	-1.42627	0.00776402	1	1.26632	down
Com_4892_pos	DMH	C15 H23 N5 O6 S	201.173	2.026	202.18	Invalid mass	No results	No results	2.8639e+06	4.06985e+06	2.74365e+06	2.96956e+06	4.71061e+06	2.31433e+06	4.31145e+06	6.47533e+06	4.77939e+06	5.23385e+06	5.17741e+06	5.01264e+06	0.634781	-0.65567	0.00514277	0.972222	1.26024	down
Com_1600_pos	Prolylglycine	C7 H12 N2 O3	172.085	1.525	173.092	Full match	No results	Full match	6.23897e+06	7.09203e+06	9.68926e+06	9.89552e+06	4.73518e+06	6.43997e+06	1.13234e+07	1.37876e+07	1.41013e+07	1.58577e+07	1.36868e+07	2.02947e+07	0.495117	-1.01416	0.000631429	1	1.25616	down
Com_4646_pos	IPK	C17 H32 N4 O4	356.242	4.01	179.129	Full match	No results	No results	2.24691e+06	2.42574e+06	2.53641e+06	2.8756e+06	2.52971e+06	2.46668e+06	3.97297e+06	4.26068e+06	4.86712e+06	4.56076e+06	4.05671e+06	5.74065e+06	0.549223	-0.864536	1.57128e-05	1	1.25438	down
Com_186_neg	LPC 18:0	C26 H54 N O7 P	569.369	10.248	568.361	No results	Invalid mass	No results	3.67288e+07	2.87002e+07	4.06815e+07	2.95231e+07	2.96999e+07	1.29273e+08	3.19748e+07	1.11285e+07	1.86461e+07	7.1152e+06	1.11157e+07	1.52949e+07	3.09216	1.62861	0.00720188	0.916667	1.24814	up
Com_2874_pos	5-fluoro AB-PINACA N-(4-hydroxypentyl) metabolite	C18 H25 F N4 O3	386.175	10.265	387.183	Invalid mass	No results	No results	1.68767e+06	1.18486e+06	2.0586e+06	1.58352e+06	1.74928e+06	1.16396e+07	1.36364e+06	688646	747212	611180	353259	946464	4.22545	2.07911	0.0185123	0.972222	1.24666	up
Com_114_pos	Spermine	C10 H26 N4	202.216	1.18	203.223	Full match	Full match	Full match	4.19068e+08	2.75683e+08	4.21344e+08	5.20454e+08	3.96902e+08	4.40292e+08	8.91087e+08	7.11716e+08	9.84716e+08	8.92304e+08	6.44046e+08	1.04607e+09	0.478486	-1.06345	8.06022e-05	1	1.24436	down
Com_913_pos	N,N-Diethylethanolamine	C6 H15 N O	117.115	2.208	118.123	Full match	No results	No results	4.49233e+07	3.14596e+06	7.91908e+07	3.51658e+07	1.1652e+07	4.10719e+07	6.39382e+06	3.24243e+06	4.91052e+06	2.61673e+06	2.48242e+06	3.50568e+06	9.29308	3.21616	0.00961255	0.888889	1.24247	up
Com_5964_pos	4-Hydroxytamoxifen	C26 H29 N O2	774.426	5.173	388.22	Invalid mass	No results	No results	1.16549e+06	2.07388e+06	1.84678e+06	1.56563e+06	2.26247e+06	1.94927e+06	2.59263e+06	3.23295e+06	4.01363e+06	4.70195e+06	4.68539e+06	4.95758e+06	0.4492	-1.15457	0.000242734	1	1.23537	down
Com_4884_pos	LysoPC 20:2	C28 H54 N O7 P	547.361	10.155	548.368	No results	No results	Full match	941697	580298	1.18397e+06	895599	822273	5.27273e+06	843695	422869	475000	331750	285452	480193	3.41554	1.77211	0.0278755	0.944444	1.23028	up
Com_3175_pos	Targinine	C7 H16 N4 O2	188.127	1.364	189.135	No results	Full match	Full match	6.31921e+06	6.22563e+06	7.48175e+06	7.00627e+06	4.23e+06	4.00282e+06	7.47605e+06	7.79558e+06	8.46348e+06	9.28165e+06	8.39827e+06	1.28402e+07	0.649996	-0.621497	0.00904005	0.972222	1.22839	down
Com_783_neg	Phenylacetylglycine	C10 H11 N O3	193.074	5.548	192.066	Full match	Full match	Full match	8.03173e+06	7.52176e+06	8.04993e+06	8.74784e+06	1.01535e+07	7.01315e+06	509901	669491	574829	650038	724911	680558	12.9978	3.70019	9.98025e-12	1	1.22729	up
Com_9245_pos	Phylloquinone	C31 H46 O2	450.348	8.523	451.355	No results	No results	Full match	503076	301002	317503	329656	284661	283822	839250	1.16788e+06	606081	898783	626324	573749	0.428627	-1.2222	0.000221179	1	1.22463	down
Com_2427_pos	PC (18:5e/2:0)	C28 H48 N O7 P	541.316	8.345	542.322	No results	Full match	No results	3.18209e+06	2.60645e+06	3.65223e+06	2.70698e+06	2.13552e+06	1.46929e+07	1.77316e+06	763596	1.31404e+06	369637	862659	1.07725e+06	4.70367	2.23379	0.00356658	1	1.22444	up
Com_653_neg	3-[4-(tert-butyl)anilino]-2-(3-thienylcarbonyl)acrylonitrile	C18 H18 N2 O S	310.116	2.472	309.109	Invalid mass	No results	No results	6.19254e+06	6.86612e+06	7.21415e+06	9.53515e+06	9.32634e+06	4.29082e+06	1.27714e+07	1.86254e+07	1.75495e+07	2.178e+07	1.73419e+07	2.28587e+07	0.391475	-1.35301	0.000113325	1	1.22277	down
Com_142_neg	LPE 22:5	C27 H46 N O7 P	527.3	9.053	526.293	No results	Full match	No results	2.94924e+07	1.93674e+07	3.26038e+07	2.79699e+07	2.44398e+07	1.79678e+08	2.48603e+07	1.63121e+07	1.78264e+07	9.62821e+06	1.45757e+07	1.39127e+07	3.22864	1.69093	0.0496946	0.944444	1.22135	up
Com_1251_pos	2-[(3S)-1-Benzyl-3-pyrrolidinyl]-1,3-benzothiazole	C18 H18 N2 S	294.121	4.898	295.129	Invalid mass	No results	No match	1.64325e+07	1.88286e+07	1.77895e+07	1.838e+07	2.01044e+07	1.49182e+07	2.33782e+07	2.5425e+07	2.46461e+07	3.20171e+07	2.92618e+07	3.21658e+07	0.63785	-0.648711	0.000124186	1	1.22094	down
Com_2521_pos	DL-Lysine	C6 H14 N2 O2	146.105	1.374	147.113	Full match	Full match	Full match	6.69263e+06	5.33812e+06	7.68953e+06	4.82323e+06	4.62536e+06	2.82749e+06	5.99291e+06	5.69649e+06	7.95499e+06	9.10412e+06	9.01662e+06	1.79818e+07	0.573957	-0.800985	0.0397991	0.888889	1.21903	down
Com_15035_pos	GPH	C13 H19 N5 O4	309.144	4.777	310.151	Full match	No results	No results	176101	316101	193528	145751	364705	356784	289199	462059	449483	533730	489824	446033	0.581565	-0.781987	0.0136965	0.916667	1.2181	down
Com_3507_neg	Lysopc 17:0	C25 H52 N O7 P	509.347	10.25	508.339	No results	No results	Full match	505581	499893	546004	647473	402198	2.5151e+06	464748	209669	241245	171832	192709	282569	3.27383	1.71098	0.0124087	0.972222	1.20919	up
Com_1034_pos	PC (16:2e/2:0)	C26 H50 N O7 P	519.333	8.873	520.34	No results	Full match	Full match	1.1788e+07	9.34591e+06	1.28508e+07	8.24549e+06	9.28044e+06	5.1026e+07	7.52006e+06	4.80806e+06	6.45439e+06	3.41546e+06	5.03612e+06	6.32022e+06	3.05584	1.61157	0.0214232	1	1.20367	up
Com_3246_pos	7-(2-aminophenyl)heptanoic acid	C13 H19 N O2	243.122	1.505	244.129	Invalid mass	No results	No results	1.38913e+06	1.57184e+06	1.92294e+06	2.31959e+06	738989	1.39694e+06	3.33496e+06	3.9931e+06	4.5302e+06	4.72328e+06	4.97164e+06	7.54222e+06	0.320993	-1.63939	0.000216057	1	1.2031	down
Com_892_pos	EPK	C16 H28 N4 O6	204.111	1.536	205.118	Invalid mass	No results	No match	1.26705e+07	1.36164e+07	1.60639e+07	1.5292e+07	4.44212e+06	9.57097e+06	2.48488e+07	2.78211e+07	3.1326e+07	3.43599e+07	2.82003e+07	3.95056e+07	0.385119	-1.37662	0.00246311	1	1.20104	down
Com_8443_pos	D-(+)-Tryptophan	C11 H12 N2 O2	204.09	5.476	205.097	Full match	Full match	Full match	2.88306e+06	2.52974e+06	2.62983e+06	2.84358e+06	2.72262e+06	2.10476e+06	2.36145e+06	1.23801e+06	1.60637e+06	1.59621e+06	1.18165e+06	1.3105e+06	1.69069	0.757612	0.00201233	0.972222	1.18106	up
Com_1849_pos	Homo-Gamma-Linolenic Acid (C20:3)	C20 H34 O2	306.256	10.46	307.263	No results	No results	Full match	3.44156e+06	3.80164e+06	5.46413e+06	4.04912e+06	5.40183e+06	2.19507e+07	2.81165e+06	1.46863e+06	2.23655e+06	1.45835e+06	2.22206e+06	4.23793e+06	3.05566	1.61148	0.0206287	0.916667	1.17567	up
Com_1691_pos	PC (16:0e/2:0)	C26 H54 N O7 P	523.364	10.07	524.371	No results	Full match	Full match	3.95123e+06	3.73537e+06	4.46494e+06	3.22915e+06	3.95664e+06	2.5174e+07	2.82949e+06	1.36488e+06	2.23901e+06	826175	1.43759e+06	1.74798e+06	4.26145	2.09134	0.0118644	1	1.17367	up
Com_11558_pos	α-Estradiol	C18 H24 O2	272.173	9.593	273.18	Invalid mass	No results	No results	426192	367400	447977	444667	308746	1.14871e+06	182706	112387	221246	116596	303422	234219	2.6856	1.42524	0.00349198	1	1.17304	up
Com_5348_pos	N4-(4-chloro-2,5-dimethoxyphenyl)morpholine-4-carbothioamide	C13 H17 Cl N2 O3 S	338.049	1.508	339.056	Invalid mass	No results	No results	2.42013e+06	3.39513e+06	3.28665e+06	3.54511e+06	3.04842e+06	1.06807e+06	889869	1.34014e+06	1.02935e+06	1.02348e+06	1.51474e+06	1.0916e+06	2.43331	1.28292	0.00481479	0.916667	1.17296	up
Com_2807_pos	dTMP	C10 H15 N2 O8 P	322.057	3.505	323.064	No results	No results	Full match	4.09757e+06	3.84702e+06	4.0654e+06	5.32398e+06	3.78359e+06	3.37598e+06	9.83753e+06	1.42295e+07	1.44885e+07	1.41426e+07	1.04619e+07	1.40005e+07	0.317436	-1.65546	3.32739e-07	1	1.16889	down
Com_5438_pos	L-(-)-alpha-Amino-epsilon-Caprolactam	C6 H12 N2 O	128.095	2.749	129.102	No results	No results	Full match	1.25774e+06	1.50418e+06	1.64302e+06	1.51208e+06	1.9058e+06	1.22433e+06	2.0867e+06	2.3599e+06	2.65182e+06	3.0793e+06	2.51917e+06	3.25121e+06	0.567287	-0.81785	0.000146066	1	1.16097	down
Com_10089_pos	VPH	C16 H25 N5 O4	333.186	4.723	334.194	Invalid mass	No results	No results	668438	702598	697039	1.04093e+06	931733	432988	1.06711e+06	1.79233e+06	1.28885e+06	1.69281e+06	1.72903e+06	1.50299e+06	0.493075	-1.02012	0.000995682	1	1.15551	down
Com_543_neg	Gamma-Glu-Leu	C11 H20 N2 O5	260.137	5.595	259.13	No results	No results	Full match	2.40289e+07	2.39391e+07	2.85327e+07	3.38417e+07	3.30335e+07	2.65634e+07	1.65947e+07	1.73981e+07	1.75148e+07	1.92115e+07	1.74677e+07	2.3401e+07	1.52292	0.606839	0.000439707	1	1.15485	up
Com_12_pos	Hypoxanthine	C5 H4 N4 O	136.038	1.979	137.046	Full match	Full match	Full match	5.33047e+09	6.00829e+09	6.54138e+09	5.56162e+09	6.75559e+09	2.40872e+09	2.92859e+09	3.14218e+09	2.97961e+09	3.26991e+09	3.41626e+09	3.67358e+09	1.67985	0.748331	0.0292499	0.833333	1.15067	up
Com_211_neg	N-(4-chlorophenethyl)-N'-(4-chlorophenyl)urea	C15 H14 Cl2 N2 O	354.056	7.494	353.048	Invalid mass	No results	No results	7.84139e+07	7.12325e+07	8.25882e+07	8.88635e+07	8.23557e+07	6.27928e+07	1.76025e+07	3.92832e+07	3.57322e+07	3.22223e+07	3.02678e+07	4.00497e+07	2.38907	1.25645	0.000352271	1	1.14247	up
Com_1897_neg	3b,7b-Dihydroxy-5-androsten-17-one	C19 H28 O3	304.203	7.461	303.196	No results	No results	Full match	3.76234e+06	4.14977e+06	4.19528e+06	3.96681e+06	4.6838e+06	3.33634e+06	1.82775e+06	3.3237e+06	2.29094e+06	2.60578e+06	2.6442e+06	2.58998e+06	1.57661	0.656828	0.00101298	1	1.13772	up
Com_440_neg	(±)11(12)-EET	C20 H32 O3	320.235	8.227	319.227	Full match	No results	Full match	1.28709e+07	1.22063e+07	9.24216e+06	9.15114e+06	9.95797e+06	1.17868e+07	3.24478e+06	4.50986e+06	2.64999e+06	2.88477e+06	3.0074e+06	3.12067e+06	3.35859	1.74786	2.75328e-07	1	1.13585	up
Com_1415_pos	Asparagine	C4 H8 N2 O3	132.053	1.382	155.043	Full match	Full match	Full match	2.01323e+07	1.69224e+07	1.87808e+07	1.72197e+07	1.43502e+07	1.08155e+07	2.16467e+07	2.00805e+07	2.11239e+07	2.72719e+07	2.42507e+07	3.34487e+07	0.664453	-0.589762	0.00679659	0.972222	1.13537	down
Com_926_neg	Adenosine	C10 H13 N5 O4	267.096	3.75	266.089	Full match	No results	Full match	1.25775e+07	1.38788e+07	1.6179e+07	1.79265e+07	1.36381e+07	1.65546e+07	6.47461e+06	5.16535e+06	8.23905e+06	7.68461e+06	4.7893e+06	1.03136e+07	2.12707	1.08886	0.000543743	1	1.12727	up
Com_651_pos	PC (18:4e/2:0)	C28 H50 N O7 P	543.332	8.826	544.34	No results	Full match	Full match	1.622e+07	1.3434e+07	1.95012e+07	1.43346e+07	1.21349e+07	9.4692e+07	1.1959e+07	6.45461e+06	9.70686e+06	4.19722e+06	7.13302e+06	6.01819e+06	3.74579	1.90527	0.0198786	1	1.11916	up
Com_250_neg	N-Acetylneuraminic acid	C11 H19 N O9	309.106	1.473	308.098	Full match	Full match	Full match	3.80503e+07	5.05904e+06	4.37084e+07	2.95748e+07	1.90807e+07	3.5682e+07	5.52834e+07	4.5879e+07	6.91999e+07	7.32742e+07	7.44522e+07	7.33734e+07	0.43722	-1.19357	0.0272593	1	1.11691	down
Com_351_pos	N3,N4-Dimethyl-L-arginine	C8 H18 N4 O2	202.143	1.429	203.15	Full match	Full match	Full match	5.93723e+07	6.77539e+07	9.35519e+07	9.44109e+07	2.79791e+07	4.83627e+07	8.91748e+07	1.21659e+08	1.26534e+08	1.47359e+08	1.13107e+08	2.10625e+08	0.484169	-1.04642	0.00767681	0.944444	1.10638	down
Com_8149_pos	Prostaglandin G2	C20 H32 O6	368.218	4.755	369.226	No results	No results	Full match	893261	996118	1.06803e+06	1.09323e+06	2.09178e+06	807349	1.52441e+06	1.88958e+06	1.86757e+06	1.92289e+06	1.82142e+06	2.10661e+06	0.624278	-0.67974	0.0111429	0.861111	1.10296	down
Com_2681_pos	D-Galactosamine	C6 H14 Cl N O5	215.056	5.513	216.063	No results	No results	Full match	5.65213e+06	3.54471e+06	5.53184e+06	5.68548e+06	5.89111e+06	3.84646e+06	718805	722971	841624	691653	723930	484542	7.20726	2.84945	2.17589e-08	1	1.09929	up
Com_3543_pos	4-Oxoretinol	C20 H28 O2	300.208	7.75	301.215	No results	No results	Full match	3.58701e+06	5.45618e+06	3.13242e+06	3.17296e+06	5.97679e+06	4.13065e+06	1.56863e+06	1.6288e+06	248080	2.32402e+06	2.22732e+06	1.87223e+06	2.57937	1.36702	0.0221162	1	1.09587	up
Com_2664_pos	Ala-Val	C8 H16 N2 O3	188.116	2.535	189.123	No results	Full match	Full match	4.99561e+06	5.31204e+06	5.10276e+06	5.30289e+06	7.54245e+06	5.09526e+06	6.55497e+06	8.99567e+06	7.802e+06	9.46226e+06	7.42091e+06	1.03617e+07	0.659143	-0.601336	0.00135225	0.944444	1.09336	down
Com_3752_neg	N6-Succinyl Adenosine	C14 H17 N5 O8	383.108	5.063	382.1	No results	No results	Full match	1.34096e+06	1.35312e+06	1.49564e+06	1.46278e+06	1.83602e+06	1.30279e+06	527023	373759	442649	591757	343616	461685	3.20793	1.68164	1.51394e-06	1	1.09223	up
Com_2184_pos	3-{[(4-fluorophenyl)sulfonyl]amino}-5-phenylthiophene-2-carboxamide	C17 H13 F N2 O3 S2	376.038	7.379	377.045	Invalid mass	No results	No results	1.19005e+07	1.33107e+07	1.27428e+07	1.25785e+07	1.64427e+07	1.17645e+07	5.1387e+06	6.86793e+06	6.30561e+06	6.76407e+06	6.27291e+06	7.15642e+06	2.04488	1.03202	1.22466e-06	1	1.08973	up
Com_7036_pos	Ala-trp	C14 H17 N3 O3	275.128	5.176	276.135	No results	No results	Full match	1.46537e+06	1.94205e+06	1.39054e+06	1.81435e+06	3.02409e+06	1.62909e+06	620505	1.75659e+06	764840	1.33723e+06	1.10455e+06	1.24657e+06	1.64934	0.721892	0.023874	0.916667	1.08896	up
Com_959_pos	4-Butylresorcinol	C10 H14 O2	166.099	6.274	167.107	No results	No results	Full match	1.71387e+07	2.28284e+07	1.75834e+07	2.44407e+07	2.2366e+07	1.64783e+07	5.95084e+06	8.13764e+06	7.6206e+06	4.89298e+06	7.79656e+06	5.99691e+06	2.99131	1.58078	1.61599e-06	1	1.08877	up
Com_7438_pos	1,3-Dimethyluracil	C6 H8 N2 O2	140.059	1.541	141.066	No results	No results	Full match	2.7683e+06	3.61356e+06	3.26241e+06	2.80352e+06	1.82831e+06	1.45316e+06	1.43401e+06	1.73341e+06	1.51557e+06	1.36084e+06	1.54901e+06	1.6234e+06	1.70669	0.771201	0.0181548	0.888889	1.0841	up
Com_1021_neg	PC (16:0/20:5)	C44 H78 N O8 P	825.552	11.037	824.545	No results	Invalid mass	No results	3.98877e+06	4.49383e+06	3.50549e+06	3.21025e+06	5.07233e+06	3.0438e+06	2.00769e+06	3.42986e+06	1.76894e+06	1.04537e+06	1.75463e+06	977623	2.12257	1.08581	0.00530276	0.944444	1.08	up
Com_1938_neg	LysoPE 18:2	C23 H44 N O7 P	477.285	9.094	476.277	No results	No results	Full match	2.24363e+06	1.86867e+06	2.86545e+06	1.71169e+06	1.85238e+06	6.16256e+06	2.23344e+06	1.30547e+06	1.93838e+06	965193	1.05468e+06	1.39309e+06	1.87895	0.90993	0.0431651	0.833333	1.06981	up
Com_4871_pos	H-Gly-Pro-OH	C7 H12 N2 O3	172.085	4.85	173.092	No results	No results	Full match	2.34605e+06	3.28131e+06	2.02593e+06	2.02075e+06	3.36259e+06	5.28503e+06	2.06722e+06	1.55668e+06	1.31824e+06	1.68624e+06	1.85387e+06	2.22923e+06	1.71047	0.774394	0.0229553	0.888889	1.0668	up
Com_1502_pos	Hydrocodone	C18 H21 N O3	299.148	2.031	300.155	Invalid mass	No results	No results	6.09788e+06	7.86177e+06	7.77336e+06	7.5928e+06	1.7893e+07	7.00251e+06	1.29249e+07	1.57364e+07	1.37171e+07	1.79421e+07	1.58123e+07	2.38783e+07	0.542154	-0.883226	0.00617733	0.888889	1.06389	down
Com_1356_neg	LPC 17:1	C25 H50 N O7 P	553.337	9.182	552.33	No results	Invalid mass	No results	3.3883e+06	3.1577e+06	3.99485e+06	2.73815e+06	2.70884e+06	1.00742e+07	3.64484e+06	1.45364e+06	2.57824e+06	915684	1.5175e+06	2.07187e+06	2.13943	1.09722	0.0268295	0.888889	1.06289	up
Com_1571_pos	PC (18:3e/2:0)	C28 H52 N O7 P	545.349	9.209	546.356	No results	Full match	No results	6.01589e+06	3.88874e+06	7.61113e+06	3.47397e+06	4.16268e+06	2.76952e+07	3.60263e+06	2.46088e+06	3.59628e+06	1.75575e+06	2.13873e+06	2.01145e+06	3.39513	1.76347	0.0286861	0.944444	1.05995	up
Com_4124_pos	2,6-Dihydroxypurine	C5 H4 N4 O2	152.033	4.777	153.041	No results	No results	Full match	3.00003e+06	3.20052e+06	3.88022e+06	3.82662e+06	3.02094e+06	2.94308e+06	5.9842e+06	7.16144e+06	8.15725e+06	5.9118e+06	6.76813e+06	6.7396e+06	0.487972	-1.03513	1.42704e-06	1	1.05687	down
Com_3131_pos	Feruloyl Putrescine	C14 H20 N2 O3	264.148	5.211	265.155	No results	No results	Full match	6.70877e+06	9.94727e+06	9.45334e+06	6.58968e+06	9.28532e+06	5.65442e+06	2.93381e+06	7.2667e+06	3.14744e+06	5.30274e+06	5.65561e+06	5.62137e+06	1.5918	0.670658	0.0217097	0.888889	1.04734	up
Com_4610_pos	Glycohyocholic acid Sodium salt	C26 H42 N Na O6	487.293	6.78	488.3	No results	No results	Full match	7.5121e+06	6.66534e+06	5.8871e+06	6.20091e+06	4.81877e+06	4.90215e+06	3.53053e+06	3.57887e+06	2.79716e+06	3.6843e+06	4.50142e+06	3.21994e+06	1.68853	0.755769	0.000289298	1	1.04482	up
Com_236_neg	LPC 16:1	C24 H48 N O7 P	539.322	8.737	538.314	No results	Invalid mass	No results	4.1374e+07	3.94882e+07	4.53673e+07	3.18534e+07	3.362e+07	9.5747e+07	4.54933e+07	2.21048e+07	3.22123e+07	1.53833e+07	2.54645e+07	2.64276e+07	1.72037	0.782721	0.0401882	0.833333	1.04429	up
Com_3043_pos	Υ-Glutamylcysteine	C8 H14 N2 O5 S	250.062	1.995	251.07	Full match	Full match	Full match	5.38311e+06	4.89972e+06	4.00167e+06	5.9167e+06	3.93287e+06	3.36259e+06	6.19511e+06	1.1789e+07	8.24595e+06	1.28038e+07	1.24523e+07	7.86137e+06	0.463316	-1.10993	0.000716445	1	1.04042	down
Com_5865_neg	Carnosine	C9 H14 N4 O3	226.106	1.398	225.099	No results	No results	Full match	239568	218208	256102	253749	266804	225145	324847	559640	431565	515297	657521	453354	0.496079	-1.01136	0.000602153	1	1.03871	down
Com_122_neg	α-D-Mannose 1-phosphate	C6 H13 O9 P	260.029	1.601	259.022	Full match	Not the top hit	Full match	1.17814e+08	8.93707e+07	1.03088e+08	1.04438e+08	7.07823e+07	7.81844e+07	1.5714e+08	1.34563e+08	1.46808e+08	1.53895e+08	1.83709e+08	1.51682e+08	0.607544	-0.718939	0.000539103	1	1.03843	down
Com_912_neg	6-Hydroxymelatonin	C13 H16 N2 O3	248.119	4.935	247.112	Invalid mass	No results	No results	9.01652e+06	1.09501e+07	8.18934e+06	7.88433e+06	1.38557e+07	7.60939e+06	2.7063e+06	6.92491e+06	3.3105e+06	6.0499e+06	6.11188e+06	5.43294e+06	1.88317	0.913164	0.00620373	1	1.03725	up
Com_1633_pos	Adenosine diphosphate (ADP)	C10 H15 N5 O10 P2	427.029	1.54	428.037	Full match	No results	Full match	2.16642e+07	1.9553e+07	3.51125e+07	2.77822e+07	3.00724e+07	2.13695e+07	8.91862e+06	1.46772e+07	1.18667e+07	1.61953e+07	1.34431e+07	2.48534e+07	1.72925	0.79015	0.00789567	0.916667	1.037	up
Com_3990_neg	SDMA	C8 H18 N4 O2	202.143	1.45	201.135	No results	No results	Full match	692658	738417	727866	725876	803436	602640	1.07294e+06	1.3234e+06	1.138e+06	1.23155e+06	1.21314e+06	1.41403e+06	0.580394	-0.784895	2.21578e-06	1	1.03029	down
Com_5266_pos	Choline bitartrate	C9 H19 N O7	253.117	1.921	254.125	No results	No results	Full match	2.49817e+06	1.688e+06	4.07565e+06	3.72843e+06	5.75335e+06	1.95044e+06	1.2973e+06	2.60067e+06	1.35658e+06	1.98944e+06	1.54386e+06	1.96469e+06	1.83157	0.873081	0.040109	0.805556	1.02917	up
Com_4399_pos	KQH	C17 H29 N7 O5	393.22	5.122	394.227	Invalid mass	No results	No results	1.00373e+06	1.35089e+06	1.07126e+06	1.28693e+06	1.75007e+06	1.10478e+06	2.04735e+06	1.73292e+06	3.2874e+06	1.79267e+06	2.75562e+06	3.97285e+06	0.485454	-1.04259	0.0026434	0.972222	1.02894	down
Com_181_neg	PE (18:2e/22:6)	C45 H76 N O7 P	773.536	11.806	772.529	No results	Full match	No results	4.33044e+07	1.96766e+07	4.07626e+07	4.80493e+07	2.89866e+07	2.60364e+07	1.18539e+07	1.69291e+07	2.41404e+07	1.8292e+07	1.04535e+07	1.3657e+07	2.16957	1.11741	0.0023737	0.972222	1.02418	up
Com_2829_neg	D-2-Aminoadipic acid	C6 H11 N O4	161.068	2.367	160.061	No results	No results	Full match	798086	791040	971605	772143	1.11156e+06	769044	1.33348e+06	1.58521e+06	1.78895e+06	1.62137e+06	1.50234e+06	1.75287e+06	0.543964	-0.878417	2.18105e-05	1	1.022	down
Com_1667_pos	Tyrosylalanine	C12 H16 N2 O4	252.111	2.726	253.118	Full match	No results	No results	8.31973e+06	8.91373e+06	9.18808e+06	1.14157e+07	1.17209e+07	8.50418e+06	1.06291e+07	1.4721e+07	1.3781e+07	1.7711e+07	1.6095e+07	1.96386e+07	0.627187	-0.673033	0.00209017	0.944444	1.02091	down
Com_7546_pos	(-)-Epigallocatechin	C15 H14 O7	634.134	2.279	635.142	Invalid mass	No results	No results	2.69144e+06	2.37799e+06	2.81942e+06	2.44926e+06	2.9422e+06	2.58503e+06	1.33125e+06	1.19291e+06	925199	989164	1.27777e+06	1.55993e+06	2.18044	1.12462	4.70207e-05	1	1.01915	up
Com_668_pos	2,4-dihydroxyheptadec-16-en-1-yl acetate	C19 H36 O4	328.261	9.298	329.268	Full match	No results	No results	2.2008e+07	1.38208e+07	2.18855e+07	2.19114e+07	1.43748e+07	9.17857e+07	9.76929e+06	4.18866e+06	8.71714e+06	3.96566e+06	5.51457e+06	8.4781e+06	4.57225	2.1929	0.00354081	1	1.01705	up
Com_4156_pos	2,3-dihydroxypropyl 12-methyltridecanoate	C17 H34 O4	284.235	8.871	285.242	Invalid mass	No results	No results	2.72327e+06	1.70115e+06	3.06682e+06	2.40598e+06	2.06349e+06	6.6978e+06	1.75385e+06	1.36826e+06	1.44505e+06	1.31812e+06	1.57284e+06	1.48574e+06	2.08618	1.06086	0.0218185	0.972222	1.01125	up
Com_639_pos	1,4-dihydroxyheptadec-16-en-2-yl acetate	C19 H36 O4	328.261	9.139	329.268	Full match	No results	No results	3.0333e+07	7.76865e+06	2.94594e+07	2.7073e+07	1.15224e+07	9.6901e+07	1.18913e+07	5.56875e+06	7.87527e+06	5.7061e+06	7.26055e+06	7.47104e+06	4.43618	2.14932	0.0193059	0.916667	1.008	up
Com_9293_pos	Tauro-alpha-Muricholic acid sodium salt	C26 H44 N Na O7 S	537.272	9.929	269.643	No results	No results	Full match	515053	295577	622041	466916	544404	1.79837e+06	506797	227005	226065	260316	233293	309411	2.40648	1.26693	0.028461	0.916667	1.00524	up
Com_64_neg	LPC 18:1	C26 H52 N O7 P	567.353	9.616	566.346	No results	Invalid mass	No results	1.29099e+08	1.1164e+08	1.50724e+08	1.01733e+08	1.032e+08	4.11126e+08	1.54154e+08	4.84274e+07	9.37758e+07	3.43879e+07	4.75701e+07	7.56258e+07	2.2195	1.15023	0.0308633	0.861111	1.00502	up

## Sheet: Table S4.2
Table S4.2. The proteins differentially regulated in yak rumen epithelialcells treated with low pH acidic environment
Protein	Description	Gene	Aci_1	Aci_2	Aci_3	CONT_1	CONT_2	CONT_3	Aci.vs.CONT FC	Aci.vs.CONT Pvalue	Aci.vs.CONT log2FC	Aci.vs.CONT UP.DOWN	GO_NUM	GO_Description	KEGG_Description	KEGG_EC	KEGG_ko	COG_Function_Description	COG_Function_Class	COG_Class_Description	IPR_Term	Number of predicted TMHs (TMHMM2.0)
L8ILZ3	Inter-alpha-trypsin inhibitor heavy chain H2 (Fragment)	M91_18182	4526.2	4650.3	4590.4	1611.3	1660.5	1676.4	2.7822	2.2325e-07	1.47623	up	2	Molecular Function:serine-type endopeptidase inhibitor activity (GO:0004867),Biological Process:hyaluronan metabolic process (GO:0030212)	inter-alpha-trypsin inhibitor heavy chain H2	--	--	Secreted protein containing bacterial Ig-like domain and vWFA domain	R	General function prediction only ;	IPR002035 [von Willebrand factor, type A] ; IPR010600[Inter-alpha-trypsin inhibitor heavy chain, C-terminal] ; IPR013694[VIT domain]	0
A0A6B0QP48	SMB domain-containing protein	E5288_WYG000579	1606.5	1613.7	1575.7	661.6	661.7	629.1	2.45641	4.76933e-07	1.29655	up	2	Biological Process:proteolysis (GO:0006508),Molecular Function:cysteine-type peptidase activity (GO:0008234)	--	--	--	Cysteine protease, C1A family	O	Posttranslational modification, protein turnover, chaperones ;	IPR000668 [Peptidase C1A, papain C-terminal]	1
A0A6B0QZR4	FZ domain-containing protein	E5288_WYG010904	2004.8	2017.4	2029.5	816.2	876.9	811.8	2.41594	7.41841e-07	1.27259	up	4	Molecular Function:structural molecule activity (GO:0005198),Molecular Function:protein binding (GO:0005515),Biological Process:cell adhesion (GO:0007155),Cellular Component:extracellular matrix (GO:0031012)	collagen, type XVIII, alpha	--	ko04974 Protein digestion and absorption	Autotransporter adhesin	UW	Intracellular trafficking, secretion, and vesicular transport ; Extracellular structures ;	IPR008160 [Collagen triple helix repeat] ; IPR010363[Domain of unknown function DUF959, collagen XVIII, N-terminal] ; IPR010515[Collagenase NC10/endostatin] ; IPR020067[Frizzled domain]	0
L8IEX7	Activation peptide fragment 1	M91_11654	5904.9	6041.2	5833.5	1366.6	1422.2	1579.2	4.07042	9.03179e-07	2.02518	up	5	Molecular Function:serine-type endopeptidase activity (GO:0004252),Molecular Function:calcium ion binding (GO:0005509),Cellular Component:extracellular region (GO:0005576),Biological Process:proteolysis (GO:0006508),Biological Process:blood coagulation (GO:0007596)	coagulation factor II (thrombin)	3.4.21.5	ko04080 Neuroactive ligand-receptor interaction ko04610 Complement and coagulation cascades ko04810 Regulation of actin cytoskeleton	Secreted trypsin-like serine protease	O	Posttranslational modification, protein turnover, chaperones ;	IPR000001 [Kringle] ; IPR000294[Gamma-carboxyglutamic acid-rich (GLA) domain] ; IPR001254[Serine proteases, trypsin domain] ; IPR018992[Thrombin light chain]	0
L8IUZ7	Chondroitin sulfate proteoglycan 4 (Fragment)	M91_06842	12793.5	13013	12893.6	5414.4	5688.1	5171.1	2.37809	1.3273e-06	1.2498	up	--	--	chondroitin sulfate proteoglycan 4	--	--	Uncharacterized membrane-anchored protein	S	Function unknown ;	IPR001791 [Laminin G domain]	1
A0A6B0RQR2	Collagen IV NC1 domain-containing protein	E5288_WYG011538	2535.9	2562.7	2519.1	1817.4	1845.3	1843.2	1.38355	1.42242e-06	0.468377	up	2	Molecular Function:extracellular matrix structural constituent (GO:0005201),Cellular Component:collagen trimer (GO:0005581)	collagen, type IV, alpha	--	ko04151 PI3K-Akt signaling pathway ko04510 Focal adhesion ko04512 ECM-receptor interaction ko04926 Relaxin signaling pathway ko04933 AGE-RAGE signaling pathway in diabetic complications ko04974 Protein digestion and absorption ko05146 Amoebiasis ko05165 Human papillomavirus infection ko05200 Pathways in cancer ko05222 Small cell lung cancer	Autotransporter adhesin	UW	Intracellular trafficking, secretion, and vesicular transport ; Extracellular structures ;	IPR001442 [Collagen IV, non-collagenous] ; IPR008160[Collagen triple helix repeat]	1
L8IBW5	Ezrin (Fragment)	M91_06270	5119.5	5117.7	5179	7713.5	7825.1	7636.2	0.665214	1.55604e-06	-0.58811	down	3	Cellular Component:cytoplasm (GO:0005737),Molecular Function:cytoskeletal protein binding (GO:0008092),Cellular Component:extrinsic component of membrane (GO:0019898)	villin 2 (ezrin)	--	ko04530 Tight junction ko04670 Leukocyte transendothelial migration ko04810 Regulation of actin cytoskeleton ko04971 Gastric acid secretion ko05205 Proteoglycans in cancer ko05206 MicroRNAs in cancer	--	--	--	IPR011259 [Ezrin/radixin/moesin, C-terminal] ; IPR018979[FERM, N-terminal] ; IPR018980[FERM, C-terminal PH-like domain] ; IPR019748[FERM central domain]	0
L8J0E1	Complement C5	M91_04256	5778.3	5937.5	5654.5	1717.9	1846	1835.4	3.21714	1.66152e-06	1.68578	up	3	Molecular Function:endopeptidase inhibitor activity (GO:0004866),Cellular Component:extracellular region (GO:0005576),Cellular Component:extracellular space (GO:0005615)	complement component 5	--	ko04610 Complement and coagulation cascades ko05020 Prion diseases ko05133 Pertussis ko05150 Staphylococcus aureus infection ko05168 Herpes simplex infection ko05322 Systemic lupus erythematosus	Uncharacterized conserved protein YfaS, alpha-2-macroglobulin family	R	General function prediction only ;	IPR000020 [Anaphylatoxin/fibulin] ; IPR001599[Alpha-2-macroglobulin] ; IPR002890[Alpha-2-macroglobulin, N-terminal] ; IPR009048[Alpha-macroglobulin, receptor-binding] ; IPR011625[Alpha-2-macroglobulin, N-terminal 2] ; IPR011626[Alpha-macroglobulin complement component] ; IPR018933[Netrin module, non-TIMP type]	0
L8IAA7	Lysyl oxidase homolog (Fragment)	M91_14361	3696.7	3784.6	3758.2	1605	1577.9	1455.3	2.42325	1.99725e-06	1.27694	up	4	Molecular Function:scavenger receptor activity (GO:0005044),Molecular Function:copper ion binding (GO:0005507),Cellular Component:membrane (GO:0016020),Biological Process:oxidation-reduction process (GO:0055114)	lysyl oxidase-like protein 2/3/4	1.4.3.-	--	--	--	--	IPR001190 [SRCR domain] ; IPR001695[Lysyl oxidase]	0
L8I2R6	Diablo homolog, mitochondrial (Fragment)	M91_06146	501.7	501.4	490.9	318.8	309.9	309.8	1.5919	2.35186e-06	0.670751	up	3	Cellular Component:mitochondrion (GO:0005739),Biological Process:apoptotic process (GO:0006915),Biological Process:activation of cysteine-type endopeptidase activity involved in apoptotic process (GO:0006919)	diablo	--	ko04210 Apoptosis ko04215 Apoptosis - multiple species	--	--	--	IPR015142 [Smac/DIABLO protein]	0
A0A6B0S805	Metalloendopeptidase	E5288_WYG002822	1495.2	1513.3	1508.8	897	911.3	861.1	1.69225	2.64693e-06	0.758945	up	3	Molecular Function:metalloendopeptidase activity (GO:0004222),Molecular Function:calcium ion binding (GO:0005509),Biological Process:proteolysis (GO:0006508)	bone morphogenetic protein 1	3.4.24.19	--	Tfp pilus assembly protein FimV	NW	Cell motility ; Extracellular structures ;	IPR000859 [CUB domain] ; IPR001506[Peptidase M12A] ; IPR001881[EGF-like calcium-binding domain]	0
L8I138	Density-regulated protein	M91_06138	837	810	803.4	1363.3	1367.8	1337.3	0.602301	2.71201e-06	-0.731444	down	2	Molecular Function:translation initiation factor activity (GO:0003743),Biological Process:translational initiation (GO:0006413)	--	--	--	--	--	--	IPR001950 [SUI1 domain]	0
L8ISI4	C4b-binding protein alpha chain (Fragment)	M91_02273	1771.4	1817.5	1717.8	573	628.2	596.5	2.95194	3.75856e-06	1.56166	up	--	--	complement component 4 binding protein, alpha	--	ko04610 Complement and coagulation cascades ko05133 Pertussis	--	--	--	IPR000436 [Sushi/SCR/CCP domain]	0
A0A6B0S5D9	Protein kinase domain-containing protein	E5288_WYG013835	29.7	30.1	29.8	45.1	46.1	46.6	0.650218	3.90786e-06	-0.621005	down	3	Molecular Function:protein kinase activity (GO:0004672),Molecular Function:ATP binding (GO:0005524),Biological Process:protein phosphorylation (GO:0006468)	intestinal cell (MAK-like) kinase	2.7.11.22	--	Serine/threonine protein kinase	T	Signal transduction mechanisms ;	IPR000719 [Protein kinase domain]	0
A0A6B0R9M4	Osteonectin	E5288_WYG019326	2354.1	2350.7	2319.3	3251.5	3329.8	3263.2	0.713505	3.93081e-06	-0.487005	down	4	Molecular Function:calcium ion binding (GO:0005509),Molecular Function:protein binding (GO:0005515),Cellular Component:proteinaceous extracellular matrix (GO:0005578),Biological Process:signal transduction (GO:0007165)	--	--	--	--	--	--	IPR002350 [Kazal domain] ; IPR015369[Follistatin/Osteonectin EGF domain] ; IPR019577[SPARC/Testican, calcium-binding domain]	0
L8J1B9	Interleukin-6 receptor subunit beta	M91_20220	185.9	190.4	189.5	333.6	322.7	322	0.57835	4.26946e-06	-0.789985	down	1	Molecular Function:protein binding (GO:0005515)	interleukin 6 signal transducer	--	ko04060 Cytokine-cytokine receptor interaction ko04550 Signaling pathways regulating pluripotency of stem cells ko04630 Jak-STAT signaling pathway ko04659 Th17 cell differentiation ko05167 Kaposi's sarcoma-associated herpesvirus infection ko05200 Pathways in cancer ko05203 Viral carcinogenesis	--	--	--	IPR003961 [Fibronectin type III] ; IPR010457[Immunoglobulin C2-set-like, ligand-binding] ; IPR015321[Type I cytokine receptor, cytokine-binding domain]	1
L8HUT3	Periostin	M91_11555	3824.9	3898.3	3775.1	2026.1	2151.1	2118.4	1.8264	4.73984e-06	0.869005	up	--	--	--	--	--	Uncaracterized surface protein containing fasciclin (FAS1) repeats	R	General function prediction only ;	IPR000782 [FAS1 domain]	0
A0A6B0RAJ7	Glutathione peroxidase	E5288_WYG019292	927.6	939.7	913.9	439.9	478.3	470.5	2.00274	4.77923e-06	1.00197	up	3	Molecular Function:glutathione peroxidase activity (GO:0004602),Biological Process:response to oxidative stress (GO:0006979),Biological Process:oxidation-reduction process (GO:0055114)	glutathione peroxidase	1.11.1.9	ko00480 Glutathione metabolism ko00590 Arachidonic acid metabolism ko04918 Thyroid hormone synthesis	Glutathione peroxidase, house-cleaning role in reducing lipid peroxides	VI	Defense mechanisms ; Lipid transport and metabolism ;	IPR000889 [Glutathione peroxidase]	0
L8I824	Frizzled-1 (Fragment)	M91_06209	701.3	676.4	684	290.6	320.9	300.9	2.25964	4.92722e-06	1.1761	up	3	Molecular Function:protein binding (GO:0005515),Biological Process:cell surface receptor signaling pathway (GO:0007166),Cellular Component:membrane (GO:0016020)	frizzled 1/7	--	ko04150 mTOR signaling pathway ko04310 Wnt signaling pathway ko04390 Hippo signaling pathway ko04550 Signaling pathways regulating pluripotency of stem cells ko04916 Melanogenesis ko05165 Human papillomavirus infection ko05166 HTLV-I infection ko05200 Pathways in cancer ko05205 Proteoglycans in cancer ko05217 Basal cell carcinoma ko05224 Breast cancer ko05225 Hepatocellular carcinoma ko05226 Gast…	--	--	--	IPR000539 [Frizzled protein] ; IPR020067[Frizzled domain]	7
L8I005	Heterogeneous nuclear ribonucleoprotein R	M91_02245	5339	5366.1	5229.8	3944.1	3916	3942.1	1.35016	5.46752e-06	0.433134	up	1	Molecular Function:nucleic acid binding (GO:0003676)	heterogeneous nuclear ribonucleoprotein R	--	--	RNA recognition motif (RRM) domain	J	Translation, ribosomal structure and biogenesis ;	IPR000504 [RNA recognition motif domain]	0
L8ICB2	Apolipoprotein H (Fragment)	M91_10360	3035.6	2858.2	2862.6	813.9	851.5	745.6	3.63185	5.69533e-06	1.86071	up	--	--	beta-2-glycoprotein 1	--	ko04979 Cholesterol metabolism	--	--	--	IPR000436 [Sushi/SCR/CCP domain] ; IPR015104[Beta-2-glycoprotein-1 fifth domain]	0
A0A6B0S7M9	Tetraspanin	E5288_WYG018347	311.7	322	309.8	538.7	530.9	551.8	0.581905	6.07324e-06	-0.781146	down	1	Cellular Component:integral component of membrane (GO:0016021)	CD63 antigen	--	ko04142 Lysosome ko05205 Proteoglycans in cancer	--	--	--	IPR018499 [Tetraspanin/Peripherin]	4
A0A6B0SDQ3	PKS_ER domain-containing protein	E5288_WYG011755	5636.8	5731.2	5788.1	7475.4	7611.7	7541.9	0.758147	6.57147e-06	-0.399451	down	1	Biological Process:oxidation-reduction process (GO:0055114)	--	--	--	NADPH:quinone reductase or related Zn-dependent oxidoreductase	CR	Energy production and conversion ; General function prediction only ;	IPR013154 [Alcohol dehydrogenase, N-terminal]	0
L8IRQ9	RNA-binding protein 28	M91_17743	5612.7	5565.6	5610.4	3515.7	3414.9	3275.7	1.64493	6.62363e-06	0.718031	up	1	Molecular Function:nucleic acid binding (GO:0003676)	nucleolar protein 4	--	ko03008 Ribosome biogenesis in eukaryotes	RNA recognition motif (RRM) domain	J	Translation, ribosomal structure and biogenesis ;	IPR000504 [RNA recognition motif domain]	0
A0A6B0QRK8	Fibronectin	E5288_WYG000483	156519	163032	169054	38736.8	41206	44422.3	3.9288	6.8534e-06	1.97409	up	2	Molecular Function:protein binding (GO:0005515),Cellular Component:extracellular region (GO:0005576)	fibronectin 1	--	ko04151 PI3K-Akt signaling pathway ko04510 Focal adhesion ko04512 ECM-receptor interaction ko04810 Regulation of actin cytoskeleton ko04933 AGE-RAGE signaling pathway in diabetic complications ko05100 Bacterial invasion of epithelial cells ko05146 Amoebiasis ko05165 Human papillomavirus infection ko05200 Pathways in cancer ko05205 Proteoglycans in cancer ko05222 Small cell lung cancer	Phage-related protein, tail component	X	Mobilome: prophages, transposons;	IPR000083 [Fibronectin, type I] ; IPR000562[Fibronectin, type II, collagen-binding] ; IPR003961[Fibronectin type III]	0
A0A6B0S6Y1	Tubulin alpha chain	E5288_WYG008602	1550.3	1495.4	1558.1	2361.7	2350.4	2414.8	0.645975	7.30535e-06	-0.63045	down	1	Molecular Function:GTPase activity (GO:0003924)	tubulin alpha	--	ko04145 Phagosome ko04210 Apoptosis ko04530 Tight junction ko04540 Gap junction	--	--	--	IPR003008 [Tubulin/FtsZ, GTPase domain] ; IPR018316[Tubulin/FtsZ, 2-layer sandwich domain]	0
A0A6B0QQ87	Aldehyde oxidase	E5288_WYG000646	3727.2	3804.6	3754.4	5135	5008.1	5051.3	0.742787	7.47591e-06	-0.42898	down	6	Molecular Function:protein binding (GO:0005515),Molecular Function:electron carrier activity (GO:0009055),Molecular Function:oxidoreductase activity (GO:0016491),Molecular Function:metal ion binding (GO:0046872),Molecular Function:iron-sulfur cluster binding (GO:0051536),Biological Process:oxidation-reduction process (GO:0055114)	aldehyde oxidase	1.2.3.1	ko00280 Valine, leucine and isoleucine degradation ko00350 Tyrosine metabolism ko00380 Tryptophan metabolism ko00750 Vitamin B6 metabolism ko00760 Nicotinate and nicotinamide metabolism ko00830 Retinol metabolism ko00982 Drug metabolism - cytochrome P450 ko01100 Metabolic pathways ko04630 Jak-STAT signaling pathway	Xanthine dehydrogenase, molybdopterin-binding subunit B	F	Nucleotide transport and metabolism ;	IPR000674 [Aldehyde oxidase/xanthine dehydrogenase, a/b hammerhead] ; IPR001041[2Fe-2S ferredoxin-type iron-sulfur binding domain] ; IPR002346[Molybdopterin dehydrogenase, FAD-binding] ; IPR002888[[2Fe-2S]-binding] ; IPR003307[W2 domain] ; IPR005107[CO dehydrogenase flavoprotein, C-terminal] ; IPR008274[Aldehyde oxidase/xanthine dehydrogenase, molybdopterin binding]	0
A0A6B0QYH7	45 kDa calcium-binding protein	E5288_WYG004959	1973.3	1877.5	1942.3	2838.6	2835.2	2803.9	0.683334	7.83364e-06	-0.549337	down	1	Molecular Function:calcium ion binding (GO:0005509)	calcium-binding protein	--	--	--	--	--	IPR002048 [EF-hand domain]	1
A0A6B0S8D4	Glypican-1	E5288_WYG018465	296.3	296.4	279.1	118.3	118.6	114.4	2.48164	7.99999e-06	1.31129	up	3	Cellular Component:proteinaceous extracellular matrix (GO:0005578),Cellular Component:membrane (GO:0016020),Molecular Function:heparan sulfate proteoglycan binding (GO:0043395)	glypican 1	--	ko05205 Proteoglycans in cancer ko05418 Fluid shear stress and atherosclerosis	--	--	--	IPR001863 [Glypican]	0
L8I3H3	Procollagen-lysine 5-dioxygenase (Fragment)	M91_01400	8054.3	7991.8	8314.8	4941.2	5061.9	4918.9	1.63255	8.39554e-06	0.707127	up	2	Molecular Function:oxidoreductase activity (GO:0016491),Biological Process:oxidation-reduction process (GO:0055114)	procollagen-lysine,2-oxoglutarate 5-dioxygenase 2	1.14.11.4	ko00310 Lysine degradation	Glycosyltransferase involved in LPS biosynthesis, GR25 family	M	Cell wall/membrane/envelope biogenesis ;	IPR005123 [Oxoglutarate/iron-dependent dioxygenase]	0
L8ITT6	Interleukin enhancer-binding factor 3 (Fragment)	M91_04922	7664.9	7712.3	7738.5	6403.1	6443.6	6307.6	1.20682	8.54604e-06	0.271205	up	--	--	interleukin enhancer-binding factor 3	--	--	dsRNA-specific ribonuclease	K	Transcription ;	IPR006561 [DZF domain] ; IPR014720[Double-stranded RNA-binding domain]	0
L8I9I2	Alpha(B)-crystallin	E5288_WYG001941	756.5	809.6	731.8	1661.2	1605.1	1669.1	0.465595	8.66646e-06	-1.10285	down	1	Molecular Function:structural constituent of eye lens (GO:0005212)	crystallin, alpha B	--	ko04141 Protein processing in endoplasmic reticulum ko04213 Longevity regulating pathway - multiple species	Molecular chaperone IbpA, HSP20 family	O	Posttranslational modification, protein turnover, chaperones ;	IPR002068 [Alpha crystallin/Hsp20 domain] ; IPR003090[Alpha-crystallin, N-terminal]	0
L8I2Y4	Glycylpeptide N-tetradecanoyltransferase (Fragment)	M91_16934	32.1	37.6	35.7	87	86.7	84.5	0.408211	9.1805e-06	-1.29261	down	1	Molecular Function:glycylpeptide N-tetradecanoyltransferase activity (GO:0004379)	glycylpeptide N-tetradecanoyltransferase	2.3.1.97	--	--	--	--	IPR022676 [Myristoyl-CoA:protein N-myristoyltransferase, N-terminal]	0
L8HLZ0	Putative serine protease HTRA3 (Fragment)	M91_12358	3374.6	3377.5	3509	967.6	966.6	1191.9	3.2824	1.06783e-05	1.71475	up	1	Molecular Function:protein binding (GO:0005515)	HtrA serine peptidase 3	3.4.21.-	--	Periplasmic serine protease, S1-C subfamily, contain C-terminal PDZ domain	O	Posttranslational modification, protein turnover, chaperones ;	IPR001478 [PDZ domain] ; IPR002350[Kazal domain]	0
L8I9Z6	Sorting nexin-9 (Fragment)	M91_06259	1846.7	1883.6	1863.3	2614.1	2656.4	2707.9	0.701093	1.07442e-05	-0.512322	down	2	Molecular Function:protein binding (GO:0005515),Molecular Function:phosphatidylinositol binding (GO:0035091)	sorting nexin-9/18/33	--	--	--	--	--	IPR001452 [SH3 domain] ; IPR001683[Phox homologous domain] ; IPR019497[Sorting nexin protein, WASP-binding domain]	0
L8IEI1	Protein DEK (Fragment)	M91_19351	2866.8	2822	2947.5	4236.9	4202.4	4124.8	0.687379	1.21123e-05	-0.540822	down	--	--	protein DEK	--	--	--	--	--	IPR014876 [DEK, C-terminal]	0
L8J064	Zinc transporter 1	M91_19078	1362.8	1424.3	1369	774.8	781.7	811.4	1.75518	1.21605e-05	0.811622	up	4	Biological Process:cation transport (GO:0006812),Molecular Function:cation transmembrane transporter activity (GO:0008324),Cellular Component:integral component of membrane (GO:0016021),Biological Process:transmembrane transport (GO:0055085)	solute carrier family 30 (zinc transporter), member 1	--	ko04978 Mineral absorption	Co/Zn/Cd efflux system component	P	Inorganic ion transport and metabolism ;	IPR002524 [Cation efflux protein]	4
A0A6B0S4B0	Eukaryotic translation initiation factor 3 subunit F	EIF3F	1540.6	1579.5	1591.3	1088.8	1099.3	1119.1	1.42459	1.21706e-05	0.510546	up	1	Molecular Function:protein binding (GO:0005515)	translation initiation factor 3 subunit F	--	ko03013 RNA transport	--	--	--	IPR000555 [JAB1/MPN/MOV34 metalloenzyme domain] ; IPR024969[Rpn11/EIF3F, C-terminal]	0
L8J2Q8	Inhibin beta A chain	M91_08632	918	915.1	893.2	621.9	592.8	602.5	1.50028	1.27398e-05	0.585227	up	1	Molecular Function:growth factor activity (GO:0008083)	inhibin, beta	--	ko04350 TGF-beta signaling pathway ko04550 Signaling pathways regulating pluripotency of stem cells	--	--	--	IPR001839 [Transforming growth factor-beta, C-terminal]	0
L8IDW3	Thrombospondin-4	M91_04803	932.7	993	988.7	421.7	431.6	402.9	2.32001	1.27819e-05	1.21413	up	3	Molecular Function:calcium ion binding (GO:0005509),Cellular Component:extracellular region (GO:0005576),Biological Process:cell adhesion (GO:0007155)	thrombospondin 2/3/4/5	--	ko04145 Phagosome ko04151 PI3K-Akt signaling pathway ko04510 Focal adhesion ko04512 ECM-receptor interaction ko05144 Malaria ko05165 Human papillomavirus infection	Alpha-tubulin suppressor and related RCC1 domain-containing proteins	DZ	Cell cycle control, cell division, chromosome partitioning ; Cytoskeleton ;	IPR001881 [EGF-like calcium-binding domain] ; IPR003367[Thrombospondin, type 3-like repeat] ; IPR008859[Thrombospondin, C-terminal] ; IPR024665[Thrombospondin/cartilage oligomeric matrix protein, coiled-coil domain]	0
A0A6B0R8A0	ADF-H domain-containing protein	E5288_WYG002640	6154.1	6278	6194.5	4885.7	4950.7	4827.6	1.27023	1.3143e-05	0.345086	up	2	Molecular Function:actin binding (GO:0003779),Cellular Component:intracellular (GO:0005622)	--	--	--	--	--	--	IPR002108 [Actin-depolymerising factor homology domain]	0
A0A6B0R0D4	Anthrax toxin receptor	E5288_WYG014721	1856.6	1825.9	1774.4	2492.3	2462.8	2489.9	0.732962	1.36012e-05	-0.44819	down	2	Molecular Function:receptor activity (GO:0004872),Cellular Component:integral component of membrane (GO:0016021)	anthrax toxin receptor	--	ko04621 NOD-like receptor signaling pathway	Secreted protein containing bacterial Ig-like domain and vWFA domain	R	General function prediction only ;	IPR002035 [von Willebrand factor, type A] ; IPR008399[Anthrax toxin receptor, C-terminal] ; IPR008400[Anthrax toxin receptor, extracellular]	1
A0A6B0REW8	Phospholipase A2	E5288_WYG017804	2339.7	2372.1	2328.8	3221.8	3128.3	3137.4	0.742092	1.49343e-05	-0.43033	down	3	Molecular Function:phospholipase activity (GO:0004620),Molecular Function:protein binding (GO:0005515),Biological Process:phospholipid catabolic process (GO:0009395)	cytosolic phospholipase A2	3.1.1.4	ko00564 Glycerophospholipid metabolism ko00565 Ether lipid metabolism ko00590 Arachidonic acid metabolism ko00591 Linoleic acid metabolism ko00592 alpha-Linolenic acid metabolism ko01100 Metabolic pathways ko04010 MAPK signaling pathway ko04014 Ras signaling pathway ko04072 Phospholipase D signaling pathway ko04217 Necroptosis ko04270 Vascular smooth muscle contraction ko04370 VEGF signaling path…	--	--	--	IPR000008 [C2 domain] ; IPR002642[Lysophospholipase, catalytic domain]	0
L8J1E2	Protein tweety homolog (Fragment)	M91_16368	321.5	316.1	304.9	526.2	504.3	518.7	0.608379	1.50824e-05	-0.716959	down	--	--	--	--	--	--	--	--	IPR006990 [Tweety]	5
L8J597	Zinc finger protein 706	E5288_WYG022430	333.5	325.6	323.4	434.3	435.8	426.3	0.757868	1.62163e-05	-0.399982	down	--	--	--	--	--	--	--	--	IPR007513 [Uncharacterised protein family SERF]	0
L8IH95	NOL1/NOP2/Sun domain family member 2 (Fragment)	M91_05141	2464.1	2412.8	2450.2	1536.9	1606.8	1642.6	1.53085	1.65516e-05	0.614331	up	1	Molecular Function:methyltransferase activity (GO:0008168)	tRNA (cytosine34-C5)-methyltransferase	2.1.1.203	--	16S rRNA C967 or C1407 C5-methylase, RsmB/RsmF family	J	Translation, ribosomal structure and biogenesis ;	IPR001678 [SAM-dependent methyltransferase RsmB/NOP2-type]	0
L8IUI0	Tubulin beta chain (Fragment)	M91_15571	3193.6	3178	3129.7	5123.2	4932.8	5187.5	0.623302	1.70876e-05	-0.681997	down	1	Molecular Function:GTPase activity (GO:0003924)	tubulin beta	--	ko04145 Phagosome ko04540 Gap junction	--	--	--	IPR003008 [Tubulin/FtsZ, GTPase domain] ; IPR018316[Tubulin/FtsZ, 2-layer sandwich domain]	0
L8IS75	Serine/threonine-protein kinase Nek6 (Fragment)	M91_20637	65.9	67.2	65.7	87.2	89.4	89.8	0.746246	1.75932e-05	-0.422276	down	3	Molecular Function:protein kinase activity (GO:0004672),Molecular Function:ATP binding (GO:0005524),Biological Process:protein phosphorylation (GO:0006468)	NIMA (never in mitosis gene a)-related kinase 6	2.7.11.1	--	PASTA domain, binds beta-lactams	M	Cell wall/membrane/envelope biogenesis ;	IPR000719 [Protein kinase domain]	0
A0A6B0R3Q4	Complement C3 alpha chain	E5288_WYG002364	15102.3	15709.2	14314.7	4943.9	5272.7	4817.9	3.00151	1.92589e-05	1.58569	up	4	Molecular Function:endopeptidase inhibitor activity (GO:0004866),Cellular Component:extracellular region (GO:0005576),Cellular Component:extracellular space (GO:0005615),Cellular Component:integral component of membrane (GO:0016021)	complement component 3	--	ko04145 Phagosome ko04610 Complement and coagulation cascades ko05133 Pertussis ko05134 Legionellosis ko05140 Leishmaniasis ko05142 Chagas disease (American trypanosomiasis) ko05150 Staphylococcus aureus infection ko05152 Tuberculosis ko05167 Kaposi's sarcoma-associated herpesvirus infection ko05168 Herpes simplex infection ko05203 Viral carcinogenesis ko05322 Systemic lupus erythematosus	Uncharacterized conserved protein YfaS, alpha-2-macroglobulin family	R	General function prediction only ;	IPR001599 [Alpha-2-macroglobulin] ; IPR002890[Alpha-2-macroglobulin, N-terminal] ; IPR009048[Alpha-macroglobulin, receptor-binding] ; IPR009637[Lung seven transmembrane receptor-like] ; IPR011625[Alpha-2-macroglobulin, N-terminal 2] ; IPR011626[Alpha-macroglobulin complement component] ; IPR018933[Netrin module, non-TIMP type] ; IPR019565[Alpha-2-macroglobulin, thiol-ester bond-forming]	6
L8I9T6	rRNA adenine N(6)-methyltransferase	M91_02067	375.3	387.7	366.9	220.5	209.4	217.1	1.74637	1.97368e-05	0.804357	up	--	--	18S rRNA (adenine1779-N6/adenine1780-N6)-dimethyltransferase	2.1.1.183	--	16S rRNA A1518 and A1519 N6-dimethyltransferase RsmA/KsgA/DIM1 (may also have DNA glycosylase/AP lyase activity)	J	Translation, ribosomal structure and biogenesis ;	IPR001737 [Ribosomal RNA adenine methyltransferase KsgA/Erm]	0
A0A6B0R1A4	J domain-containing protein	E5288_WYG010975	7557.4	7324.7	7313.9	9602.9	9501.2	9453.3	0.777242	1.99747e-05	-0.363565	down	--	--	DnaJ homolog subfamily C member 13	--	--	DnaJ-class molecular chaperone with C-terminal Zn finger domain	O	Posttranslational modification, protein turnover, chaperones ;	IPR001623 [DnaJ domain] ; IPR025640[Domain of unknown function DUF4339]	0
A0A6B0RQT0	Apolipoprotein C-III	E5288_WYG001936	657.9	633.4	617.7	270.7	302	276.1	2.24906	2.0125e-05	1.16932	up	4	Cellular Component:extracellular region (GO:0005576),Biological Process:lipid transport (GO:0006869),Molecular Function:lipid binding (GO:0008289),Biological Process:lipoprotein metabolic process (GO:0042157)	apolipoprotein C-III	--	ko03320 PPAR signaling pathway ko04979 Cholesterol metabolism	--	--	--	IPR008403 [Apolipoprotein CIII]	0
L8I4W8	Disintegrin and metalloproteinase domain-containing protein 12 (Fragment)	M91_11575	379.7	394.7	396.2	533.9	545.7	536.2	0.724471	2.03353e-05	-0.465	down	2	Molecular Function:metalloendopeptidase activity (GO:0004222),Biological Process:proteolysis (GO:0006508)	disintegrin and metalloproteinase domain-containing protein 12	3.4.24.-	--	--	--	--	IPR001590 [Peptidase M12B, ADAM/reprolysin] ; IPR001762[Disintegrin domain] ; IPR002870[Peptidase M12B, propeptide] ; IPR006586[ADAM, cysteine-rich]	1
A0A6B0QQK9	Clat_adaptor_s domain-containing protein	E5288_WYG000427	318.3	326.8	334.8	549.5	562.8	533.9	0.59525	2.08109e-05	-0.748433	down	--	--	AP-1 complex subunit sigma-3	--	ko04142 Lysosome	--	--	--	IPR022775 [AP complex, mu/sigma subunit]	0
L8ITA0	Fermitin family-like protein 1	M91_03050	425.2	433.4	427.8	542.9	530.8	531.5	0.801395	2.09517e-05	-0.319414	down	--	--	kindlin 1	--	--	--	--	--	IPR001849 [Pleckstrin homology domain] ; IPR019748[FERM central domain]	0
L8I5Z3	Collagen alpha-2(VI) chain	M91_02728	3905.2	3724.8	3876.5	5377.1	5513.9	5496.7	0.702142	2.09938e-05	-0.510164	down	--	--	collagen, type VI, alpha	--	ko04151 PI3K-Akt signaling pathway ko04510 Focal adhesion ko04512 ECM-receptor interaction ko04974 Protein digestion and absorption ko05165 Human papillomavirus infection	Autotransporter adhesin	UW	Intracellular trafficking, secretion, and vesicular transport ; Extracellular structures ;	IPR002035 [von Willebrand factor, type A] ; IPR008160[Collagen triple helix repeat]	0
L8I2D1	Heterogeneous nuclear ribonucleoprotein U-like protein 2 (Fragment)	M91_07638	6413.9	6552.5	6316.2	4597.3	4635.5	4493.9	1.40475	2.1206e-05	0.490315	up	1	Molecular Function:protein binding (GO:0005515)	--	--	--	--	--	--	IPR003877 [SPRY domain]	0
L8I521	Rho GDP-dissociation inhibitor 2	E5288_WYG013795	1215.9	1182.8	1249.4	1950.3	1937.7	2023.3	0.61714	2.13985e-05	-0.69633	down	2	Molecular Function:Rho GDP-dissociation inhibitor activity (GO:0005094),Cellular Component:cytoplasm (GO:0005737)	Rho GDP-dissociation inhibitor	--	ko04722 Neurotrophin signaling pathway ko04962 Vasopressin-regulated water reabsorption	--	--	--	IPR000406 [Rho protein GDP-dissociation inhibitor]	0
A0A6B0R9W0	RNA helicase	E5288_WYG021525	1439.2	1474.8	1483.1	999.4	984.5	1034.7	1.45667	2.15689e-05	0.542673	up	2	Molecular Function:nucleic acid binding (GO:0003676),Molecular Function:ATP binding (GO:0005524)	translation initiation factor 4A	--	ko03013 RNA transport	Superfamily II DNA and RNA helicase	L	Replication, recombination and repair ;	IPR001650 [Helicase, C-terminal] ; IPR011545[DEAD/DEAH box helicase domain]	0
A0A6B0S9G0	Casein kinase II subunit beta	E5288_WYG005217	1064.5	1043.2	1028.5	777.3	760.4	755	1.36791	2.25701e-05	0.45197	up	2	Cellular Component:protein kinase CK2 complex (GO:0005956),Molecular Function:protein kinase regulator activity (GO:0019887)	casein kinase II subunit beta	--	ko03008 Ribosome biogenesis in eukaryotes ko04064 NF-kappa B signaling pathway ko04137 Mitophagy - animal ko04310 Wnt signaling pathway ko04520 Adherens junction ko05162 Measles ko05168 Herpes simplex infection ko05169 Epstein-Barr virus infection	--	--	--	IPR000704 [Casein kinase II, regulatory subunit]	0
L8IUT8	Fibrillin-1	M91_20512	11058	11420.7	11943.4	4312.4	4466.2	4894.2	2.51756	2.40094e-05	1.33203	up	1	Molecular Function:calcium ion binding (GO:0005509)	fibrillin 1	--	--	--	--	--	IPR001881 [EGF-like calcium-binding domain] ; IPR017878[TB domain] ; IPR026823[Complement Clr-like EGF domain]	0
L8IUX5	tRNA (adenine(58)-N(1))-methyltransferase non-catalytic subunit TRM6	E5288_WYG001700	369.7	379.7	376.1	257.1	259.7	270.6	1.42939	2.4148e-05	0.515397	up	2	Biological Process:tRNA methylation (GO:0030488),Cellular Component:tRNA (m1A) methyltransferase complex (GO:0031515)	tRNA (adenine-N(1)-)-methyltransferase non-catalytic subunit	--	--	--	--	--	IPR017423 [tRNA (adenine(58)-N(1))-methyltransferase non-catalytic subunit TRM6]	0
A0A6B0RF05	FERM domain-containing protein	E5288_WYG003397	5264.4	5191.1	5361.9	3697.2	3811.5	3847.5	1.39284	2.45138e-05	0.478032	up	5	Molecular Function:actin binding (GO:0003779),Molecular Function:structural molecule activity (GO:0005198),Cellular Component:cytoskeleton (GO:0005856),Molecular Function:cytoskeletal protein binding (GO:0008092),Biological Process:cortical actin cytoskeleton organization (GO:0030866)	erythrocyte membrane protein band 4.1	--	--	--	--	--	IPR007477 [SAB domain] ; IPR008379[Band 4.1, C-terminal] ; IPR014847[FERM adjacent (FA)] ; IPR018979[FERM, N-terminal] ; IPR018980[FERM, C-terminal PH-like domain] ; IPR019748[FERM central domain]	0
L8I7N9	Transcription intermediary factor 1-beta (Fragment)	M91_05991	4702.1	4765.2	4820.8	3697.9	3723.8	3606.8	1.29556	2.51689e-05	0.373578	up	3	Molecular Function:protein binding (GO:0005515),Cellular Component:intracellular (GO:0005622),Molecular Function:zinc ion binding (GO:0008270)	tripartite motif-containing protein 28	2.3.2.27	--	--	--	--	IPR000315 [B-box-type zinc finger] ; IPR019787[Zinc finger, PHD-finger]	0
A0A6B0RWE0	Ankyrin_rpt-contain_dom domain-containing protein	E5288_WYG022417	209.7	211.9	200.5	294.2	291	288.9	0.711703	2.52194e-05	-0.490652	down	--	--	--	--	--	Ankyrin repeat	T	Signal transduction mechanisms ;	IPR020683 [Ankyrin repeat-containing domain]	1
L8IWV3	Microtubule-associated protein RP/EB family member 2	E5288_WYG006917	364.8	335.1	342.9	560.5	550.1	560.8	0.623908	2.56489e-05	-0.680595	down	2	Molecular Function:protein binding (GO:0005515),Molecular Function:microtubule binding (GO:0008017)	microtubule-associated protein, RP/EB family	--	--	--	--	--	IPR001715 [Calponin homology domain] ; IPR004953[EB1, C-terminal]	0
L8HSU1	Sorbin and SH3 domain-containing protein 2 (Fragment)	M91_14150	1564.7	1510	1565.1	1133.1	1110.7	1120.7	1.37905	2.57378e-05	0.46367	up	1	Molecular Function:protein binding (GO:0005515)	--	--	--	--	--	--	IPR001452 [SH3 domain] ; IPR003127[SoHo domain] ; IPR011511[Variant SH3 domain]	0
A0A6B0RBA4	Brain-specific angiogenesis inhibitor 1-associated protein 2	E5288_WYG007617	2523.4	2554.5	2476.1	3554.8	3521.3	3663.4	0.703385	2.59001e-05	-0.507614	down	3	Molecular Function:protein binding (GO:0005515),Biological Process:plasma membrane organization (GO:0007009),Biological Process:vacuolar transport (GO:0007034)	BAI1-associated protein 2	--	ko04520 Adherens junction ko04810 Regulation of actin cytoskeleton	--	--	--	IPR001452 [SH3 domain] ; IPR005024[Snf7 family] ; IPR013606[IMD/I-BAR domain]	0
L8IYC4	5-3 exoribonuclease 1	M91_12298	2419.5	2429.1	2483.2	2978.1	2936.7	2947.3	0.827321	2.61779e-05	-0.273481	down	2	Molecular Function:nucleic acid binding (GO:0003676),Molecular Function:exonuclease activity (GO:0004527)	5'-3' exoribonuclease 1	3.1.13.-	ko03008 Ribosome biogenesis in eukaryotes ko03018 RNA degradation	--	--	--	IPR004859 [Putative 5-3 exonuclease]	0
A0A6B0S7B1	Peptidyl-prolyl cis-trans isomerase	E5288_WYG022564	412.8	443.4	419.4	913.8	923.5	859.8	0.472952	2.69363e-05	-1.08023	down	--	--	peptidyl-prolyl cis-trans isomerase NIMA-interacting 4	5.2.1.8	--	Parvulin-like peptidyl-prolyl isomerase	O	Posttranslational modification, protein turnover, chaperones ;	--	0
A0A6B0S2I5	Ribitol-5-phosphate transferase	E5288_WYG013255	256.8	263.6	254.4	185.6	188.9	182.1	1.39202	2.76855e-05	0.477183	up	--	--	fukutin-related protein	2.7.8.-	ko00515 Mannose type O-glycan biosynthesis ko01100 Metabolic pathways	Phosphorylcholine metabolism protein LicD	I	Lipid transport and metabolism ;	IPR007074 [LicD family]	1
L8I9I7	Transcription termination factor 2	M91_20790	65.7	65.5	66.9	98.5	94	95.3	0.688325	2.89686e-05	-0.538838	down	2	Molecular Function:ATP binding (GO:0005524),Molecular Function:zinc ion binding (GO:0008270)	transcription termination factor 2	3.6.4.-	ko04918 Thyroid hormone synthesis	Superfamily II DNA or RNA helicase, SNF2 family	KL	Transcription ; Replication, recombination and repair ;	IPR000330 [SNF2-related, N-terminal domain] ; IPR001650[Helicase, C-terminal] ; IPR010666[Zinc finger, GRF-type]	0
L8IWR4	C-X-C motif chemokine	M91_08167	503.9	530.8	479.8	141.8	157.5	167.4	3.24513	2.95029e-05	1.69827	up	3	Cellular Component:extracellular region (GO:0005576),Biological Process:immune response (GO:0006955),Molecular Function:chemokine activity (GO:0008009)	platelet factor 4	--	ko04060 Cytokine-cytokine receptor interaction ko04062 Chemokine signaling pathway	--	--	--	IPR001811 [Chemokine interleukin-8-like domain]	0
L8IJE9	Cysteine-rich PDZ-binding protein	M91_03776	209.4	183.7	176.9	600.5	592.3	648.2	0.309614	2.96055e-05	-1.69146	down	--	--	--	--	--	--	--	--	IPR019367 [PDZ-binding protein, CRIPT]	0
L8HVF6	Selenoprotein M	M91_11954	460.1	468.8	459.4	377.7	367	371.5	1.24377	3.07409e-05	0.314724	up	--	--	--	--	--	--	--	--	IPR014912 [Sep15/SelM redox]	0
L8ISQ2	Protein N-terminal glutamine amidohydrolase	E5288_WYG017221	392.8	394	409.5	263.2	260	249.7	1.54781	3.08489e-05	0.630226	up	--	--	protein N-terminal glutamine amidohydrolase	3.5.1.122	--	--	--	--	IPR023128 [Protein N-terminal glutamine amidohydrolase, alpha beta roll]	0
L8IAL7	Heterogeneous nuclear ribonucleoprotein H2	E5288_WYG008661	896.9	891.1	853.3	584.4	567.2	577	1.528	3.09069e-05	0.611644	up	1	Molecular Function:nucleic acid binding (GO:0003676)	heterogeneous nuclear ribonucleoprotein F/H	--	--	--	--	--	IPR000504 [RNA recognition motif domain] ; IPR012996[Zinc finger, CHHC-type]	0
L8II19	Deoxynucleoside triphosphate triphosphohydrolase SAMHD1	M91_02816	1185.5	1193.2	1212	905.2	922.6	941.7	1.29652	3.15137e-05	0.37464	up	--	--	--	--	--	HD superfamily phosphohydrolase	R	General function prediction only ;	IPR006674 [HD domain]	0
A0A6B0S3P1	Apolipoprotein C-IV	E5288_WYG016577	3912.4	4050	3805.9	1689.1	1653.8	1904.2	2.24282	3.26879e-05	1.16531	up	4	Cellular Component:extracellular region (GO:0005576),Biological Process:lipid transport (GO:0006869),Molecular Function:lipid binding (GO:0008289),Biological Process:lipoprotein metabolic process (GO:0042157)	apolipoprotein E	--	ko04979 Cholesterol metabolism ko05010 Alzheimer's disease	--	--	--	IPR000074 [Apolipoprotein A/E] ; IPR028120[Apolipoprotein C-IV]	0
L8HZS4	Endothelin-converting enzyme 1 (Fragment)	M91_09660	1692.6	1702.9	1746.8	2141.7	2181	2139.6	0.795738	3.29751e-05	-0.329634	down	2	Molecular Function:metalloendopeptidase activity (GO:0004222),Biological Process:proteolysis (GO:0006508)	endothelin-converting enzyme	3.4.24.71	--	Predicted metalloendopeptidase	O	Posttranslational modification, protein turnover, chaperones ;	IPR008753 [Peptidase M13, N-terminal domain] ; IPR018497[Peptidase M13, C-terminal domain]	1
L8IHV8	Inter-alpha-trypsin inhibitor heavy chain H1 (Fragment)	M91_14528	39.3	42.8	39.5	14.2	15.6	15.8	2.66667	3.40509e-05	1.41504	up	2	Molecular Function:serine-type endopeptidase inhibitor activity (GO:0004867),Biological Process:hyaluronan metabolic process (GO:0030212)	inter-alpha-trypsin inhibitor heavy chain H1	--	--	Secreted protein containing bacterial Ig-like domain and vWFA domain	R	General function prediction only ;	IPR002035 [von Willebrand factor, type A] ; IPR010600[Inter-alpha-trypsin inhibitor heavy chain, C-terminal] ; IPR013694[VIT domain]	1
A0A6B0QXI9	Protein-tyrosine sulfotransferase	E5288_WYG009602	309.6	330.8	297	523.6	514.9	520.1	0.601437	3.45021e-05	-0.733514	down	--	--	protein-tyrosine sulfotransferase	2.8.2.20	--	Tetratricopeptide (TPR) repeat	R	General function prediction only ;	--	0
L8IYD1	Peroxidase (Fragment)	M91_19305	653.9	657.2	651.3	487	512.1	503.6	1.30592	3.50815e-05	0.385062	up	1	Molecular Function:protein binding (GO:0005515)	peroxidase	1.11.1.7	--	Ca2+-binding protein, RTX toxin-related	Q	Secondary metabolites biosynthesis, transport and catabolism ;	IPR001007 [VWFC domain] ; IPR001611[Leucine-rich repeat] ; IPR013098[Immunoglobulin I-set] ; IPR019791[Haem peroxidase, animal]	0
L8IYJ5	Protein CYR61	E5288_WYG002016	2415.9	2295	2424.6	1535.1	1520.2	1509.3	1.56323	3.567e-05	0.644526	up	4	Biological Process:regulation of cell growth (GO:0001558),Molecular Function:protein binding (GO:0005515),Molecular Function:insulin-like growth factor binding (GO:0005520),Cellular Component:extracellular region (GO:0005576)	cysteine rich protein 61	--	--	--	--	--	IPR000867 [Insulin-like growth factor-binding protein, IGFBP] ; IPR001007[VWFC domain] ; IPR006208[Glycoprotein hormone subunit beta, cystine knot]	0
L8HVY4	59 kDa serine/threonine-protein kinase	E5288_WYG010511	5618.1	5722.6	5785.7	7686.6	7450.4	7466	0.757705	3.57811e-05	-0.400292	down	2	Molecular Function:protein kinase activity (GO:0004672),Biological Process:protein phosphorylation (GO:0006468)	integrin-linked kinase	2.7.11.1	ko03320 PPAR signaling pathway ko04360 Axon guidance ko04510 Focal adhesion ko05100 Bacterial invasion of epithelial cells ko05213 Endometrial cancer	Ankyrin repeat	T	Signal transduction mechanisms ;	IPR001245 [Serine-threonine/tyrosine-protein kinase catalytic domain] ; IPR020683[Ankyrin repeat-containing domain]	0
L8IKN1	Melanoregulin	E5288_WYG000520	190.8	192.5	197.7	247	252.9	248	0.776842	3.58824e-05	-0.364307	down	2	Biological Process:melanosome transport (GO:0032402),Cellular Component:melanosome (GO:0042470)	--	--	--	--	--	--	IPR031638 [Melanoregulin]	0
A0A6B0RBH9	Tyrosine-protein phosphatase non-receptor type	E5288_WYG017729	840.4	837.8	851.2	1072.4	1103.4	1111.8	0.769376	3.7203e-05	-0.37824	down	2	Molecular Function:protein tyrosine phosphatase activity (GO:0004725),Biological Process:protein dephosphorylation (GO:0006470)	tyrosine-protein phosphatase non-receptor type 14/21	3.1.3.48	--	Protein tyrosine phosphatase	T	Signal transduction mechanisms ;	IPR000242 [PTP type protein phosphatase] ; IPR018979[FERM, N-terminal] ; IPR018980[FERM, C-terminal PH-like domain] ; IPR019748[FERM central domain]	0
L8J1Z3	Nucleolin (Fragment)	M91_11009	3749.3	3642.9	3617.8	2415.7	2333.1	2501	1.51866	3.77542e-05	0.602801	up	1	Molecular Function:nucleic acid binding (GO:0003676)	nucleolin	--		RNA recognition motif (RRM) domain	J	Translation, ribosomal structure and biogenesis ;	IPR000504 [RNA recognition motif domain]	0
L8HY19	Prolyl-tRNA synthetase (Fragment)	M91_14958	976.1	861.2	976.8	156.3	114.7	114.5	7.29987	3.8268e-05	2.86787	up	4	Molecular Function:nucleotide binding (GO:0000166),Molecular Function:aminoacyl-tRNA ligase activity (GO:0004812),Molecular Function:ATP binding (GO:0005524),Biological Process:tRNA aminoacylation for protein translation (GO:0006418)	prolyl-tRNA synthetase	6.1.1.15	ko00970 Aminoacyl-tRNA biosynthesis	Prolyl-tRNA synthetase	J	Translation, ribosomal structure and biogenesis ;	IPR002314 [Aminoacyl-tRNA synthetase, class II (G/ P/ S/T)] ; IPR004154[Anticodon-binding]	0
L8IJV2	IST1 homolog (Fragment)	M91_18207	827.7	857.8	831.7	1199.6	1229.7	1175.4	0.698311	3.85097e-05	-0.518059	down	1	Biological Process:protein transport (GO:0015031)	vacuolar protein sorting-associated protein IST1	--	ko04144 Endocytosis	--	--	--	IPR005061 [Vacuolar protein sorting-associated protein Ist1]	0
A0A6B0RBN1	F-actin-capping protein subunit alpha	E5288_WYG014431	2282.1	2246.1	2314.2	1885.4	1867	1880.8	1.21466	3.89456e-05	0.280548	up	2	Cellular Component:F-actin capping protein complex (GO:0008290),Biological Process:barbed-end actin filament capping (GO:0051016)	capping protein (actin filament) muscle Z-line, alpha	--	ko04144 Endocytosis	--	--	--	IPR002189 [F-actin-capping protein subunit alpha]	0
L8HNK5	Interleukin enhancer-binding factor 2 (Fragment)	M91_03035	3197.2	3329	3282.6	2416.1	2441.2	2472.7	1.33817	3.91081e-05	0.420263	up	--	--	interleukin enhancer-binding factor 2	--	--	--	--	--	IPR006561 [DZF domain]	0
A0A6B0R365	Active breakpoint cluster region-related protein	E5288_WYG020674	3417.7	3379.1	3387.8	4396.8	4244	4363.3	0.783184	3.95314e-05	-0.352577	down	4	Molecular Function:Rho guanyl-nucleotide exchange factor activity (GO:0005089),Molecular Function:protein binding (GO:0005515),Biological Process:signal transduction (GO:0007165),Biological Process:regulation of Rho protein signal transduction (GO:0035023)	active breakpoint cluster region-related protein	--	--	--	--	--	IPR000008 [C2 domain] ; IPR000198[Rho GTPase-activating protein domain] ; IPR000219[Dbl homology (DH) domain] ; IPR001849[Pleckstrin homology domain]	0
A0A6B0S0Y2	26S proteasome non-ATPase regulatory subunit 8	E5288_WYG020217	1623.2	1670.7	1651.7	1172.5	1118.2	1186.5	1.42229	4.00545e-05	0.50822	up	--	--	26S proteasome regulatory subunit N12	--	ko03050 Proteasome ko05169 Epstein-Barr virus infection	--	--	--	IPR033464 [CSN8/PSMD8/EIF3K]	0
A0A6B0QV06	GLOBIN domain-containing protein	E5288_WYG009219	1875	1969.7	1777.5	694.2	698.6	609.7	2.80759	4.26345e-05	1.48933	up	2	Molecular Function:oxygen binding (GO:0019825),Molecular Function:heme binding (GO:0020037)	hemoglobin subunit alpha	--	ko05143 African trypanosomiasis ko05144 Malaria	Hemoglobin-like flavoprotein	C	Energy production and conversion ;	IPR000971 [Globin]	0
A0A6B0RQC7	3-hydroxy-3-methylglutaryl coenzyme A reductase	E5288_WYG001929	256.5	237.5	245.6	366.5	374.9	364.3	0.668898	4.40794e-05	-0.580143	down	4	Molecular Function:hydroxymethylglutaryl-CoA reductase (NADPH) activity (GO:0004420),Biological Process:coenzyme A metabolic process (GO:0015936),Molecular Function:coenzyme binding (GO:0050662),Biological Process:oxidation-reduction process (GO:0055114)	hydroxymethylglutaryl-CoA reductase (NADPH)	1.1.1.34	ko00900 Terpenoid backbone biosynthesis ko01100 Metabolic pathways ko04152 AMPK signaling pathway ko04976 Bile secretion	Hydroxymethylglutaryl-CoA reductase	I	Lipid transport and metabolism ;	IPR000731 [Sterol-sensing domain] ; IPR002202[Hydroxymethylglutaryl-CoA reductase, class I/II]	5
L8J0Z6	A-kinase anchor protein 10, mitochondrial (Fragment)	M91_01724	176.1	170.5	172.3	211.1	212.9	209	0.819747	4.49214e-05	-0.286749	down	--	--	A-kinase anchor protein 10	--	--	--	--	--	IPR016137 [RGS domain]	0
L8IDM0	Activated RNA polymerase II transcriptional coactivator p15 (Fragment)	M91_00277	52	55	51.1	105.2	106.1	98.5	0.510329	4.58966e-05	-0.9705	down	2	Molecular Function:DNA binding (GO:0003677),Molecular Function:transcription coactivator activity (GO:0003713)	--	--	--	--	--	--	IPR003173 [Transcriptional coactivator p15 (PC4)]	0
A0A6B0RI32	Phosphoglycerate mutase	E5288_WYG011534	430.8	442	437.8	332.2	321.7	314.7	1.35309	4.6536e-05	0.436255	up	3	Molecular Function:motor activity (GO:0003774),Molecular Function:ATP binding (GO:0005524),Cellular Component:myosin complex (GO:0016459)	myosin XVI	--	--	Phosphoglycerate mutase (BPG-dependent)	G	Carbohydrate transport and metabolism ;	IPR001609 [Myosin head, motor domain] ; IPR013078[Histidine phosphatase superfamily, clade-1] ; IPR020683[Ankyrin repeat-containing domain]	0
L8ICE6	Sorbitol dehydrogenase (Fragment)	M91_06433	585.5	581.7	603.7	429	408	415.2	1.41423	4.65569e-05	0.500018	up	1	Biological Process:oxidation-reduction process (GO:0055114)	L-iditol 2-dehydrogenase	1.1.1.14	ko00040 Pentose and glucuronate interconversions ko00051 Fructose and mannose metabolism ko01100 Metabolic pathways	Threonine dehydrogenase or related Zn-dependent dehydrogenase	ER	Amino acid transport and metabolism ; General function prediction only ;	IPR013149 [Alcohol dehydrogenase, C-terminal] ; IPR013154[Alcohol dehydrogenase, N-terminal]	0
A0A6B0RNS4	Macro domain-containing protein	E5288_WYG016185	367.3	356.7	357.2	631	645.4	599.1	0.576486	4.74829e-05	-0.794642	down	--	--	--	--	--	O-acetyl-ADP-ribose deacetylase (regulator of RNase III), contains Macro domain	J	Translation, ribosomal structure and biogenesis ;	IPR002589 [Macro domain]	0
L8I9Y3	Aldo_ket_red domain-containing protein (Fragment)	M91_01965	728.8	800.1	757.7	337.4	339.2	305.9	2.32733	4.90737e-05	1.21867	up	--	--	--	--	ko00140 Steroid hormone biosynthesis ko00590 Arachidonic acid metabolism ko00790 Folate biosynthesis ko01100 Metabolic pathways ko04913 Ovarian steroidogenesis	Aldo/keto reductase, related to diketogulonate reductase	Q	Secondary metabolites biosynthesis, transport and catabolism ;	IPR023210 [NADP-dependent oxidoreductase domain]	0
A0A6B0RBB9	Glutaredoxin domain-containing protein	E5288_WYG000109	877.8	859.4	846.6	633.8	600.8	612.8	1.39861	4.96422e-05	0.483998	up	3	Molecular Function:electron carrier activity (GO:0009055),Molecular Function:protein disulfide oxidoreductase activity (GO:0015035),Biological Process:cell redox homeostasis (GO:0045454)	monothiol glutaredoxin	--	--	Glutaredoxin-related protein	O	Posttranslational modification, protein turnover, chaperones ;	IPR002109 [Glutaredoxin]	0
L8I2Z3	Nexilin (Fragment)	M91_13285	3314.1	3252.5	3216.1	2430.7	2343.3	2296	1.38369	4.96438e-05	0.468522	up	--	--	--	--	--	--	--	--	IPR013098 [Immunoglobulin I-set]	0
A0A6B0RKI0	Peroxidase	E5288_WYG006658	388.1	406.2	403.9	271.9	258.6	271.5	1.49401	5.11875e-05	0.579195	up	3	Molecular Function:protein binding (GO:0005515),Cellular Component:nucleus (GO:0005634),Molecular Function:zinc ion binding (GO:0008270)	peroxidase	1.11.1.7	--	Ca2+-binding protein, RTX toxin-related	Q	Secondary metabolites biosynthesis, transport and catabolism ;	IPR001611 [Leucine-rich repeat] ; IPR002515[Zinc finger, C2HC-type] ; IPR013098[Immunoglobulin I-set] ; IPR013681[Myelin transcription factor 1] ; IPR019791[Haem peroxidase, animal]	0
L8I7A0	HEAT repeat-containing protein 3	M91_19415	855	828.6	878.3	473.4	519.7	494.6	1.72205	5.30829e-05	0.784131	up	--	--	--	--	--	--	--	--	--	0
L8IC97	Histidine triad nucleotide-binding protein 2, mitochondrial	E5288_WYG000865	1642.3	1671.9	1596.3	1182.3	1217.8	1198.7	1.36448	5.57986e-05	0.448354	up	--	--	--	--	--	Diadenosine tetraphosphate (Ap4A) hydrolase or other HIT family hydrolase	FGR	Nucleotide transport and metabolism ; Carbohydrate transport and metabolism ; General function prediction only ;	IPR001310 [Histidine triad (HIT) protein]	0
L8HZW4	Ras suppressor protein 1 (Fragment)	M91_09481	810.8	827.7	832.6	1258.3	1190.2	1252.6	0.667666	5.61154e-05	-0.582801	down	1	Molecular Function:protein binding (GO:0005515)	--	--	--	Leucine-rich repeat (LRR) protein	K	Transcription ;	IPR001611 [Leucine-rich repeat]	0
L8I190	COP9 signalosome complex subunit 1 (Fragment)	M91_17324	1898.2	1860.9	1890.4	1393.4	1453.7	1465.1	1.31012	5.79225e-05	0.389699	up	1	Molecular Function:protein binding (GO:0005515)	COP9 signalosome complex subunit 1	--	--	--	--	--	IPR000717 [Proteasome component (PCI) domain] ; IPR019585[26S proteasome regulatory subunit Rpn7/COP9 signalosome complex subunit 1]	0
A0A6B0SEF5	Angiotensin 1-10	E5288_WYG013317	208	200	193.9	119.6	114	110.8	1.74768	5.86733e-05	0.805439	up	--	--	angiotensinogen	--	ko04614 Renin-angiotensin system ko04924 Renin secretion	Serine protease inhibitor	O	Posttranslational modification, protein turnover, chaperones ;	IPR023796 [Serpin domain]	0
L8IGA6	Charged multivesicular body protein 4b	E5288_WYG013111	898.8	884.1	871.3	1218.6	1214.1	1168.5	0.737032	6.02801e-05	-0.440201	down	1	Biological Process:vacuolar transport (GO:0007034)	charged multivesicular body protein 4	--	ko04144 Endocytosis ko04217 Necroptosis	--	--	--	IPR005024 [Snf7 family]	0
A0A6B0QTU6	PH domain-containing protein	E5288_WYG012849	1623.9	1659.2	1628	2149.7	2075.3	2153.7	0.769922	6.14498e-05	-0.377216	down	--	--	--	--	--	--	--	--	--	0
A0A6B0RWW6	Selenoprotein T	E5288_WYG013857	508.6	483.2	479.8	741.3	733.9	772	0.654859	6.28092e-05	-0.610743	down	--	--				--	--	--	--	0
L8I139	Ras GTPase-activating protein 1 (Fragment)	M91_08221	1810.1	1730.1	1681.6	2465.6	2446.2	2414.8	0.712718	6.37898e-05	-0.488597	down	2	Molecular Function:protein binding (GO:0005515),Biological Process:regulation of GTPase activity (GO:0043087)	Ras GTPase-activating protein 1	--	ko04010 MAPK signaling pathway ko04014 Ras signaling pathway ko04360 Axon guidance	--	--	--	IPR000008 [C2 domain] ; IPR000980[SH2 domain] ; IPR001452[SH3 domain] ; IPR001849[Pleckstrin homology domain] ; IPR001936[Ras GTPase-activating protein]	0
L8ISM7	Four and a half LIM domains protein 3	M91_09536	2132.2	2171	2241.2	1605.6	1594.4	1628.8	1.35528	6.88053e-05	0.438596	up	1	Molecular Function:zinc ion binding (GO:0008270)	--	--	--	--	--	--	IPR001781 [Zinc finger, LIM-type]	0
L8I7W1	Calcium/calmodulin-dependent protein kinase (Fragment)	M91_19897	682.2	669.8	711.2	904.7	922.6	917	0.751813	7.0272e-05	-0.411555	down	5	Molecular Function:protein kinase activity (GO:0004672),Molecular Function:calmodulin-dependent protein kinase activity (GO:0004683),Molecular Function:calmodulin binding (GO:0005516),Molecular Function:ATP binding (GO:0005524),Biological Process:protein phosphorylation (GO:0006468)	calcium/calmodulin-dependent protein kinase (CaM kinase) II	2.7.11.17	ko04012 ErbB signaling pathway ko04020 Calcium signaling pathway ko04024 cAMP signaling pathway ko04066 HIF-1 signaling pathway ko04114 Oocyte meiosis ko04217 Necroptosis ko04261 Adrenergic signaling in cardiomyocytes ko04310 Wnt signaling pathway ko04360 Axon guidance ko04713 Circadian entrainment ko04720 Long-term potentiation ko04722 Neurotrophin signaling pathway ko04725 Cholinergic synapse k…	Serine/threonine protein kinase	T	Signal transduction mechanisms ;	IPR000719 [Protein kinase domain] ; IPR013543[Calcium/calmodulin-dependent protein kinase II, association-domain]	0
A0A6B0RDY8	Inorganic diphosphatase	E5288_WYG021371	705.8	753.4	727.5	968.3	969.2	981.2	0.749203	7.06064e-05	-0.416571	down	8	Molecular Function:magnesium ion binding (GO:0000287),Cellular Component:chromatin (GO:0000785),Molecular Function:inorganic diphosphatase activity (GO:0004427),Molecular Function:GTP binding (GO:0005525),Cellular Component:nucleus (GO:0005634),Cellular Component:cytoplasm (GO:0005737),Biological Process:phosphate-containing compound metabolic process (GO:0006796),Molecular Function:nucleosomal D…	inorganic pyrophosphatase	3.6.1.1	ko00190 Oxidative phosphorylation	Inorganic pyrophosphatase	CP	Energy production and conversion ; Inorganic ion transport and metabolism ;	IPR000079 [High mobility group protein HMGN] ; IPR006689[Small GTPase superfamily, ARF/SAR type] ; IPR008162[Inorganic pyrophosphatase]	0
A0A6B0REA5	Actin-depolymerizing factor	E5288_WYG006738	214.6	210.2	201.7	381.7	354.9	358.1	0.572303	7.26493e-05	-0.805149	down	--	--	gelsolin	--	ko04666 Fc gamma R-mediated phagocytosis ko04810 Regulation of actin cytoskeleton ko05203 Viral carcinogenesis	--	--	--	IPR007123 [Gelsolin-like domain]	0
A0A6B0SA33	ATPase H(+)-transporting lysosomal accessory protein 2	E5288_WYG009934	817.6	842.1	811.6	1089.7	1057.4	1096.9	0.761806	7.32642e-05	-0.392504	down	2	Molecular Function:receptor activity (GO:0004872),Cellular Component:integral component of membrane (GO:0016021)	renin receptor	--	ko04614 Renin-angiotensin system	--	--	--	IPR012493 [Renin receptor-like]	1
L8IZ87	GRIP and coiled-coil domain-containing protein 2 (Fragment)	M91_19254	1248.4	1230.5	1198.6	907.8	883.8	858.4	1.38774	7.35413e-05	0.472733	up	2	Biological Process:protein targeting to Golgi (GO:0000042),Molecular Function:protein binding (GO:0005515)	GRIP and coiled-coil domain-containing protein 2	--	--	--	--	--	IPR000237 [GRIP domain] ; IPR032023[GCC2, Rab binding domain]	0
A0A6B0R555	Carboxypeptidase	E5288_WYG020827	1960.2	1911.7	1992.3	1384.9	1356.8	1439.3	1.40258	7.61896e-05	0.488086	up	3	Molecular Function:DNA binding (GO:0003677),Molecular Function:serine-type carboxypeptidase activity (GO:0004185),Biological Process:proteolysis (GO:0006508)	serine carboxypeptidase 1	3.4.16.-	--	Carboxypeptidase C (cathepsin A)	E	Amino acid transport and metabolism ;	IPR001563 [Peptidase S10, serine carboxypeptidase] ; IPR007125[Histone H2A/H2B/H3]	0
A0A6B0R5D7	Vacuolar fusion protein MON1 homolog	E5288_WYG018819	260.9	272.6	256.8	343.9	342.2	345.8	0.765869	7.68351e-05	-0.384831	down	--	--	vacuolar fusion protein MON1	--		--	--	--	IPR004353 [Vacuolar fusion protein Mon1]	0
L8IM13	DNA-directed RNA polymerase II subunit RPB4	E5288_WYG017063	657.6	671.7	653.1	553.3	539.2	544.8	1.21077	7.76818e-05	0.275929	up	1	Molecular Function:DNA-directed 5'-3' RNA polymerase activity (GO:0003899)	DNA-directed RNA polymerase II subunit RPB4	--	ko00230 Purine metabolism ko00240 Pyrimidine metabolism ko01100 Metabolic pathways ko03020 RNA polymerase ko05016 Huntington's disease ko05169 Epstein-Barr virus infection	--	--	--	IPR005574 [RNA polymerase II, Rpb4]	0
A0A6B0RHP5	RRM domain-containing protein	E5288_WYG019418	2346.7	2489.1	2403.6	1603.2	1668	1664	1.46689	7.79436e-05	0.552762	up	1	Molecular Function:nucleic acid binding (GO:0003676)	polyadenylate-binding protein 2	--	ko03015 mRNA surveillance pathway ko05164 Influenza A	RNA recognition motif (RRM) domain	J	Translation, ribosomal structure and biogenesis ;	IPR000504 [RNA recognition motif domain]	0
L8I1K4	Ubiquitin carboxyl-terminal hydrolase 7 (Fragment)	M91_14898	4038	4009.7	4162.9	2847.7	2936.9	3020.6	1.38675	7.8157e-05	0.471706	up	3	Molecular Function:protein binding (GO:0005515),Biological Process:protein deubiquitination (GO:0016579),Molecular Function:thiol-dependent ubiquitinyl hydrolase activity (GO:0036459)	ubiquitin carboxyl-terminal hydrolase 7	3.4.19.12	ko04068 FoxO signaling pathway ko05168 Herpes simplex infection ko05169 Epstein-Barr virus infection ko05203 Viral carcinogenesis	Ubiquitin C-terminal hydrolase	O	Posttranslational modification, protein turnover, chaperones ;	IPR001394 [Peptidase C19, ubiquitin carboxyl-terminal hydrolase] ; IPR002083[MATH/TRAF domain] ; IPR024729[Ubiquitin carboxyl-terminal hydrolase 7, ICP0-binding domain] ; IPR029346[Ubiquitin carboxyl-terminal hydrolase, C-terminal]	0
A0A6B0RK18	Clusterin	E5288_WYG020556	1575	1691.4	1536.7	802.3	819	834.7	1.95566	7.92128e-05	0.967655	up	--	--	clusterin	--	ko04610 Complement and coagulation cascades	--	--	--	IPR000753 [Clusterin-like]	0
A0A6B0S806	Fibulin-1	E5288_WYG005099	6262.9	6583.7	7247	1338.9	1449.9	1762.1	4.4153	8.12691e-05	2.14251	up	1	Molecular Function:calcium ion binding (GO:0005509)	fibulin 1/2	--	--	--	--	--	IPR001881 [EGF-like calcium-binding domain] ; IPR026823[Complement Clr-like EGF domain]	0
A0A6B0R2X7	W2 domain-containing protein	E5288_WYG001432	2005.9	2115.2	1996.8	3411.9	3321.7	3180.4	0.617097	8.18018e-05	-0.696431	down	1	Molecular Function:protein binding (GO:0005515)	--	--	--	--	--	--	IPR003307 [W2 domain]	0
L8IA51	Poliovirus receptor-related protein 2 (Fragment)	M91_05705	797.7	777.4	770.2	598.1	610.8	584.2	1.30796	8.19729e-05	0.387317	up	--	--	poliovirus receptor-related protein 2	--	ko04514 Cell adhesion molecules (CAMs) ko04520 Adherens junction ko05168 Herpes simplex infection	--	--	--	IPR013106 [Immunoglobulin V-set domain] ; IPR013162[CD80-like, immunoglobulin C2-set]	1
L8J1W0	Sulfhydryl oxidase (Fragment)	M91_08736	740.6	752.5	770.4	482	506.5	457	1.56589	8.25376e-05	0.646987	up	2	Molecular Function:thiol oxidase activity (GO:0016972),Biological Process:oxidation-reduction process (GO:0055114)	mitochondrial FAD-linked sulfhydryl oxidase	1.8.3.2	--	--	--	--	IPR017905 [ERV/ALR sulfhydryl oxidase domain]	0
L8IWD3	Peripheral plasma membrane protein CASK (Fragment)	M91_12900	3069	3065.7	2968.8	2158.6	2191	2286	1.37192	8.25454e-05	0.456194	up	4	Molecular Function:protein kinase activity (GO:0004672),Molecular Function:protein binding (GO:0005515),Molecular Function:ATP binding (GO:0005524),Biological Process:protein phosphorylation (GO:0006468)	calcium/calmodulin-dependent serine protein kinase	2.7.11.1	--	Serine/threonine protein kinase	T	Signal transduction mechanisms ;	IPR000719 [Protein kinase domain] ; IPR001478[PDZ domain] ; IPR008145[Guanylate kinase/L-type calcium channel beta subunit] ; IPR011511[Variant SH3 domain] ; IPR014775[L27 domain, C-terminal]	0
L8IIV0	Ephrin-B1	M91_05874	1769.2	1885.4	1756.8	901.2	939.3	1012.2	1.89694	8.29004e-05	0.923674	up	1	Cellular Component:membrane (GO:0016020)	ephrin-B	--	ko04360 Axon guidance	--	--	--	IPR001799 [Ephrin receptor-binding domain]	1
A0A6B0RBN6	Protein SYS1 homolog	E5288_WYG013003	211.6	210.2	193	103.3	107.3	106.8	1.93699	8.45042e-05	0.953815	up	--	--	protein SYS1	--	--	--	--	--	IPR019185 [Integral membrane protein SYS1-related]	4
L8HV64	6-phosphofructokinase, liver type (Fragment)	M91_12154	3589.5	3492.9	3608.8	4574.7	4426	4465.7	0.793917	8.49805e-05	-0.33294	down	2	Molecular Function:6-phosphofructokinase activity (GO:0003872),Biological Process:glycolytic process (GO:0006096)	6-phosphofructokinase 1	2.7.1.11	ko00010 Glycolysis / Gluconeogenesis ko00030 Pentose phosphate pathway ko00051 Fructose and mannose metabolism ko00052 Galactose metabolism ko01100 Metabolic pathways ko01200 Carbon metabolism ko01230 Biosynthesis of amino acids ko03018 RNA degradation ko04152 AMPK signaling pathway ko05230 Central carbon metabolism in cancer	6-phosphofructokinase	G	Carbohydrate transport and metabolism ;	IPR000023 [Phosphofructokinase domain]	0
L8I3M2	Protein timeless-like protein (Fragment)	M91_19742	140.9	146.5	140.6	69.5	74.1	59.8	2.10423	8.56308e-05	1.07329	up	--	--	timeless	--	--	--	--	--	IPR006906 [Timeless protein] ; IPR007725[Timeless C-terminal]	0
A0A6B0R739	Integrin beta	E5288_WYG001468	434.9	440.7	440.6	563.8	577.2	551.1	0.77785	8.67266e-05	-0.362436	down	--	--	integrin beta 8	--	ko04151 PI3K-Akt signaling pathway ko04510 Focal adhesion ko04512 ECM-receptor interaction ko04514 Cell adhesion molecules (CAMs) ko04810 Regulation of actin cytoskeleton ko05165 Human papillomavirus infection ko05410 Hypertrophic cardiomyopathy (HCM) ko05412 Arrhythmogenic right ventricular cardiomyopathy (ARVC) ko05414 Dilated cardiomyopathy (DCM)	Secreted protein containing bacterial Ig-like domain and vWFA domain	R	General function prediction only ;	IPR002369 [Integrin beta subunit, VWA domain] ; IPR013111[EGF-like domain, extracellular]	1
A0A6B0RK58	SH3 domain-containing protein	E5288_WYG016082	3314.4	3226.6	3183.4	4983.3	4804.1	5157.1	0.650701	8.98613e-05	-0.619933	down	1	Molecular Function:protein binding (GO:0005515)	epidermal growth factor receptor kinase substrate 8	--	--	--	--	--	IPR001452 [SH3 domain] ; IPR013625[Tensin/EPS8 phosphotyrosine-binding domain]	0
L8IUW7	Serine protease HTRA1 (Fragment)	M91_16347	1725.6	1762.5	1605.8	748.3	719.7	608.7	2.45288	9.36643e-05	1.29448	up	1	Molecular Function:protein binding (GO:0005515)	HtrA serine peptidase 1	3.4.21.-	--	Periplasmic serine protease, S1-C subfamily, contain C-terminal PDZ domain	O	Posttranslational modification, protein turnover, chaperones ;	IPR001478 [PDZ domain]	0
L8IUH5	Proteasome assembly chaperone 2	M91_15566	841.5	836	805.4	1194.5	1249.2	1274.1	0.667841	9.37691e-05	-0.582423	down	--	--	proteasome assembly chaperone 2	--	--	Predicted ATP-dependent carboligase, ATP-grasp superfamily	R	General function prediction only ;	IPR019151 [Proteasome assembly chaperone 2]	0
A0A6B0R4R0	UBX domain-containing protein	E5288_WYG002570	1109.4	1106	1130.4	1562.3	1562.4	1485.4	0.725754	9.49834e-05	-0.462447	down	1	Molecular Function:protein binding (GO:0005515)	UBX domain-containing protein 6	--	ko04141 Protein processing in endoplasmic reticulum	--	--	--	IPR001012 [UBX domain] ; IPR018997[PUB domain]	0
L8IAJ3	Desmocollin-3	M91_20073	1764.5	1834.2	1761.4	1259.8	1268	1327.2	1.39043	9.51244e-05	0.475529	up	3	Molecular Function:calcium ion binding (GO:0005509),Biological Process:homophilic cell adhesion via plasma membrane adhesion molecules (GO:0007156),Cellular Component:membrane (GO:0016020)	desmocollin 3	--	--	PKD repeat	S	Function unknown ;	IPR000233 [Cadherin, cytoplasmic domain] ; IPR002126[Cadherin] ; IPR014868[Cadherin prodomain]	1
L8HRB9	DENN domain-containing protein 3 (Fragment)	M91_21154	180.9	180.5	172.6	251.9	246.1	240.2	0.723381	9.52816e-05	-0.467172	down	--	--	DENN domain-containing protein 3	--	--	--	--	--	IPR001194 [DENN domain] ; IPR005113[uDENN domain]	0
L8HZQ4	Decaprenyl-diphosphate synthase subunit 1	E5288_WYG021350	89.4	81.3	85.8	122.9	125.6	125.1	0.686563	9.60338e-05	-0.542536	down	1	Biological Process:isoprenoid biosynthetic process (GO:0008299)	decaprenyl-diphosphate synthase subunit 1	2.5.1.91	ko00900 Terpenoid backbone biosynthesis	Geranylgeranyl pyrophosphate synthase	H	Coenzyme transport and metabolism ;	IPR000092 [Polyprenyl synthetase]	0
L8HVP9	Lymphoid-specific helicase	M91_15082	1880.5	1884.3	1802.4	2346.8	2330.9	2300.4	0.79781	9.62065e-05	-0.325882	down	1	Molecular Function:ATP binding (GO:0005524)	ATP-dependent DNA helicase	--	--	Superfamily II DNA or RNA helicase, SNF2 family	KL	Transcription ; Replication, recombination and repair ;	IPR000330 [SNF2-related, N-terminal domain] ; IPR001650[Helicase, C-terminal]	0
L8IQX7	Sjoegren syndrome/scleroderma autoantigen 1 (Fragment)	M91_15937	569.4	592.4	586.1	349.9	376.4	331.7	1.65208	9.69873e-05	0.724283	up	--	--	--	--	--	--	--	--	IPR009563 [Sjoegren syndrome/scleroderma autoantigen 1]	0
A0A6B0RIG7	B-block_TFIIIC domain-containing protein	E5288_WYG014085	1241.1	1211.5	1269	950	934.2	963.6	1.30683	9.81262e-05	0.386075	up	--	--	general transcription factor 3C polypeptide 1	--	--	--	--	--	IPR007309 [B-block binding subunit of TFIIIC]	0
L8I095	Heterogeneous nuclear ribonucleoprotein A/B (Fragment)	M91_05856	5949.7	5773.1	6079.9	3354.5	3464.5	3777.2	1.6801	0.000100433	0.748549	up	1	Molecular Function:nucleic acid binding (GO:0003676)	heterogeneous nuclear ribonucleoprotein A/B/D	--	--	RNA recognition motif (RRM) domain	J	Translation, ribosomal structure and biogenesis ;	IPR000504 [RNA recognition motif domain]	0
L8IWZ7	Exocyst complex component 8	E5288_WYG009892	3122.8	3097.4	3109.1	3904.2	3786.7	3757	0.814935	0.000100919	-0.295242	down	--	--	exocyst complex component 8	--	--	--	--	--	IPR032403 [Exocyst component Exo84, C-terminal]	0
A0A6B0RG02	Palmitoyltransferase	E5288_WYG012253	278.1	272.6	269.9	339.2	335.3	328.6	0.818064	0.000101111	-0.289714	down	--	--	palmitoyltransferase ZDHHC13/17	2.3.1.225	--	Chromosome segregation ATPase	D	Cell cycle control, cell division, chromosome partitioning ;	IPR001594 [Palmitoyltransferase, DHHC domain] ; IPR020683[Ankyrin repeat-containing domain]	7
L8I9K4	Protein kinase C and casein kinase substrate in neurons protein 2 (Fragment)	M91_02302	3410.8	3435.4	3490.3	5369.3	5738.5	5333.3	0.628699	0.000102096	-0.669559	down	1	Molecular Function:protein binding (GO:0005515)	protein kinase C and casein kinase substrate in neurons protein	--	--	--	--	--	IPR001060 [FCH domain] ; IPR001452[SH3 domain]	0
L8HWR0	Beta-1 metal-binding globulin	TF	8757	9312	9207.1	6381.9	6293.1	6159.2	1.44822	0.000102398	0.534283	up	--	--	transferrin	--	ko04066 HIF-1 signaling pathway ko04216 Ferroptosis ko04978 Mineral absorption	--	--	--	IPR001156 [Transferrin-like domain]	0
A0A6B0QXF1	Glycine cleavage system H protein	E5288_WYG012804	646.8	650.4	664.7	473.1	468.8	436.9	1.4229	0.000104966	0.508838	up	--	--	glycine cleavage system H protein	--	ko00260 Glycine, serine and threonine metabolism ko00630 Glyoxylate and dicarboxylate metabolism ko01100 Metabolic pathways ko01200 Carbon metabolism	Glycine cleavage system H protein (lipoate-binding)	E	Amino acid transport and metabolism ;	IPR033753 [Glycine cleavage system H-protein/Simiate]	0
A0A6B0RSF7	N-myc downstream-regulated gene 1 protein	E5288_WYG019826	857.8	852.6	821.1	1110	1160.9	1151.3	0.739729	0.000105723	-0.434932	down	--	--	protein NDRG1	--	--	Pimeloyl-ACP methyl ester carboxylesterase	HR	Coenzyme transport and metabolism ; General function prediction only ;	IPR004142 [NDRG]	0
L8IGB1	Mothers against decapentaplegic homolog	M91_01692	1220.6	1248	1242.1	1624.9	1710.4	1705.6	0.736119	0.000106111	-0.44199	down	1	Cellular Component:intracellular (GO:0005622)	mothers against decapentaplegic homolog 4	--	ko04068 FoxO signaling pathway ko04110 Cell cycle ko04310 Wnt signaling pathway ko04350 TGF-beta signaling pathway ko04371 Apelin signaling pathway ko04390 Hippo signaling pathway ko04520 Adherens junction ko04550 Signaling pathways regulating pluripotency of stem cells ko04659 Th17 cell differentiation ko04933 AGE-RAGE signaling pathway in diabetic complications ko05161 Hepatitis B ko05166 HTLV-…	--	--	--	IPR001132 [SMAD domain, Dwarfin-type] ; IPR003619[MAD homology 1, Dwarfin-type]	0
A0A6B0SJ98	Complement C3 alpha chain	E5288_WYG018563	586.4	680.2	597.6	175.8	156.3	163	3.7653	0.00011069	1.91276	up	3	Molecular Function:endopeptidase inhibitor activity (GO:0004866),Cellular Component:extracellular region (GO:0005576),Cellular Component:extracellular space (GO:0005615)	complement component 3	--	ko04145 Phagosome ko04610 Complement and coagulation cascades ko05133 Pertussis ko05134 Legionellosis ko05140 Leishmaniasis ko05142 Chagas disease (American trypanosomiasis) ko05150 Staphylococcus aureus infection ko05152 Tuberculosis ko05167 Kaposi's sarcoma-associated herpesvirus infection ko05168 Herpes simplex infection ko05203 Viral carcinogenesis ko05322 Systemic lupus erythematosus	Uncharacterized conserved protein YfaS, alpha-2-macroglobulin family	R	General function prediction only ;	IPR001599 [Alpha-2-macroglobulin] ; IPR009048[Alpha-macroglobulin, receptor-binding] ; IPR011626[Alpha-macroglobulin complement component] ; IPR018933[Netrin module, non-TIMP type] ; IPR019565[Alpha-2-macroglobulin, thiol-ester bond-forming]	0
A0A6B0QZ17	C2 Aida-type domain-containing protein	E5288_WYG004781	178.9	176.2	172.8	127.6	135.7	131.9	1.33578	0.000112311	0.417682	up	--	--	--	--	--	--	--	--	IPR023421 [Axin interactor, dorsalization-associated protein, N-terminal] ; IPR025939[Axin interactor dorsalization-associated protein, C-terminal domain]	0
L8IF68	Inverted formin-2	M91_07060	160.9	175.9	167.7	103.2	100.9	100.2	1.6579	0.00011318	0.72936	up	4	Molecular Function:actin binding (GO:0003779),Biological Process:cellular component organization (GO:0016043),Molecular Function:Rho GTPase binding (GO:0017048),Biological Process:actin cytoskeleton organization (GO:0030036)	--	--	--	--	--	--	IPR003124 [WH2 domain] ; IPR010472[Formin, FH3 domain] ; IPR010473[Formin, GTPase-binding domain] ; IPR015425[Formin, FH2 domain]	0
A0A6B0S8N4	ENTH domain-containing protein	E5288_WYG015435	1792.1	1755	1795.7	1318	1341.6	1402.7	1.31522	0.000114081	0.395299	up	--	--	epsin	--	ko04144 Endocytosis	--	--	--	IPR013809 [ENTH domain]	0
A0A6B0RPH7	Eukaryotic translation initiation factor 3 subunit C	EIF3C	56.7	59.1	59.3	82.1	82.9	86.9	0.695117	0.000114272	-0.524672	down	6	Molecular Function:translation initiation factor activity (GO:0003743),Molecular Function:protein binding (GO:0005515),Cellular Component:eukaryotic translation initiation factor 3 complex (GO:0005852),Biological Process:translational initiation (GO:0006413),Cellular Component:membrane (GO:0016020),Molecular Function:translation initiation factor binding (GO:0031369)	translation initiation factor 3 subunit C	--	ko03013 RNA transport	--	--	--	IPR000717 [Proteasome component (PCI) domain] ; IPR003492[Batten's disease protein Cln3] ; IPR008905[Eukaryotic translation initiation factor 3 subunit C, N-terminal domain]	9
L8J1U4	F-actin-capping protein subunit alpha	M91_03146	3591.2	3546.8	3598.4	2820.7	2649.2	2789.3	1.29993	0.000115775	0.378436	up	2	Cellular Component:F-actin capping protein complex (GO:0008290),Biological Process:barbed-end actin filament capping (GO:0051016)	capping protein (actin filament) muscle Z-line, alpha	--	ko04144 Endocytosis	--	--	--	IPR002189 [F-actin-capping protein subunit alpha]	0
A0A6B0QR03	Wiskott-Aldrich syndrome protein family member	E5288_WYG000649	810.8	771.1	852.7	1489.1	1495.4	1383.8	0.557334	0.000117386	-0.843387	down	1	Molecular Function:actin binding (GO:0003779)	WAS protein family, member 2	--	ko04520 Adherens junction ko04666 Fc gamma R-mediated phagocytosis ko04810 Regulation of actin cytoskeleton ko05100 Bacterial invasion of epithelial cells ko05132 Salmonella infection ko05231 Choline metabolism in cancer	--	--	--	IPR003124 [WH2 domain]	0
A0A6B0RJZ1	Transferrin receptor protein 1	E5288_WYG011128	6879	7040	6865.6	5664.6	5761.8	5537.3	1.22524	0.000120028	0.293064	up	--	--	transferrin receptor	--	ko04066 HIF-1 signaling pathway ko04144 Endocytosis ko04145 Phagosome ko04216 Ferroptosis ko04640 Hematopoietic cell lineage	Zn-dependent amino- or carboxypeptidase, M28 family	O	Posttranslational modification, protein turnover, chaperones ;	IPR003137 [PA domain] ; IPR007365[Transferrin receptor-like, dimerisation domain] ; IPR007484[Peptidase M28]	1
L8J344	Regulator of microtubule dynamics protein 1 (Fragment)	M91_21432	1385.8	1307	1325.3	930	961.9	963	1.40744	0.000120531	0.493073	up	--	--	--	--	--	Tetratricopeptide (TPR) repeat	R	General function prediction only ;	--	0
A0A6B0SFJ1	Methyl-CpG-binding protein 2	E5288_WYG015751	1690.2	1659.4	1671.5	2148.1	2182.6	2080.6	0.783164	0.000120644	-0.352613	down	2	Molecular Function:DNA binding (GO:0003677),Cellular Component:nucleus (GO:0005634)	methyl CpG binding protein 2	--	--	--	--	--	IPR001739 [Methyl-CpG DNA binding]	0
L8IW49	DAZ-associated protein 1 (Fragment)	M91_07129	2635.9	2799.8	2850.1	1509.1	1653.4	1629.4	1.72913	0.000120661	0.790043	up	1	Molecular Function:nucleic acid binding (GO:0003676)	RNA-binding protein Musashi	--	ko03015 mRNA surveillance pathway	RNA recognition motif (RRM) domain	J	Translation, ribosomal structure and biogenesis ;	IPR000504 [RNA recognition motif domain]	0
L8I1X2	Tripartite motif-containing protein 2 (Fragment)	M91_19236	103.3	101.7	100.1	130.8	128.8	125.5	0.792262	0.000120943	-0.335951	down	3	Molecular Function:protein binding (GO:0005515),Cellular Component:intracellular (GO:0005622),Molecular Function:zinc ion binding (GO:0008270)	tripartite motif-containing protein 2/3	--	--	DNA-binding beta-propeller fold protein YncE	R	General function prediction only ;	IPR000315 [B-box-type zinc finger] ; IPR001258[NHL repeat] ; IPR017868[Filamin/ABP280 repeat-like] ; IPR027370[RING-type zinc-finger, LisH dimerisation motif]	0
A0A6B0RPL2	75 kDa glucose-regulated protein	E5288_WYG005419	16166.4	16203.5	15649.7	12890.4	13178.3	13114.6	1.22551	0.000121114	0.293384	up	--	--	molecular chaperone DnaK	--	ko03018 RNA degradation ko05152 Tuberculosis	Molecular chaperone DnaK (HSP70)	O	Posttranslational modification, protein turnover, chaperones ;	IPR013126 [Heat shock protein 70 family]	0
A0A6B0RYY6	Ubiquinone biosynthesis O-methyltransferase, mitochondrial	COQ3	368.7	356.6	351.4	260	257.4	270.6	1.36637	0.000122938	0.450349	up	--	--	--	--	ko00130 Ubiquinone and other terpenoid-quinone biosynthesis ko01100 Metabolic pathways	2-polyprenyl-3-methyl-5-hydroxy-6-metoxy-1,4-benzoquinol methylase	H	Coenzyme transport and metabolism ;	IPR031937 [PNN-interacting serine/arginine-rich protein]	0
A0A6B0RXY8	RING-type domain-containing protein	E5288_WYG014778	507.2	517.6	486	679.9	686.4	709.1	0.727956	0.000125956	-0.458077	down	2	Cellular Component:nucleus (GO:0005634),Molecular Function:zinc ion binding (GO:0008270)	NF-X1-type zinc finger protein NFXL1	--	--	--	--	--	IPR000967 [Zinc finger, NF-X1-type]	1
A0A6B0RS15	NADH dehydrogenase [ubiquinone] 1 alpha subcomplex subunit 6	E5288_WYG001061	619.3	627	578.7	844.6	836.2	829.2	0.727092	0.000127717	-0.459791	down	--	--	NADH dehydrogenase (ubiquinone) 1 alpha subcomplex subunit 6	--	ko00190 Oxidative phosphorylation ko01100 Metabolic pathways ko04723 Retrograde endocannabinoid signaling ko04932 Non-alcoholic fatty liver disease (NAFLD) ko05010 Alzheimer's disease ko05012 Parkinson's disease ko05016 Huntington's disease	--	--	--	IPR008011 [Complex 1 LYR protein]	0
A0A6B0R604	Oxysterol-binding protein	E5288_WYG004084	837.9	806.4	829	1075.6	1109.9	1059.3	0.762235	0.000128025	-0.391692	down	--	--	oxysterol-binding protein-related protein 1/2	--	--	--	--	--	IPR000648 [Oxysterol-binding protein]	0
A0A6B0SDJ3	PID domain-containing protein	E5288_WYG002895	184.8	186.4	189.6	124.3	124.8	111.5	1.55519	0.000128533	0.637087	up	1	Molecular Function:protein binding (GO:0005515)	carboxyl-terminal PDZ ligand of neuronal nitric oxide synthase protein	--	ko04713 Circadian entrainment	--	--	--	IPR006020 [PTB/PI domain]	0
A0A6B0R3T8	HABP4_PAI-RBP1 domain-containing protein	E5288_WYG007921	3687.8	3547.5	3530	5069.7	4807.5	4893	0.728853	0.000130855	-0.456301	down	--	--	plasminogen activator inhibitor 1 RNA-binding protein	--	--	--	--	--	IPR006861 [Hyaluronan/mRNA-binding protein] ; IPR032381[Intracellular hyaluronan-binding protein 4, N-terminal domain]	0
A0A6B0RUK8	Exocyst complex component Sec8	E5288_WYG002873	2700.9	2594.6	2730	3482.2	3435.1	3371.4	0.780031	0.000133178	-0.358398	down	3	Cellular Component:exocyst (GO:0000145),Biological Process:vesicle docking involved in exocytosis (GO:0006904),Biological Process:protein transport (GO:0015031)	exocyst complex component 4	--	--	--	--	--	IPR007191 [Sec8 exocyst complex component specific domain]	0
L8IW21	Beta-galactosidase-1-like protein	M91_13953	203.8	200.4	196.3	244	240	237.9	0.831833	0.000135337	-0.265635	down	--	--	--	--	--	Beta-galactosidase GanA	G	Carbohydrate transport and metabolism ;	IPR031330 [Glycoside hydrolase 35, catalytic domain]	0
A0A6B0RBP9	Exocyst complex component 5	E5288_WYG001523	552.6	588.3	551.6	838.4	832.4	795.9	0.686139	0.000135892	-0.543426	down	3	Cellular Component:cytoplasm (GO:0005737),Biological Process:exocytosis (GO:0006887),Biological Process:vesicle docking (GO:0048278)	exocyst complex component 5	--	--	--	--	--	IPR009976 [Exocyst complex component Sec10-like]	0
L8J1G3	Paraspeckle component 1 (Fragment)	M91_11528	278.3	260.6	284.8	586.7	545.7	525.5	0.496833	0.000137705	-1.00917	down	1	Molecular Function:nucleic acid binding (GO:0003676)	--	--	--	RNA recognition motif (RRM) domain	J	Translation, ribosomal structure and biogenesis ;	IPR000504 [RNA recognition motif domain] ; IPR012975[NOPS]	0
A0A6B0QZA3	CortBP2 domain-containing protein	E5288_WYG012515	6873.8	6678.2	6603.1	10941.9	10674.8	10063.9	0.636197	0.000146039	-0.652455	down	--	--	--	--	--	--	--	--	IPR019131 [Cortactin-binding protein-2, N-terminal]	0
L8IEA6	Ras-related protein Rab-19	E5288_WYG020368	202.4	211.3	214.9	147.2	153.6	151.5	1.38979	0.000146475	0.474862	up	2	Molecular Function:GTP binding (GO:0005525),Biological Process:small GTPase mediated signal transduction (GO:0007264)	Ras-related protein Rab-19	--	--	GTPase SAR1 family domain	R	General function prediction only ;	IPR001806 [Small GTPase superfamily]	0
L8I8Z1	Glucocorticoid receptor DNA-binding factor 1	E5288_WYG013270	2409.8	2540.7	2492.8	3287.8	3177.3	3185.6	0.77127	0.000146986	-0.374691	down	3	Molecular Function:GTP binding (GO:0005525),Biological Process:signal transduction (GO:0007165),Biological Process:small GTPase mediated signal transduction (GO:0007264)	glucocorticoid receptor DNA-binding factor 1	--	ko04510 Focal adhesion ko04611 Platelet activation ko04670 Leukocyte transendothelial migration ko04810 Regulation of actin cytoskeleton	--	--	--	IPR000198 [Rho GTPase-activating protein domain] ; IPR001806[Small GTPase superfamily] ; IPR002713[FF domain] ; IPR032835[Rho GTPase-activating protein, FF domain]	0
A0A6B0RWH3	Thrombomodulin	E5288_WYG001769	21.3	22.9	21	11.7	11.8	12.8	1.79614	0.000149532	0.844902	up	3	Molecular Function:transmembrane signaling receptor activity (GO:0004888),Molecular Function:calcium ion binding (GO:0005509),Cellular Component:integral component of membrane (GO:0016021)	thrombomodulin	--	ko04610 Complement and coagulation cascades ko04933 AGE-RAGE signaling pathway in diabetic complications ko05418 Fluid shear stress and atherosclerosis	--	--	--	IPR001304 [C-type lectin-like] ; IPR001881[EGF-like calcium-binding domain] ; IPR015149[Thrombomodulin-like, EGF-like]	1
L8IID5	CUGBP Elav-like family member 2 (Fragment)	M91_21151	359	360	338.7	543	546.3	583.1	0.632444	0.0001498	-0.660989	down	1	Molecular Function:nucleic acid binding (GO:0003676)	CUG-BP- and ETR3-like factor	--	--	RNA recognition motif (RRM) domain	J	Translation, ribosomal structure and biogenesis ;	IPR000504 [RNA recognition motif domain]	0
A0A6B0RZT7	Leucyl-tRNA synthetase	E5288_WYG015685	619.6	619.1	648.1	447.7	465.9	437	1.39701	0.000151078	0.482341	up	4	Molecular Function:nucleotide binding (GO:0000166),Molecular Function:aminoacyl-tRNA ligase activity (GO:0004812),Molecular Function:ATP binding (GO:0005524),Biological Process:tRNA aminoacylation for protein translation (GO:0006418)	leucyl-tRNA synthetase	6.1.1.4	ko00970 Aminoacyl-tRNA biosynthesis	Leucyl-tRNA synthetase	J	Translation, ribosomal structure and biogenesis ;	IPR002300 [Aminoacyl-tRNA synthetase, class Ia] ; IPR013155[Methionyl/Valyl/Leucyl/Isoleucyl-tRNA synthetase, anticodon-binding]	0
A0A6B0QW83	Importin N-terminal domain-containing protein	E5288_WYG012785	2074.6	2121.8	2139.2	1352.7	1431.1	1507.9	1.47624	0.000152462	0.561932	up	2	Biological Process:intracellular protein transport (GO:0006886),Molecular Function:Ran GTPase binding (GO:0008536)	transportin-1	--	--	HEAT repeat	R	General function prediction only ;	IPR001494 [Importin-beta, N-terminal domain]	0
L8I8D3	SPRY domain-containing protein 3	M91_05603	432.3	432.3	439.7	632.9	613	662	0.683631	0.000153873	-0.54871	down	1	Molecular Function:protein binding (GO:0005515)	--	--	--	--	--	--	IPR003877 [SPRY domain]	0
L8IAK0	Heat shock protein HSP 90-beta	M91_00679	1391.6	1454.5	1370.8	683.9	718.2	820.1	1.89762	0.000157701	0.924194	up	4	Molecular Function:ATP binding (GO:0005524),Biological Process:protein folding (GO:0006457),Biological Process:response to stress (GO:0006950),Molecular Function:unfolded protein binding (GO:0051082)	molecular chaperone HtpG	--	ko04141 Protein processing in endoplasmic reticulum ko04151 PI3K-Akt signaling pathway ko04217 Necroptosis ko04612 Antigen processing and presentation ko04621 NOD-like receptor signaling pathway ko04657 IL-17 signaling pathway ko04659 Th17 cell differentiation ko04914 Progesterone-mediated oocyte maturation ko04915 Estrogen signaling pathway ko05200 Pathways in cancer ko05215 Prostate cancer ko05…	Molecular chaperone, HSP90 family	O	Posttranslational modification, protein turnover, chaperones ;	IPR001404 [Heat shock protein Hsp90 family] ; IPR003594[Histidine kinase-like ATPase, C-terminal domain]	0
L8IVS0	Coiled-coil-helix-coiled-coil-helix domain-containing protein 5 (Fragment)	M91_19268	78.4	82.6	76.7	52.7	51	53.8	1.50921	0.000158552	0.59379	up	--	--	--	--	--	--	--	--	IPR010625 [CHCH] ; IPR031731[IMS import disulfide relay-system, CHCH-CHCH-like Cx9C]	0
L8IM58	Retinoblastoma-like protein 1	M91_02813	130.1	138.1	133.8	83.8	84.5	75	1.65228	0.000159636	0.724459	up	2	Cellular Component:nucleus (GO:0005634),Biological Process:regulation of cell cycle (GO:0051726)	retinoblastoma-like protein 1	--	ko04110 Cell cycle ko04218 Cellular senescence ko04350 TGF-beta signaling pathway ko05165 Human papillomavirus infection ko05203 Viral carcinogenesis	--	--	--	IPR002719 [Retinoblastoma-associated protein, B-box] ; IPR002720[Retinoblastoma-associated protein, A-box] ; IPR015030[Retinoblastoma-associated protein, C-terminal] ; IPR024599[Retinoblastoma-associated protein, N-terminal]	0
L8HVH0	Integral membrane protein 2	E5288_WYG016717	1334.2	1369.6	1297.5	2196.2	2221	2042.9	0.619387	0.000160506	-0.691088	down	--	--	integral membrane protein 2B	--	--	--	--	--	IPR007084 [BRICHOS domain]	1
A0A6B0RD65	RRM domain-containing protein	E5288_WYG019431	1450	1429.8	1382.7	1078.3	1018.8	1023.4	1.36597	0.000160602	0.449923	up	1	Biological Process:mRNA processing (GO:0006397)	RNA-binding protein 27	--	--	--	--	--	IPR002483 [PWI domain]	0
A0A6B0R0K5	Coronin	E5288_WYG005759	4853.7	5077.4	5077	6128	6155	6266.2	0.809097	0.000160781	-0.305616	down	1	Molecular Function:protein binding (GO:0005515)	coronin-1B/1C/6	--	--	Membrane protein involved in colicin uptake	M	Cell wall/membrane/envelope biogenesis ;	IPR001680 [WD40 repeat] ; IPR015048[Domain of unknown function DUF1899]	0
A0A6B0S8V8	DNA helicase	E5288_WYG012032	7371.8	7242.3	7554.3	5651.6	5334.5	5621.7	1.33482	0.000166274	0.416644	up	4	Molecular Function:DNA binding (GO:0003677),Molecular Function:ATP binding (GO:0005524),Biological Process:carbohydrate metabolic process (GO:0005975),Biological Process:DNA replication (GO:0006260)	--	--	ko00052 Galactose metabolism ko01100 Metabolic pathways ko04973 Carbohydrate digestion and absorption	Beta-glucosidase/6-phospho-beta-glucosidase/beta-galactosidase	G	Carbohydrate transport and metabolism ;	IPR001208 [MCM domain] ; IPR001360[Glycoside hydrolase family 1] ; IPR027925[MCM N-terminal domain] ; IPR033762[MCM OB domain]	1
L8ICH9	Golgi membrane protein 1	M91_18445	1092.2	1072.9	1023.7	1349.7	1359.4	1341.6	0.787222	0.000166319	-0.345158	down	--	--	--	--	--	--	--	--	--	1
L8IM29	Matrix metalloproteinase-14 (Fragment)	M91_15388	3675.6	3689.5	3556	2865.5	2974.7	2922.5	1.24632	0.000168205	0.317671	up	4	Molecular Function:metalloendopeptidase activity (GO:0004222),Biological Process:proteolysis (GO:0006508),Molecular Function:zinc ion binding (GO:0008270),Cellular Component:extracellular matrix (GO:0031012)	matrix metalloproteinase-14 (membrane-inserted)	3.4.24.80	ko04668 TNF signaling pathway ko04912 GnRH signaling pathway	Predicted Zn-dependent protease	O	Posttranslational modification, protein turnover, chaperones ;	IPR001818 [Peptidase M10, metallopeptidase] ; IPR002477[Peptidoglycan binding-like] ; IPR018487[Hemopexin-like repeats] ; IPR021805[Peptidase M10A, matrix metallopeptidase, C-terminal]	1
L8J1A8	Ras GTPase-activating-like protein IQGAP1 (Fragment)	M91_17731	19124.1	19742.4	19890.4	23700.4	24515.6	24118.4	0.812295	0.000168418	-0.299924	down	2	Molecular Function:protein binding (GO:0005515),Biological Process:regulation of GTPase activity (GO:0043087)	Ras GTPase-activating-like protein IQGAP1	--	ko04520 Adherens junction ko04810 Regulation of actin cytoskeleton ko05205 Proteoglycans in cancer	--	--	--	IPR000048 [IQ motif, EF-hand binding site] ; IPR000593[RasGAP protein, C-terminal] ; IPR001715[Calponin homology domain] ; IPR001936[Ras GTPase-activating protein]	0
L8I9G4	Vasodilator-stimulated phosphoprotein (Fragment)	M91_05731	4743.5	5107.8	5122.9	7089.3	7099.8	6846	0.711867	0.000172089	-0.49032	down	--	--	vasodilator-stimulated phosphoprotein	--	ko04015 Rap1 signaling pathway ko04022 cGMP-PKG signaling pathway ko04510 Focal adhesion ko04530 Tight junction ko04611 Platelet activation ko04666 Fc gamma R-mediated phagocytosis ko04670 Leukocyte transendothelial migration	--	--	--	IPR000697 [WH1/EVH1 domain] ; IPR014885[VASP tetramerisation]	0
L8I5Z5	RNA-binding protein 4	E5288_WYG016204	3383.4	3284.6	3288.4	2717.7	2659.8	2588.9	1.2498	0.000176681	0.321696	up	2	Molecular Function:nucleic acid binding (GO:0003676),Molecular Function:zinc ion binding (GO:0008270)	RNA-binding protein 4	--	--	RNA recognition motif (RRM) domain	J	Translation, ribosomal structure and biogenesis ;	IPR000504 [RNA recognition motif domain] ; IPR001878[Zinc finger, CCHC-type]	0
L8IPX8	60 kDa chaperonin	M91_09505	26645.8	27257.3	26554.7	19782.1	20504.2	21221.1	1.3081	0.0001778	0.387472	up	1	Molecular Function:ATP binding (GO:0005524)	chaperonin GroEL	--	ko03018 RNA degradation ko04940 Type I diabetes mellitus ko05134 Legionellosis ko05152 Tuberculosis	Chaperonin GroEL (HSP60 family)	O	Posttranslational modification, protein turnover, chaperones ;	IPR002423 [Chaperonin Cpn60/TCP-1 family]	0
A0A6B0RI05	RING-type E3 ubiquitin transferase	E5288_WYG017687	1431.7	1553.2	1383.6	772.5	736.1	713	1.96638	0.000178698	0.975539	up	--	--	RING finger and CCCH-type zinc finger domain-containing protein	--	--	Serine protease inhibitor	O	Posttranslational modification, protein turnover, chaperones ;	IPR023796 [Serpin domain] ; IPR027370[RING-type zinc-finger, LisH dimerisation motif]	0
A0A6B0RAI6	RNA helicase	E5288_WYG007772	3614.1	3648.3	3728.4	2823.8	2780.6	2626.6	1.33529	0.000180567	0.417157	up	2	Molecular Function:nucleic acid binding (GO:0003676),Molecular Function:ATP binding (GO:0005524)	ATP-dependent RNA helicase DDX42	3.6.4.13	ko03040 Spliceosome	Superfamily II DNA and RNA helicase	L	Replication, recombination and repair ;	IPR001650 [Helicase, C-terminal] ; IPR011545[DEAD/DEAH box helicase domain]	0
L8HVI0	Connective tissue growth factor (Fragment)	M91_13254	2390.9	2427.5	2474.6	2021.9	2033.1	1967	1.21106	0.000180931	0.27627	up	1	Molecular Function:protein binding (GO:0005515)	connective tissue growth factor	--	ko04371 Apelin signaling pathway ko04390 Hippo signaling pathway	--	--	--	IPR000884 [Thrombospondin type-1 (TSP1) repeat] ; IPR001007[VWFC domain] ; IPR006208[Glycoprotein hormone subunit beta, cystine knot]	0
L8IDU1	Transforming growth factor beta	M91_13250	1188.8	1166.9	1138.7	835.6	821	761.5	1.4451	0.000182842	0.531171	up	2	Molecular Function:growth factor activity (GO:0008083),Biological Process:growth (GO:0040007)	transforming growth factor beta-2	--	ko04010 MAPK signaling pathway ko04060 Cytokine-cytokine receptor interaction ko04068 FoxO signaling pathway ko04110 Cell cycle ko04218 Cellular senescence ko04350 TGF-beta signaling pathway ko04380 Osteoclast differentiation ko04390 Hippo signaling pathway ko04933 AGE-RAGE signaling pathway in diabetic complications ko05140 Leishmaniasis ko05142 Chagas disease (American trypanosomiasis) ko05144 …	--	--	--	IPR001111 [Transforming growth factor-beta, N-terminal] ; IPR001839[Transforming growth factor-beta, C-terminal]	1
L8I5R7	Cytochrome c oxidase subunit 7A-related protein, mitochondrial	E5288_WYG019507	1256.4	1309.3	1224.9	1617.4	1592.4	1619.2	0.784966	0.000186795	-0.349298	down	--	--	cytochrome c oxidase subunit 7a	--	ko00190 Oxidative phosphorylation ko04260 Cardiac muscle contraction ko04932 Non-alcoholic fatty liver disease (NAFLD) ko05010 Alzheimer's disease ko05012 Parkinson's disease ko05016 Huntington's disease	--	--	--	--	1
L8HTX7	Apolipoprotein A-II	E5288_WYG005332	314.4	354	314.1	136.9	151	137	2.31231	0.000188854	1.20933	up	--	--	apolipoprotein A-II	--	ko03320 PPAR signaling pathway ko04979 Cholesterol metabolism	--	--	--	--	0
L8I3X2	Forty-two-three domain-containing protein 1 (Fragment)	M91_06055	689.9	700.2	639.3	983.2	962.3	945.5	0.701972	0.000190052	-0.510515	down	--	--	--	--	--	--	--	--	--	0
L8IZ88	Mortality factor 4-like protein 1	M91_07034	670.4	649.7	634.5	880.4	882.5	927.6	0.726482	0.0001902	-0.461001	down	--	--	mortality factor 4-like protein 1	--	--	--	--	--	IPR025995 [RNA binding activity-knot of a chromodomain] ; IPR026541[MRG domain]	0
A0A6B0RXK3	Protein kinase domain-containing protein	E5288_WYG005657	281.9	284.6	278.5	353.5	357.5	341.1	0.803156	0.000192166	-0.316249	down	3	Molecular Function:protein kinase activity (GO:0004672),Molecular Function:ATP binding (GO:0005524),Biological Process:protein phosphorylation (GO:0006468)	mitogen-activated protein kinase kinase kinase 4	2.7.11.25	ko04010 MAPK signaling pathway ko04912 GnRH signaling pathway	Serine/threonine protein kinase	T	Signal transduction mechanisms ;	IPR000719 [Protein kinase domain]	0
L8IEI3	Nuclear cap-binding protein subunit 2	M91_13861	970.6	987.8	971	805.2	772.6	813.2	1.22518	0.000193227	0.292991	up	1	Molecular Function:nucleic acid binding (GO:0003676)	nuclear cap-binding protein subunit 2	--	ko03013 RNA transport ko03015 mRNA surveillance pathway ko03040 Spliceosome	RNA recognition motif (RRM) domain	J	Translation, ribosomal structure and biogenesis ;	IPR000504 [RNA recognition motif domain]	0
A0A6B0RJ65	Mitogen-activated protein kinase	E5288_WYG013986	1275.6	1315.9	1318.2	1656.9	1606.5	1682.6	0.790477	0.000193611	-0.339204	down	3	Molecular Function:protein kinase activity (GO:0004672),Molecular Function:ATP binding (GO:0005524),Biological Process:protein phosphorylation (GO:0006468)	mitogen-activated protein kinase 1/3	2.7.11.24	ko01521 EGFR tyrosine kinase inhibitor resistance ko01522 Endocrine resistance ko01524 Platinum drug resistance ko04010 MAPK signaling pathway ko04012 ErbB signaling pathway ko04014 Ras signaling pathway ko04015 Rap1 signaling pathway ko04022 cGMP-PKG signaling pathway ko04024 cAMP signaling pathway ko04062 Chemokine signaling pathway ko04066 HIF-1 signaling pathway ko04068 FoxO signaling pathway…	Serine/threonine protein kinase	T	Signal transduction mechanisms ;	IPR000719 [Protein kinase domain]	0
L8IAD0	CDGSH iron-sulfur domain-containing protein 2 (Fragment)	M91_17852	1460.9	1442.2	1332	1979.6	1958.7	2017.8	0.711053	0.000195828	-0.491972	down	1	Cellular Component:intracellular membrane-bounded organelle (GO:0043231)	--	--	--	--	--	--	IPR018967 [Iron sulphur-containing domain, CDGSH-type] ; IPR019610[Iron sulphur domain-containing, mitoNEET, N-terminal]	1
A0A6B0QTW4	Fibrillar collagen NC1 domain-containing protein	E5288_WYG006352	4655	4687	4498.8	6603.6	6908.3	6415.4	0.694565	0.000196335	-0.525819	down	1	Molecular Function:extracellular matrix structural constituent (GO:0005201)	collagen, type I, alpha	--	ko04151 PI3K-Akt signaling pathway ko04510 Focal adhesion ko04512 ECM-receptor interaction ko04611 Platelet activation ko04926 Relaxin signaling pathway ko04933 AGE-RAGE signaling pathway in diabetic complications ko04974 Protein digestion and absorption ko05146 Amoebiasis ko05165 Human papillomavirus infection	Autotransporter adhesin	UW	Intracellular trafficking, secretion, and vesicular transport ; Extracellular structures ;	IPR000885 [Fibrillar collagen, C-terminal] ; IPR008160[Collagen triple helix repeat]	0
L8ITN4	Malignant T cell-amplified sequence 1 (Fragment)	M91_14701	432.6	436.4	451.9	589.9	627.5	599.8	0.726888	0.000200857	-0.460196	down	1	Molecular Function:RNA binding (GO:0003723)	PUA domain protein	--	--	Predicted ribosome-associated RNA-binding protein Tma20, contains PUA domain	J	Translation, ribosomal structure and biogenesis ;	IPR002478 [PUA domain]	0
L8IGQ2	Myocyte-specific enhancer factor 2D	M91_20903	107.7	103.9	109.2	153.3	144.2	146.4	0.722685	0.000203606	-0.468561	down	2	Molecular Function:DNA binding (GO:0003677),Molecular Function:protein dimerization activity (GO:0046983)	MADS-box transcription enhancer factor 2D	--	ko04022 cGMP-PKG signaling pathway ko04371 Apelin signaling pathway	--	--	--	IPR002100 [Transcription factor, MADS-box] ; IPR022102[Holliday junction regulator protein family C-terminal]	0
A0A6B0RJ17	FAA_hydrolase domain-containing protein	E5288_WYG017314	2384.4	2374.8	2437.5	1611.7	1643.3	1781.3	1.42897	0.000205029	0.514971	up	2	Molecular Function:catalytic activity (GO:0003824),Biological Process:metabolic process (GO:0008152)	--	--	--	2-keto-4-pentenoate hydratase/2-oxohepta-3-ene-1,7-dioic acid hydratase (catechol pathway)	Q	Secondary metabolites biosynthesis, transport and catabolism ;	IPR011234 [Fumarylacetoacetase, C-terminal-related]	0
L8ISD7	RNA-binding protein 5 (Fragment)	M91_12460	716.3	664.9	707.9	482.8	492.5	482.2	1.43334	0.000205507	0.519386	up	2	Molecular Function:nucleic acid binding (GO:0003676),Molecular Function:zinc ion binding (GO:0008270)	RNA-binding protein 5/10	--	--	--	--	--	IPR000467 [G-patch domain] ; IPR000504[RNA recognition motif domain] ; IPR001876[Zinc finger, RanBP2-type]	0
A0A6B0R616	START domain-containing protein	E5288_WYG020923	486.9	506.4	503.6	745.3	696.2	701.9	0.698376	0.000205866	-0.517923	down	1	Molecular Function:lipid binding (GO:0008289)	--	--	--	--	--	--	IPR002913 [START domain]	0
L8HTX8	E3 SUMO-protein ligase PIAS2 (Fragment)	M91_03359	183.9	213.3	191.1	77	83	77.2	2.48019	0.000207477	1.31045	up	1	Molecular Function:zinc ion binding (GO:0008270)	E3 SUMO-protein ligase PIAS2	--	ko04120 Ubiquitin mediated proteolysis ko04630 Jak-STAT signaling pathway	--	--	--	IPR004181 [Zinc finger, MIZ-type] ; IPR023321[PINIT domain]	0
A0A6B0S5H1	J domain-containing protein	E5288_WYG011650	1358	1373.8	1339.3	2047.3	1984.8	1885.8	0.68793	0.000214149	-0.539667	down	--	--	DnaJ homolog subfamily B member 1	--	ko04141 Protein processing in endoplasmic reticulum ko05164 Influenza A	DnaJ-class molecular chaperone with C-terminal Zn finger domain	O	Posttranslational modification, protein turnover, chaperones ;	IPR001623 [DnaJ domain] ; IPR002939[Chaperone DnaJ, C-terminal]	0
L8I0V1	Zinc-binding alcohol dehydrogenase domain-containing protein 2 (Fragment)	M91_00730	649.8	625.9	648.8	787.2	765.8	768.2	0.829097	0.000214773	-0.270387	down	1	Biological Process:oxidation-reduction process (GO:0055114)	uncharacterized protein	--	--	NADPH-dependent curcumin reductase CurA	QR	Secondary metabolites biosynthesis, transport and catabolism ; General function prediction only ;	IPR013149 [Alcohol dehydrogenase, C-terminal] ; IPR013154[Alcohol dehydrogenase, N-terminal]	0
A0A6B0RGF5	Galectin-3-binding protein	E5288_WYG007513	2598.4	2558.8	2521.5	3278.9	3164.4	3133.4	0.801811	0.000216047	-0.318667	down	2	Molecular Function:scavenger receptor activity (GO:0005044),Cellular Component:membrane (GO:0016020)	galectin-3-binding protein	--	--	--	--	--	IPR001190 [SRCR domain] ; IPR011705[BTB/Kelch-associated]	0
A0A6B0R1V6	CUE domain-containing protein	E5288_WYG009629	56.3	54.3	56.5	69.7	68.8	71.8	0.794579	0.000220633	-0.331737	down	1	Molecular Function:protein binding (GO:0005515)	TAK1-binding protein 2	--	ko04010 MAPK signaling pathway ko04064 NF-kappa B signaling pathway ko04380 Osteoclast differentiation ko04620 Toll-like receptor signaling pathway ko04621 NOD-like receptor signaling pathway ko04657 IL-17 signaling pathway ko04668 TNF signaling pathway ko05140 Leishmaniasis ko05145 Toxoplasmosis ko05162 Measles ko05168 Herpes simplex infection ko05169 Epstein-Barr virus infection	--	--	--	IPR003892 [Ubiquitin system component Cue]	0
L8I0G6	Adenylate kinase 2, mitochondrial	AK2	5597.9	5512.2	5942.7	2957.4	3237.5	3451.9	1.76772	0.000221657	0.821886	up	1	Molecular Function:adenylate kinase activity (GO:0004017)	adenylate kinase	2.7.4.3	ko00230 Purine metabolism ko00730 Thiamine metabolism ko01100 Metabolic pathways	Adenylate kinase or related kinase	F	Nucleotide transport and metabolism ;	IPR007862 [Adenylate kinase, active site lid domain]	0
L8IL37	Vacuolar protein sorting-associated protein 33B	M91_16073	435.9	397	416.9	631.9	639.1	600.5	0.667807	0.000221883	-0.582498	down	2	Biological Process:vesicle docking involved in exocytosis (GO:0006904),Biological Process:vesicle-mediated transport (GO:0016192)	--	--	--	--	--	--	IPR001619 [Sec1-like protein]	0
A0A6B0RGD6	Septin-type G domain-containing protein	E5288_WYG007584	3505.8	3787.8	3536.1	5619.2	5234.7	5402.4	0.666185	0.00022332	-0.586006	down	1	Molecular Function:GTP binding (GO:0005525)	septin 3/9/12	--	ko05100 Bacterial invasion of epithelial cells	Predicted GTPase	R	General function prediction only ;	IPR030379 [Septin-type guanine nucleotide-binding (G) domain]	0
A0A6B0RBS8	Annexin	E5288_WYG006554	13426.5	14079.6	13627.7	20452.3	20652.4	22195	0.649826	0.000223939	-0.621874	down	2	Molecular Function:calcium ion binding (GO:0005509),Molecular Function:calcium-dependent phospholipid binding (GO:0005544)	annexin A2	--	--	--	--	--	IPR018502 [Annexin repeat]	0
L8IE14	Copine-2	M91_00048	1323.5	1369.8	1341.1	1900.2	2069.6	1995.7	0.676289	0.000224359	-0.564289	down	1	Molecular Function:protein binding (GO:0005515)	--	--	--	--	--	--	IPR000008 [C2 domain] ; IPR010734[Copine]	0
L8HSL5	Far upstream element-binding protein 3 (Fragment)	M91_13542	130.4	123.6	128.4	86.1	91	82.2	1.47474	0.000226132	0.56046	up	1	Molecular Function:RNA binding (GO:0003723)	far upstream element-binding protein	--	--	--	--	--	IPR004088 [K Homology domain, type 1]	0
L8J1T5	Protein DDI1-like protein 2	M91_10955	942.6	980.5	1005.7	678.3	716.7	674.9	1.41495	0.00022804	0.500749	up	3	Molecular Function:aspartic-type endopeptidase activity (GO:0004190),Molecular Function:protein binding (GO:0005515),Biological Process:proteolysis (GO:0006508)	DNA damage-inducible protein 1	--	--	--	--	--	IPR000626 [Ubiquitin domain] ; IPR019103[Aspartic peptidase, DDI1-type]	0
L8I3U6	Cell division protein kinase 1	E5288_WYG012901	3330.5	3288.2	3453.9	5472.6	4988.8	5201.9	0.64307	0.00023234	-0.636952	down	3	Molecular Function:protein kinase activity (GO:0004672),Molecular Function:ATP binding (GO:0005524),Biological Process:protein phosphorylation (GO:0006468)	--	--	ko04110 Cell cycle ko04114 Oocyte meiosis ko04115 p53 signaling pathway ko04218 Cellular senescence ko04540 Gap junction ko04914 Progesterone-mediated oocyte maturation ko05168 Herpes simplex infection ko05169 Epstein-Barr virus infection ko05203 Viral carcinogenesis	Predicted ATPase	R	General function prediction only ;	IPR000719 [Protein kinase domain]	0
L8HV51	ES1 protein-like protein, mitochondrial	M91_12148	1894.6	1848.9	1823.1	1550.7	1493.1	1511.5	1.22201	0.000234504	0.28925	up	--	--	--	--	--	Enhancing lycopene biosynthesis protein 2	Q	Secondary metabolites biosynthesis, transport and catabolism ;	--	0
L8IXS7	Septin-10 (Fragment)	M91_15521	839.8	877	883.9	1228	1153.2	1211.4	0.723905	0.000237107	-0.466128	down	1	Molecular Function:GTP binding (GO:0005525)	septin 10	--	--	--	--	--	IPR030379 [Septin-type guanine nucleotide-binding (G) domain]	0
L8ICN1	Exostosin-like 3	M91_10613	877.7	854.8	842.3	701.5	721.2	708.3	1.20826	0.000238092	0.27293	up	3	Biological Process:glycosaminoglycan biosynthetic process (GO:0006024),Biological Process:heparan sulfate proteoglycan biosynthetic process (GO:0015012),Cellular Component:integral component of membrane (GO:0016021)	--	--	ko00534 Glycosaminoglycan biosynthesis - heparan sulfate / heparin ko01100 Metabolic pathways	--	--	--	IPR004263 [Exostosin-like] ; IPR015338[Exostosin , C-terminal]	1
A0A6B0SIC4	5-formyltetrahydrofolate cyclo-ligase	E5288_WYG008104	213.8	227.1	233.7	142.9	143.1	150.7	1.54477	0.000242456	0.62739	up	--	--	5-formyltetrahydrofolate cyclo-ligase	6.3.3.2	ko00670 One carbon pool by folate ko01100 Metabolic pathways	5-formyltetrahydrofolate cyclo-ligase	H	Coenzyme transport and metabolism ;	IPR002698 [5-formyltetrahydrofolate cyclo-ligase]	0
A0A6B0RD22	AAA domain-containing protein	E5288_WYG017014	1212.3	1223.5	1264.7	1513.3	1480.4	1533.5	0.817393	0.000242561	-0.290899	down	--	--	neuron navigator 1	--	--	--	--	--	--	0
L8I848	TAR DNA-binding protein 43	E5288_WYG004847	2167.9	2194.5	2165.2	1450.6	1625.8	1541.4	1.41357	0.0002451	0.499347	up	1	Molecular Function:nucleic acid binding (GO:0003676)	--	--	--	RNA recognition motif (RRM) domain	J	Translation, ribosomal structure and biogenesis ;	IPR000504 [RNA recognition motif domain]	0
A0A6B0QXY6	Calcium/calmodulin-dependent protein kinase	E5288_WYG011902	2065.2	2017.4	2166.9	3261.7	3113	3013	0.665712	0.000246282	-0.587031	down	5	Molecular Function:protein kinase activity (GO:0004672),Molecular Function:calmodulin-dependent protein kinase activity (GO:0004683),Molecular Function:calmodulin binding (GO:0005516),Molecular Function:ATP binding (GO:0005524),Biological Process:protein phosphorylation (GO:0006468)	calcium/calmodulin-dependent protein kinase (CaM kinase) II	2.7.11.17	ko04012 ErbB signaling pathway ko04020 Calcium signaling pathway ko04024 cAMP signaling pathway ko04066 HIF-1 signaling pathway ko04114 Oocyte meiosis ko04217 Necroptosis ko04261 Adrenergic signaling in cardiomyocytes ko04310 Wnt signaling pathway ko04360 Axon guidance ko04713 Circadian entrainment ko04720 Long-term potentiation ko04722 Neurotrophin signaling pathway ko04725 Cholinergic synapse k…	Serine/threonine protein kinase	T	Signal transduction mechanisms ;	IPR000719 [Protein kinase domain] ; IPR013543[Calcium/calmodulin-dependent protein kinase II, association-domain]	0
L8I211	Protein arginine N-methyltransferase 1	E5288_WYG017511	4695.2	4791.6	4971.4	2983.4	3134	3353.7	1.52656	0.000246795	0.610284	up	--	--	type I protein arginine methyltransferase	2.1.1.319	ko04068 FoxO signaling pathway ko04922 Glucagon signaling pathway	Predicted RNA methylase	R	General function prediction only ;	--	0
L8HS39	DnaJ-like protein subfamily C member 9 (Fragment)	M91_07275	1575.5	1499.6	1481.1	2121.1	2108.8	2010.1	0.73016	0.000247688	-0.453715	down	--	--	DnaJ homolog subfamily C member 9	--	--	DnaJ-class molecular chaperone with C-terminal Zn finger domain	O	Posttranslational modification, protein turnover, chaperones ;	IPR001623 [DnaJ domain]	0
L8IPP0	78 kDa glucose-regulated protein	M91_20624	17486	18304.5	17923.1	14844.7	15023.3	14838	1.20149	0.000251041	0.264819	up	--	--	heat shock 70kDa protein 5	--	ko03060 Protein export ko04141 Protein processing in endoplasmic reticulum ko04918 Thyroid hormone synthesis ko05020 Prion diseases	Molecular chaperone DnaK (HSP70)	O	Posttranslational modification, protein turnover, chaperones ;	IPR013126 [Heat shock protein 70 family]	0
L8HLD8	Laminin subunit beta-1 (Fragment)	M91_17804	9169.5	9200.6	9024.5	6911.5	7182.4	6580	1.32508	0.000252678	0.406081	up	--	--	laminin, beta 1	--	ko04151 PI3K-Akt signaling pathway ko04510 Focal adhesion ko04512 ECM-receptor interaction ko05145 Toxoplasmosis ko05146 Amoebiasis ko05165 Human papillomavirus infection ko05200 Pathways in cancer ko05222 Small cell lung cancer	Chromosome segregation ATPase	D	Cell cycle control, cell division, chromosome partitioning ;	IPR002049 [Laminin EGF domain] ; IPR008211[Laminin, N-terminal]	0
A0A6B0S309	UBC core domain-containing protein	E5288_WYG020502	85	79.3	98.2	183.1	200.3	181.5	0.464684	0.000253787	-1.10568	down	--	--	ubiquitin-conjugating enzyme E2 E	2.3.2.23	ko04120 Ubiquitin mediated proteolysis	Ubiquitin-protein ligase	O	Posttranslational modification, protein turnover, chaperones ;	IPR000608 [Ubiquitin-conjugating enzyme E2]	0
L8HT18	Myc box-dependent-interacting protein 1	E5288_WYG006283	1202.4	1215.8	1248.3	1940.6	1968.9	2143.9	0.605693	0.000256108	-0.723342	down	2	Molecular Function:protein binding (GO:0005515),Cellular Component:cytoplasm (GO:0005737)	amphiphysin	--	ko04144 Endocytosis ko04666 Fc gamma R-mediated phagocytosis	--	--	--	IPR001452 [SH3 domain] ; IPR004148[BAR domain]	0
A0A6B0S291	Phosphatidylinositol-3-phosphate phosphatase	E5288_WYG022410	2444.2	2392.6	2470.4	3015	2906.9	2914.3	0.826962	0.000257006	-0.274107	down	--	--	--	--	ko00562 Inositol phosphate metabolism ko01100 Metabolic pathways ko04070 Phosphatidylinositol signaling system	--	--	--	IPR010569 [Myotubularin-like phosphatase domain]	0
A0A6B0S5M2	Carnosine N-methyltransferase	E5288_WYG007889	1790.5	1774.4	1788.6	1489.5	1492.2	1413.8	1.21795	0.000259805	0.284455	up	--	--	carnosine N-methyltransferase	2.1.1.22	ko00340 Histidine metabolism	--	--	--	IPR012901 [N2227-like]	0
L8IEG5	CREB-regulated transcription coactivator 1	M91_10173	193	199.1	199	256.7	265.4	249.8	0.765773	0.000259856	-0.385012	down	2	Molecular Function:cAMP response element binding protein binding (GO:0008140),Biological Process:protein homotetramerization (GO:0051289)	CREB-regulated transcription coactivator 1	--	ko05166 HTLV-I infection	--	--	--	IPR024783 [Transducer of regulated CREB activity, N-terminal] ; IPR024784[Transducer of regulated CREB activity, middle domain] ; IPR024785[Transducer of regulated CREB activity, C-terminal]	0
L8IL36	Death-associated protein kinase 3	M91_12002	1922.6	1988	1940.5	2696.8	2523.7	2649.8	0.743441	0.000260436	-0.427711	down	3	Molecular Function:protein kinase activity (GO:0004672),Molecular Function:ATP binding (GO:0005524),Biological Process:protein phosphorylation (GO:0006468)	death-associated protein kinase	2.7.11.1	ko04140 Autophagy - animal ko05200 Pathways in cancer ko05219 Bladder cancer	Serine/threonine protein kinase	T	Signal transduction mechanisms ;	IPR000719 [Protein kinase domain]	0
L8HZI7	Leucine-rich repeat-containing protein 45	M91_17328	253.7	271.3	256.2	168.4	182.9	177.4	1.47759	0.000264362	0.563243	up	1	Molecular Function:protein binding (GO:0005515)	--	--	--	Leucine-rich repeat (LRR) protein	K	Transcription ;	IPR001611 [Leucine-rich repeat]	0
A0A6B0RZ43	Glutathione transferase	E5288_WYG008279	173.1	190.4	170.5	267.3	264	256.7	0.677665	0.000265997	-0.561356	down	--	--	microsomal prostaglandin-E synthase 1	5.3.99.3	ko00590 Arachidonic acid metabolism ko01100 Metabolic pathways	--	--	--	IPR001129 [Membrane-associated, eicosanoid/glutathione metabolism (MAPEG) protein]	2
A0A6B0RPS1	SEC7 domain-containing protein	E5288_WYG019563	360.9	341.7	337.7	504.3	495.2	472.4	0.706774	0.000267298	-0.50068	down	2	Molecular Function:ARF guanyl-nucleotide exchange factor activity (GO:0005086),Biological Process:regulation of ARF protein signal transduction (GO:0032012)	brefeldin A-inhibited guanine nucleotide-exchange protein	--	ko04144 Endocytosis	Guanine-nucleotide exchange factor, contains Sec7 domain	R	General function prediction only ;	IPR000904 [Sec7 domain] ; IPR015403[Sec7, C-terminal] ; IPR032629[Mon2, dimerisation and cyclophilin-binding domain] ; IPR032691[Guanine nucleotide exchange factor, N-terminal]	0
A0A6B0RRP1	N-alpha-acetyltransferase 40	E5288_WYG016279	254.6	272.2	258.6	358.7	349.8	341.4	0.748071	0.000269854	-0.418752	down	1	Molecular Function:N-acetyltransferase activity (GO:0008080)	N-alpha-acetyltransferase 40	2.3.1.257	--	--	--	--	IPR000182 [GNAT domain]	0
A0A6B0S5S2	Chromo domain-containing protein	E5288_WYG014873	739.8	721	740	895.3	911.5	871.6	0.821685	0.000270074	-0.283343	down	2	Molecular Function:catalytic activity (GO:0003824),Biological Process:metabolic process (GO:0008152)	chromodomain protein Y	2.3.1.48	--	Enoyl-CoA hydratase/carnithine racemase	I	Lipid transport and metabolism ;	IPR001753 [Crotonase superfamily] ; IPR023780[Chromo domain]	0
A0A6B0SBE1	Aminotran_5 domain-containing protein	E5288_WYG003270	1248.7	1327.7	1374.5	757.7	826.7	743.2	1.69741	0.000270578	0.763338	up	--	--	selenocysteine lyase	4.4.1.16	ko00450 Selenocompound metabolism ko01100 Metabolic pathways	Cysteine sulfinate desulfinase/cysteine desulfurase or related enzyme	E	Amino acid transport and metabolism ;	IPR000192 [Aminotransferase class V domain]	0
A0A6B0RRA4	Protein quaking	E5288_WYG005687	1126.7	1153.5	1195.6	878.1	822.8	847.1	1.36413	0.000271554	0.44798	up	1	Molecular Function:RNA binding (GO:0003723)	protein quaking	--	--	--	--	--	IPR004088 [K Homology domain, type 1] ; IPR032367[Protein quaking, putative nuclear localisation signal]	0
L8IW45	U6 small nuclear RNA (adenine-(43)-N(6))-methyltransferase	M91_10035	212.8	219.2	231.2	149.5	155.4	153.5	1.44677	0.000272175	0.532837	up	1	Molecular Function:methyltransferase activity (GO:0008168)	methyltransferase	2.1.1.-	--	23S rRNA A1618 N6-methylase RlmF	J	Translation, ribosomal structure and biogenesis ;	IPR010286 [Ribosomal RNA large subunit methyltransferase F-like]	0
A0A6B0RNQ6	Glucosamine 6-phosphate N-acetyltransferase	E5288_WYG004571	654.6	602.4	645.2	896.5	864	911.7	0.711848	0.000274653	-0.490359	down	1	Molecular Function:N-acetyltransferase activity (GO:0008080)	glucosamine-phosphate N-acetyltransferase	2.3.1.4	ko00520 Amino sugar and nucleotide sugar metabolism	Ribosomal protein S18 acetylase RimI and related acetyltransferases	J	Translation, ribosomal structure and biogenesis ;	IPR000182 [GNAT domain]	0
L8IMK9	VPS35 endosomal protein-sorting factor-like (Fragment)	M91_21205	319.1	287.1	300.6	517.7	483	476.3	0.613947	0.000275923	-0.703814	down	--	--	--	--	--	--	--	--	--	1
A0A6B0R4D3	Replication termination factor 2	E5288_WYG004163	338.5	337.4	345.3	470.2	449	439.6	0.751545	0.000276787	-0.412068	down	--	--	--	--	--	--	--	--	IPR027799 [Replication termination factor 2, RING-finger]	0
A0A6B0R5E7	Tubulin-folding cofactor C	E5288_WYG011209	256.2	265.4	270.8	413.3	425.5	387.2	0.64633	0.000279055	-0.629658	down	1	Molecular Function:tubulin binding (GO:0015631)	tubulin-specific chaperone C	--	--	--	--	--	IPR012945 [Tubulin binding cofactor C-like domain] ; IPR031925[Tubulin-specific chaperone C, N-terminal]	0
A0A6B0QYG3	Aldedh domain-containing protein	E5288_WYG005843	5447.5	5369.1	5281.4	4319.5	4526	4465.1	1.20941	0.000281793	0.274306	up	3	Biological Process:metabolic process (GO:0008152),Molecular Function:oxidoreductase activity (GO:0016491),Biological Process:oxidation-reduction process (GO:0055114)	aldehyde dehydrogenase (NAD+)	1.2.1.3	ko00010 Glycolysis / Gluconeogenesis ko00053 Ascorbate and aldarate metabolism ko00071 Fatty acid degradation ko00280 Valine, leucine and isoleucine degradation ko00310 Lysine degradation ko00330 Arginine and proline metabolism ko00340 Histidine metabolism ko00380 Tryptophan metabolism ko00410 beta-Alanine metabolism ko00561 Glycerolipid metabolism ko00620 Pyruvate metabolism ko01100 Metabolic pa…	Acyl-CoA reductase or other NAD-dependent aldehyde dehydrogenase	C	Energy production and conversion ;	IPR015590 [Aldehyde dehydrogenase domain]	0
L8IJV6	Branched-chain-amino-acid aminotransferase (Fragment)	M91_16019	2261.6	2296.8	2303	1826.6	1681.8	1774.3	1.29884	0.000286424	0.377227	up	2	Molecular Function:catalytic activity (GO:0003824),Biological Process:metabolic process (GO:0008152)	branched-chain amino acid aminotransferase	2.6.1.42	ko00270 Cysteine and methionine metabolism ko00280 Valine, leucine and isoleucine degradation ko00290 Valine, leucine and isoleucine biosynthesis ko00770 Pantothenate and CoA biosynthesis ko01100 Metabolic pathways ko01210 2-Oxocarboxylic acid metabolism ko01230 Biosynthesis of amino acids	Branched-chain amino acid aminotransferase/4-amino-4-deoxychorismate lyase	EH	Amino acid transport and metabolism ; Coenzyme transport and metabolism ;	IPR001544 [Aminotransferase class IV]	0
A0A6B0RX39	Epimerase domain-containing protein	E5288_WYG001049	3013.4	2952.4	2833	3628.9	3626.5	3718.7	0.801779	0.00028781	-0.318724	down	--	--	NADH dehydrogenase (ubiquinone) 1 alpha subcomplex subunit 9	--	ko00190 Oxidative phosphorylation ko01100 Metabolic pathways ko04723 Retrograde endocannabinoid signaling ko04932 Non-alcoholic fatty liver disease (NAFLD) ko05010 Alzheimer's disease ko05012 Parkinson's disease ko05016 Huntington's disease	Uncharacterized conserved protein YbjT, contains NAD(P)-binding and DUF2867 domains	R	General function prediction only ;	IPR016040 [NAD(P)-binding domain]	0
L8IWN9	ATP-dependent RNA helicase DDX1 (Fragment)	M91_00603	9800.4	9431.1	9695.1	8097.5	7919.7	7774.8	1.21581	0.000287967	0.28192	up	3	Molecular Function:nucleic acid binding (GO:0003676),Molecular Function:protein binding (GO:0005515),Molecular Function:ATP binding (GO:0005524)	ATP-dependent RNA helicase DDX1	3.6.4.13	--	Superfamily II DNA and RNA helicase	L	Replication, recombination and repair ;	IPR001650 [Helicase, C-terminal] ; IPR003877[SPRY domain] ; IPR011545[DEAD/DEAH box helicase domain]	0
L8HR46	Inosine-5-monophosphate dehydrogenase (Fragment)	M91_16961	3623.6	3617	3726.9	4941.7	4646.1	4738.2	0.765566	0.000288298	-0.385401	down	2	Molecular Function:catalytic activity (GO:0003824),Biological Process:oxidation-reduction process (GO:0055114)	IMP dehydrogenase	1.1.1.205	ko00230 Purine metabolism ko00983 Drug metabolism - other enzymes ko01100 Metabolic pathways	CBS domain	T	Signal transduction mechanisms ;	IPR000644 [CBS domain] ; IPR001093[IMP dehydrogenase/GMP reductase]	0
L8IZV3	Actin-depolymerizing factor (Fragment)	M91_04258	99.2	100.8	90	236	206.8	207.9	0.445674	0.000288603	-1.16594	down	--	--	gelsolin	--	ko04666 Fc gamma R-mediated phagocytosis ko04810 Regulation of actin cytoskeleton ko05203 Viral carcinogenesis	--	--	--	IPR007123 [Gelsolin-like domain]	0
L8IV33	LIM domain and actin-binding protein 1	M91_16716	11485.9	11276.9	11760.8	9245.8	9512	9077.7	1.24027	0.000293985	0.310657	up	1	Molecular Function:zinc ion binding (GO:0008270)	--	--	--	--	--	--	IPR001781 [Zinc finger, LIM-type]	0
A0A6B0QVA5	Tubulin alpha chain	E5288_WYG000383	571.4	507.2	532.3	910.1	899.3	837.4	0.608622	0.000298967	-0.716382	down	1	Molecular Function:GTPase activity (GO:0003924)	tubulin alpha	--	ko04145 Phagosome ko04210 Apoptosis ko04530 Tight junction ko04540 Gap junction	--	--	--	IPR003008 [Tubulin/FtsZ, GTPase domain] ; IPR018316[Tubulin/FtsZ, 2-layer sandwich domain]	0
A0A6B0R5Y2	Mitochondrial import inner membrane translocase subunit	E5288_WYG002349	1855.6	1844.9	1812.8	1480.9	1381.8	1377.9	1.30012	0.000299073	0.378648	up	--	--	mitochondrial import inner membrane translocase subunit TIM13	--	--	--	--	--	IPR004217 [Tim10/DDP family zinc finger]	0
L8HVY9	Hemopexin	E5288_WYG010510	752.6	763.6	779.7	1156.9	1225.4	1111.7	0.657098	0.000299668	-0.60582	down	--	--	hemopexin	--	--	--	--	--	IPR018487 [Hemopexin-like repeats]	0
L8IM46	Protein-glutamine gamma-glutamyltransferase 2 (Fragment)	M91_02800	7423.3	7605.3	7370.3	6128.9	6031.4	6323.8	1.21179	0.000305803	0.277143	up	2	Molecular Function:protein-glutamine gamma-glutamyltransferase activity (GO:0003810),Biological Process:peptide cross-linking (GO:0018149)	transglutaminase 2	2.3.2.13	ko05016 Huntington's disease	--	--	--	IPR001102 [Transglutaminase, N-terminal] ; IPR002931[Transglutaminase-like] ; IPR008958[Transglutaminase, C-terminal]	0
A0A6B0RFY7	Prenylcys_lyase domain-containing protein	E5288_WYG019345	1090.8	1083.6	1070.2	1344	1317.1	1278.9	0.823503	0.000306134	-0.280155	down	2	Biological Process:prenylcysteine catabolic process (GO:0030328),Biological Process:oxidation-reduction process (GO:0055114)	--	--	--	--	--	--	IPR010795 [Prenylcysteine lyase]	0
A0A6B0RFX8	Calponin-homology (CH) domain-containing protein	E5288_WYG012266	277.3	265	259.5	153.4	166.5	137.8	1.7518	0.000307629	0.80884	up	1	Molecular Function:protein binding (GO:0005515)	neuron navigator 2	3.6.4.12	--	5-methylcytosine-specific restriction endonuclease McrBC, GTP-binding regulatory subunit McrB	V	Defense mechanisms ;	IPR001715 [Calponin homology domain]	0
A0A6B0RBU1	Alpha-2-HS-glycoprotein	E5288_WYG021475	1872.7	1967.2	1774.1	620.8	622.1	870.8	2.65601	0.000309472	1.40926	up	1	Molecular Function:cysteine-type endopeptidase inhibitor activity (GO:0004869)	--	--	--	--	--	--	IPR000010 [Cystatin domain]	0
A0A6B0S254	BRISC and BRCA1-A complex member 1	E5288_WYG021062	489.7	486.8	459.2	337.7	345.7	319.8	1.43112	0.000310142	0.517145	up	--	--	BRISC and BRCA1-A complex member 1	--	ko03440 Homologous recombination	--	--	--	--	0
A0A6B0RWL6	PX domain-containing protein	E5288_WYG001666	1116.8	1117.1	1146	1575.4	1600.3	1484.1	0.725332	0.000310483	-0.463287	down	1	Molecular Function:phosphatidylinositol binding (GO:0035091)	sorting nexin-5/6/32	--	ko04144 Endocytosis	--	--	--	IPR001683 [Phox homologous domain] ; IPR015404[Sorting nexin Vps5-like, C-terminal]	0
A0A6B0S8R7	Histone deacetylase	E5288_WYG022561	97.3	102.8	100.4	121.9	126.5	125.1	0.804552	0.000313818	-0.313743	down	1	Cellular Component:nucleus (GO:0005634)	--	--	--	Acetoin utilization deacetylase AcuC or a related deacetylase	BQ	Chromatin structure and dynamics ; Secondary metabolites biosynthesis, transport and catabolism ;	IPR007576 [CITED] ; IPR023801[Histone deacetylase domain]	0
L8HKI5	Hippocalcin-like protein 1	M91_12562	479	477.1	448.5	580.7	586.7	585.1	0.801484	0.000319275	-0.319255	down	1	Molecular Function:calcium ion binding (GO:0005509)	--	--	--	Ca2+-binding protein, EF-hand superfamily	T	Signal transduction mechanisms ;	IPR002048 [EF-hand domain]	0
L8J0L1	Actin-binding protein anillin (Fragment)	M91_01557	4366.7	4601	4474.2	5499.7	5510.8	5354.2	0.821396	0.000322278	-0.28385	down	--	--	actin-binding protein anillin	--	--	--	--	--	IPR001849 [Pleckstrin homology domain] ; IPR012966[Anillin homology domain] ; IPR031970[Anillin, N-terminal domain]	0
A0A6B0SAD1	Protein-synthesizing GTPase	E5288_WYG011837	1654.2	1644.3	1573.9	2248.4	2119.6	2140.1	0.748667	0.000322957	-0.417604	down	1	Molecular Function:GTP binding (GO:0005525)	translation initiation factor 2 subunit 3	--	ko03013 RNA transport	Translation initiation factor 2, gamma subunit (eIF-2gamma; GTPase)	J	Translation, ribosomal structure and biogenesis ;	IPR004161 [Translation elongation factor EFTu-like, domain 2] ; IPR015256[Translation initiation factor 2, gamma subunit, C-terminal]	0
A0A6B0RDA7	Polyadenylate-binding protein	E5288_WYG017071	2902.3	3054.8	2962.6	2275.4	2376.6	2254.5	1.29149	0.000323179	0.36904	up	2	Molecular Function:nucleic acid binding (GO:0003676),Molecular Function:RNA binding (GO:0003723)	polyadenylate-binding protein	--	ko03013 RNA transport ko03015 mRNA surveillance pathway ko03018 RNA degradation	RNA recognition motif (RRM) domain	J	Translation, ribosomal structure and biogenesis ;	IPR000504 [RNA recognition motif domain] ; IPR002004[Polyadenylate-binding protein/Hyperplastic disc protein]	0
L8HVV0	MIF4G domain-containing protein (Fragment)	M91_03321	299.7	301.2	317	373	377.6	370.8	0.81853	0.000323527	-0.288892	down	2	Molecular Function:RNA binding (GO:0003723),Molecular Function:protein binding (GO:0005515)	--	--	--	--	--	--	IPR003890 [MIF4G-like, type 3]	0
A0A6B0RTP7	Folliculin	E5288_WYG003692	1783.8	1767.4	1813	1290.2	1356.2	1212.7	1.39001	0.000324513	0.475099	up	2	Molecular Function:guanyl-nucleotide exchange factor activity (GO:0005085),Molecular Function:protein binding (GO:0005515)	folliculin	--	ko04150 mTOR signaling pathway ko05211 Renal cell carcinoma	--	--	--	IPR000717 [Proteasome component (PCI) domain] ; IPR032035[Folliculin, C-terminal]	0
A0A6B0RRI6	JmjC domain-containing protein	E5288_WYG004332	413.2	436.8	433.1	314.9	316.8	294	1.38609	0.000324842	0.471017	up	--	--	hypoxia-inducible factor 1-alpha inhibitor (HIF hydroxylase)	1.14.11.30	--	Ribosomal protein L16 Arg81 hydroxylase, contains JmjC domain	J	Translation, ribosomal structure and biogenesis ;	--	0
A0A6B0RPA0	IF rod domain-containing protein	E5288_WYG015056	176.1	186.1	181.1	123.5	107.5	108.7	1.59935	0.000326007	0.677488	up	2	Molecular Function:structural molecule activity (GO:0005198),Cellular Component:intermediate filament (GO:0005882)	neurofilament light polypeptide	--	ko05014 Amyotrophic lateral sclerosis (ALS)	--	--	--	IPR001664 [Intermediate filament protein] ; IPR006821[Intermediate filament head, DNA-binding domain]	0
L8IIF1	Urokinase plasminogen activator surface receptor	E5288_WYG016594	1178.8	1315.9	1186.5	640.6	668	575.1	1.95424	0.000331778	0.966607	up	--	--	plasminogen activator, urokinase receptor	--	ko04610 Complement and coagulation cascades ko05205 Proteoglycans in cancer	--	--	--	IPR016054 [Ly-6 antigen/uPA receptor-like]	0
L8I044	Heterogeneous nuclear ribonucleoprotein H	M91_09084	682.7	650.1	639	508.9	505	501.3	1.30135	0.000332396	0.380005	up	1	Molecular Function:nucleic acid binding (GO:0003676)	heterogeneous nuclear ribonucleoprotein F/H	--	--	--	--	--	IPR000504 [RNA recognition motif domain] ; IPR012996[Zinc finger, CHHC-type]	0
L8I8P5	Mab-21 domain-containing protein (Fragment)	M91_08917	316.1	312.5	303.9	376.7	371	386.9	0.821876	0.000334109	-0.283008	down	--	--	cyclic GMP-AMP synthase	2.7.7.86	ko04623 Cytosolic DNA-sensing pathway	--	--	--	IPR024810 [Mab-21 domain]	0
L8IMF5	Nuclear inhibitor of protein phosphatase 1	E5288_WYG000240	1953.9	2050.7	2102.8	1328.6	1291.4	1429.8	1.50807	0.000336538	0.592708	up	1	Molecular Function:protein binding (GO:0005515)	nuclear inhibitor of protein phosphatase 1	3.1.4.-	--	Forkhead associated (FHA) domain, binds pSer, pThr, pTyr	T	Signal transduction mechanisms ;	IPR000253 [Forkhead-associated (FHA) domain]	0
L8HSF5	Tripeptidyl-peptidase 2 (Fragment)	M91_15730	204.9	194.8	198.2	143.7	143	130.2	1.43416	0.000338871	0.520203	up	2	Molecular Function:serine-type endopeptidase activity (GO:0004252),Biological Process:proteolysis (GO:0006508)	tripeptidyl-peptidase II	3.4.14.10	--	Serine protease, subtilisin family	O	Posttranslational modification, protein turnover, chaperones ;	IPR000209 [Peptidase S8/S53 domain] ; IPR022229[Peptidase S8A, tripeptidyl peptidase II]	0
L8J0X0	Lupus La protein-like protein	M91_01865	6856.9	7269.9	7731.5	3421	3560.5	4052.2	1.98105	0.000339567	0.986265	up	2	Molecular Function:nucleic acid binding (GO:0003676),Molecular Function:RNA binding (GO:0003723)	lupus La protein	--	ko05322 Systemic lupus erythematosus	--	--	--	IPR000504 [RNA recognition motif domain] ; IPR006630[RNA-binding protein Lupus La] ; IPR014886[La protein, RNA-binding domain]	0
L8IVG1	Dynamin GTPase (Fragment)	M91_04919	8.1	10	11.3	28.9	24.8	27.3	0.362963	0.000340713	-1.46211	down	2	Molecular Function:GTPase activity (GO:0003924),Molecular Function:GTP binding (GO:0005525)	dynamin GTPase	3.6.5.5	ko04072 Phospholipase D signaling pathway ko04144 Endocytosis ko04721 Synaptic vesicle cycle ko04961 Endocrine and other factor-regulated calcium reabsorption ko05100 Bacterial invasion of epithelial cells	Cell division protein DamX, binds to the septal ring, contains C-terminal SPOR domain	D	Cell cycle control, cell division, chromosome partitioning ;	IPR000375 [Dynamin central domain] ; IPR001849[Pleckstrin homology domain] ; IPR003130[Dynamin GTPase effector] ; IPR022812[Dynamin superfamily]	0
L8I6A9	DNA primase (Fragment)	M91_19751	180.4	185.2	191.1	226	229.6	234.3	0.806929	0.000345589	-0.309487	down	1	Molecular Function:DNA primase activity (GO:0003896)	DNA primase small subunit	2.7.7.-	ko00230 Purine metabolism ko00240 Pyrimidine metabolism ko01100 Metabolic pathways ko03030 DNA replication	Eukaryotic-type DNA primase, catalytic (small) subunit	L	Replication, recombination and repair ;	IPR002755 [DNA primase, small subunit]	0
L8I9C2	Cyclin-L1	M91_20229	289.7	272.9	280.6	189.4	205.6	186.2	1.45079	0.000348409	0.53684	up	1	Cellular Component:nucleus (GO:0005634)	--	--	--	--	--	--	IPR004367 [Cyclin, C-terminal domain] ; IPR006671[Cyclin, N-terminal]	0
A0A6B0R8B6	Chimaerin	E5288_WYG014420	924.3	947.2	928.2	1217.7	1147.7	1206.9	0.783725	0.000354844	-0.351581	down	2	Biological Process:signal transduction (GO:0007165),Biological Process:intracellular signal transduction (GO:0035556)	chimaerin	--	--	--	--	--	IPR000198 [Rho GTPase-activating protein domain] ; IPR000980[SH2 domain] ; IPR002219[Protein kinase C-like, phorbol ester/diacylglycerol-binding domain]	0
L8IPX5	Elongator complex protein 1	M91_02693	1546.4	1557.1	1607.6	1926.2	1874.5	1959.8	0.817828	0.00035906	-0.29013	down	2	Biological Process:tRNA wobble uridine modification (GO:0002098),Cellular Component:Elongator holoenzyme complex (GO:0033588)	elongator complex protein 1	--	--	--	--	--	IPR006849 [Elongator complex subunit Iki3]	0
A0A6B0S3G2	Bromo domain-containing protein	E5288_WYG017223	2103.4	1971.9	1957.8	2670.9	2740.7	2612.7	0.751854	0.000363182	-0.411476	down	2	Molecular Function:protein binding (GO:0005515),Molecular Function:ATP binding (GO:0005524)	--	--	--	ATP-dependent 26S proteasome regulatory subunit	O	Posttranslational modification, protein turnover, chaperones ;	IPR001487 [Bromodomain] ; IPR003959[ATPase, AAA-type, core]	0
L8IQL2	CRAL-TRIO domain-containing protein (Fragment)	M91_05523	203.5	195.7	194.1	310.1	344.4	314.2	0.61247	0.000365072	-0.707288	down	--	--	prune homolog 2	--	--	--	--	--	IPR001251 [CRAL-TRIO lipid binding domain] ; IPR022181[Bcl2-/adenovirus E1B 19kDa-interacting protein 2]	0
A0A6B0R080	LIM zinc-binding domain-containing protein	E5288_WYG014620	4611.9	4605.5	5008.2	2832.5	2790.9	3098.4	1.63104	0.00036667	0.705792	up	3	Cellular Component:extracellular space (GO:0005615),Molecular Function:zinc ion binding (GO:0008270),Molecular Function:small protein activating enzyme activity (GO:0008641)	ubiquitin-like 1-activating enzyme E1 B	6.2.1.45	ko04120 Ubiquitin mediated proteolysis	Molybdopterin or thiamine biosynthesis adenylyltransferase	H	Coenzyme transport and metabolism ;	IPR000594 [THIF-type NAD/FAD binding fold] ; IPR001781[Zinc finger, LIM-type] ; IPR015332[Allergen Fel d 1, chain 2] ; IPR028077[Ubiquitin/SUMO-activating enzyme ubiquitin-like domain] ; IPR032426[SUMO-activating enzyme subunit 2, C-terminal domain]	0
L8ILP6	Plasma serine protease inhibitor	M91_13739	106.1	89.7	96.5	39.2	44.5	39.9	2.36489	0.000367073	1.24177	up	--	--	protein C inhibitor	--	ko04610 Complement and coagulation cascades	Serine protease inhibitor	O	Posttranslational modification, protein turnover, chaperones ;	IPR023796 [Serpin domain]	0
A0A6B0S8B6	ATP-citrate (pro-S-)-lyase	E5288_WYG011772	7800.6	7727.8	7964.6	5996.1	6152.4	6437.3	1.26403	0.000370332	0.33803	up	3	Molecular Function:catalytic activity (GO:0003824),Biological Process:metabolic process (GO:0008152),Molecular Function:cofactor binding (GO:0048037)	ATP citrate (pro-S)-lyase	2.3.3.8	ko00020 Citrate cycle (TCA cycle) ko01100 Metabolic pathways	Citrate synthase	C	Energy production and conversion ;	IPR002020 [Citrate synthase] ; IPR003781[CoA-binding] ; IPR005811[ATP-citrate lyase/succinyl-CoA ligase] ; IPR032263[ATP-citrate synthase, citrate-binding domain]	0
L8I238	DUF4605 domain-containing protein (Fragment)	M91_19090	234	228.2	219.2	283.3	292.7	295.7	0.781691	0.000370961	-0.35533	down	--	--	--	--	--	--	--	--	IPR027953 [Domain of unknown function DUF4605]	1
L8HMM7	Casein kinase I isoform beta	E5288_WYG002807	117.2	124.5	127.1	79.8	86.8	81.9	1.4841	0.000376479	0.569593	up	3	Molecular Function:protein kinase activity (GO:0004672),Molecular Function:ATP binding (GO:0005524),Biological Process:protein phosphorylation (GO:0006468)	casein kinase 1, alpha	2.7.11.1	ko04310 Wnt signaling pathway ko04340 Hedgehog signaling pathway ko05165 Human papillomavirus infection ko05224 Breast cancer ko05225 Hepatocellular carcinoma ko05226 Gastric cancer	Serine/threonine protein kinase	T	Signal transduction mechanisms ;	IPR000719 [Protein kinase domain]	0
L8IW18	VIP36-like protein	E5288_WYG017349	1289.9	1263.8	1257.4	1050.8	1024.5	980.8	1.24705	0.000376854	0.318516	up	1	Cellular Component:membrane (GO:0016020)	lectin, mannose-binding 2-like	--	--	--	--	--	IPR005052 [Legume-like lectin]	1
L8I8Y1	SUMO-activating enzyme subunit 1	M91_02209	4476.1	4563.6	4829.5	2743.3	3005	3103.2	1.56688	0.000378703	0.647891	up	1	Molecular Function:small protein activating enzyme activity (GO:0008641)	ubiquitin-like 1-activating enzyme E1 A	6.2.1.45	ko04120 Ubiquitin mediated proteolysis	Molybdopterin or thiamine biosynthesis adenylyltransferase	H	Coenzyme transport and metabolism ;	IPR000594 [THIF-type NAD/FAD binding fold]	0
L8J109	Epsin-2	M91_01734	896.3	873.4	920.9	681.3	625.5	666.7	1.36336	0.00038024	0.447171	up	--	--	epsin	--	ko04144 Endocytosis	--	--	--	IPR013809 [ENTH domain]	0
L8I5B7	Nucleolysin TIAR (Fragment)	M91_10470	807.4	835.8	810.4	579.4	628.8	569.6	1.38013	0.000383471	0.464807	up	1	Molecular Function:nucleic acid binding (GO:0003676)	nucleolysin TIA-1/TIAR	--	--	RNA recognition motif (RRM) domain	J	Translation, ribosomal structure and biogenesis ;	IPR000504 [RNA recognition motif domain]	0
L8IFZ9	Bromodomain-containing protein 3 (Fragment)	M91_15805	449.8	472.4	490.5	678.3	644.5	641.5	0.719187	0.000383887	-0.47556	down	1	Molecular Function:protein binding (GO:0005515)	bromodomain-containing protein 3	--	--	--	--	--	IPR001487 [Bromodomain] ; IPR027353[NET domain]	0
L8IZ54	Peptidyl-glycine alpha-amidating monooxygenase	M91_07901	141.6	157.6	152.5	238.2	227.4	219.8	0.659031	0.000397465	-0.601581	down	4	Molecular Function:monooxygenase activity (GO:0004497),Molecular Function:copper ion binding (GO:0005507),Molecular Function:protein binding (GO:0005515),Biological Process:oxidation-reduction process (GO:0055114)	peptidylglycine monooxygenase	1.14.17.3	--	DNA-binding beta-propeller fold protein YncE	R	General function prediction only ;	IPR000323 [Copper type II, ascorbate-dependent monooxygenase, N-terminal] ; IPR001258[NHL repeat] ; IPR024548[Copper type II ascorbate-dependent monooxygenase, C-terminal]	1
A0A6B0S974	Histone acetyltransferase	E5288_WYG011704	250.6	244.4	265.1	359.4	381.7	355.2	0.693332	0.00039879	-0.528382	down	4	Molecular Function:histone acetyltransferase activity (GO:0004402),Molecular Function:protein binding (GO:0005515),Cellular Component:nucleus (GO:0005634),Molecular Function:N-acetyltransferase activity (GO:0008080)	histone acetyltransferase	2.3.1.48	ko04330 Notch signaling pathway ko04919 Thyroid hormone signaling pathway ko05166 HTLV-I infection ko05203 Viral carcinogenesis	--	--	--	IPR000182 [GNAT domain] ; IPR001487[Bromodomain] ; IPR009464[PCAF, N-terminal]	0
A0A6B0R732	Protein kinase domain-containing protein	E5288_WYG016789	905.5	947.5	909	1206.2	1181.4	1140.6	0.782835	0.00039899	-0.353219	down	3	Molecular Function:protein kinase activity (GO:0004672),Molecular Function:ATP binding (GO:0005524),Biological Process:protein phosphorylation (GO:0006468)	cytoskeleton-associated protein 2	--	--	PASTA domain, binds beta-lactams	M	Cell wall/membrane/envelope biogenesis ;	IPR000719 [Protein kinase domain] ; IPR029197[Cytoskeleton-associated protein 2, C-terminal]	0
L8IAM6	Urokinase-type plasminogen activator	M91_19898	669.7	680.3	658.3	540.5	557.8	523.3	1.23847	0.000400496	0.308557	up	2	Molecular Function:serine-type endopeptidase activity (GO:0004252),Biological Process:proteolysis (GO:0006508)	urokinase plasminogen activator	3.4.21.73	ko04064 NF-kappa B signaling pathway ko04610 Complement and coagulation cascades ko05202 Transcriptional misregulation in cancer ko05205 Proteoglycans in cancer ko05206 MicroRNAs in cancer ko05215 Prostate cancer	Secreted trypsin-like serine protease	O	Posttranslational modification, protein turnover, chaperones ;	IPR000001 [Kringle] ; IPR001254[Serine proteases, trypsin domain]	0
L8IFE5	Calpain inhibitor (Fragment)	M91_17302	4170	4315	4448.1	5524.7	5746.9	5867.8	0.754583	0.000402089	-0.406248	down	--	--	calpastatin	--	--	--	--	--	IPR001259 [Proteinase inhibitor I27, calpastatin]	0
A0A6B0S1X8	Eukaryotic translation initiation factor 3 subunit B	EIF3B	4837.3	5028.3	5083.4	3737.6	3775	3979.2	1.30084	0.00040358	0.379444	up	1	Molecular Function:nucleic acid binding (GO:0003676)	translation initiation factor 3 subunit B	--	ko03013 RNA transport	--	--	--	IPR000504 [RNA recognition motif domain] ; IPR013979[Translation initiation factor, beta propellor-like domain]	0
L8HW69	Tubulin beta chain (Fragment)	M91_09580	98.6	89	95.3	148.7	138.3	150.6	0.646481	0.000407941	-0.629321	down	1	Molecular Function:GTPase activity (GO:0003924)	tubulin beta	--	ko04145 Phagosome ko04540 Gap junction	--	--	--	IPR003008 [Tubulin/FtsZ, GTPase domain] ; IPR018316[Tubulin/FtsZ, 2-layer sandwich domain]	0
L8IJA7	Coproporphyrinogen oxidase (Fragment)	M91_09448	808.8	760.7	772.4	537.1	511.5	569.7	1.44714	0.000408169	0.5332	up	3	Molecular Function:coproporphyrinogen oxidase activity (GO:0004109),Biological Process:porphyrin-containing compound biosynthetic process (GO:0006779),Biological Process:oxidation-reduction process (GO:0055114)	coproporphyrinogen III oxidase	1.3.3.3	ko00860 Porphyrin and chlorophyll metabolism ko01100 Metabolic pathways	Coproporphyrinogen III oxidase	H	Coenzyme transport and metabolism ;	IPR001260 [Coproporphyrinogen III oxidase, aerobic]	0
A0A6B0RY30	Retinol-binding protein	E5288_WYG004366	1382.1	1411.4	1436.3	1143	1186.3	1126.1	1.22411	0.000410447	0.291737	up	--	--	retinol-binding protein 4	--	--	--	--	--	IPR000566 [Lipocalin/cytosolic fatty-acid binding domain]	0
L8IHN0	Dedicator of cytokinesis protein 1 (Fragment)	M91_15032	2356.4	2201.5	2293.8	3167.9	3300.4	3061.6	0.718969	0.000412455	-0.475999	down	1	Molecular Function:protein binding (GO:0005515)	dedicator of cytokinesis protein 1	--	ko04510 Focal adhesion ko04810 Regulation of actin cytoskeleton ko05100 Bacterial invasion of epithelial cells	--	--	--	IPR001452 [SH3 domain] ; IPR027007[DHR-1 domain] ; IPR032376[Dedicator of cytokinesis, N-terminal domain]	0
A0A6B0S2B3	Maleylacetoacetate isomerase	E5288_WYG022027	76.1	71.6	76.1	38.4	44.5	46.7	1.72685	0.000413103	0.788144	up	1	Molecular Function:protein binding (GO:0005515)	maleylacetoacetate isomerase	5.2.1.2	ko00350 Tyrosine metabolism ko01100 Metabolic pathways	Glutathione S-transferase	O	Posttranslational modification, protein turnover, chaperones ;	IPR004045 [Glutathione S-transferase, N-terminal] ; IPR004046[Glutathione S-transferase, C-terminal]	0
A0A6B0S835	Nkap_C domain-containing protein	E5288_WYG007903	795.8	788.3	744.9	459.4	458.5	375.9	1.80012	0.000414754	0.848096	up	--	--	--	--	--	--	--	--	IPR009269 [NF-kappa-B-activating protein/UPF0396]	0
A0A6B0RT60	Beta-hexosaminidase	E5288_WYG019589	1002.1	937.9	950.7	646	708.3	671.1	1.42722	0.000415893	0.513212	up	1	Biological Process:carbohydrate metabolic process (GO:0005975)	hexosaminidase	3.2.1.52	ko00511 Other glycan degradation ko00520 Amino sugar and nucleotide sugar metabolism ko00531 Glycosaminoglycan degradation ko00603 Glycosphingolipid biosynthesis - globo and isoglobo series ko00604 Glycosphingolipid biosynthesis - ganglio series ko01100 Metabolic pathways ko04142 Lysosome	N-acetyl-beta-hexosaminidase	G	Carbohydrate transport and metabolism ;	IPR015883 [Glycoside hydrolase family 20, catalytic domain] ; IPR029019[Beta-hexosaminidase, eukaryotic type, N-terminal]	0
L8HWP2	WW domain-containing transcription regulator protein 1	E5288_WYG013862	321.1	312.7	305.8	198.9	195.1	223.5	1.52162	0.000416659	0.605608	up	1	Molecular Function:protein binding (GO:0005515)	WW domain-containing transcription regulator protein 1	--	ko04390 Hippo signaling pathway ko04392 Hippo signaling pathway - multiple species	--	--	--	IPR001202 [WW domain]	0
L8IEG0	RNA helicase (Fragment)	M91_10168	968.4	978	1002.1	817.5	785.3	766.8	1.2443	0.000418585	0.315338	up	2	Molecular Function:nucleic acid binding (GO:0003676),Molecular Function:ATP binding (GO:0005524)	ATP-dependent RNA helicase DDX49/DBP8	3.6.4.13	--	Superfamily II DNA and RNA helicase	L	Replication, recombination and repair ;	IPR001650 [Helicase, C-terminal] ; IPR011545[DEAD/DEAH box helicase domain]	0
L8ISA3	Spastin (Fragment)	M91_20402	736.3	784.7	780.8	975.8	961.9	1003.6	0.782579	0.000420447	-0.353691	down	1	Molecular Function:ATP binding (GO:0005524)	spastin	3.6.4.3	--	AAA+-type ATPase, SpoVK/Ycf46/Vps4 family	MDT	Cell wall/membrane/envelope biogenesis ; Cell cycle control, cell division, chromosome partitioning ; Signal transduction mechanisms ;	IPR003959 [ATPase, AAA-type, core] ; IPR015415[Vps4 oligomerisation, C-terminal]	1
L8HSQ2	Complex I-B12	M91_02941	325.5	327.7	317.7	396.9	384.3	404.6	0.818772	0.000420951	-0.288466	down	3	Cellular Component:mitochondrion (GO:0005739),Cellular Component:mitochondrial respiratory chain complex I (GO:0005747),Biological Process:electron transport chain (GO:0022900)	NADH dehydrogenase (ubiquinone) 1 beta subcomplex subunit 3	--	ko00190 Oxidative phosphorylation ko01100 Metabolic pathways ko04723 Retrograde endocannabinoid signaling ko04932 Non-alcoholic fatty liver disease (NAFLD) ko05010 Alzheimer's disease ko05012 Parkinson's disease ko05016 Huntington's disease	--	--	--	IPR012576 [NADH dehydrogenase [ubiquinone] 1 beta subcomplex subunit 3]	1
A0A6B0QXB6	SH3 domain-containing protein	E5288_WYG013681	1357	1471.4	1414.8	1909.7	1919.2	1828.2	0.750066	0.000425621	-0.41491	down	1	Molecular Function:protein binding (GO:0005515)	epidermal growth factor receptor kinase substrate 8	--	--	--	--	--	IPR001452 [SH3 domain] ; IPR013625[Tensin/EPS8 phosphotyrosine-binding domain]	0
L8HUI9	Complex I-15 kDa	M91_13262	909.3	971.9	914.1	1285.6	1231.7	1319.1	0.728626	0.000432906	-0.45675	down	--	--	NADH dehydrogenase (ubiquinone) Fe-S protein 5	--	ko00190 Oxidative phosphorylation ko01100 Metabolic pathways ko04723 Retrograde endocannabinoid signaling ko04932 Non-alcoholic fatty liver disease (NAFLD) ko05010 Alzheimer's disease ko05012 Parkinson's disease ko05016 Huntington's disease	--	--	--	IPR019342 [NADH:ubiquinone oxidoreductase, iron-sulphur subunit 5]	0
L8IG13	Protein RUFY3	M91_14609	258.1	261.6	270.2	336.9	332.2	353	0.772821	0.000436457	-0.371794	down	--	--	--	--	--	--	--	--	IPR004012 [RUN domain]	0
L8I332	Serine/threonine-protein kinase VRK1	M91_16414	2768.3	2661.7	2653.9	3290.3	3424.2	3278	0.808997	0.000436654	-0.305794	down	3	Molecular Function:protein kinase activity (GO:0004672),Molecular Function:ATP binding (GO:0005524),Biological Process:protein phosphorylation (GO:0006468)	vaccinia related kinase	2.7.11.1	--	Serine/threonine protein kinase	T	Signal transduction mechanisms ;	IPR000719 [Protein kinase domain]	0
L8HYL6	Tyrosine-protein kinase (Fragment)	M91_08448	1205.4	1230.8	1210.9	1554.5	1462.7	1512.5	0.805153	0.000440618	-0.312666	down	3	Molecular Function:protein kinase activity (GO:0004672),Molecular Function:protein binding (GO:0005515),Biological Process:protein phosphorylation (GO:0006468)	c-src tyrosine kinase	2.7.10.2		PASTA domain, binds beta-lactams	M	Cell wall/membrane/envelope biogenesis ;	IPR000980 [SH2 domain] ; IPR001245[Serine-threonine/tyrosine-protein kinase catalytic domain] ; IPR001452[SH3 domain]	0
L8IHL7	Heterogeneous nuclear ribonucleoprotein K	M91_15990	9503.7	9433.4	9836	6093.8	6454.6	6995.5	1.47223	0.000446657	0.558002	up	1	Molecular Function:RNA binding (GO:0003723)	heterogeneous nuclear ribonucleoprotein K	--	ko03040 Spliceosome ko05168 Herpes simplex infection ko05203 Viral carcinogenesis ko05206 MicroRNAs in cancer	--	--	--	IPR004088 [K Homology domain, type 1] ; IPR012987[ROK, N-terminal]	0
L8HYY3	Heterochromatin protein 1-binding protein 3	M91_09662	3947.6	3917.3	3463.8	5870.7	5561.1	5648.4	0.663265	0.000455323	-0.592343	down	4	Cellular Component:nucleosome (GO:0000786),Molecular Function:DNA binding (GO:0003677),Cellular Component:nucleus (GO:0005634),Biological Process:nucleosome assembly (GO:0006334)	--	--	--	--	--	--	IPR005818 [Linker histone H1/H5, domain H15]	0
A0A6B0S7F3	Tankyrase_bdg_C domain-containing protein	E5288_WYG001658	5477.8	5483	5830.7	4346.2	4381	4308.4	1.28813	0.000456233	0.365274	up	--	--	--	--	--	--	--	--	IPR032764 [Tankyrase 1-binding protein, C-terminal]	0
A0A6B0QRM6	Proteasome subunit alpha type-5	E5288_WYG007189	503	533.8	507.5	704.5	722.9	672.6	0.735381	0.000456305	-0.443436	down	6	Molecular Function:endopeptidase activity (GO:0004175),Molecular Function:threonine-type endopeptidase activity (GO:0004298),Molecular Function:protein binding (GO:0005515),Cellular Component:proteasome core complex (GO:0005839),Biological Process:ubiquitin-dependent protein catabolic process (GO:0006511),Biological Process:proteolysis involved in cellular protein catabolic process (GO:0051603)	sortilin	--	ko04142 Lysosome ko04722 Neurotrophin signaling pathway ko04979 Cholesterol metabolism	20S proteasome, alpha and beta subunits	O	Posttranslational modification, protein turnover, chaperones ;	IPR000426 [Proteasome alpha-subunit, N-terminal domain] ; IPR001353[Proteasome, subunit alpha/beta] ; IPR003961[Fibronectin type III] ; IPR013098[Immunoglobulin I-set] ; IPR031777[Sortilin, C-terminal] ; IPR031778[Sortilin, N-terminal] ; IPR032768[G2 and S phase-expressed protein 1, N-terminal]	0
A0A6B0R1Z2	Pyridoxal phosphate homeostasis protein	PROSC	403.9	391.5	397.8	273.5	294	305.9	1.36616	0.000458829	0.450121	up	5	Molecular Function:G-protein coupled receptor activity (GO:0004930),Molecular Function:protein binding (GO:0005515),Biological Process:G-protein coupled receptor signaling pathway (GO:0007186),Cellular Component:membrane (GO:0016020),Cellular Component:integral component of membrane (GO:0016021)	G protein-coupled receptor 124	--	--	Uncharacterized pyridoxal phosphate-containing protein, affects Ilv metabolism, UPF0001 family	R	General function prediction only ;	IPR000203 [GPS motif] ; IPR000832[GPCR, family 2, secretin-like] ; IPR001608[Alanine racemase, N-terminal] ; IPR001611[Leucine-rich repeat]	5
A0A6B0RVF9	R3H domain-containing protein	E5288_WYG001810	54.5	53.7	59.6	29.3	31.3	25.1	1.95799	0.000459721	0.969376	up	1	Molecular Function:nucleic acid binding (GO:0003676)	--	--	--	--	--	--	IPR001374 [R3H domain]	0
A0A6B0RMF7	Phosphate transporter	E5288_WYG009505	249.6	252.5	245	398.1	380.3	356.3	0.658412	0.000465324	-0.602938	down	3	Molecular Function:inorganic phosphate transmembrane transporter activity (GO:0005315),Biological Process:phosphate ion transport (GO:0006817),Cellular Component:membrane (GO:0016020)	solute carrier family 20 (sodium-dependent phosphate transporter)	--	--	Phosphate/sulfate permease	P	Inorganic ion transport and metabolism ;	IPR001204 [Phosphate transporter]	9
L8J157	Alpha-internexin (Fragment)	M91_06636	576.1	498.7	478.1	194.2	210	188.9	2.61828	0.000466793	1.38862	up	2	Molecular Function:structural molecule activity (GO:0005198),Cellular Component:intermediate filament (GO:0005882)	vimentin	--	ko05169 Epstein-Barr virus infection ko05206 MicroRNAs in cancer	--	--	--	IPR001664 [Intermediate filament protein] ; IPR006821[Intermediate filament head, DNA-binding domain]	0
A0A6B0RAK3	4F5 domain-containing protein	E5288_WYG010303	512.4	531.3	541.6	1117.2	1102	960.2	0.498616	0.000469162	-1.004	down	--	--	--	--	--	--	--	--	IPR007513 [Uncharacterised protein family SERF]	0
L8HWW0	Importin subunit alpha-7 (Fragment)	M91_11089	1644.4	1632.9	1706.5	1292.2	1253.3	1344.3	1.28125	0.000473612	0.35755	up	5	Molecular Function:protein binding (GO:0005515),Cellular Component:nucleus (GO:0005634),Cellular Component:cytoplasm (GO:0005737),Biological Process:protein import into nucleus (GO:0006606),Molecular Function:protein transporter activity (GO:0008565)	--	--	--	--	--	--	IPR000225 [Armadillo] ; IPR002652[Importin-alpha, importin-beta-binding domain] ; IPR032413[Atypical Arm repeat]	0
L8I5V9	Prostaglandin F2 receptor negative regulator (Fragment)	M91_20788	4673.6	4504.7	4461.7	3790.2	3797	3673.7	1.21127	0.000477715	0.276522	up	--	--	prostaglandin F2 receptor negative regulator	--	--	--	--	--	IPR013106 [Immunoglobulin V-set domain]	1
L8HR42	cAMP-dependent protein kinase type II-alpha regulatory subunit	M91_16954	1438.9	1483	1518.2	981.7	1043.1	1103.4	1.41938	0.00047876	0.505259	up	--	--	cAMP-dependent protein kinase regulator	--	ko04910 Insulin signaling pathway	cAMP-binding domain of CRP or a regulatory subunit of cAMP-dependent protein kinases	T	Signal transduction mechanisms ;	IPR000595 [Cyclic nucleotide-binding domain] ; IPR003117[cAMP-dependent protein kinase regulatory subunit, dimerization-anchoring domain]	0
A0A6B0R8R5	Importin N-terminal domain-containing protein	E5288_WYG011210	1846.2	1856.4	1909.5	1449.7	1504.6	1552.1	1.24536	0.000486052	0.316565	up	--	--	exportin-5	--	ko03013 RNA transport	--	--	--	IPR013598 [Exportin-1/Importin-beta-like]	0
L8HYP5	Vesicle transport through interaction with t-SNAREs-like protein 1B	E5288_WYG012576	717.6	734.2	713.9	877.3	911.5	863.3	0.816598	0.000486063	-0.292302	down	2	Biological Process:intracellular protein transport (GO:0006886),Cellular Component:membrane (GO:0016020)	vesicle transport through interaction with t-SNAREs 1	--	ko04130 SNARE interactions in vesicular transport	--	--	--	IPR007705 [Vesicle transport v-SNARE, N-terminal]	1
A0A6B0R670	RING-type E3 ubiquitin transferase	E5288_WYG020664	695.5	653.3	643.3	472.4	487.8	455.5	1.40715	0.000487064	0.492774	up	2	Molecular Function:protein binding (GO:0005515),Molecular Function:zinc ion binding (GO:0008270)	RING finger protein 43	2.3.2.27	--	--	--	--	IPR001841 [Zinc finger, RING-type] ; IPR022800[Spt4/RpoE2 zinc finger]	2
L8HNT4	Translational activator of cytochrome c oxidase 1	M91_15253	434.3	421.4	420.8	359.5	345.7	338.9	1.22258	0.000493448	0.289934	up	--	--	translational activator of cytochrome c oxidase 1	--	--	Transcriptional and/or translational regulatory protein YebC/TACO1	KJ	Transcription ; Translation, ribosomal structure and biogenesis ;	IPR002876 [Transcriptional regulator TACO1-like]	0
A0A6B0R3N9	Protein Wnt	E5288_WYG018842	978.4	920.5	907.7	586.9	637.8	551.1	1.58047	0.000495034	0.660354	up	4	Molecular Function:receptor binding (GO:0005102),Cellular Component:extracellular region (GO:0005576),Biological Process:multicellular organism development (GO:0007275),Biological Process:Wnt signaling pathway (GO:0016055)	wingless-type MMTV integration site family, member 5	--	ko04150 mTOR signaling pathway ko04310 Wnt signaling pathway ko04360 Axon guidance ko04390 Hippo signaling pathway ko04550 Signaling pathways regulating pluripotency of stem cells ko04916 Melanogenesis ko05165 Human papillomavirus infection ko05166 HTLV-I infection ko05200 Pathways in cancer ko05205 Proteoglycans in cancer ko05217 Basal cell carcinoma ko05224 Breast cancer ko05225 Hepatocellular …	--	--	--	IPR005817 [Wnt]	0
L8IFX2	92 kDa gelatinase	M91_17918	193.7	207.2	193.6	147.1	141	136.3	1.4008	0.000497085	0.486252	up	4	Molecular Function:metalloendopeptidase activity (GO:0004222),Biological Process:proteolysis (GO:0006508),Molecular Function:zinc ion binding (GO:0008270),Cellular Component:extracellular matrix (GO:0031012)	matrix metalloproteinase-9 (gelatinase B)	3.4.24.35	ko01522 Endocrine resistance ko04657 IL-17 signaling pathway ko04668 TNF signaling pathway ko04670 Leukocyte transendothelial migration ko04915 Estrogen signaling pathway ko04926 Relaxin signaling pathway ko05161 Hepatitis B ko05200 Pathways in cancer ko05202 Transcriptional misregulation in cancer ko05205 Proteoglycans in cancer ko05206 MicroRNAs in cancer ko05215 Prostate cancer ko05219 Bladder…	Predicted Zn-dependent protease	O	Posttranslational modification, protein turnover, chaperones ;	IPR000562 [Fibronectin, type II, collagen-binding] ; IPR001818[Peptidase M10, metallopeptidase] ; IPR002477[Peptidoglycan binding-like] ; IPR006970[PT repeat] ; IPR018487[Hemopexin-like repeats]	0
L8ISW2	LIM domain only protein 7 (Fragment)	M91_15799	758.9	756.5	786.6	1020.2	1048.2	1110.4	0.724173	0.000499503	-0.465594	down	1	Molecular Function:zinc ion binding (GO:0008270)	F-box protein 20	--	ko04520 Adherens junction	--	--	--	IPR001781 [Zinc finger, LIM-type] ; IPR031865[Domain of unknown function DUF4757]	0
L8HRP3	Ubiquitin domain-containing protein 2 (Fragment)	M91_01807	483.6	509.3	505.2	387.1	394.8	367.9	1.30292	0.000504763	0.381751	up	2	Molecular Function:protein binding (GO:0005515),Molecular Function:ubiquitin binding (GO:0043130)	--	--	--	--	--	--	IPR000626 [Ubiquitin domain] ; IPR032752[Ubiquitin-binding domain]	0
A0A6B0S1D9	Cleavage and polyadenylation specificity factor subunit 4	E5288_WYG008421	308.3	310.7	291.6	396.4	380.6	380.4	0.786763	0.000507006	-0.345998	down	3	Molecular Function:nucleic acid binding (GO:0003676),Molecular Function:zinc ion binding (GO:0008270),Molecular Function:metal ion binding (GO:0046872)	cleavage and polyadenylation specificity factor subunit 4	--	ko03015 mRNA surveillance pathway ko05164 Influenza A	--	--	--	IPR000571 [Zinc finger, CCCH-type] ; IPR001878[Zinc finger, CCHC-type]	0
A0A6B0RUH2	RanGAP1_C domain-containing protein	E5288_WYG001005	3391.5	3513.6	3595.7	2452.2	2567.7	2690.6	1.36188	0.000513492	0.445603	up	3	Molecular Function:GTPase activator activity (GO:0005096),Molecular Function:protein binding (GO:0005515),Biological Process:signal transduction (GO:0007165)	Ran GTPase-activating protein 1	--	ko03013 RNA transport	Leucine-rich repeat (LRR) protein	K	Transcription ;	IPR001611 [Leucine-rich repeat] ; IPR009109[Ran-GTPase activating protein 1, C-terminal]	0
L8IRV8	Germ cell-less protein-like 1	M91_09603	129.9	131.8	133.5	159.7	168.1	159.6	0.810833	0.000513518	-0.302523	down	1	Molecular Function:protein binding (GO:0005515)	BTB/POZ domain-containing protein 13 (germ cell-less protein-like 1)	--	--	--	--	--	IPR000210 [BTB/POZ domain] ; IPR011705[BTB/Kelch-associated]	0
L8IP74	Alpha-endosulfine	E5288_WYG002685	245.9	226.7	235.5	338.2	339.8	367.5	0.677284	0.000517838	-0.562168	down	--	--	--	--	--	--	--	--	IPR006760 [Endosulphine]	0
L8HSB0	Wings apart-like protein	M91_09338	1928.7	1842.8	1875.8	1487.6	1525.4	1571.2	1.23191	0.000523093	0.300891	up	--	--	--	--	--	--	--	--	IPR022771 [Wings apart-like protein]	0
L8INK7	Desmoplakin (Fragment)	M91_06211	24071.1	23861.1	23185.4	34600.5	34278.3	31667.9	0.707309	0.0005299	-0.499587	down	1	Cellular Component:cytoskeleton (GO:0005856)	desmoplakin	--	ko05412 Arrhythmogenic right ventricular cardiomyopathy (ARVC)	Chromosome segregation ATPase	D	Cell cycle control, cell division, chromosome partitioning ;	IPR001101 [Plectin repeat]	0
L8IQY6	Calcium-activated neutral proteinase 1	E5288_WYG016160	2179.9	2236	2278.9	3066.9	3016.4	3287.3	0.714447	0.000532767	-0.4851	down	4	Molecular Function:calcium-dependent cysteine-type endopeptidase activity (GO:0004198),Molecular Function:calcium ion binding (GO:0005509),Cellular Component:intracellular (GO:0005622),Biological Process:proteolysis (GO:0006508)	calpain-1	3.4.22.52	ko04141 Protein processing in endoplasmic reticulum ko04210 Apoptosis ko04217 Necroptosis ko04218 Cellular senescence ko05010 Alzheimer's disease	Serine protease, subtilase family	O	Posttranslational modification, protein turnover, chaperones ;	IPR001300 [Peptidase C2, calpain, catalytic domain] ; IPR002048[EF-hand domain] ; IPR022682[Peptidase C2, calpain, large subunit, domain III]	0
A0A6B0RJ82	Cytochrome c oxidase polypeptide Vb	E5288_WYG017427	1079.7	1037.4	1026.1	1471	1393.2	1364.7	0.743267	0.000533725	-0.428048	down	2	Molecular Function:cytochrome-c oxidase activity (GO:0004129),Cellular Component:mitochondrial envelope (GO:0005740)	cytochrome c oxidase subunit 5b	--	ko00190 Oxidative phosphorylation ko01100 Metabolic pathways ko04260 Cardiac muscle contraction ko04932 Non-alcoholic fatty liver disease (NAFLD) ko05010 Alzheimer's disease ko05012 Parkinson's disease ko05016 Huntington's disease	--	--	--	IPR002124 [Cytochrome c oxidase, subunit Vb]	0
L8ICT1	Heterogeneous nuclear ribonucleoprotein Q	M91_20602	4566.2	4703.1	4803.8	3376.4	3324.1	3650.8	1.35955	0.000535073	0.443128	up	1	Molecular Function:nucleic acid binding (GO:0003676)	heterogeneous nuclear ribonucleoprotein Q	--	--	RNA recognition motif (RRM) domain	J	Translation, ribosomal structure and biogenesis ;	IPR000504 [RNA recognition motif domain]	0
L8IFD5	Guanine nucleotide-binding protein subunit alpha-13	M91_10356	3275.4	3340.3	3101.8	2404.3	2458.7	2509	1.31816	0.000539044	0.398529	up	5	Molecular Function:GTPase activity (GO:0003924),Molecular Function:signal transducer activity (GO:0004871),Biological Process:G-protein coupled receptor signaling pathway (GO:0007186),Molecular Function:guanyl nucleotide binding (GO:0019001),Molecular Function:G-protein beta/gamma-subunit complex binding (GO:0031683)	guanine nucleotide-binding protein subunit alpha-13	--	ko04022 cGMP-PKG signaling pathway ko04071 Sphingolipid signaling pathway ko04072 Phospholipase D signaling pathway ko04270 Vascular smooth muscle contraction ko04371 Apelin signaling pathway ko04611 Platelet activation ko04730 Long-term depression ko04810 Regulation of actin cytoskeleton ko05200 Pathways in cancer	--	--	--	IPR001019 [Guanine nucleotide binding protein (G-protein), alpha subunit]	0
L8IZU5	BLOC-1-related complex subunit 7 (Fragment)	M91_06640	1039.2	915.3	1006.7	606.1	596.6	560.8	1.67916	0.000543032	0.74774	up	--	--	BLOC-1 related complex subunit 7	--	--	--	--	--	IPR032143 [BLOC-1-related complex subunit 7]	0
L8IJR3	Syndecan (Fragment)	M91_00106	313.8	328.6	395.8	74.4	96.1	74.7	4.23409	0.000545752	2.08205	up	--	--	syndecan 1	--	ko04512 ECM-receptor interaction ko04514 Cell adhesion molecules (CAMs) ko05144 Malaria ko05205 Proteoglycans in cancer ko05418 Fluid shear stress and atherosclerosis	--	--	--	IPR027789 [Syndecan/Neurexin domain]	1
L8ICE7	Synaptosomal-associated protein 29 (Fragment)	M91_21068	383.9	373.2	340.5	532.6	517.6	505.7	0.705444	0.000550863	-0.503397	down	--	--	synaptosomal-associated protein 29	--	ko04130 SNARE interactions in vesicular transport ko04140 Autophagy - animal	--	--	--	--	0
L8IFX9	Engulfment and cell motility protein 2	M91_17924	1134	1058.7	1096	1361.9	1371.4	1326.9	0.809985	0.000552594	-0.304033	down	--	--	engulfment and cell motility protein 2	--	ko05100 Bacterial invasion of epithelial cells	--	--	--	IPR001849 [Pleckstrin homology domain] ; IPR006816[ELMO domain] ; IPR024574[Domain of unknown function DUF3361]	0
L8IRZ4	RNF111_N domain-containing protein	E5288_WYG006999	59.9	57.1	60.5	85.3	88.7	80.6	0.697172	0.00056321	-0.520413	down	--	--	--	--	--	--	--	--	IPR029306 [E3 ubiquitin-protein ligase Arkadia, N-terminal]	0
L8HMK3	BET1-like protein	M91_08505	474.5	457.4	433.9	584.9	571.6	580.4	0.786343	0.000567267	-0.346768	down	--	--	blocked early in transport 1	--	ko04130 SNARE interactions in vesicular transport	--	--	--	--	1
A0A6B0RRD8	PH domain-containing protein	E5288_WYG000949	31.8	28.7	31.1	41.9	41.5	40.2	0.7411	0.000568395	-0.432259	down	--	--	--	--	--	--	--	--	IPR001849 [Pleckstrin homology domain]	0
A0A6B0R524	U1-type domain-containing protein	E5288_WYG022752	260.1	266.8	245.9	328.3	336	323.3	0.782503	0.000569263	-0.353832	down	--	--	--	--	--	--	--	--	IPR032446 [S phase cyclin A-associated protein in the endoplasmic reticulum, N-terminal]	0
A0A6B0QYS4	Dynamin GTPase	E5288_WYG004963	118.8	109.6	118.6	193.2	201.8	178.1	0.605479	0.000569385	-0.723851	down	2	Molecular Function:GTPase activity (GO:0003924),Molecular Function:GTP binding (GO:0005525)	dynamin GTPase	3.6.5.5	ko04072 Phospholipase D signaling pathway ko04144 Endocytosis ko04721 Synaptic vesicle cycle ko04961 Endocrine and other factor-regulated calcium reabsorption ko05100 Bacterial invasion of epithelial cells	--	--	--	IPR000375 [Dynamin central domain] ; IPR001849[Pleckstrin homology domain] ; IPR003130[Dynamin GTPase effector] ; IPR022812[Dynamin superfamily]	0
A0A6B0RR94	Serine/threonine-protein phosphatase	E5288_WYG016268	1109.6	1099.4	1140.2	826.7	843.7	902.4	1.30177	0.00057236	0.380477	up	1	Molecular Function:hydrolase activity (GO:0016787)	serine/threonine-protein phosphatase PP1 catalytic subunit	3.1.3.16	ko03015 mRNA surveillance pathway ko04022 cGMP-PKG signaling pathway ko04024 cAMP signaling pathway ko04114 Oocyte meiosis ko04218 Cellular senescence ko04261 Adrenergic signaling in cardiomyocytes ko04270 Vascular smooth muscle contraction ko04390 Hippo signaling pathway ko04510 Focal adhesion ko04611 Platelet activation ko04720 Long-term potentiation ko04728 Dopaminergic synapse ko04750 Inflamm…	Diadenosine tetraphosphatase ApaH/serine/threonine protein phosphatase, PP2A family	T	Signal transduction mechanisms ;	IPR004843 [Calcineurin-like phosphoesterase domain, ApaH type] ; IPR031675[Serine-threonine protein phosphatase, N-terminal]	0
L8HL52	Transcobalamin-2 (Fragment)	M91_12888	99.5	101.5	84.9	44.1	42.1	40.2	2.26187	0.00057649	1.17751	up	2	Biological Process:cobalamin transport (GO:0015889),Molecular Function:cobalamin binding (GO:0031419)	transcobalamin-2	--	ko04977 Vitamin digestion and absorption	--	--	--	IPR002157 [Cobalamin (vitamin B12)-binding transporter, eukaryotic]	0
L8IQQ0	HIG1 domain family member 2A	M91_19916	152.1	155.8	159.2	190.7	187.5	182.5	0.833066	0.000580275	-0.263498	down	--	--	--	--	--	--	--	--	IPR007667 [Hypoxia induced protein, domain]	2
L8IY15	Transforming growth factor-beta-induced protein ig-h3	M91_21032	372.8	409.7	370	258.1	248	241.8	1.54098	0.000588084	0.623849	up	--	--	transforming growth factor-beta-induced protein	--	--	Uncaracterized surface protein containing fasciclin (FAS1) repeats	R	General function prediction only ;	IPR000782 [FAS1 domain]	0
A0A6B0SE82	tRNA (guanine(26)-N(2))-dimethyltransferase	E5288_WYG011679	711.9	682.5	672.9	557	543.4	525.2	1.27172	0.000591058	0.346775	up	3	Molecular Function:RNA binding (GO:0003723),Molecular Function:tRNA (guanine-N2-)-methyltransferase activity (GO:0004809),Biological Process:tRNA processing (GO:0008033)	--	--	--	tRNA G26 N,N-dimethylase Trm1	J	Translation, ribosomal structure and biogenesis ;	IPR002905 [tRNA methyltransferase, Trm1]	0
L8ILV1	Leucine-rich repeat protein SHOC-2	M91_12167	929.3	918	905	1105	1109.3	1167.2	0.813929	0.000591072	-0.297026	down	1	Molecular Function:protein binding (GO:0005515)	leucine-rich repeat protein SHOC2	--	ko04014 Ras signaling pathway	Leucine-rich repeat (LRR) protein	K	Transcription ;	IPR001611 [Leucine-rich repeat]	0
L8J302	AP-3 complex subunit delta	M91_18669	4105.2	4023.5	4181.4	5896	5488.4	5434.3	0.731929	0.000597557	-0.450224	down	5	Biological Process:intracellular protein transport (GO:0006886),Biological Process:protein transport (GO:0015031),Biological Process:vesicle-mediated transport (GO:0016192),Cellular Component:membrane coat (GO:0030117),Cellular Component:AP-3 adaptor complex (GO:0030123)	AP-3 complex subunit delta	--	ko04142 Lysosome	--	--	--	IPR002553 [Clathrin/coatomer adaptor, adaptin-like, N-terminal] ; IPR010474[AP-3 complex subunit delta-1]	0
L8I7G0	Ferritin (Fragment)	M91_15488	457.6	462.4	412.6	723.4	712.3	795.5	0.597257	0.000604653	-0.743576	down	2	Biological Process:cellular iron ion homeostasis (GO:0006879),Molecular Function:ferric iron binding (GO:0008199)	ferritin heavy chain	1.16.3.2	ko04216 Ferroptosis ko04217 Necroptosis ko04978 Mineral absorption	Ferritin	P	Inorganic ion transport and metabolism ;	IPR008331 [Ferritin/DPS protein domain]	0
L8IQ23	Phosphatidylinositol-4,5-bisphosphate 3-kinase (Fragment)	M91_09224	518.6	543.7	574.2	782	741.4	738.5	0.723507	0.000615739	-0.466922	down	1	Molecular Function:kinase activity (GO:0016301)	phosphatidylinositol-4,5-bisphosphate 3-kinase catalytic subunit alpha/beta/delta	2.7.1.153	ko00562 Inositol phosphate metabolism ko01521 EGFR tyrosine kinase inhibitor resistance ko01522 Endocrine resistance ko01524 Platinum drug resistance ko04012 ErbB signaling pathway ko04014 Ras signaling pathway ko04015 Rap1 signaling pathway ko04024 cAMP signaling pathway ko04062 Chemokine signaling pathway ko04066 HIF-1 signaling pathway ko04068 FoxO signaling pathway ko04070 Phosphatidylinosito…	--	--	--	IPR000341 [Phosphatidylinositol 3-kinase Ras-binding (PI3K RBD) domain] ; IPR000403[Phosphatidylinositol 3-/4-kinase, catalytic domain] ; IPR001263[Phosphoinositide 3-kinase, accessory (PIK) domain] ; IPR002420[Phosphatidylinositol 3-kinase, C2 domain] ; IPR003113[Phosphatidylinositol 3-kinase adaptor-binding (PI3K ABD) domain]	0
A0A6B0R2K2	1,4-alpha-glucan branching enzyme	E5288_WYG012488	162	171.7	176.9	116.3	116.7	125.1	1.42586	0.000624778	0.511831	up	3	Molecular Function:catalytic activity (GO:0003824),Biological Process:carbohydrate metabolic process (GO:0005975),Molecular Function:cation binding (GO:0043169)	1,4-alpha-glucan branching enzyme	2.4.1.18	ko00500 Starch and sucrose metabolism ko01100 Metabolic pathways	1,4-alpha-glucan branching enzyme	G	Carbohydrate transport and metabolism ;	IPR004193 [Glycoside hydrolase, family 13, N-terminal] ; IPR006047[Glycosyl hydrolase, family 13, catalytic domain] ; IPR006048[Alpha-amylase/branching enzyme, C-terminal all beta]	0
L8J2B5	Amyloid-like protein 2	M91_09773	1067.8	1019	1017.3	1252.1	1258.2	1215.2	0.833204	0.000628489	-0.263259	down	3	Molecular Function:serine-type endopeptidase inhibitor activity (GO:0004867),Molecular Function:heparin binding (GO:0008201),Molecular Function:transition metal ion binding (GO:0046914)	amyloid-like protein 2	--	--	--	--	--	IPR002223 [Pancreatic trypsin inhibitor Kunitz domain] ; IPR011178[Amyloidogenic glycoprotein, copper-binding] ; IPR015849[Amyloidogenic glycoprotein, heparin-binding] ; IPR019543[Beta-amyloid precursor protein C-terminal] ; IPR024329[Amyloidogenic glycoprotein, E2 domain]	2
L8IPR8	Ras-related protein Rap-2	M91_16468	504.6	511.6	488.8	396.4	420.3	403.7	1.2332	0.000630033	0.302409	up	2	Molecular Function:GTP binding (GO:0005525),Biological Process:small GTPase mediated signal transduction (GO:0007264)	Ras-related protein Rap-2C	--	ko04530 Tight junction	GTPase SAR1 family domain	R	General function prediction only ;	IPR001806 [Small GTPase superfamily]	0
A0A6B0S567	Alpha-tubulin N-acetyltransferase 1	ATAT1	74	73.6	69.1	114.9	124.8	110.2	0.61932	0.000634042	-0.691244	down	3	Cellular Component:microtubule (GO:0005874),Molecular Function:tubulin N-acetyltransferase activity (GO:0019799),Biological Process:alpha-tubulin acetylation (GO:0071929)	alpha-tubulin N-acetyltransferase 1	2.3.1.108	--	--	--	--	IPR007965 [Gcn5-related N-acetyltransferase (GNAT) domain, ATAT-type] ; IPR018790[Protein of unknown function DUF2358]	0
L8HTN1	Glutathione peroxidase (Fragment)	M91_16973	1851.7	1907.6	2017.3	1382.8	1432.3	1444.5	1.35614	0.000634056	0.439503	up	3	Molecular Function:glutathione peroxidase activity (GO:0004602),Biological Process:response to oxidative stress (GO:0006979),Biological Process:oxidation-reduction process (GO:0055114)	glutathione peroxidase	1.11.1.9	ko00480 Glutathione metabolism ko00590 Arachidonic acid metabolism ko04918 Thyroid hormone synthesis	Glutathione peroxidase, house-cleaning role in reducing lipid peroxides	VI	Defense mechanisms ; Lipid transport and metabolism ;	IPR000889 [Glutathione peroxidase]	0
A0A6B0RLX1	Protein FAM136A	E5288_WYG019500	1411.2	1394.2	1433.6	1086.2	993.7	1105.1	1.33093	0.000634996	0.412431	up	--	--	--	--	--	--	--	--	IPR008560 [Protein of unknown function DUF842, eukaryotic]	0
L8HTL6	tRNA(His) guanylyltransferase	M91_13509	633.4	656.2	635	515	481.7	520.1	1.26886	0.000648387	0.343528	up	3	Molecular Function:magnesium ion binding (GO:0000287),Biological Process:tRNA modification (GO:0006400),Molecular Function:tRNA guanylyltransferase activity (GO:0008193)	tRNA(His) guanylyltransferase	2.7.7.79	--	tRNA(His) 5'-end guanylyltransferase	J	Translation, ribosomal structure and biogenesis ;	IPR024956 [tRNAHis guanylyltransferase catalytic domain] ; IPR025845[Thg1 C-terminal domain]	0
A0A6B0S4G1	Rab-GAP TBC domain-containing protein	E5288_WYG007286	1287.4	1277.9	1215.6	1001.6	954.4	928.9	1.31058	0.000648493	0.390208	up	--	--	TBC1 domain family member 10	--	--	--	--	--	IPR000195 [Rab-GTPase-TBC domain]	0
A0A6B0R3F5	Sm domain-containing protein	E5288_WYG002443	653.5	652.4	699.2	511	520.3	520.1	1.29245	0.000653033	0.370103	up	--	--	U6 snRNA-associated Sm-like protein LSm7	--	ko03018 RNA degradation ko03040 Spliceosome	Small nuclear ribonucleoprotein (snRNP) homolog	K	Transcription ;	IPR001163 [LSM domain, eukaryotic/archaea-type]	0
L8IQ20	Sorting nexin-1 (Fragment)	M91_14381	2014.3	2075.9	2104.3	2502.5	2419.6	2537.1	0.830451	0.000653206	-0.268033	down	2	Biological Process:intracellular protein transport (GO:0006886),Molecular Function:phosphatidylinositol binding (GO:0035091)	sorting nexin-1/2	--	ko04144 Endocytosis	--	--	--	IPR001683 [Phox homologous domain] ; IPR005329[Sorting nexin, N-terminal] ; IPR015404[Sorting nexin Vps5-like, C-terminal]	0
L8ILN9	Protein phosphatase 1G	M91_00179	677.3	698.2	707.9	475	484.7	534.2	1.3946	0.000653849	0.479856	up	1	Molecular Function:catalytic activity (GO:0003824)	protein phosphatase 1G	3.1.3.16	--	Serine/threonine protein phosphatase PrpC	T	Signal transduction mechanisms ;	IPR001932 [PPM-type phosphatase domain]	0
L8J278	Histone acetyltransferase type B catalytic subunit (Fragment)	M91_01850	338.5	356.6	376.2	210.8	238.5	230	1.57706	0.000660576	0.657242	up	1	Biological Process:chromatin organization (GO:0006325)	histone acetyltransferase 1	2.3.1.48	ko05034 Alcoholism	--	--	--	IPR019467 [Histone acetyl transferase HAT1 N-terminal]	0
L8I450	BAG family molecular chaperone regulator 3	M91_15049	1568.1	1550	1602.1	2208.3	2115.2	2342.2	0.708133	0.000660951	-0.497908	down	1	Molecular Function:chaperone binding (GO:0051087)	BCL2-associated athanogene 3	--	--	--	--	--	IPR003103 [BAG domain]	0
L8J5A5	Alpha-parvin (Fragment)	M91_01349	2159.2	2123.8	2194.6	2960.2	3106.5	2824.5	0.728541	0.000662524	-0.456919	down	1	Molecular Function:protein binding (GO:0005515)	parvin	--	ko04510 Focal adhesion	--	--	--	IPR001715 [Calponin homology domain]	0
L8I3K2	Alba domain-containing protein	E5288_WYG001819	482	456.8	457.9	347.6	342.1	369.6	1.31851	0.000666912	0.398911	up	1	Molecular Function:nucleic acid binding (GO:0003676)	ribonucleases P/MRP protein subunit RPP25	3.1.26.5	ko03008 Ribosome biogenesis in eukaryotes ko03013 RNA transport	--	--	--	IPR002775 [DNA/RNA-binding protein Alba-like]	0
M0QSS4	Potassium channel subfamily K member 1 (Fragment)	M91_16216	453.5	439.1	396.8	255.7	270.4	256.3	1.64801	0.000669175	0.720722	up	--	--	potassium channel subfamily K member 1	--	--	--	--	--	IPR013099 [Potassium channel domain]	5
L8HN04	Nuclear factor of activated T-cells, cytoplasmic 4 (Fragment)	M91_13219	61.7	59.5	57.8	86.2	97	94.3	0.645045	0.00066977	-0.632528	down	1	Molecular Function:DNA binding (GO:0003677)	nuclear factor of activated T-cells, cytoplasmic 4	--	ko04022 cGMP-PKG signaling pathway ko04218 Cellular senescence ko04310 Wnt signaling pathway ko04360 Axon guidance ko04921 Oxytocin signaling pathway ko05161 Hepatitis B ko05166 HTLV-I infection ko05167 Kaposi's sarcoma-associated herpesvirus infection	--	--	--	IPR011539 [Rel homology domain (RHD), DNA-binding domain] ; IPR032397[Rel homology dimerisation domain]	0
L8IZ21	Pigment epithelium-derived factor	E5288_WYG020685	237.6	222.2	211.7	142.7	132	146.9	1.59274	0.000674219	0.671513	up	--	--	pigment epithelium-derived factor	--	ko04310 Wnt signaling pathway	Serine protease inhibitor	O	Posttranslational modification, protein turnover, chaperones ;	IPR023796 [Serpin domain]	0
A0A6B0RYA4	BZIP domain-containing protein	E5288_WYG008673	164.5	146	146	85.3	93.5	85.2	1.72917	0.000684346	0.790077	up	1	Molecular Function:sequence-specific DNA binding (GO:0043565)	activating transcription factor 3	--	ko05166 HTLV-I infection	--	--	--	IPR004827 [Basic-leucine zipper domain]	0
A0A6B0S9B9	UBC core domain-containing protein	E5288_WYG003272	161.8	166.2	160.1	132.3	122.4	121.3	1.29814	0.00069094	0.376444	up	--	--	ubiquitin-conjugating enzyme E2 F	2.3.2.23	ko04120 Ubiquitin mediated proteolysis	--	--	--	IPR000608 [Ubiquitin-conjugating enzyme E2]	0
A0A6B0S715	Tubulin beta chain	E5288_WYG003988	367.2	363.7	347.6	669.1	586.7	680.7	0.556933	0.000693526	-0.844425	down	1	Molecular Function:GTPase activity (GO:0003924)	tubulin beta	--	ko04145 Phagosome ko04540 Gap junction	--	--	--	IPR003008 [Tubulin/FtsZ, GTPase domain] ; IPR018316[Tubulin/FtsZ, 2-layer sandwich domain]	0
L8HTQ8	Kinesin-like protein KIF13B (Fragment)	M91_15873	417.7	400.1	415.1	341.2	344.5	326.6	1.21792	0.000694511	0.284419	up	5	Molecular Function:microtubule motor activity (GO:0003777),Molecular Function:protein binding (GO:0005515),Molecular Function:ATP binding (GO:0005524),Biological Process:microtubule-based movement (GO:0007018),Molecular Function:microtubule binding (GO:0008017)	kinesin family member 13	--	--	--	--	--	IPR000253 [Forkhead-associated (FHA) domain] ; IPR000938[CAP Gly-rich domain] ; IPR001752[Kinesin motor domain] ; IPR022140[Kinesin-like KIF1-type] ; IPR022164[Kinesin-like] ; IPR032405[Kinesin-associated]	0
A0A6B0RC31	Aspartate carbamoyltransferase	E5288_WYG018107	9361.1	8963.7	8996.7	12437	12045.7	11483.1	0.759652	0.000697602	-0.396589	down	5	Molecular Function:ATP binding (GO:0005524),Biological Process:cellular amino acid metabolic process (GO:0006520),Molecular Function:amino acid binding (GO:0016597),Molecular Function:carboxyl- or carbamoyltransferase activity (GO:0016743),Molecular Function:hydrolase activity (GO:0016787)	--	--	ko00240 Pyrimidine metabolism ko00250 Alanine, aspartate and glutamate metabolism ko01100 Metabolic pathways	Carbamoylphosphate synthase small subunit	EF	Amino acid transport and metabolism ; Nucleotide transport and metabolism ;	IPR002474 [Carbamoyl-phosphate synthase, small subunit N-terminal domain] ; IPR005479[Carbamoyl-phosphate synthetase large subunit-like, ATP-binding domain] ; IPR005480[Carbamoyl-phosphate synthetase, large subunit oligomerisation domain] ; IPR006131[Aspartate/ornithine carbamoyltransferase, Asp/Orn-binding domain] ; IPR006132[Aspartate/ornithine carbamoyltransferase, carbamoyl-P binding] ; IPR00…	0
L8I2V7	DNA repair protein XRCC4	M91_16981	307.4	330.8	325.6	239	251	248.2	1.30561	0.00070226	0.384722	up	4	Molecular Function:DNA binding (GO:0003677),Cellular Component:nucleus (GO:0005634),Biological Process:double-strand break repair (GO:0006302),Biological Process:DNA recombination (GO:0006310)	DNA-repair protein XRCC4	--	ko03450 Non-homologous end-joining	--	--	--	IPR010585 [DNA repair protein XRCC4]	0
L8IH06	RNA-binding protein 8A	M91_04796	1642.3	1554.6	1590.3	1178.5	1280.4	1207.6	1.30566	0.000702763	0.384779	up	1	Molecular Function:nucleic acid binding (GO:0003676)	RNA-binding protein 8A	--	ko03013 RNA transport ko03015 mRNA surveillance pathway ko03040 Spliceosome	RNA recognition motif (RRM) domain	J	Translation, ribosomal structure and biogenesis ;	IPR000504 [RNA recognition motif domain]	0
A0A6B0RL26	Multifunctional fusion protein	E5288_WYG005541	121.9	129.1	129.3	85.5	90.2	95.8	1.40074	0.000704784	0.486186	up	1	Molecular Function:growth factor activity (GO:0008083)	fibroblast growth factor 1	--	ko04010 MAPK signaling pathway ko04014 Ras signaling pathway ko04015 Rap1 signaling pathway ko04151 PI3K-Akt signaling pathway ko04390 Hippo signaling pathway ko04810 Regulation of actin cytoskeleton ko05200 Pathways in cancer ko05218 Melanoma ko05224 Breast cancer ko05226 Gastric cancer	--	--	--	IPR002209 [Fibroblast growth factor family]	0
L8IMD6	Phosphofurin acidic cluster sorting protein 1 (Fragment)	M91_15907	704.9	671.6	733.3	894.7	942.1	911.2	0.767758	0.00071036	-0.381276	down	--	--	--	--	--	--	--	--	IPR019381 [Phosphofurin acidic cluster sorting protein 1]	0
L8J2V1	Centromere protein V (Fragment)	M91_01717	264.8	276.1	265.4	354.7	331.1	340.3	0.785791	0.000711229	-0.347783	down	2	Biological Process:metabolic process (GO:0008152),Molecular Function:carbon-sulfur lyase activity (GO:0016846)	--	--	--	Uncharacterized conserved protein	S	Function unknown ;	IPR006913 [Glutathione-dependent formaldehyde-activating enzyme/centromere protein V]	0
L8IB50	Protein NDRG4-A (Fragment)	M91_00077	103.9	96.2	111	177.4	203.5	183.4	0.551302	0.000712684	-0.859084	down	--	--	--	--	--	Pimeloyl-ACP methyl ester carboxylesterase	HR	Coenzyme transport and metabolism ; General function prediction only ;	IPR004142 [NDRG]	0
L8IWB2	Protein transport protein Sec24A	M91_21047	2055.8	1997.5	2139.2	2508.1	2473.5	2453.9	0.832829	0.000713016	-0.263908	down	4	Biological Process:intracellular protein transport (GO:0006886),Biological Process:ER to Golgi vesicle-mediated transport (GO:0006888),Molecular Function:zinc ion binding (GO:0008270),Cellular Component:COPII vesicle coat (GO:0030127)	protein transport protein SEC24	--	ko04141 Protein processing in endoplasmic reticulum	--	--	--	IPR006895 [Zinc finger, Sec23/Sec24-type] ; IPR006896[Sec23/Sec24, trunk domain] ; IPR006900[Sec23/Sec24, helical domain] ; IPR007123[Gelsolin-like domain] ; IPR012990[Sec23/Sec24 beta-sandwich]	0
L8J152	Septin-7 (Fragment)	M91_01560	2790.7	2852.3	2926.8	4190.8	3793.3	4011	0.714442	0.000713934	-0.485112	down	1	Molecular Function:GTP binding (GO:0005525)	septin 7	--	--	--	--	--	IPR030379 [Septin-type guanine nucleotide-binding (G) domain]	0
A0A6B0S481	WW domain-containing protein	E5288_WYG004041	512.7	504.8	525.3	429.2	408.1	398.2	1.24873	0.000719048	0.320456	up	1	Molecular Function:protein binding (GO:0005515)	--	--	--	--	--	--	IPR001202 [WW domain]	0
A0A6B0S841	UBC core domain-containing protein	E5288_WYG008386	385.9	393.3	389.6	484.5	462.8	458.1	0.831649	0.000719218	-0.265953	down	--	--	ubiquitin-conjugating enzyme E2 S	2.3.2.23	ko04120 Ubiquitin mediated proteolysis	Ubiquitin-protein ligase	O	Posttranslational modification, protein turnover, chaperones ;	IPR000608 [Ubiquitin-conjugating enzyme E2]	0
L8I3M1	Collagen alpha-1(IV) chain (Fragment)	M91_05800	2070.2	2118.4	2058.4	1712.4	1757.6	1633.4	1.22409	0.000721703	0.291705	up	2	Molecular Function:extracellular matrix structural constituent (GO:0005201),Cellular Component:collagen trimer (GO:0005581)	collagen, type IV, alpha	--	ko04151 PI3K-Akt signaling pathway ko04510 Focal adhesion ko04512 ECM-receptor interaction ko04926 Relaxin signaling pathway ko04933 AGE-RAGE signaling pathway in diabetic complications ko04974 Protein digestion and absorption ko05146 Amoebiasis ko05165 Human papillomavirus infection ko05200 Pathways in cancer ko05222 Small cell lung cancer	Autotransporter adhesin	UW	Intracellular trafficking, secretion, and vesicular transport ; Extracellular structures ;	IPR001442 [Collagen IV, non-collagenous] ; IPR008160[Collagen triple helix repeat]	0
L8I9L5	Forkhead box protein O1 (Fragment)	M91_10071	80.1	70.9	74.2	109.1	119.7	112.4	0.660023	0.000724239	-0.599411	down	1	Molecular Function:sequence-specific DNA binding (GO:0043565)	forkhead box protein O1	--	ko04068 FoxO signaling pathway ko04152 AMPK signaling pathway ko04211 Longevity regulating pathway ko04213 Longevity regulating pathway - multiple species ko04218 Cellular senescence ko04910 Insulin signaling pathway ko04919 Thyroid hormone signaling pathway ko04922 Glucagon signaling pathway ko04931 Insulin resistance ko04933 AGE-RAGE signaling pathway in diabetic complications ko05165 Human pap…	--	--	--	IPR001766 [Fork head domain] ; IPR032067[FOXO protein, transactivation domain] ; IPR032068[FOXO protein, KIX-binding domain]	0
A0A6B0RZV3	CHCH domain-containing protein	E5288_WYG018235	365.3	355.5	347.6	287	293.3	274.1	1.25047	0.000726978	0.322468	up	--	--	mitochondrial intermembrane space import and assembly protein 40	--	--	--	--	--	IPR010625 [CHCH]	0
A0A6B0R9B6	5-hydroxyisourate hydrolase	E5288_WYG003013	116	115.7	112.9	88.7	80.2	89.2	1.33514	0.000727501	0.416993	up	--	--	5-hydroxyisourate hydrolase	3.5.2.17	ko00230 Purine metabolism ko01100 Metabolic pathways	5-hydroxyisourate hydrolase (purine catabolism), transthyretin-related family	F	Nucleotide transport and metabolism ;	IPR023416 [Transthyretin/hydroxyisourate hydrolase, superfamily]	0
A0A6B0QX71	Structural maintenance of chromosomes protein	E5288_WYG006220	7944.1	7905.8	7813.7	9947.6	9579.7	9324.4	0.82018	0.000728794	-0.285987	down	4	Molecular Function:protein binding (GO:0005515),Molecular Function:ATP binding (GO:0005524),Cellular Component:chromosome (GO:0005694),Biological Process:chromosome organization (GO:0051276)	structural maintenance of chromosome 4	--		Chromosome segregation ATPase	D	Cell cycle control, cell division, chromosome partitioning ;	IPR003395 [RecF/RecN/SMC, N-terminal] ; IPR010935[SMCs flexible hinge]	0
A0A6B0RJ29	Ecto-5-nucleotidase	E5288_WYG003367	1672.5	1651.9	1568	2060.7	2210.4	2176.5	0.758794	0.000729121	-0.39822	down	2	Biological Process:nucleotide catabolic process (GO:0009166),Molecular Function:hydrolase activity (GO:0016787)	5'-nucleotidase	3.1.3.5	ko00230 Purine metabolism ko00240 Pyrimidine metabolism ko00760 Nicotinate and nicotinamide metabolism ko01100 Metabolic pathways	2',3'-cyclic-nucleotide 2'-phosphodiesterase/5'- or 3'-nucleotidase, 5'-nucleotidase family	FV	Nucleotide transport and metabolism ; Defense mechanisms ;	IPR004843 [Calcineurin-like phosphoesterase domain, ApaH type] ; IPR008334[5'-Nucleotidase, C-terminal]	1
L8IZE6	Tumor protein p63-regulated 1-like protein (Fragment)	M91_10885	513.8	548.7	527.1	637.9	653.7	666.8	0.811683	0.000731442	-0.301012	down	--	--	--	--	--	--	--	--	IPR022158 [Inositol phosphatase]	0
A0A6B0RV07	Female-lethal(2)D homolog	E5288_WYG005659	1100.5	1128.9	1127.5	879.3	919	835.5	1.27455	0.000733577	0.349984	up	2	Cellular Component:nucleus (GO:0005634),Biological Process:mRNA methylation (GO:0080009)	--	--	--	--	--	--	IPR029732 [WTAP/Mum2 family]	0
L8I0G3	TBC1 domain family member 17 (Fragment)	M91_17564	446.5	429.6	477.8	643.2	664.2	707.5	0.671944	0.000734698	-0.573587	down	--	--	TBC1 domain family member 17	--	ko04137 Mitophagy - animal	--	--	--	IPR000195 [Rab-GTPase-TBC domain] ; IPR021935[Domain of unknown function DUF3548]	0
L8HXX6	Cell division cycle and apoptosis regulator protein 1	M91_11152	267.9	282.1	292.1	204	187.7	182.3	1.46707	0.000736004	0.552941	up	--	--	--	--	--	--	--	--	IPR003034 [SAP domain] ; IPR025223[S1-like RNA binding domain] ; IPR025954[DBC1/CARP1 catalytically inactive NUDIX hydrolase domain]	0
A0A6B0S4E0	Elongator complex protein 5	E5288_WYG020958	249.9	239.6	229.8	307.6	299.6	297	0.79551	0.000741449	-0.330048	down	1	Cellular Component:Elongator holoenzyme complex (GO:0033588)	--	--	--	--	--	--	IPR019519 [Elongator complex protein 5]	0
A0A6B0RIA5	UBC core domain-containing protein	E5288_WYG007710	295.6	306.4	297.6	250.9	237.4	232.6	1.24788	0.000743471	0.319485	up	--	--	ubiquitin-conjugating enzyme E2 O	2.3.2.24	ko04120 Ubiquitin mediated proteolysis	--	--	--	IPR000608 [Ubiquitin-conjugating enzyme E2]	0
L8I632	Perilipin-2 (Fragment)	M91_03563	1319	1394.7	1248.6	727.7	828.5	672.2	1.77809	0.00074757	0.83033	up	--	--	perilipin-2	--	ko03320 PPAR signaling pathway	--	--	--	IPR004279 [Perilipin]	0
L8HP83	Coiled-coil domain-containing protein 132 (Fragment)	M91_14196	91.7	90.8	95.8	184.9	167.8	156.8	0.546222	0.000754955	-0.872441	down	--	--	--	--	--	--	--	--	IPR019514 [Protein of unknown function DUF2451, C-terminal] ; IPR019515[Vacuolar protein sorting-associated protein 54, N-terminal]	0
L8I393	High mobility group nucleosome-binding domain-containing protein 5 (Fragment)	M91_03488	352.8	312.7	381.6	542.1	550.1	575.2	0.627984	0.000756226	-0.671201	down	3	Cellular Component:chromatin (GO:0000785),Cellular Component:nucleus (GO:0005634),Molecular Function:nucleosomal DNA binding (GO:0031492)	--	--	--	--	--	--	IPR000079 [High mobility group protein HMGN]	0
L8IW72	Translational activator GCN1 (Fragment)	M91_08075	460.3	413.9	444.6	602.4	636.2	595.2	0.719162	0.000763589	-0.475611	down	--	--	--	--	--	Predicted NTPase, NACHT family domain	T	Signal transduction mechanisms ;	--	0
L8HU98	Exocyst complex component 2	M91_04607	2476.8	2396.5	2458.7	3158	3085.7	2945.1	0.797928	0.000766281	-0.32567	down	1	Molecular Function:protein binding (GO:0005515)	exocyst complex component 2	--	ko04014 Ras signaling pathway	--	--	--	IPR002909 [IPT domain]	0
L8I6N4	Integrin alpha-5 (Fragment)	M91_06020	5316.8	5446.5	5021.1	3947.9	4095.7	3903.7	1.32117	0.000766804	0.401815	up	--	--	integrin alpha 5	--	ko04145 Phagosome ko04151 PI3K-Akt signaling pathway ko04510 Focal adhesion ko04512 ECM-receptor interaction ko04640 Hematopoietic cell lineage ko04810 Regulation of actin cytoskeleton ko05100 Bacterial invasion of epithelial cells ko05133 Pertussis ko05165 Human papillomavirus infection ko05205 Proteoglycans in cancer ko05206 MicroRNAs in cancer ko05410 Hypertrophic cardiomyopathy (HCM) ko05412 …	Cytolysin, a secreted calcineurin-like phosphatase	U	Intracellular trafficking, secretion, and vesicular transport ;	IPR013517 [FG-GAP repeat] ; IPR013649[Integrin alpha-2]	1
A0A6B0R2A5	Poly [ADP-ribose] polymerase	E5288_WYG005050	9122.1	8990.7	8748.1	11040.5	10764.5	11470.1	0.807237	0.000779178	-0.308935	down	4	Molecular Function:DNA binding (GO:0003677),Molecular Function:NAD+ ADP-ribosyltransferase activity (GO:0003950),Biological Process:protein ADP-ribosylation (GO:0006471),Molecular Function:zinc ion binding (GO:0008270)	poly [ADP-ribose] polymerase	2.4.2.30	ko03410 Base excision repair ko04210 Apoptosis ko04217 Necroptosis	WGR domain, predicted DNA-binding domain in MolR	K	Transcription ;	IPR001357 [BRCT domain] ; IPR001510[Zinc finger, PARP-type] ; IPR004102[Poly(ADP-ribose) polymerase, regulatory domain] ; IPR008893[WGR domain] ; IPR012317[Poly(ADP-ribose) polymerase, catalytic domain] ; IPR012982[PADR1 domain]	0
L8I1U5	Kinase D-interacting substrate of 220 kDa	M91_16175	1897.4	1867	1764.4	1451.5	1471.4	1418.5	1.27351	0.000780264	0.348806	up	--	--	ankyrin repeat-rich membrane spanning protein	--	ko04722 Neurotrophin signaling pathway	Predicted ATPase, archaeal AAA+ ATPase superfamily	R	General function prediction only ;	IPR011646 [KAP family P-loop domain] ; IPR020683[Ankyrin repeat-containing domain]	4
A0A6B0SE39	Eukaryotic translation initiation factor 3 subunit E	EIF3E	3076.7	3304.8	3290.5	2556.3	2478.9	2512.8	1.2814	0.000780695	0.35772	up	1	Molecular Function:protein binding (GO:0005515)	translation initiation factor 3 subunit E	--	ko03013 RNA transport ko05160 Hepatitis C	--	--	--	IPR000717 [Proteasome component (PCI) domain] ; IPR019010[Eukaryotic translation initiation factor 3 subunit E, N-terminal]	0
L8IJZ7	Mps one binder kinase activator-like 1A (Fragment)	M91_14611	261.7	273.3	264.1	335.4	323.1	317.2	0.819002	0.00078631	-0.288062	down	--	--	MOB kinase activator 1	--	ko04390 Hippo signaling pathway ko04392 Hippo signaling pathway - multiple species	--	--	--	IPR005301 [MOB kinase activator family]	0
L8IJN4	Transmembrane protein 59	M91_07815	255.6	263.1	277.2	405.8	391.9	441.7	0.642166	0.000787014	-0.638983	down	--	--	--	--	--	--	--	--	IPR022065 [Uncharacterised protein family, TMEM59]	1
L8HX98	Asparaginyl endopeptidase	M91_05870	457.3	396.9	403.5	227.3	247.4	233.7	1.77541	0.000794183	0.828152	up	2	Biological Process:proteolysis (GO:0006508),Molecular Function:peptidase activity (GO:0008233)	legumain	3.4.22.34	ko04142 Lysosome ko04612 Antigen processing and presentation	Glycosylphosphatidylinositol transamidase (GPIT), subunit GPI8	O	Posttranslational modification, protein turnover, chaperones ;	IPR001096 [Peptidase C13, legumain]	0
L8IXE4	Radixin (Fragment)	M91_19659	2459.7	2543.7	2528.7	3162.1	2984.6	3164.9	0.808894	0.000800318	-0.305977	down	3	Cellular Component:cytoplasm (GO:0005737),Molecular Function:cytoskeletal protein binding (GO:0008092),Cellular Component:extrinsic component of membrane (GO:0019898)	radixin	--	ko04530 Tight junction ko04810 Regulation of actin cytoskeleton ko05205 Proteoglycans in cancer ko05206 MicroRNAs in cancer	--	--	--	IPR011259 [Ezrin/radixin/moesin, C-terminal] ; IPR018979[FERM, N-terminal] ; IPR018980[FERM, C-terminal PH-like domain] ; IPR019748[FERM central domain]	0
L8IC13	Disheveled-associated activator of morphogenesis 1	M91_12079	405.8	403.3	419.4	313.4	333.4	337.3	1.24835	0.000802525	0.320021	up	4	Molecular Function:actin binding (GO:0003779),Biological Process:cellular component organization (GO:0016043),Molecular Function:Rho GTPase binding (GO:0017048),Biological Process:actin cytoskeleton organization (GO:0030036)	dishevelled associated activator of morphogenesis	--	ko04310 Wnt signaling pathway	--	--	--	IPR010472 [Formin, FH3 domain] ; IPR010473[Formin, GTPase-binding domain] ; IPR015425[Formin, FH2 domain]	0
L8ILA3	Ribosomal protein S6 kinase	M91_13411	1749.8	1777.9	1676.8	2251	2198.3	2370.5	0.763146	0.000809571	-0.38997	down	4	Molecular Function:protein kinase activity (GO:0004672),Molecular Function:protein serine/threonine kinase activity (GO:0004674),Molecular Function:ATP binding (GO:0005524),Biological Process:protein phosphorylation (GO:0006468)	ribosomal protein S6 kinase alpha-1/2/3/6	2.7.11.1	ko04010 MAPK signaling pathway ko04114 Oocyte meiosis ko04150 mTOR signaling pathway ko04720 Long-term potentiation ko04722 Neurotrophin signaling pathway ko04914 Progesterone-mediated oocyte maturation ko04931 Insulin resistance	Cell division protein FtsN	D	Cell cycle control, cell division, chromosome partitioning ;	IPR000719 [Protein kinase domain] ; IPR017892[Protein kinase, C-terminal]	0
L8IN50	C3/C5 convertase (Fragment)	M91_03760	78.1	88.1	79.7	45.4	52.2	47.2	1.6982	0.000813409	0.76401	up	2	Molecular Function:serine-type endopeptidase activity (GO:0004252),Biological Process:proteolysis (GO:0006508)	component factor B	3.4.21.47	ko04610 Complement and coagulation cascades ko05150 Staphylococcus aureus infection	Secreted trypsin-like serine protease	O	Posttranslational modification, protein turnover, chaperones ;	IPR000436 [Sushi/SCR/CCP domain] ; IPR001254[Serine proteases, trypsin domain] ; IPR002035[von Willebrand factor, type A]	0
A0A6B0SF72	Synaptic functional regulator FMR1	E5288_WYG018883	2467.9	2361.6	2424.1	3037.2	2904.2	2881.2	0.822161	0.000814573	-0.282507	down	1	Molecular Function:RNA binding (GO:0003723)	fragile X mental retardation protein	--	ko03013 RNA transport	--	--	--	IPR004088 [K Homology domain, type 1] ; IPR008395[Agenet-like domain] ; IPR022034[Fragile X-related 1 protein, C-terminal core] ; IPR032196[Fragile X-related mental retardation protein, C-terminal region 2]	0
A0A6B0S487	HECT-type E3 ubiquitin transferase	E5288_WYG021673	2718.4	2733	2575.4	2164.4	2144.7	2219.2	1.22954	0.000814731	0.298118	up	2	Molecular Function:ubiquitin-protein transferase activity (GO:0004842),Molecular Function:protein binding (GO:0005515)	E3 ubiquitin-protein ligase NEDD4-like	2.3.2.26	ko04120 Ubiquitin mediated proteolysis ko04144 Endocytosis ko04530 Tight junction ko04960 Aldosterone-regulated sodium reabsorption	--	--	--	IPR000008 [C2 domain] ; IPR000569[HECT domain] ; IPR001202[WW domain]	0
L8IZ16	AP complex subunit sigma	M91_06494	32.2	34.2	35.3	45	44.2	42.8	0.770455	0.000814821	-0.376218	down	--	--	AP-4 complex subunit sigma-1	--	ko04142 Lysosome	--	--	--	IPR022775 [AP complex, mu/sigma subunit]	0
A0A6B0QZW4	ELMO domain-containing protein	E5288_WYG014744	342.7	342.2	373.7	473.6	488.9	512	0.717938	0.000815517	-0.478068	down	--	--	engulfment and cell motility protein 3	--	ko05100 Bacterial invasion of epithelial cells	--	--	--	IPR001849 [Pleckstrin homology domain] ; IPR006816[ELMO domain] ; IPR024574[Domain of unknown function DUF3361]	0
A0A6B0RP56	Coiled-coil domain-containing protein 25	E5288_WYG020560	865.1	827.4	851.8	1081.4	1024.7	1095.1	0.794796	0.000828305	-0.331344	down	--	--	--	--	--	Predicted component of the ribosome quality control (RQC) complex, YloA/Tae2 family, contains fibronectin-binding (FbpA) and DUF814 domains	J	Translation, ribosomal structure and biogenesis ;	IPR008532 [Domain of unknown function DUF814]	0
A0A6B0RSU3	LIM and SH3 domain protein 1	E5288_WYG003656	3298.4	3365	3476.6	5665.2	5732.9	5024.4	0.617446	0.000829354	-0.695616	down	2	Molecular Function:protein binding (GO:0005515),Molecular Function:zinc ion binding (GO:0008270)	--	--	--	--	--	--	IPR000900 [Nebulin repeat] ; IPR001452[SH3 domain] ; IPR001781[Zinc finger, LIM-type]	0
A0A6B0R9E2	CCT-epsilon	E5288_WYG012104	8943.9	9068.6	9447.4	6945.5	6904.9	7434.3	1.29012	0.000829821	0.36751	up	1	Molecular Function:ATP binding (GO:0005524)	T-complex protein 1 subunit epsilon	--	--	Chaperonin GroEL (HSP60 family)	O	Posttranslational modification, protein turnover, chaperones ;	IPR002423 [Chaperonin Cpn60/TCP-1 family]	0
A0A6B0QUW4	Protein kinase domain-containing protein	E5288_WYG009063	238.2	231.4	251.3	373	352	399.3	0.641199	0.000830075	-0.641156	down	3	Molecular Function:protein kinase activity (GO:0004672),Molecular Function:ATP binding (GO:0005524),Biological Process:protein phosphorylation (GO:0006468)	--	--	--	PASTA domain, binds beta-lactams	M	Cell wall/membrane/envelope biogenesis ;	IPR000719 [Protein kinase domain]	0
A0A6B0R4S8	Vesicle-fusing ATPase	E5288_WYG014633	1437.9	1449.9	1370.5	1735.1	1767.4	1685.6	0.820782	0.00083093	-0.284929	down	2	Molecular Function:protein binding (GO:0005515),Molecular Function:ATP binding (GO:0005524)	vacuolar protein-sorting-associated protein 4	--	ko04144 Endocytosis ko04217 Necroptosis	AAA+-type ATPase, SpoVK/Ycf46/Vps4 family	MDT	Cell wall/membrane/envelope biogenesis ; Cell cycle control, cell division, chromosome partitioning ; Signal transduction mechanisms ;	IPR001478 [PDZ domain] ; IPR003959[ATPase, AAA-type, core] ; IPR007330[MIT] ; IPR015415[Vps4 oligomerisation, C-terminal]	0
A0A6B0RUQ9	Peptidylprolyl isomerase	E5288_WYG001056	5247.6	5414.6	5605.2	3661.8	3986.9	4098.9	1.38474	0.000834138	0.469618	up	1	Molecular Function:protein binding (GO:0005515)	FK506-binding protein 4/5	5.2.1.8	ko04915 Estrogen signaling pathway	FKBP-type peptidyl-prolyl cis-trans isomerase	O	Posttranslational modification, protein turnover, chaperones ;	IPR001179 [FKBP-type peptidyl-prolyl cis-trans isomerase domain] ; IPR001440[Tetratricopeptide repeat 1] ; IPR013105[Tetratricopeptide repeat 2] ; IPR031793[Integrin-alpha FG-GAP repeat-containing protein 2]	0
L8IMD0	Guanylate kinase (Fragment)	M91_01790	1322.7	1374.8	1392.1	1015.4	1027.4	1104.9	1.29923	0.000850134	0.377662	up	--	--	guanylate kinase	2.7.4.8	ko00230 Purine metabolism ko01100 Metabolic pathways	Guanylate kinase	F	Nucleotide transport and metabolism ;	IPR008145 [Guanylate kinase/L-type calcium channel beta subunit]	0
L8I0G8	Oxysterol-binding protein	M91_06059	54.9	53.4	54.2	37.5	36.2	30.6	1.55801	0.00085169	0.639701	up	--	--	oxysterol-binding protein-related protein 9/10/11	--	--	--	--	--	IPR000648 [Oxysterol-binding protein] ; IPR001849[Pleckstrin homology domain]	0
L8HNM2	Zinc finger Ran-binding domain-containing protein 2	M91_15656	997.1	1033.7	1135.4	669.4	656.2	692.2	1.56913	0.000855616	0.649969	up	1	Molecular Function:zinc ion binding (GO:0008270)	--	--	--	--	--	--	IPR001876 [Zinc finger, RanBP2-type]	0
A0A6B0RRK7	Ribosomal protein S6 kinase	E5288_WYG016144	843.1	762.5	797	1022.5	1004.9	1022.6	0.787738	0.000857367	-0.344213	down	4	Molecular Function:protein kinase activity (GO:0004672),Molecular Function:protein serine/threonine kinase activity (GO:0004674),Molecular Function:ATP binding (GO:0005524),Biological Process:protein phosphorylation (GO:0006468)	ribosomal protein S6 kinase alpha-4	2.7.11.1	ko04010 MAPK signaling pathway ko04668 TNF signaling pathway	Serine/threonine protein kinase	T	Signal transduction mechanisms ;	IPR000719 [Protein kinase domain] ; IPR017892[Protein kinase, C-terminal]	0
L8IQZ9	Copper homeostasis protein cutC homolog (Fragment)	M91_10525	502.1	505.2	526.7	427.9	421.3	404.3	1.22377	0.000863818	0.291336	up	2	Molecular Function:copper ion binding (GO:0005507),Biological Process:copper ion homeostasis (GO:0055070)	copper homeostasis protein	--	--	Copper homeostasis protein CutC	P	Inorganic ion transport and metabolism ;	IPR005627 [Copper homeostasis protein CutC]	0
L8IKW7	Glutamine amidotransferase (Fragment)	M91_11450	5168.6	5281	5558.2	3707.2	3684.4	4068.8	1.39679	0.000874927	0.482118	up	4	Molecular Function:GMP synthase (glutamine-hydrolyzing) activity (GO:0003922),Molecular Function:ATP binding (GO:0005524),Biological Process:purine nucleotide biosynthetic process (GO:0006164),Biological Process:GMP biosynthetic process (GO:0006177)	GMP synthase (glutamine-hydrolysing)	6.3.5.2	ko00230 Purine metabolism ko00983 Drug metabolism - other enzymes ko01100 Metabolic pathways	GMP synthase, PP-ATPase domain/subunit	F	Nucleotide transport and metabolism ;	IPR001674 [GMP synthase, C-terminal] ; IPR017926[Glutamine amidotransferase] ; IPR022310[NAD/GMP synthase]	0
L8IAS4	AP complex subunit sigma (Fragment)	M91_02214	1928.9	1847.1	1865.7	1599.8	1547.5	1504.5	1.2128	0.000877828	0.278341	up	--	--	AP-2 complex subunit sigma-1	--	ko04144 Endocytosis ko04721 Synaptic vesicle cycle ko04961 Endocrine and other factor-regulated calcium reabsorption ko05016 Huntington's disease	--	--	--	IPR022775 [AP complex, mu/sigma subunit]	0
A0A6B0RLD1	Sec3-PIP2_bind domain-containing protein	E5288_WYG008390	3000.9	2905.5	2870.4	4066.6	3822.5	3735	0.755052	0.000879711	-0.405352	down	2	Cellular Component:exocyst (GO:0000145),Biological Process:exocytosis (GO:0006887)	centrosomal protein CEP135	--	--	Chromosome segregation ATPase	D	Cell cycle control, cell division, chromosome partitioning ;	IPR019160 [Exocyst complex component Sec3, C-terminal] ; IPR028258[Exocyst complex component Sec3, PIP2-binding N-terminal domain]	2
A0A6B0RKF1	Coronin	E5288_WYG016126	2489	2525.3	2436.9	3722.6	3651.4	3333.7	0.695873	0.000889245	-0.523104	down	1	Molecular Function:protein binding (GO:0005515)	coronin-1B/1C/6	--	--	Membrane protein involved in colicin uptake	M	Cell wall/membrane/envelope biogenesis ;	IPR001680 [WD40 repeat] ; IPR015048[Domain of unknown function DUF1899]	0
A0A6B0RNQ2	MIF4G domain-containing protein	E5288_WYG000816	2615.4	2438	2488.9	1992.1	1859.8	1948.8	1.30024	0.000898079	0.378778	up	3	Molecular Function:RNA binding (GO:0003723),Molecular Function:protein binding (GO:0005515),Biological Process:RNA metabolic process (GO:0016070)	nuclear cap-binding protein subunit 1	--	ko03013 RNA transport ko03015 mRNA surveillance pathway ko03040 Spliceosome	--	--	--	IPR003890 [MIF4G-like, type 3] ; IPR015172[MIF4G-like, type 1] ; IPR015174[MIF4G-like, type 2]	0
L8INL7	Rho guanine nucleotide exchange factor 17	M91_07329	693.5	672.5	875.8	126.3	177.6	173.9	4.69192	0.000910068	2.23018	up	2	Molecular Function:Rho guanyl-nucleotide exchange factor activity (GO:0005089),Biological Process:regulation of Rho protein signal transduction (GO:0035023)	Rho guanine nucleotide exchange factor 17	--	--	--	--	--	IPR000219 [Dbl homology (DH) domain]	0
L8HM30	Electron transfer flavoprotein subunit beta (Fragment)	M91_03199	1065.6	1038.5	1000.9	833.8	859.1	862	1.21531	0.000911462	0.281326	up	--	--	electron transfer flavoprotein beta subunit	--	--	Electron transfer flavoprotein, alpha and beta subunits	C	Energy production and conversion ;	IPR014730 [Electron transfer flavoprotein, alpha/beta-subunit, N-terminal]	0
L8HZB8	Galectin (Fragment)	M91_04102	5151.1	5159.2	4863.9	6482.8	6883.6	6421.7	0.766835	0.000912448	-0.383013	down	1	Molecular Function:carbohydrate binding (GO:0030246)	galectin-3	--	--	Anionic cell wall polymer biosynthesis enzyme, LytR-Cps2A-Psr (LCP) family	M	Cell wall/membrane/envelope biogenesis ;	IPR001079 [Galectin, carbohydrate recognition domain]	0
A0A6B0RLZ5	Beta-galactosidase	E5288_WYG020042	3846	3819.3	3904.6	2991.8	3183.4	3248.9	1.22769	0.000914057	0.29595	up	--	--	beta-galactosidase	3.2.1.23	ko00052 Galactose metabolism ko00511 Other glycan degradation ko00531 Glycosaminoglycan degradation ko00600 Sphingolipid metabolism ko00604 Glycosphingolipid biosynthesis - ganglio series ko01100 Metabolic pathways ko04142 Lysosome	Beta-galactosidase GanA	G	Carbohydrate transport and metabolism ;	IPR025300 [Beta-galactosidase jelly roll domain] ; IPR031330[Glycoside hydrolase 35, catalytic domain]	0
L8IUC1	Choline transporter-like protein 2	M91_04923	1871.3	1895.2	1779.6	1515.4	1502.3	1446.9	1.24224	0.000923895	0.312943	up	--	--	solute carrier family 44 (choline transporter-like protein), member 2/4/5	--	ko05231 Choline metabolism in cancer	--	--	--	IPR007603 [Choline transporter-like]	11
L8HME3	Peptidylprolyl isomerase	E5288_WYG011211	2423.6	2500.9	2543	1393.2	1403.5	1404.5	1.77747	0.000924418	0.829824	up	1	Molecular Function:protein binding (GO:0005515)	FK506-binding protein 4/5	5.2.1.8	ko04915 Estrogen signaling pathway	FKBP-type peptidyl-prolyl cis-trans isomerase	O	Posttranslational modification, protein turnover, chaperones ;	IPR001179 [FKBP-type peptidyl-prolyl cis-trans isomerase domain] ; IPR001440[Tetratricopeptide repeat 1] ; IPR019734[Tetratricopeptide repeat]	0
A0A6B0R5X6	LsmAD domain-containing protein	E5288_WYG020689	1679.7	1743.7	1733.1	2218.7	2075.6	2217.5	0.79187	0.000928654	-0.336664	down	--	--	--	--	--	--	--	--	IPR009604 [LsmAD domain] ; IPR009818[Ataxin-2, C-terminal] ; IPR025852[Ataxin 2, SM domain]	0
A0A6B0RM35	HMA domain-containing protein	E5288_WYG016301	988.9	935.5	1016.4	708	755.9	698.7	1.35984	0.000938571	0.443442	up	4	Biological Process:superoxide metabolic process (GO:0006801),Biological Process:metal ion transport (GO:0030001),Molecular Function:metal ion binding (GO:0046872),Biological Process:oxidation-reduction process (GO:0055114)	copper chaperone for superoxide dismutase	--	ko05014 Amyotrophic lateral sclerosis (ALS)	Cu/Zn superoxide dismutase	P	Inorganic ion transport and metabolism ;	IPR001424 [Superoxide dismutase, copper/zinc binding domain] ; IPR006121[Heavy metal-associated domain, HMA]	0
A0A6B0S0I8	Ubiquitinyl hydrolase 1	E5288_WYG011821	202.7	216.2	186	123.4	116.4	107.9	1.73972	0.000947125	0.798854	up	4	Biological Process:intracellular protein transport (GO:0006886),Molecular Function:Ran GTPase binding (GO:0008536),Biological Process:protein deubiquitination (GO:0016579),Molecular Function:thiol-dependent ubiquitinyl hydrolase activity (GO:0036459)	ubiquitin carboxyl-terminal hydrolase 34	3.4.19.12	--	--	--	--	IPR001394 [Peptidase C19, ubiquitin carboxyl-terminal hydrolase] ; IPR001494[Importin-beta, N-terminal domain] ; IPR013598[Exportin-1/Importin-beta-like] ; IPR014877[CRM1 C-terminal domain]	0
L8IGP6	G-rich sequence factor 1 (Fragment)	M91_14610	925.9	890.9	853.8	648.1	627.4	686.4	1.36123	0.000947911	0.444912	up	1	Molecular Function:nucleic acid binding (GO:0003676)	--	--	--	--	--	--	IPR000504 [RNA recognition motif domain]	0
A0A6B0QU50	TOG domain-containing protein	E5288_WYG005839	22.5	15.8	20	38.5	38.3	36.2	0.515929	0.000948498	-0.954755	down	--	--	--	--	--	Predicted NTPase, NACHT family domain	T	Signal transduction mechanisms ;	--	0
L8I9J7	Cysteine and glycine-rich protein 1	M91_05568	4904.9	5114.1	5269	7398.4	7131.9	7997	0.678643	0.000952157	-0.559275	down	1	Molecular Function:zinc ion binding (GO:0008270)	cysteine and glycine-rich protein	--	--	--	--	--	IPR001781 [Zinc finger, LIM-type]	0
L8I7D6	Alpha-1-microglobulin (Fragment)	M91_19441	495.3	540.5	530.3	160.1	135.3	254.6	2.84745	0.000952227	1.50967	up	1	Molecular Function:serine-type endopeptidase inhibitor activity (GO:0004867)	--	--	--	--	--	--	IPR000566 [Lipocalin/cytosolic fatty-acid binding domain] ; IPR002223[Pancreatic trypsin inhibitor Kunitz domain]	0
A0A6B0S5E2	Ribonucleoside-diphosphate reductase	E5288_WYG018004	2549.9	2430.2	2627.1	3628.8	3392.5	3757.7	0.705743	0.000954521	-0.502786	down	3	Molecular Function:ATP binding (GO:0005524),Biological Process:DNA replication (GO:0006260),Biological Process:oxidation-reduction process (GO:0055114)	ribonucleoside-diphosphate reductase subunit M1	1.17.4.1	ko00230 Purine metabolism ko00240 Pyrimidine metabolism ko00480 Glutathione metabolism ko01100 Metabolic pathways	Ribonucleotide reductase alpha subunit	F	Nucleotide transport and metabolism ;	IPR000788 [Ribonucleotide reductase large subunit, C-terminal] ; IPR005144[ATP-cone domain] ; IPR013509[Ribonucleotide reductase large subunit, N-terminal]	0
L8ID39	Heterogeneous nuclear ribonucleoprotein F (Fragment)	E5288_WYG019413	4513.5	4289.8	4228.5	3525.2	3413.4	3310.8	1.27147	0.00095616	0.346497	up	1	Molecular Function:nucleic acid binding (GO:0003676)	heterogeneous nuclear ribonucleoprotein F/H	--	--	--	--	--	IPR000504 [RNA recognition motif domain] ; IPR012996[Zinc finger, CHHC-type]	0
L8IR30	Laminin subunit alpha-5	M91_18944	167.1	144.2	149.4	89.7	81	91.1	1.75974	0.000959408	0.815363	up	5	Molecular Function:receptor binding (GO:0005102),Biological Process:cell adhesion (GO:0007155),Biological Process:regulation of cell adhesion (GO:0030155),Biological Process:regulation of cell migration (GO:0030334),Biological Process:regulation of embryonic development (GO:0045995)	laminin, alpha 3/5	--	ko01100 Metabolic pathways ko04151 PI3K-Akt signaling pathway ko04510 Focal adhesion ko04512 ECM-receptor interaction ko05145 Toxoplasmosis ko05146 Amoebiasis ko05165 Human papillomavirus infection ko05200 Pathways in cancer ko05222 Small cell lung cancer	Forkhead associated (FHA) domain, binds pSer, pThr, pTyr	T	Signal transduction mechanisms ;	IPR000034 [Laminin IV] ; IPR001791[Laminin G domain] ; IPR002049[Laminin EGF domain] ; IPR008211[Laminin, N-terminal] ; IPR009254[Laminin alpha, domain I] ; IPR010307[Laminin domain II]	0
A0A6B0QQ60	Protein kinase domain-containing protein	E5288_WYG000380	52.6	59.6	53.8	86.6	94.3	99.8	0.591379	0.000962292	-0.757846	down	3	Molecular Function:protein kinase activity (GO:0004672),Molecular Function:ATP binding (GO:0005524),Biological Process:protein phosphorylation (GO:0006468)	serine/threonine kinase 17	2.7.11.1	--	Serine/threonine protein kinase	T	Signal transduction mechanisms ;	IPR000719 [Protein kinase domain]	0
L8I6E0	Coiled-coil domain-containing protein 80 (Fragment)	M91_07952	369.5	351.5	340.9	229.2	241.9	261.7	1.4491	0.000962396	0.535157	up	--	--	--	--	--	--	--	--	IPR025232 [Domain of unknown function DUF4174]	0
L8IS48	Cullin-4B	M91_14703	534.1	526	514.8	389.7	426.6	422.2	1.27162	0.000967578	0.346666	up	2	Biological Process:ubiquitin-dependent protein catabolic process (GO:0006511),Molecular Function:ubiquitin protein ligase binding (GO:0031625)	cullin 4	--	ko03420 Nucleotide excision repair ko04120 Ubiquitin mediated proteolysis	--	--	--	IPR001373 [Cullin, N-terminal] ; IPR019559[Cullin protein, neddylation domain]	0
A0A6B0R7V5	60S ribosomal protein L36	E5288_WYG002595	1586.4	1553.6	1630.7	2286.8	2284.9	2280.9	0.696188	0.000973137	-0.522451	down	4	Molecular Function:structural constituent of ribosome (GO:0003735),Cellular Component:intracellular (GO:0005622),Cellular Component:ribosome (GO:0005840),Biological Process:translation (GO:0006412)	--	--	--	Short-chain dehydrogenase	R	General function prediction only ;	IPR000509 [Ribosomal protein L36e] ; IPR002347[Short-chain dehydrogenase/reductase SDR]	0
A0A6B0RY98	3-hydroxy-3-methylglutarate-CoA lyase	E5288_WYG016891	4234.9	4351.4	4369.4	3519.5	3741.3	3532.6	1.20034	0.000981516	0.263438	up	1	Molecular Function:catalytic activity (GO:0003824)	UDP-glucose 4-epimerase	5.1.3.2	ko00052 Galactose metabolism ko00520 Amino sugar and nucleotide sugar metabolism ko01100 Metabolic pathways	UDP-glucose 4-epimerase	M	Cell wall/membrane/envelope biogenesis ;	IPR000891 [Pyruvate carboxyltransferase] ; IPR016040[NAD(P)-binding domain]	0
A0A6B0REH9	Phosphorylase b kinase regulatory subunit	E5288_WYG003147	782.5	796.2	764.8	1019.8	984.1	945.2	0.794649	0.000989567	-0.33161	down	--	--	phosphorylase kinase alpha/beta subunit	--	ko04020 Calcium signaling pathway ko04910 Insulin signaling pathway ko04922 Glucagon signaling pathway	Glucoamylase (glucan-1,4-alpha-glucosidase), GH15 family	G	Carbohydrate transport and metabolism ;	IPR011613 [Glycoside hydrolase family 15/Phosphorylase b kinase regulatory chain family]	0
A0A6B0RB65	Calponin-homology (CH) domain-containing protein	E5288_WYG016703	737.9	741.2	750.1	602.1	622.7	566	1.24481	0.000998735	0.315922	up	1	Molecular Function:protein binding (GO:0005515)	--	--	--	Leucine-rich repeat (LRR) protein	K	Transcription ;	IPR001611 [Leucine-rich repeat] ; IPR001715[Calponin homology domain]	1
A0A6B0RC10	Coiled-coil domain-containing protein 167	E5288_WYG011295	707.1	727.8	672.6	881	846.7	869.9	0.811326	0.00100707	-0.301647	down	--	--	--	--	--	--	--	--	IPR028194 [Coiled-coil domain-containing protein 167]	1
A0A6B0QWA1	BTB domain-containing protein	E5288_WYG005954	858.6	827.5	823.2	1029.8	1118	1089.4	0.775145	0.00101273	-0.367462	down	1	Biological Process:protein homooligomerization (GO:0051260)	BTB/POZ domain-containing adapter for CUL3-mediated RhoA degradation protein	--	--	--	--	--	IPR003131 [Potassium channel tetramerisation-type BTB domain]	0
L8IXF3	U6 snRNA-associated Sm-like protein LSm8	LSM8	1183.8	1221.5	1276	956.5	964.3	900.1	1.30501	0.0010275	0.38406	up	--	--	U6 snRNA-associated Sm-like protein LSm8	--	ko03018 RNA degradation ko03040 Spliceosome	Small nuclear ribonucleoprotein (snRNP) homolog	K	Transcription ;	IPR001163 [LSM domain, eukaryotic/archaea-type]	0
A0A6B0RQE8	60S ribosomal protein L17	E5288_WYG006865	3509.1	3407.8	3140.1	4300.2	4282	4361.8	0.776962	0.00103201	-0.364083	down	3	Molecular Function:structural constituent of ribosome (GO:0003735),Cellular Component:ribosome (GO:0005840),Biological Process:translation (GO:0006412)	large subunit ribosomal protein L17e	--	ko03010 Ribosome	Ribosomal protein L22	J	Translation, ribosomal structure and biogenesis ;	IPR001063 [Ribosomal protein L22/L17]	0
L8IFR0	Serine/threonine-protein kinase Nek7	M91_03597	1553.9	1528.8	1543.5	2022.9	1881.9	1893.4	0.797868	0.00103555	-0.325777	down	3	Molecular Function:protein kinase activity (GO:0004672),Molecular Function:ATP binding (GO:0005524),Biological Process:protein phosphorylation (GO:0006468)	NIMA (never in mitosis gene a)-related kinase 7	2.7.11.1	ko04621 NOD-like receptor signaling pathway	PASTA domain, binds beta-lactams	M	Cell wall/membrane/envelope biogenesis ;	IPR000719 [Protein kinase domain]	0
L8J0L9	Guanine nucleotide-binding protein subunit alpha-15 (Fragment)	M91_18643	392	419.4	419.1	289.9	251.2	289.2	1.48199	0.00104784	0.56754	up	5	Molecular Function:GTPase activity (GO:0003924),Molecular Function:signal transducer activity (GO:0004871),Biological Process:G-protein coupled receptor signaling pathway (GO:0007186),Molecular Function:guanyl nucleotide binding (GO:0019001),Molecular Function:G-protein beta/gamma-subunit complex binding (GO:0031683)	guanine nucleotide-binding protein subunit alpha-15	--	ko04020 Calcium signaling pathway ko04926 Relaxin signaling pathway ko05142 Chagas disease (American trypanosomiasis) ko05146 Amoebiasis	--	--	--	IPR001019 [Guanine nucleotide binding protein (G-protein), alpha subunit]	0
A0A6B0SCZ4	C4a anaphylatoxin	E5288_WYG005385	2564	2709	2349.2	1658.4	1650.3	1588.2	1.55654	0.00104932	0.638339	up	3	Molecular Function:endopeptidase inhibitor activity (GO:0004866),Cellular Component:extracellular region (GO:0005576),Cellular Component:extracellular space (GO:0005615)	complement component 4	--	ko04610 Complement and coagulation cascades ko05133 Pertussis ko05150 Staphylococcus aureus infection ko05322 Systemic lupus erythematosus	Uncharacterized conserved protein YfaS, alpha-2-macroglobulin family	R	General function prediction only ;	IPR000020 [Anaphylatoxin/fibulin] ; IPR001599[Alpha-2-macroglobulin] ; IPR002890[Alpha-2-macroglobulin, N-terminal] ; IPR009048[Alpha-macroglobulin, receptor-binding] ; IPR011625[Alpha-2-macroglobulin, N-terminal 2] ; IPR011626[Alpha-macroglobulin complement component] ; IPR018933[Netrin module, non-TIMP type] ; IPR019565[Alpha-2-macroglobulin, thiol-ester bond-forming]	0
A0A6B0RD42	Homeobox domain-containing protein	E5288_WYG010220	100.2	107.5	109.3	79.4	82.5	79.4	1.31372	0.0010497	0.393655	up	1	Molecular Function:DNA binding (GO:0003677)	homeobox protein HoxC/D12	--	--	--	--	--	IPR001356 [Homeobox domain]	0
L8I6M7	Keratin, type I cytoskeletal 18 (Fragment)	M91_05606	1191.3	1148.1	1093.3	2324.2	2254.2	1940.8	0.526552	0.00105729	-0.925351	down	2	Molecular Function:structural molecule activity (GO:0005198),Cellular Component:intermediate filament (GO:0005882)	type I keratin, acidic	--	--	--	--	--	IPR001664 [Intermediate filament protein]	0
A0A6B0QQV7	Phosphoglycerate mutase	E5288_WYG000329	939	986.9	1002.3	751.6	800.4	763.1	1.26483	0.00105795	0.33894	up	1	Molecular Function:protein binding (GO:0005515)	COP9 signalosome complex subunit 7	--	--	Phosphoglycerate mutase (BPG-dependent)	G	Carbohydrate transport and metabolism ;	IPR000717 [Proteasome component (PCI) domain] ; IPR013078[Histidine phosphatase superfamily, clade-1]	0
L8IQ03	Fatty acyl-CoA reductase	E5288_WYG013797	1335	1284.6	1307.3	1795.7	1937.3	1739	0.717635	0.0010605	-0.478677	down	--	--	alcohol-forming fatty acyl-CoA reductase	1.2.1.84	ko04146 Peroxisome	Thioester reductase domain of alpha aminoadipate reductase Lys2 and NRPSs	Q	Secondary metabolites biosynthesis, transport and catabolism ;	IPR013120 [Male sterility, NAD-binding] ; IPR033640[Fatty acyl-CoA reductase, C-terminal]	2
A0A6B0QSM1	Eukaryotic translation initiation factor 3 subunit D	EIF3D	3083.2	3174.6	3357.4	2482.3	2490.3	2540.5	1.27979	0.00106056	0.355909	up	3	Molecular Function:translation initiation factor activity (GO:0003743),Cellular Component:cytoplasm (GO:0005737),Cellular Component:eukaryotic translation initiation factor 3 complex (GO:0005852)	translation initiation factor 3 subunit D	--	ko03013 RNA transport	--	--	--	IPR007783 [Eukaryotic translation initiation factor 3 subunit D]	0
L8ID01	Tumor protein D52	M91_00287	759.3	790.1	759.5	1037.8	1033.4	956.6	0.762567	0.00106321	-0.391064	down	--	--	--	--	--	--	--	--	IPR007327 [Tumour protein D52]	0
L8I7L3	1-acyl-sn-glycerol-3-phosphate acyltransferase	M91_14581	848.7	883.6	802.7	1090.7	1139.7	1075.8	0.766741	0.00106544	-0.383188	down	1	Biological Process:metabolic process (GO:0008152)	lysophosphatidate acyltransferase	2.3.1.51	ko00561 Glycerolipid metabolism ko00564 Glycerophospholipid metabolism ko01100 Metabolic pathways ko04072 Phospholipase D signaling pathway ko04975 Fat digestion and absorption	1-acyl-sn-glycerol-3-phosphate acyltransferase	I	Lipid transport and metabolism ;	IPR002123 [Phospholipid/glycerol acyltransferase]	3
L8I0M3	CD2-associated protein (Fragment)	M91_06304	2348.6	2440.9	2469.1	3172.1	3076.8	3368.4	0.754744	0.00108309	-0.405941	down	1	Molecular Function:protein binding (GO:0005515)	CD2-associated protein	--	ko05100 Bacterial invasion of epithelial cells	--	--	--	IPR001452 [SH3 domain]	0
L8IED3	Metalloproteinase inhibitor 3	M91_02268	1580.2	1522.9	1412	1057.2	975.8	933.7	1.52193	0.00108584	0.605899	up	1	Molecular Function:metalloendopeptidase inhibitor activity (GO:0008191)	metalloproteinase inhibitor 3	--	ko05205 Proteoglycans in cancer ko05206 MicroRNAs in cancer	--	--	--	IPR001820 [Protease inhibitor I35 (TIMP)]	0
L8IYK0	ATP-dependent helicase ATRX (Fragment)	M91_04379	175.6	151	155.8	228.1	240	228.5	0.692506	0.00108914	-0.530101	down	1	Molecular Function:ATP binding (GO:0005524)	transcriptional regulator ATRX	3.6.4.12	--	Superfamily II DNA or RNA helicase, SNF2 family	KL	Transcription ; Replication, recombination and repair ;	IPR000330 [SNF2-related, N-terminal domain] ; IPR001650[Helicase, C-terminal]	0
A0A6B0R601	Translation initiation factor eIF-2B subunit alpha	E5288_WYG020834	1016.9	1063.2	1087.9	780	841.8	768.7	1.32525	0.00109317	0.40626	up	1	Biological Process:cellular metabolic process (GO:0044237)	translation initiation factor eIF-2B subunit alpha	--	ko03013 RNA transport	Translation initiation factor 2B subunit, eIF-2B alpha/beta/delta family	J	Translation, ribosomal structure and biogenesis ;	IPR000649 [Initiation factor 2B-related]	0
L8IU65	Calcyclin-binding protein (Fragment)	M91_17752	2688.5	2695.4	2777	3735.2	3619.5	4038.8	0.716277	0.00109719	-0.481411	down	--	--	calcyclin binding protein	--	ko04310 Wnt signaling pathway	--	--	--	IPR007052 [CS domain] ; IPR007699[SGS domain] ; IPR015120[Siah interacting protein, N-terminal]	0
A0A6B0RY66	H15 domain-containing protein	E5288_WYG010749	195.3	171.2	117.7	407.7	422.8	366.9	0.404376	0.00110863	-1.30623	down	4	Cellular Component:nucleosome (GO:0000786),Molecular Function:DNA binding (GO:0003677),Cellular Component:nucleus (GO:0005634),Biological Process:nucleosome assembly (GO:0006334)	histone H1/5	--	--	--	--	--	IPR005818 [Linker histone H1/H5, domain H15]	0
L8IUC6	Transcription factor 25	M91_08265	704.3	675.5	705.1	870.5	818.7	858.4	0.818378	0.00111434	-0.289161	down	--	--	--	--	--	--	--	--	IPR006994 [Transcription factor 25]	0
L8IK39	SPATS2-like protein (Fragment)	M91_14972	1670.5	1711.1	1837.4	2251.5	2190.2	2173.1	0.788988	0.00111559	-0.341924	down	--	--	--	--	--	--	--	--	IPR009816 [Protein of unknown function DUF1387]	0
L8I758	Histone acetyltransferase	M91_05780	168.9	180.2	178.1	216.3	207.6	210.8	0.830629	0.00113381	-0.267724	down	1	Molecular Function:protein binding (GO:0005515)	histone acetyltransferase MYST3	2.3.1.48	ko04550 Signaling pathways regulating pluripotency of stem cells	--	--	--	IPR002717 [Histone acetyltransferase domain, MYST-type] ; IPR019787[Zinc finger, PHD-finger]	0
L8I6S2	Threonine aspartase 1 (Fragment)	M91_19842	117.1	104.6	107.2	77.9	72.6	71.7	1.4802	0.0011363	0.56579	up	1	Molecular Function:hydrolase activity (GO:0016787)	taspase, threonine aspartase, 1	3.4.25.-	--	Isoaspartyl peptidase or L-asparaginase, Ntn-hydrolase superfamily	E	Amino acid transport and metabolism ;	IPR000246 [Peptidase T2, asparaginase 2]	0
A0A6B0RAI3	Sm domain-containing protein	E5288_WYG016463	752.5	817.3	794.6	609.6	631.6	623.1	1.26825	0.00113989	0.34284	up	--	--	U6 snRNA-associated Sm-like protein LSm6	--	ko03018 RNA degradation ko03040 Spliceosome	Small nuclear ribonucleoprotein (snRNP) homolog	K	Transcription ;	IPR001163 [LSM domain, eukaryotic/archaea-type]	0
L8HPQ9	Protein S100-A13	E5288_WYG015231	942	906.7	953.3	1162.6	1162.9	1100.6	0.81784	0.00114343	-0.29011	down	--	--	--	--	--	--	--	--	IPR013787 [S100/CaBP-9k-type, calcium binding, subdomain]	0
A0A6B0R7A8	Ubiquitin carboxyl-terminal hydrolase	E5288_WYG016803	193.9	184.3	191.7	155.3	140.8	147.1	1.28588	0.00116432	0.362751	up	2	Biological Process:protein deubiquitination (GO:0016579),Molecular Function:thiol-dependent ubiquitinyl hydrolase activity (GO:0036459)	ubiquitin carboxyl-terminal hydrolase 12/46	3.4.19.12	--	Ubiquitin C-terminal hydrolase	O	Posttranslational modification, protein turnover, chaperones ;	IPR001394 [Peptidase C19, ubiquitin carboxyl-terminal hydrolase]	1
L8HQG7	SH2 domain-containing protein 4A	E5288_WYG009537	76.1	79.5	83.7	119.2	111.4	107.9	0.706942	0.00116643	-0.500335	down	--	--	SH2 domain-containing protein 4A	--	--	--	--	--	IPR000980 [SH2 domain]	0
L8IA26	Activation peptide (Fragment)	M91_06288	4407.1	4605	4277.6	2270.2	2426.2	2953.5	1.73724	0.00117208	0.796796	up	2	Molecular Function:serine-type endopeptidase activity (GO:0004252),Biological Process:proteolysis (GO:0006508)	plasminogen	3.4.21.7	ko04080 Neuroactive ligand-receptor interaction ko04610 Complement and coagulation cascades ko05150 Staphylococcus aureus infection ko05164 Influenza A	Secreted trypsin-like serine protease	O	Posttranslational modification, protein turnover, chaperones ;	IPR000001 [Kringle] ; IPR001254[Serine proteases, trypsin domain] ; IPR003609[PAN/Apple domain]	0
A0A6B0RHU7	C-type lectin domain-containing protein	E5288_WYG006705	242.9	289.2	245.3	98.5	126.7	121.7	2.24099	0.00117304	1.16414	up	--	--	collectin sub-family member 11	--	ko04145 Phagosome	Spore coat protein CotH	M	Cell wall/membrane/envelope biogenesis ;	IPR001304 [C-type lectin-like] ; IPR008160[Collagen triple helix repeat]	0
L8ILQ7	X-ray repair cross-complementing protein 5 (Fragment)	M91_06168	357	356.9	334.4	278.2	279.4	262.9	1.27764	0.00117739	0.353476	up	3	Molecular Function:DNA binding (GO:0003677),Molecular Function:ATP-dependent DNA helicase activity (GO:0004003),Biological Process:double-strand break repair via nonhomologous end joining (GO:0006303)	ATP-dependent DNA helicase 2 subunit 2	--	ko03450 Non-homologous end-joining	--	--	--	IPR005160 [Ku70/Ku80 C-terminal arm] ; IPR005161[Ku70/Ku80, N-terminal alpha/beta] ; IPR006164[Ku70/Ku80 beta-barrel domain] ; IPR014893[Ku, C-terminal]	0
L8ICM7	Cytochrome c oxidase assembly factor 3	M91_09471	533.8	544.6	517.9	790.8	746.7	704	0.712157	0.00120558	-0.489733	down	--	--	cytochrome c oxidase assembly factor 3, animal type	--	--	--	--	--	IPR018628 [Cytochrome c oxidase assembly factor 3, mitochondrial]	1
A0A6B0QY25	Arpin	E5288_WYG022722	285	281.5	286.6	364.5	337.4	359.8	0.803523	0.00121361	-0.315589	down	--	--	--	--	--	--	--	--	IPR018889 [Uncharacterised protein family UPF0552] ; IPR022775[AP complex, mu/sigma subunit]	0
A0A6B0QYI2	GMP_PDE_delta domain-containing protein	E5288_WYG005825	288.3	302.5	288.8	229.4	238.5	216.2	1.28578	0.00121945	0.36264	up	--	--	--	--	--	--	--	--	IPR008015 [GMP phosphodiesterase, delta subunit]	0
A0A6B0RC68	Cathepsin X	E5288_WYG004201	2449.9	2535.6	2565.5	1898.3	2087.6	1973.8	1.26701	0.0012286	0.341428	up	2	Biological Process:proteolysis (GO:0006508),Molecular Function:cysteine-type peptidase activity (GO:0008234)	cathepsin X	3.4.18.1	ko04142 Lysosome ko04210 Apoptosis	Cysteine protease, C1A family	O	Posttranslational modification, protein turnover, chaperones ;	IPR000668 [Peptidase C1A, papain C-terminal]	0
L8HP04	High mobility group protein HMGI-C (Fragment)	M91_04756	42.3	35.1	34.7	79.2	66.6	74.3	0.509314	0.00123762	-0.973373	down	1	Molecular Function:DNA binding (GO:0003677)	high mobility group AT-hook protein 2	--	ko05202 Transcriptional misregulation in cancer ko05206 MicroRNAs in cancer	--	--	--	IPR017956 [AT hook, DNA-binding motif]	0
L8I8L5	PDZ domain-containing protein 11 (Fragment)	M91_16583	187.3	190	187.8	224.2	241.1	227.5	0.815676	0.00124705	-0.293933	down	1	Molecular Function:protein binding (GO:0005515)	--	--	--	--	--	--	IPR001478 [PDZ domain]	0
A0A6B0RQW4	Eukaryotic translation initiation factor 3 subunit L	EIF3L	4525.8	4740.7	4999.3	3486.4	3562.4	3662	1.33191	0.00125368	0.413494	up	3	Molecular Function:translation initiation factor activity (GO:0003743),Cellular Component:cytoplasm (GO:0005737),Cellular Component:eukaryotic translation initiation factor 3 complex (GO:0005852)	translation initiation factor 3 subunit L	--	--	--	--	--	IPR019382 [Translation initiation factor 3 complex subunit L]	0
L8IIP3	EMILIN-1 protein	M91_00160	319.1	298.7	288.7	198.9	201.6	168.4	1.59343	0.00126679	0.672132	up	1	Molecular Function:protein binding (GO:0005515)	--	--	--	Exopolysaccharide biosynthesis protein related to N-acetylglucosamine-1-phosphodiester alpha-N-acety...	G	Carbohydrate transport and metabolism ;	IPR001073 [C1q domain] ; IPR008160[Collagen triple helix repeat] ; IPR011489[EMI domain]	0
A0A6B0R2X4	SUN domain-containing protein	E5288_WYG004944	121.3	116.2	112	147.9	159.3	149.8	0.76477	0.00127432	-0.386902	down	--	--	--	--	--	--	--	--	IPR012919 [SUN domain]	0
A0A6B0RDJ8	Nuclear autoantigenic sperm protein	E5288_WYG017189	4150.4	4327.7	4582.3	2694.9	2772.7	3134.3	1.51832	0.00128957	0.602472	up	1	Molecular Function:protein binding (GO:0005515)	nuclear autoantigenic sperm protein	--	--	--	--	--	IPR019544 [Tetratricopeptide, SHNi-TPR domain] ; IPR019734[Tetratricopeptide repeat]	0
L8ICX2	Dynein light chain Tctex-type 1 (Fragment)	M91_06268	669.2	651.3	662.8	889.6	835.1	929.9	0.747118	0.00132254	-0.420592	down	--	--	dynein light chain Tctex-type 1	--	--	--	--	--	IPR005334 [Tctex-1]	0
L8I3K8	Glucocorticoid receptor	E5288_WYG005493	734.1	668	716.6	546.6	513	511.3	1.34872	0.00133404	0.431588	up	9	Molecular Function:DNA binding (GO:0003677),Molecular Function:glucocorticoid receptor activity (GO:0004883),Molecular Function:steroid binding (GO:0005496),Cellular Component:nucleus (GO:0005634),Molecular Function:zinc ion binding (GO:0008270),Biological Process:glucocorticoid receptor signaling pathway (GO:0042921),Biological Process:steroid hormone mediated signaling pathway (GO:0043401),Biol…	glucocorticoid receptor	--	ko04080 Neuroactive ligand-receptor interaction	--	--	--	IPR000536 [Nuclear hormone receptor, ligand-binding domain] ; IPR001409[Glucocorticoid receptor] ; IPR001628[Zinc finger, nuclear hormone receptor-type]	0
L8IAA8	Casein kinase II subunit alpha (Fragment)	M91_00073	250.2	267	263.8	210	192	203.1	1.2907	0.00133789	0.368149	up	3	Molecular Function:protein kinase activity (GO:0004672),Molecular Function:ATP binding (GO:0005524),Biological Process:protein phosphorylation (GO:0006468)	casein kinase II subunit alpha	2.7.11.1	ko03008 Ribosome biogenesis in eukaryotes ko04064 NF-kappa B signaling pathway ko04137 Mitophagy - animal ko04310 Wnt signaling pathway ko04520 Adherens junction ko05162 Measles ko05168 Herpes simplex infection ko05169 Epstein-Barr virus infection	PASTA domain, binds beta-lactams	M	Cell wall/membrane/envelope biogenesis ;	IPR000719 [Protein kinase domain]	0
L8HY22	Vitronectin	E5288_WYG020849	5961.7	6264	5669.7	1466	1443.3	1497	4.06132	0.00134434	2.02195	up	3	Molecular Function:scavenger receptor activity (GO:0005044),Biological Process:immune response (GO:0006955),Molecular Function:polysaccharide binding (GO:0030247)	vitronectin	--	ko04151 PI3K-Akt signaling pathway ko04510 Focal adhesion ko04512 ECM-receptor interaction ko04610 Complement and coagulation cascades ko05165 Human papillomavirus infection ko05205 Proteoglycans in cancer	--	--	--	IPR001212 [Somatomedin B domain] ; IPR018487[Hemopexin-like repeats]	0
L8IKN7	Pre-mRNA-splicing factor 38A	M91_12071	743.5	740	704.8	563.2	559.7	501.1	1.34748	0.00134944	0.430259	up	--	--	pre-mRNA-splicing factor 38A	--	ko03040 Spliceosome	--	--	--	IPR005037 [Pre-mRNA-splicing factor 38] ; IPR024767[Pre-mRNA-splicing factor 38, C-terminal]	0
A0A6B0R501	eIF-2B GDP-GTP exchange factor subunit epsilon	E5288_WYG021558	1146.8	1133.2	1158.2	874.9	933.9	819	1.30839	0.00135155	0.387798	up	1	Molecular Function:protein binding (GO:0005515)	translation initiation factor eIF-2B subunit epsilon	--	ko03013 RNA transport	NDP-sugar pyrophosphorylase, includes eIF-2Bgamma, eIF-2Bepsilon, and LPS biosynthesis proteins	JM	Translation, ribosomal structure and biogenesis ; Cell wall/membrane/envelope biogenesis ;	IPR001451 [Hexapeptide repeat] ; IPR003307[W2 domain]	0
L8HW41	CCT-theta (Fragment)	M91_08993	8084.2	8288.9	8600.3	6507	6583.2	6964.6	1.24526	0.00135699	0.316445	up	1	Molecular Function:ATP binding (GO:0005524)	T-complex protein 1 subunit theta	--	--	Chaperonin GroEL (HSP60 family)	O	Posttranslational modification, protein turnover, chaperones ;	IPR002423 [Chaperonin Cpn60/TCP-1 family]	0
A0A6B0RL08	Serine/threonine-protein kinase	E5288_WYG019517	256.7	264.5	275.3	340.5	323.2	347.5	0.787678	0.0013621	-0.344322	down	4	Molecular Function:protein kinase activity (GO:0004672),Molecular Function:ATP binding (GO:0005524),Biological Process:protein phosphorylation (GO:0006468),Biological Process:intracellular signal transduction (GO:0035556)	protein kinase D	2.7.11.13	ko04015 Rap1 signaling pathway ko04925 Aldosterone synthesis and secretion	Serine/threonine protein kinase	T	Signal transduction mechanisms ;	IPR000719 [Protein kinase domain] ; IPR001849[Pleckstrin homology domain] ; IPR002219[Protein kinase C-like, phorbol ester/diacylglycerol-binding domain]	0
A0A6B0R1T4	Tetraspanin	E5288_WYG022786	274.7	293.7	270.2	165.8	196.6	161.3	1.6013	0.00136453	0.679242	up	1	Cellular Component:integral component of membrane (GO:0016021)	tetraspanin-3	--	--	--	--	--	IPR018499 [Tetraspanin/Peripherin]	4
A0A6B0RH60	Non-specific serine/threonine protein kinase	E5288_WYG013069	463.6	448.8	474.5	603.3	568	563.4	0.799504	0.00137593	-0.322822	down	4	Molecular Function:protein kinase activity (GO:0004672),Molecular Function:protein serine/threonine kinase activity (GO:0004674),Molecular Function:ATP binding (GO:0005524),Biological Process:protein phosphorylation (GO:0006468)	serine/threonine kinase 4	--	ko04010 MAPK signaling pathway ko04014 Ras signaling pathway ko04068 FoxO signaling pathway ko05200 Pathways in cancer ko05223 Non-small cell lung cancer	Serine/threonine protein kinase	T	Signal transduction mechanisms ;	IPR000719 [Protein kinase domain] ; IPR024205[Mst1 SARAH domain]	0
L8ILF8	Acidic leucine-rich nuclear phosphoprotein 32 family member E	M91_14438	745.3	743.2	795.8	539.2	564.6	599.3	1.34126	0.00137844	0.423589	up	--	--	acidic leucine-rich nuclear phosphoprotein 32 family member E	--	--	--	--	--	--	0
L8IXB9	Methionine adenosyltransferase 2 subunit beta	M91_15544	153.5	163.1	159.4	127.4	115.5	114.4	1.33221	0.00139435	0.413826	up	--	--	S-adenosylmethionine synthetase	2.5.1.6	ko00270 Cysteine and methionine metabolism ko01100 Metabolic pathways ko01230 Biosynthesis of amino acids	dTDP-4-dehydrorhamnose reductase	M	Cell wall/membrane/envelope biogenesis ;	IPR029903 [RmlD-like substrate binding domain]	0
L8IR31	Dual specificity mitogen-activated protein kinase kinase 3 (Fragment)	M91_06552	858.9	870.9	890.4	1118.6	1049.6	1141.9	0.791577	0.0014038	-0.337198	down	3	Molecular Function:protein kinase activity (GO:0004672),Molecular Function:ATP binding (GO:0005524),Biological Process:protein phosphorylation (GO:0006468)	mitogen-activated protein kinase kinase 3	2.7.12.2	ko04010 MAPK signaling pathway ko04015 Rap1 signaling pathway ko04218 Cellular senescence ko04620 Toll-like receptor signaling pathway ko04664 Fc epsilon RI signaling pathway ko04668 TNF signaling pathway ko04750 Inflammatory mediator regulation of TRP channels ko04912 GnRH signaling pathway ko05014 Amyotrophic lateral sclerosis (ALS) ko05145 Toxoplasmosis ko05164 Influenza A ko05169 Epstein-Barr…	Serine/threonine protein kinase	T	Signal transduction mechanisms ;	IPR000719 [Protein kinase domain]	0
A0A6B0RFV2	Dynein light intermediate chain	E5288_WYG020024	2123.2	2049.3	2095.8	3208.4	2886.8	2861	0.699884	0.00140731	-0.514813	down	--	--	dynein light intermediate chain 1, cytosolic	--	ko04145 Phagosome ko04962 Vasopressin-regulated water reabsorption ko05132 Salmonella infection	--	--	--	IPR022780 [Dynein family light intermediate chain]	0
L8IR50	Microtubule-associated proteins 1A/1B light chain 3B	M91_08305	110.3	113.7	124.5	186.5	195.2	219.3	0.579867	0.00141341	-0.786206	down	--	--	microtubule-associated protein 1 light chain	--	ko04216 Ferroptosis	--	--	--	IPR004241 [Autophagy protein Atg8 ubiquitin-like]	0
L8IJ70	Protein arginine N-methyltransferase 5	E5288_WYG019622	3452.9	3516.1	3650.2	2761.9	2792.9	2976	1.24481	0.00141647	0.315922	up	2	Biological Process:protein methylation (GO:0006479),Molecular Function:methyltransferase activity (GO:0008168)	type II protein arginine methyltransferase	2.1.1.320	ko03013 RNA transport	Predicted RNA methylase	R	General function prediction only ;	IPR025799 [Protein arginine N-methyltransferase]	0
L8J405	Integrin alpha-6 (Fragment)	M91_01845	252.3	276.5	240.3	392	406.2	362.7	0.662503	0.0014282	-0.594001	down	--	--	integrin alpha 6	--	ko04151 PI3K-Akt signaling pathway ko04510 Focal adhesion ko04512 ECM-receptor interaction ko04514 Cell adhesion molecules (CAMs) ko04640 Hematopoietic cell lineage ko04810 Regulation of actin cytoskeleton ko05145 Toxoplasmosis ko05165 Human papillomavirus infection ko05200 Pathways in cancer ko05222 Small cell lung cancer ko05410 Hypertrophic cardiomyopathy (HCM) ko05412 Arrhythmogenic right ven…	Cytolysin, a secreted calcineurin-like phosphatase	U	Intracellular trafficking, secretion, and vesicular transport ;	IPR013649 [Integrin alpha-2]	1
L8ITM1	HAUS augmin-like complex subunit 1 (Fragment)	M91_01006	137.7	134.9	127.5	185.7	169.5	183.2	0.743128	0.0014324	-0.428318	down	--	--	HAUS augmin-like complex subunit 1	--	--	--	--	--	--	0
L8HPW1	Protein VPRBP (Fragment)	M91_09133	1349.7	1337	1359.6	1130.1	1128.1	1035	1.22868	0.00143411	0.297113	up	--	--	HIV-1 Vpr-binding protein	--	--	WD40 repeat	R	General function prediction only ;	--	0
L8IG35	Heat shock protein beta-8	E5288_WYG020716	704.7	750.2	675.3	1067.8	986.1	966.6	0.705247	0.0014348	-0.503798	down	--	--	heat shock protein beta-8	--	--	--	--	--	IPR002068 [Alpha crystallin/Hsp20 domain]	0
A0A6B0RL18	FH2 domain-containing protein	E5288_WYG003744	173.1	178	178.9	229.1	242.9	220	0.765896	0.00143646	-0.38478	down	--	--	formin 1	--	--	--	--	--	IPR015425 [Formin, FH2 domain]	0
L8I7X0	Transthyretin	M91_20080	146	170.1	168.5	97.2	101.5	100.6	1.61911	0.00143739	0.695202	up	--	--	transthyretin	--	ko04918 Thyroid hormone synthesis	5-hydroxyisourate hydrolase (purine catabolism), transthyretin-related family	F	Nucleotide transport and metabolism ;	IPR023416 [Transthyretin/hydroxyisourate hydrolase, superfamily]	0
A0A6B0R2Q0	TRASH domain-containing protein	E5288_WYG012529	2134.2	2129.3	1787.4	3669	3544.1	3183.2	0.582024	0.00145004	-0.780849	down	--	--	large subunit ribosomal protein L24e	--	ko03010 Ribosome	Ribosomal protein L24E	J	Translation, ribosomal structure and biogenesis ;	IPR000988 [Ribosomal protein L24e-related]	0
A0A6B0R441	Non-specific serine/threonine protein kinase	E5288_WYG012061	4895.2	4719	4898.6	6419.9	6317.8	5880.5	0.779495	0.00146688	-0.359388	down	6	Molecular Function:protein kinase activity (GO:0004672),Molecular Function:Rho guanyl-nucleotide exchange factor activity (GO:0005089),Molecular Function:protein binding (GO:0005515),Molecular Function:ATP binding (GO:0005524),Biological Process:protein phosphorylation (GO:0006468),Biological Process:regulation of Rho protein signal transduction (GO:0035023)	triple functional domain protein	2.7.11.1	--	PASTA domain, binds beta-lactams	M	Cell wall/membrane/envelope biogenesis ;	IPR000219 [Dbl homology (DH) domain] ; IPR000719[Protein kinase domain] ; IPR001251[CRAL-TRIO lipid binding domain] ; IPR001452[SH3 domain] ; IPR001849[Pleckstrin homology domain] ; IPR002017[Spectrin repeat] ; IPR013098[Immunoglobulin I-set]	0
A0A6B0S682	SAP domain-containing protein	E5288_WYG016613	2044.4	2056.6	2139.6	1411.2	1506.5	1637.7	1.36993	0.0014677	0.454107	up	--	--	SAP domain-containing ribonucleoprotein	--	--	--	--	--	IPR003034 [SAP domain]	0
L8HS27	Spermatogenesis-defective protein 39 homolog (Fragment)	M91_01974	1460.9	1483.5	1396.8	1894.1	1874.5	1754.9	0.785951	0.00147264	-0.347489	down	2	Cellular Component:cytoplasm (GO:0005737),Biological Process:intracellular protein transport (GO:0006886)	--	--	--	--	--	--	IPR006925 [Vps16, C-terminal]	0
L8IUS4	40S ribosomal protein S4	E5288_WYG011297	1126.3	1143.3	1029.8	1587.2	1509.6	1693.4	0.688781	0.00147676	-0.537882	down	1	Molecular Function:RNA binding (GO:0003723)	small subunit ribosomal protein S4e	--	ko03010 Ribosome	Ribosomal protein S4E	J	Translation, ribosomal structure and biogenesis ;	IPR002942 [RNA-binding S4 domain] ; IPR005824[KOW] ; IPR013843[Ribosomal protein S4e, N-terminal] ; IPR013845[Ribosomal protein S4e, central region] ; IPR032277[40S ribosomal protein S4, C-terminal domain]	0
L8J373	ARF GTPase-activating protein GIT1 (Fragment)	M91_14653	940.9	955.4	1002	1305.4	1208.7	1324.8	0.754982	0.00148022	-0.405486	down	1	Molecular Function:GTPase activator activity (GO:0005096)	G protein-coupled receptor kinase interactor 1	--	ko04144 Endocytosis ko04810 Regulation of actin cytoskeleton	Ankyrin repeat	T	Signal transduction mechanisms ;	IPR001164 [Arf GTPase activating protein] ; IPR013724[GIT, Spa2 homology (SHD) domain] ; IPR020683[Ankyrin repeat-containing domain] ; IPR022018[ARF GTPase-activating protein GIT1, C-terminal] ; IPR032352[Arf GTPase-activating protein GIT1/2, coiled-coil domain]	0
L8ISW8	Egl nine-like protein 1 (Fragment)	M91_14822	474.2	462.2	490.5	350.1	369.6	388.1	1.28805	0.00148224	0.365187	up	2	Molecular Function:oxidoreductase activity (GO:0016491),Biological Process:oxidation-reduction process (GO:0055114)	hypoxia-inducible factor prolyl hydroxylase	1.14.11.29	ko04066 HIF-1 signaling pathway ko05200 Pathways in cancer ko05211 Renal cell carcinoma	Proline 4-hydroxylase (includes Rps23 Pro-64 3,4-dihydroxylase Tpa1), contains SM-20 domain	JO	Translation, ribosomal structure and biogenesis ; Posttranslational modification, protein turnover, chaperones ;	IPR005123 [Oxoglutarate/iron-dependent dioxygenase]	0
A0A6B0QUK9	Importin N-terminal domain-containing protein	E5288_WYG013636	256.5	247.5	270.9	199.7	199.3	186.1	1.32439	0.00148346	0.405327	up	2	Biological Process:intracellular protein transport (GO:0006886),Molecular Function:Ran GTPase binding (GO:0008536)	importin-8	--	--	--	--	--	IPR001494 [Importin-beta, N-terminal domain] ; IPR013713[Exportin/Importin, Cse1-like]	0
L8IAN6	Transmembrane emp24 domain-containing protein 10 (Fragment)	M91_20352	4041.2	3884	3762.8	4686.2	4674.6	4909.4	0.819049	0.00149308	-0.287977	down	2	Biological Process:transport (GO:0006810),Cellular Component:integral component of membrane (GO:0016021)	p24 family protein delta-1	--	--	--	--	--	IPR009038 [GOLD domain]	2
L8IP81	U3 small nucleolar RNA-associated protein 11	E5288_WYG006443	1423.1	1348	1216.9	1798.3	1843.5	1793.3	0.733749	0.00150179	-0.446641	down	2	Biological Process:rRNA processing (GO:0006364),Cellular Component:small-subunit processome (GO:0032040)	U3 small nucleolar RNA-associated protein 11	--	--	--	--	--	IPR007144 [Small-subunit processome, Utp11]	0
L8IC72	Cytoskeleton-associated protein 5	M91_11655	12422.1	12366.5	12451.1	17221.5	17472.2	16793.8	0.723277	0.00150473	-0.467381	down	--	--	cytoskeleton-associated protein 5	--	--	--	--	--	IPR024395 [CLASP N-terminal domain]	0
L8J3B3	Endothelial differentiation-related factor 1 (Fragment)	M91_20570	866.4	969.2	998.7	1415.2	1408.1	1296.6	0.687954	0.00151702	-0.539617	down	1	Molecular Function:sequence-specific DNA binding (GO:0043565)	putative transcription factor	--	--	Archaeal ribosome-binding protein aMBF1, putative translation factor, contains Zn-ribbon and HTH domains	J	Translation, ribosomal structure and biogenesis ;	IPR001387 [Cro/C1-type helix-turn-helix domain] ; IPR013729[Multiprotein bridging factor 1, N-terminal]	0
L8ICC3	Aminopeptidase (Fragment)	M91_17301	257.9	282.2	327.7	113.7	122.8	135.6	2.33217	0.00152026	1.22167	up	2	Molecular Function:metallopeptidase activity (GO:0008237),Molecular Function:zinc ion binding (GO:0008270)	adipocyte-derived leucine aminopeptidase	3.4.11.-	--	Aminopeptidase N	E	Amino acid transport and metabolism ;	IPR014782 [Peptidase M1, membrane alanine aminopeptidase, N-terminal] ; IPR024571[ERAP1-like C-terminal domain]	0
L8I2M4	RNA polymerase-associated protein RTF1-like protein (Fragment)	M91_00941	1818.4	1821.5	1859.9	1485.8	1535.4	1380.8	1.24939	0.00152631	0.32122	up	1	Molecular Function:DNA binding (GO:0003677)	RNA polymerase-associated protein RTF1	--	--	--	--	--	IPR004343 [Plus-3 domain]	0
L8IEA2	U6 snRNA-associated Sm-like protein LSm4 (Fragment)	LSM4	1644	1761.5	1677.4	1281.1	1385.3	1348.5	1.26601	0.00155127	0.340288	up	--	--	U6 snRNA-associated Sm-like protein LSm4	--	ko03018 RNA degradation ko03040 Spliceosome	Small nuclear ribonucleoprotein (snRNP) homolog	K	Transcription ;	IPR001163 [LSM domain, eukaryotic/archaea-type]	0
A0A6B0R0Y1	E3 ubiquitin-protein ligase CBL	E5288_WYG005815	101.1	106.7	112.8	141.7	154.4	143.8	0.728802	0.00155135	-0.456401	down	4	Molecular Function:signal transducer activity (GO:0004871),Molecular Function:calcium ion binding (GO:0005509),Cellular Component:nucleus (GO:0005634),Biological Process:cell surface receptor signaling pathway (GO:0007166)	E3 ubiquitin-protein ligase CBL	2.3.2.27	ko04012 ErbB signaling pathway ko04120 Ubiquitin mediated proteolysis ko04144 Endocytosis ko04660 T cell receptor signaling pathway ko04910 Insulin signaling pathway ko05100 Bacterial invasion of epithelial cells ko05200 Pathways in cancer ko05205 Proteoglycans in cancer ko05220 Chronic myeloid leukemia	--	--	--	IPR003153 [Adaptor protein Cbl, N-terminal helical] ; IPR014741[Adaptor protein Cbl, EF hand-like] ; IPR014742[Adaptor protein Cbl, SH2-like domain] ; IPR015940[Ubiquitin-associated domain]	0
L8J3H5	Sperm-associated antigen 1	M91_19629	2337	2432.5	2272	1991.5	1927.5	1911.5	1.2077	0.00155344	0.272263	up	1	Molecular Function:protein binding (GO:0005515)	sperm-associated antigen 1	--	--	Tetratricopeptide (TPR) repeat	R	General function prediction only ;	IPR001440 [Tetratricopeptide repeat 1] ; IPR019734[Tetratricopeptide repeat] ; IPR025986[RNA-polymerase II-associated protein 3-like, C-terminal domain]	0
A0A6B0R8I9	Dimethylargininase	E5288_WYG002085	1101.6	1108.5	1172.8	826.6	796.9	897.9	1.34168	0.00157522	0.424036	up	--	--	dimethylargininase	3.5.3.18	--	N-Dimethylarginine dimethylaminohydrolase	E	Amino acid transport and metabolism ;	--	0
A0A6B0RM66	CBFD_NFYB_HMF domain-containing protein	E5288_WYG016295	683.8	657.6	696	826.3	833	788.4	0.832373	0.00158287	-0.264697	down	--	--	Dr1-associated corepressor	--	--	--	--	--	IPR003958 [Transcription factor CBF/NF-Y/archaeal histone domain]	0
L8IPZ9	Clathrin light chain	M91_19915	2386.8	2320.4	2273.2	1874.7	1870.8	1697.1	1.28255	0.00158553	0.359014	up	5	Molecular Function:structural molecule activity (GO:0005198),Biological Process:intracellular protein transport (GO:0006886),Biological Process:vesicle-mediated transport (GO:0016192),Cellular Component:clathrin coat of trans-Golgi network vesicle (GO:0030130),Cellular Component:clathrin coat of coated pit (GO:0030132)	clathrin light chain B	--	ko04142 Lysosome ko04144 Endocytosis ko04721 Synaptic vesicle cycle ko04961 Endocrine and other factor-regulated calcium reabsorption ko05016 Huntington's disease ko05100 Bacterial invasion of epithelial cells	--	--	--	IPR000996 [Clathrin light chain]	0
L8IC34	Armadillo repeat-containing X-linked protein 3	M91_17066	1224.3	1257.9	1170.4	995.5	1028.6	999.1	1.20819	0.00159772	0.272847	up	--	--	--	--	--	--	--	--	IPR006911 [Armadillo repeat-containing domain]	1
L8IHP9	Cell adhesion molecule 1 (Fragment)	M91_20356	1238.5	1228.5	1145.4	932.6	971.9	906.4	1.28514	0.00160153	0.361926	up	--	--	cell adhesion molecule 1	--	ko04514 Cell adhesion molecules (CAMs)	--	--	--	IPR013106 [Immunoglobulin V-set domain] ; IPR013162[CD80-like, immunoglobulin C2-set]	1
L8IFJ7	Apo-1 antigen (Fragment)	M91_17499	836.3	812.1	787.9	627.5	593.9	537.6	1.38505	0.00161026	0.469936	up	2	Molecular Function:protein binding (GO:0005515),Biological Process:signal transduction (GO:0007165)	tumor necrosis factor receptor superfamily member 6	--	ko01524 Platinum drug resistance ko04010 MAPK signaling pathway ko04060 Cytokine-cytokine receptor interaction ko04115 p53 signaling pathway ko04210 Apoptosis ko04217 Necroptosis ko04650 Natural killer cell mediated cytotoxicity ko04668 TNF signaling pathway ko04932 Non-alcoholic fatty liver disease (NAFLD) ko04940 Type I diabetes mellitus ko05010 Alzheimer's disease ko05142 Chagas disease (Ameri…	--	--	--	IPR000488 [Death domain] ; IPR001368[TNFR/NGFR cysteine-rich region]	1
L8J3P4	Aurora kinase	M91_17507	179.8	165.1	193.8	276.7	275	251.5	0.670692	0.0016127	-0.576277	down	3	Molecular Function:protein kinase activity (GO:0004672),Molecular Function:ATP binding (GO:0005524),Biological Process:protein phosphorylation (GO:0006468)	aurora kinase A	2.7.11.1	ko04114 Oocyte meiosis ko04914 Progesterone-mediated oocyte maturation	Serine/threonine protein kinase	T	Signal transduction mechanisms ;	IPR000719 [Protein kinase domain]	0
A0A6B0S4L3	LisH domain-containing protein	E5288_WYG022878	541.6	586.1	521.6	735.5	715.1	697.7	0.767723	0.00163177	-0.381342	down	--	--	--	--	--	--	--	--	--	0
A0A6B0RP48	Thioredoxin-like_fold domain-containing protein	E5288_WYG015529	287.2	282.2	303.6	206.4	206.9	230	1.35707	0.00163469	0.44049	up	1	Molecular Function:protein binding (GO:0005515)	--	--	--	DNA-binding beta-propeller fold protein YncE	R	General function prediction only ;	IPR001258 [NHL repeat] ; IPR012336[Thioredoxin-like fold]	0
A0A6B0RQB6	TIMELESS-interacting protein	E5288_WYG004496	144.3	141.3	149.4	105.9	107.5	118.3	1.31143	0.00164211	0.391136	up	4	Cellular Component:nucleus (GO:0005634),Biological Process:cellular response to DNA damage stimulus (GO:0006974),Biological Process:cell cycle (GO:0007049),Biological Process:replication fork protection (GO:0048478)	TIMELESS-interacting protein	--	--	--	--	--	IPR012923 [Chromosome segregation in meiosis protein 3]	0
L8HLX6	Elongator complex protein 6	M91_13692	400.2	365.5	371.3	547.2	541.6	495	0.717894	0.00164735	-0.478158	down	1	Cellular Component:Elongator holoenzyme complex (GO:0033588)	--	--	--	--	--	--	IPR018627 [Elongation complex protein 6]	0
A0A6B0RS44	COMM domain-containing protein 1	E5288_WYG011813	294.5	310.7	328.4	461.6	428.4	417.4	0.714089	0.00164853	-0.485824	down	--	--	--	--	--	--	--	--	IPR017920 [COMM domain] ; IPR033776[COMMD1 N-terminal domain]	0
L8I4X6	Chromobox protein-like protein 3 (Fragment)	M91_04235	2753.6	2894.2	2760.6	2095.8	1977.3	2252.9	1.32918	0.00165298	0.410538	up	1	Cellular Component:nucleus (GO:0005634)	chromobox protein 3	--	--	--	--	--	IPR008251 [Chromo shadow domain] ; IPR023780[Chromo domain]	0
A0A6B0QQ65	Immediate early response 3-interacting protein 1	E5288_WYG007156	534.8	502.2	504.5	375.9	375.4	321.9	1.43636	0.00167743	0.522416	up	--	--	--	--	--	--	--	--	IPR013880 [Yos1-like]	1
L8I650	CD109 antigen (Fragment)	M91_08921	282.2	313	247.8	140.6	114.4	130.3	2.18791	0.00168225	1.12955	up	3	Molecular Function:endopeptidase inhibitor activity (GO:0004866),Cellular Component:extracellular region (GO:0005576),Cellular Component:extracellular space (GO:0005615)	CD109 antigen	--	--	Uncharacterized conserved protein YfaS, alpha-2-macroglobulin family	R	General function prediction only ;	IPR001599 [Alpha-2-macroglobulin] ; IPR002890[Alpha-2-macroglobulin, N-terminal] ; IPR009048[Alpha-macroglobulin, receptor-binding] ; IPR011625[Alpha-2-macroglobulin, N-terminal 2] ; IPR011626[Alpha-macroglobulin complement component] ; IPR019565[Alpha-2-macroglobulin, thiol-ester bond-forming]	0
L8IZW8	Protein DPCD	E5288_WYG004368	403.6	387.5	381.6	485.1	519	480.3	0.790016	0.00168486	-0.340046	down	--	--	protein DPCD	--	--	--	--	--	--	0
A0A6B0RW80	ER membrane protein complex subunit 10	E5288_WYG017560	876.6	921.6	871.2	1109.8	1155.3	1069.1	0.800612	0.00169848	-0.320825	down	--	--	--	--	--	--	--	--	--	0
A0A6B0S733	Amino acid transporter	E5288_WYG013265	1958	1926	1764.4	1403.8	1448.7	1416.2	1.32321	0.00169857	0.404045	up	2	Molecular Function:symporter activity (GO:0015293),Cellular Component:integral component of membrane (GO:0016021)	solute carrier family 1 (neutral amino acid transporter), member 5	--	ko04974 Protein digestion and absorption ko05230 Central carbon metabolism in cancer	Na+/H+-dicarboxylate symporter	C	Energy production and conversion ;	IPR001991 [Sodium:dicarboxylate symporter]	9
L8I4R5	Protein kish (Fragment)	M91_16982	818.5	801.6	847.1	694.6	700.1	659.5	1.20105	0.0017013	0.264298	up	--	--	--	--	--	--	--	--	IPR009653 [Protein kish]	2
L8IMS7	Toll-interacting protein (Fragment)	M91_17296	1624.5	1656.7	1693.5	1264.4	1364.4	1203.9	1.29796	0.00170483	0.376248	up	1	Molecular Function:protein binding (GO:0005515)	toll-interacting protein	--	ko04620 Toll-like receptor signaling pathway	--	--	--	IPR000008 [C2 domain] ; IPR003892[Ubiquitin system component Cue]	0
L8IV54	Retinoic acid-induced protein 3 (Fragment)	M91_15888	366.2	365.7	342.7	444.8	471.1	439.3	0.792946	0.00170821	-0.334706	down	3	Molecular Function:G-protein coupled receptor activity (GO:0004930),Biological Process:G-protein coupled receptor signaling pathway (GO:0007186),Cellular Component:integral component of membrane (GO:0016021)	G protein-coupled receptor family C group 5 member A	--	--	--	--	--	IPR017978 [GPCR family 3, C-terminal]	7
L8IN89	Non-specific serine/threonine protein kinase	M91_13021	1314.5	1207.4	1282.6	1575.9	1625.4	1533.1	0.803587	0.00171161	-0.315475	down	3	Molecular Function:protein kinase activity (GO:0004672),Molecular Function:ATP binding (GO:0005524),Biological Process:protein phosphorylation (GO:0006468)	MAP/microtubule affinity-regulating kinase	2.7.11.1	--	PASTA domain, binds beta-lactams	M	Cell wall/membrane/envelope biogenesis ;	IPR000719 [Protein kinase domain] ; IPR001772[Kinase associated domain 1 (KA1)] ; IPR015940[Ubiquitin-associated domain]	0
L8J4W3	Sorting nexin-18 (Fragment)	M91_20204	1342.2	1349.9	1372.4	1720.8	1730.4	1894.7	0.760302	0.00171412	-0.395355	down	1	Molecular Function:phosphatidylinositol binding (GO:0035091)	sorting nexin-9/18/33	--	--	--	--	--	IPR001683 [Phox homologous domain] ; IPR019497[Sorting nexin protein, WASP-binding domain]	0
L8IMP5	Inosine triphosphate pyrophosphatase	ITPA	383.3	417.4	427.3	275.4	289.1	305.8	1.41101	0.00171782	0.496726	up	1	Molecular Function:hydrolase activity (GO:0016787)	inosine triphosphate pyrophosphatase	3.6.1.-	ko00230 Purine metabolism ko00983 Drug metabolism - other enzymes ko01100 Metabolic pathways	Inosine/xanthosine triphosphate pyrophosphatase, all-alpha NTP-PPase family	F	Nucleotide transport and metabolism ;	IPR002637 [Ham1-like protein]	0
A0A6B0RDK2	N-myc downstream-regulated gene 3 protein	E5288_WYG012986	994.3	998.9	1038.3	1182	1263.6	1260.4	0.817998	0.00172038	-0.289831	down	3	Cellular Component:MIS12/MIND type complex (GO:0000444),Biological Process:chromosome segregation (GO:0007059),Biological Process:cell division (GO:0051301)	--	--	--	Pimeloyl-ACP methyl ester carboxylesterase	HR	Coenzyme transport and metabolism ; General function prediction only ;	IPR004142 [NDRG] ; IPR013218[Kinetochore-associated protein Dsn1/Mis13]	0
L8HW65	Keratin, type II cytoskeletal 7	E5288_WYG010125	8170.4	7747.9	7595.1	11259.3	11301.6	10159.5	0.718616	0.00172767	-0.476707	down	2	Molecular Function:structural molecule activity (GO:0005198),Cellular Component:intermediate filament (GO:0005882)	type II keratin, basic	--	--	--	--	--	IPR001664 [Intermediate filament protein] ; IPR032444[Keratin type II head]	0
L8IPZ3	Serine/threonine-protein phosphatase 4 regulatory subunit 3A	M91_01191	413.9	436.6	437.9	313	290.5	337.1	1.36976	0.00172865	0.453927	up	--	--	protein phosphatase 4 regulatory subunit 3	--	ko04922 Glucagon signaling pathway	--	--	--	IPR006887 [Domain of unknown function DUF625]	0
L8HR02	Coiled-coil domain-containing protein 134	E5288_WYG001073	625.8	611	621.1	766.1	781.1	721.6	0.818891	0.00173662	-0.288257	down	--	--	--	--	--	--	--	--	IPR026321 [Coiled-coil domain-containing protein 134]	0
L8HSS4	Abasic site processing protein HMCES	M91_00923	459.8	432.5	465	363.1	341.7	326.5	1.31611	0.00175775	0.396276	up	--	--	--	--	--	Putative SOS response-associated peptidase YedK	O	Posttranslational modification, protein turnover, chaperones ;	IPR003738 [SOS response associated peptidase (SRAP)]	0
L8IEK7	Osteopetrosis-associated transmembrane protein 1 (Fragment)	M91_21179	54.6	60.2	54.4	70.1	70.8	71.4	0.796985	0.00176566	-0.327375	down	--	--	--	--	--	--	--	--	IPR019172 [Osteopetrosis-associated transmembrane protein 1 precursor]	2
A0A6B0SF59	PCI domain-containing protein	E5288_WYG002213	1358.9	1338.7	1437.5	1095.7	1128.5	1151.1	1.22511	0.00176583	0.292906	up	1	Molecular Function:protein binding (GO:0005515)	COP9 signalosome complex subunit 7	--	--	--	--	--	IPR000717 [Proteasome component (PCI) domain]	0
L8I7N8	Golgi reassembly-stacking protein 1 (Fragment)	M91_20963	142.1	150.1	132.7	103	101.9	94.9	1.41728	0.00177498	0.503123	up	--	--	--	--	--	--	--	--	IPR024958 [GRASP55/65 PDZ-like domain]	0
A0A6B0R7L8	Transket_pyr domain-containing protein	E5288_WYG016424	381.7	400.8	384.3	535.2	482.6	519.1	0.759191	0.00177832	-0.397466	down	3	Molecular Function:poly(ADP-ribose) glycohydrolase activity (GO:0004649),Biological Process:carbohydrate metabolic process (GO:0005975),Biological Process:metabolic process (GO:0008152)	2-oxoglutarate dehydrogenase E1 component	1.2.4.2	ko00020 Citrate cycle (TCA cycle) ko00310 Lysine degradation ko00380 Tryptophan metabolism ko01100 Metabolic pathways ko01200 Carbon metabolism	2-oxoglutarate dehydrogenase complex, dehydrogenase (E1) component, and related enzymes	C	Energy production and conversion ;	IPR001017 [Dehydrogenase, E1 component] ; IPR005475[Transketolase-like, pyrimidine-binding domain] ; IPR007724[Poly(ADP-ribose) glycohydrolase] ; IPR031717[Multifunctional 2-oxoglutarate metabolism enzyme, C-terminal]	0
L8I0T1	Cadherin-11	E5288_WYG014545	121.1	123.4	139.7	68.2	82.6	71.4	1.72907	0.00178391	0.789999	up	3	Molecular Function:calcium ion binding (GO:0005509),Biological Process:homophilic cell adhesion via plasma membrane adhesion molecules (GO:0007156),Cellular Component:membrane (GO:0016020)	cadherin 11, type 2, OB-cadherin	--	--	Large exoprotein involved in heme utilization or adhesion	U	Intracellular trafficking, secretion, and vesicular transport ;	IPR000233 [Cadherin, cytoplasmic domain] ; IPR002126[Cadherin]	1
L8IB85	Ectoderm-neural cortex protein 1	M91_13570	193.1	170.8	194.7	250.2	244	242.7	0.75804	0.00179713	-0.399653	down	1	Molecular Function:protein binding (GO:0005515)	kelch-like protein 25/37 (ectoderm-neural cortex protein)	--	--	N-acetylneuraminic acid mutarotase	M	Cell wall/membrane/envelope biogenesis ;	IPR000210 [BTB/POZ domain] ; IPR006652[Kelch repeat type 1] ; IPR011705[BTB/Kelch-associated]	0
L8HUH8	Transmembrane protein 194B (Fragment)	M91_20692	96.6	103.3	101	81.2	75	81.3	1.26695	0.00179878	0.341357	up	--	--	--	--	--	--	--	--	IPR019358 [NEMP family]	5
L8ITI0	Eukaryotic translation initiation factor 3 subunit M	EIF3M	1349.2	1465.6	1511.4	1031.6	1045.3	1096.4	1.36331	0.00180705	0.447116	up	1	Molecular Function:protein binding (GO:0005515)	translation initiation factor 3 subunit M	--	--	--	--	--	IPR000717 [Proteasome component (PCI) domain]	0
A0A6B0RM54	Activated RNA polymerase II transcriptional coactivator p15	E5288_WYG006788	9.7	10.7	15.6	65.3	59.4	84.7	0.17192	0.00181844	-2.54019	down	2	Molecular Function:DNA binding (GO:0003677),Molecular Function:transcription coactivator activity (GO:0003713)	--	--	--	--	--	--	IPR003173 [Transcriptional coactivator p15 (PC4)]	0
A0A6B0R208	Exonuclease domain-containing protein	E5288_WYG018805	514.7	478.3	481.1	812.4	731.5	701.6	0.656468	0.00184787	-0.607202	down	--	--	three prime repair exonuclease 1	3.1.11.2	ko04623 Cytosolic DNA-sensing pathway	--	--	--	--	1
A0A6B0S369	HCLS1-associated protein X-1	E5288_WYG015193	346	330.4	330.2	404.9	434.1	406.1	0.808449	0.00186627	-0.306771	down	--	--	HCLS1-associated protein X-1	--	--	--	--	--	--	0
L8IF99	Protein HGH1 homolog (Fragment)	M91_08881	243.2	244.6	229.2	167	189.4	168	1.36728	0.00188164	0.451305	up	--	--	--	--	--	--	--	--	IPR007205 [Protein HGH1 N-terminal] ; IPR007206[Protein HGH1 C-terminal]	0
A0A6B0S972	Protein kinase domain-containing protein	E5288_WYG002998	206	215.6	199.4	263.4	249.9	249.9	0.813679	0.00188989	-0.297468	down	3	Molecular Function:protein kinase activity (GO:0004672),Molecular Function:ATP binding (GO:0005524),Biological Process:protein phosphorylation (GO:0006468)	NIMA (never in mitosis gene a)-related kinase 1/4/5	2.7.11.1	--	HEAT repeat	R	General function prediction only ;	IPR000719 [Protein kinase domain]	0
L8ITC9	Mitochondrial fission 1 protein	E5288_WYG009631	543.4	523.5	551.1	639.3	636.2	676.3	0.828978	0.00189091	-0.270594	down	--	--	mitochondrial fission 1 protein	--	ko04137 Mitophagy - animal	--	--	--	IPR028058 [Fis1, N-terminal tetratricopeptide repeat] ; IPR028061[Fis1, C-terminal tetratricopeptide repeat]	1
L8IZV7	40S ribosomal protein S7	M91_04263	96.7	100.1	93.7	146.4	138.7	128.1	0.703049	0.00189131	-0.508302	down	4	Molecular Function:structural constituent of ribosome (GO:0003735),Cellular Component:intracellular (GO:0005622),Cellular Component:ribosome (GO:0005840),Biological Process:translation (GO:0006412)	small subunit ribosomal protein S7e	--	ko03010 Ribosome	--	--	--	IPR000554 [Ribosomal protein S7e]	0
L8IC39	Actin filament-associated protein 1-like 2 (Fragment)	M91_19428	357.8	373.4	387	303.8	281.8	277.9	1.29496	0.00189604	0.37291	up	--	--	--	--	--	--	--	--	IPR001849 [Pleckstrin homology domain]	0
A0A6B0RJM3	CCDC50_N domain-containing protein	E5288_WYG011189	1132	1083.5	1184.1	1389.3	1343.5	1363.3	0.82996	0.00190078	-0.268886	down	--	--	--	--	--	--	--	--	IPR029311 [Coiled-coil domain-containing protein 50, N-terminal]	0
L8I3K5	Phosphatidylinositol-binding clathrin assembly protein (Fragment)	M91_21596	2875.2	2893.8	2965.8	2352.7	2294.4	2516.8	1.21928	0.00190727	0.286029	up	1	Molecular Function:phospholipid binding (GO:0005543)	phosphatidylinositol-binding clathrin assembly protein	--	--	--	--	--	IPR011417 [AP180 N-terminal homology (ANTH) domain]	0
L8HZI1	2,3-bisphosphoglycerate 3-phosphatase	M91_00083	1926.8	1797.5	1938.1	1538.7	1568.9	1554.5	1.21456	0.00191299	0.280434	up	1	Molecular Function:acid phosphatase activity (GO:0003993)	--	--	ko00010 Glycolysis / Gluconeogenesis ko00562 Inositol phosphate metabolism ko01100 Metabolic pathways	--	--	--	IPR000560 [Histidine phosphatase superfamily, clade-2]	0
L8INC8	Latent-transforming growth factor beta-binding protein 3 (Fragment)	M91_15938	213.5	202.9	228.8	161.4	158.7	153.1	1.36348	0.00191866	0.447296	up	1	Molecular Function:calcium ion binding (GO:0005509)	latent transforming growth factor beta binding protein 2/3/4	--	--	--	--	--	IPR001881 [EGF-like calcium-binding domain] ; IPR017878[TB domain] ; IPR026823[Complement Clr-like EGF domain]	0
A0A6B0SIM4	Mitochondrial import inner membrane translocase subunit	E5288_WYG013455	758.1	786.5	724.2	620.7	612.1	587	1.24673	0.0019242	0.31815	up	--	--	mitochondrial import inner membrane translocase subunit TIM8	--	--	--	--	--	IPR004217 [Tim10/DDP family zinc finger]	0
L8IV80	39S ribosomal protein L33, mitochondrial (Fragment)	M91_11802	322.5	304.8	298	366.9	387.9	386	0.811097	0.00192586	-0.302053	down	4	Molecular Function:structural constituent of ribosome (GO:0003735),Cellular Component:intracellular (GO:0005622),Cellular Component:ribosome (GO:0005840),Biological Process:translation (GO:0006412)	large subunit ribosomal protein L33	--	ko03010 Ribosome	Ribosomal protein L33	J	Translation, ribosomal structure and biogenesis ;	IPR001705 [Ribosomal protein L33]	0
A0A6B0RH10	Ataxin-7-like protein 3	ATXN7L3	126.5	121.1	121.4	155.5	161.7	147.7	0.793719	0.00192768	-0.3333	down	--	--	SAGA-associated factor 11	--	--	--	--	--	IPR013243 [SCA7 domain] ; IPR013246[SAGA complex, Sgf11 subunit]	0
A0A6B0RGA6	Anion exchange protein	E5288_WYG019965	799.4	774.4	751	650.2	646.3	608.3	1.2205	0.00193112	0.287467	up	6	Molecular Function:protein kinase activity (GO:0004672),Molecular Function:ATP binding (GO:0005524),Biological Process:protein phosphorylation (GO:0006468),Biological Process:anion transport (GO:0006820),Molecular Function:anion transmembrane transporter activity (GO:0008509),Cellular Component:integral component of membrane (GO:0016021)	solute carrier family 4 (sodium bicarbonate cotransporter), member 7	--	--	Serine/threonine protein kinase	T	Signal transduction mechanisms ;	IPR000719 [Protein kinase domain] ; IPR011531[Bicarbonate transporter, C-terminal] ; IPR013769[Band 3 cytoplasmic domain]	10
L8IH97	Non-specific protein-tyrosine kinase	M91_13843	926.8	861.2	823.4	614.5	630.3	558.5	1.44812	0.00193852	0.534184	up	3	Molecular Function:protein kinase activity (GO:0004672),Molecular Function:protein binding (GO:0005515),Biological Process:protein phosphorylation (GO:0006468)	--	--	--	Serine/threonine protein kinase	T	Signal transduction mechanisms ;	IPR001245 [Serine-threonine/tyrosine-protein kinase catalytic domain] ; IPR001452[SH3 domain] ; IPR015116[Cdc42 binding domain-like] ; IPR021619[Mig-6 domain]	0
A0A6B0R9G7	DUF1394 domain-containing protein	E5288_WYG019355	97.7	89.9	107.7	178	154.5	157.7	0.602407	0.00193874	-0.731189	down	--	--	cytoplasmic FMR1 interacting protein	--	ko03013 RNA transport ko04810 Regulation of actin cytoskeleton	--	--	--	IPR008081 [Cytoplasmic FMR1-interacting] ; IPR009828[Protein of unknown function DUF1394]	0
L8ID85	Protein FAM160B1 (Fragment)	M91_19426	469	492.7	492.1	581.4	623.2	584.9	0.812406	0.00195024	-0.299728	down	--	--	--	--	--	--	--	--	IPR019384 [Retinoic acid induced 16-like protein]	0
L8ITQ5	TP53-regulated inhibitor of apoptosis 1	E5288_WYG001481	195.9	216	206.3	119.8	143.6	111.4	1.64941	0.00196317	0.721953	up	--	--	TRIAP1/MDM35 family protein	--	--	--	--	--	IPR007918 [Mitochondrial distribution/morphology family 35/apoptosis]	0
L8IH68	Thymidine kinase 2, mitochondrial (Fragment)	M91_18308	658.4	680.7	625.7	493	516.4	459.4	1.33769	0.0019822	0.419745	up	--	--	thymidine kinase	2.7.1.21	ko00240 Pyrimidine metabolism ko00983 Drug metabolism - other enzymes ko01100 Metabolic pathways	Deoxyadenosine/deoxycytidine kinase	F	Nucleotide transport and metabolism ;	IPR031314 [Deoxynucleoside kinase domain]	0
L8I244	Inorganic diphosphatase (Fragment)	M91_19095	342.9	430.7	409.5	193.7	183.2	210.5	2.01413	0.00198328	1.01016	up	4	Molecular Function:magnesium ion binding (GO:0000287),Molecular Function:inorganic diphosphatase activity (GO:0004427),Cellular Component:cytoplasm (GO:0005737),Biological Process:phosphate-containing compound metabolic process (GO:0006796)	inorganic pyrophosphatase	3.6.1.1	ko00190 Oxidative phosphorylation	Inorganic pyrophosphatase	CP	Energy production and conversion ; Inorganic ion transport and metabolism ;	IPR008162 [Inorganic pyrophosphatase]	0
L8IEW6	Double-stranded RNA-specific editase 1 (Fragment)	M91_03261	466.1	522.6	496.1	381.3	364.3	358.8	1.34444	0.00199696	0.427006	up	3	Molecular Function:RNA binding (GO:0003723),Molecular Function:adenosine deaminase activity (GO:0004000),Biological Process:RNA processing (GO:0006396)	double stranded RNA-specific editase B	3.5.-.-	--	--	--	--	IPR002466 [Adenosine deaminase/editase] ; IPR014720[Double-stranded RNA-binding domain]	0
A0A6B0R0U7	PPIase cyclophilin-type domain-containing protein	E5288_WYG007922	2535.5	2628.4	2704.1	2051.9	2103.5	2218.9	1.23433	0.00199709	0.30373	up	4	Biological Process:protein peptidyl-prolyl isomerization (GO:0000413),Molecular Function:peptidyl-prolyl cis-trans isomerase activity (GO:0003755),Molecular Function:protein binding (GO:0005515),Biological Process:protein folding (GO:0006457)	peptidyl-prolyl isomerase D	5.2.1.8	ko04217 Necroptosis ko04218 Cellular senescence	Peptidyl-prolyl cis-trans isomerase (rotamase) - cyclophilin family	O	Posttranslational modification, protein turnover, chaperones ;	IPR002130 [Cyclophilin-type peptidyl-prolyl cis-trans isomerase domain] ; IPR019734[Tetratricopeptide repeat]	0
L8IJH4	THUMP domain-containing protein 1 (Fragment)	M91_09112	708.5	745.5	800.6	494.6	525.9	553.1	1.43277	0.00200066	0.518803	up	1	Molecular Function:RNA binding (GO:0003723)	tRNA acetyltransferase TAN1	--	--	tRNA(Ser,Leu) C12 N-acetylase TAN1, contains THUMP domain	J	Translation, ribosomal structure and biogenesis ;	IPR004114 [THUMP domain]	0
L8ILI6	LysM and putative peptidoglycan-binding domain-containing protein 1	E5288_WYG002756	18.3	17.2	18	22.6	23.3	25.1	0.753521	0.00200515	-0.40828	down	--	--	--	--	--	--	--	--	IPR018392 [LysM domain]	0
A0A6B0R6F5	Ubiquitin-like domain-containing protein	E5288_WYG016464	1602.3	1674.3	1693.8	2146.4	1974.7	2075.6	0.802104	0.00201022	-0.318138	down	1	Molecular Function:protein binding (GO:0005515)	WASH complex subunit FAM21	--	ko04144 Endocytosis	Ubiquitin	O	Posttranslational modification, protein turnover, chaperones ;	IPR000626 [Ubiquitin domain] ; IPR029341[FAM21/CAPZIP domain]	0
A0A6B0RAL4	RRM domain-containing protein	E5288_WYG021495	2351.6	2213.1	2151.8	1734.7	1824.9	1735.7	1.26839	0.00202136	0.342997	up	1	Molecular Function:nucleic acid binding (GO:0003676)	transformer-2 protein	--	ko03040 Spliceosome	RNA recognition motif (RRM) domain	J	Translation, ribosomal structure and biogenesis ;	IPR000504 [RNA recognition motif domain]	0
A0A6B0RYD5	Phosphatidylinositol-3,4,5-trisphosphate 5-phosphatase	E5288_WYG018003	708.9	689.1	699	861	858.7	802.9	0.831285	0.00202248	-0.266585	down	1	Molecular Function:protein binding (GO:0005515)	phosphatidylinositol-3,4,5-trisphosphate 5-phosphatase 2	3.1.3.86	ko00562 Inositol phosphate metabolism ko04070 Phosphatidylinositol signaling system ko04662 B cell receptor signaling pathway ko04666 Fc gamma R-mediated phagocytosis ko04910 Insulin signaling pathway	--	--	--	IPR000980 [SH2 domain] ; IPR001660[Sterile alpha motif domain] ; IPR005135[Endonuclease/exonuclease/phosphatase]	0
L8IH63	Phosphatidylinositol 3-kinase regulatory subunit beta (Fragment)	M91_16411	292.5	284	293.9	394.7	361.5	361.3	0.778881	0.00202663	-0.360524	down	1	Biological Process:signal transduction (GO:0007165)	phosphoinositide-3-kinase regulatory subunit alpha/beta/delta	--	ko01521 EGFR tyrosine kinase inhibitor resistance ko01522 Endocrine resistance ko01524 Platinum drug resistance ko04012 ErbB signaling pathway ko04014 Ras signaling pathway ko04015 Rap1 signaling pathway ko04024 cAMP signaling pathway ko04062 Chemokine signaling pathway ko04066 HIF-1 signaling pathway ko04068 FoxO signaling pathway ko04070 Phosphatidylinositol signaling system ko04071 Sphingolipi…	--	--	--	IPR000198 [Rho GTPase-activating protein domain] ; IPR000980[SH2 domain] ; IPR032498[PI3K p85 subunit, inter-SH2 domain]	0
L8IQ06	Small integral membrane protein 12	M91_00375	223.6	235.5	226.1	342.8	314.9	301.2	0.714569	0.00202734	-0.484855	down	--	--	--	--	--	--	--	--	IPR031933 [UPF0767 family]	1
A0A6B0RCB9	Glutamine synthetase	E5288_WYG017733	633	640.4	659.1	809	775.7	852.5	0.792918	0.00203207	-0.334756	down	3	Molecular Function:glutamate-ammonia ligase activity (GO:0004356),Biological Process:glutamine biosynthetic process (GO:0006542),Biological Process:nitrogen compound metabolic process (GO:0006807)	glutamine synthetase	6.3.1.2	ko00220 Arginine biosynthesis ko00250 Alanine, aspartate and glutamate metabolism ko00630 Glyoxylate and dicarboxylate metabolism ko00910 Nitrogen metabolism ko01100 Metabolic pathways ko01230 Biosynthesis of amino acids ko04217 Necroptosis ko04724 Glutamatergic synapse ko04727 GABAergic synapse	Glutamine synthetase	E	Amino acid transport and metabolism ;	IPR008146 [Glutamine synthetase, catalytic domain] ; IPR008147[Glutamine synthetase, beta-Grasp domain]	0
A0A6B0RF18	pre-rRNA processing protein FTSJ3	FTSJ3	156.8	130.7	131.4	79.7	77.9	73.9	1.8095	0.00204066	0.855594	up	4	Cellular Component:nucleus (GO:0005634),Biological Process:rRNA processing (GO:0006364),Molecular Function:methyltransferase activity (GO:0008168),Biological Process:methylation (GO:0032259)	AdoMet-dependent rRNA methyltransferase SPB1	2.1.1.-	--	23S rRNA U2552 (ribose-2'-O)-methylase RlmE/FtsJ	J	Translation, ribosomal structure and biogenesis ;	IPR002877 [Ribosomal RNA methyltransferase FtsJ domain] ; IPR012920[Ribosomal RNA methyltransferase, Spb1, C-terminal] ; IPR024576[Ribosomal RNA methyltransferase Spb1, domain of unknown function DUF3381]	0
L8IFN2	Eukaryotic translation initiation factor 3 subunit H (Fragment)	M91_19966	4990.2	5459.7	5728.3	3886.7	3827.8	3699	1.41746	0.0020438	0.50331	up	1	Molecular Function:protein binding (GO:0005515)	translation initiation factor 3 subunit H	--	ko03013 RNA transport ko05162 Measles	--	--	--	IPR000555 [JAB1/MPN/MOV34 metalloenzyme domain]	0
L8J2T9	Protein flightless-1-like protein (Fragment)	M91_05532	229.4	218.1	251.3	162.9	149.8	160.5	1.47675	0.00204417	0.56243	up	1	Molecular Function:protein binding (GO:0005515)	--	--	--	Leucine-rich repeat (LRR) protein	K	Transcription ;	IPR001611 [Leucine-rich repeat] ; IPR007123[Gelsolin-like domain] ; IPR025875[Leucine rich repeat 4]	0
L8HQM1	40S ribosomal protein SA	RPSA	3136.7	3245.9	3572.8	2078.3	2330	2288.2	1.48666	0.00204871	0.572072	up	4	Molecular Function:structural constituent of ribosome (GO:0003735),Cellular Component:intracellular (GO:0005622),Cellular Component:ribosome (GO:0005840),Biological Process:translation (GO:0006412)	small subunit ribosomal protein SAe	--	ko03010 Ribosome	Ribosomal protein S2	J	Translation, ribosomal structure and biogenesis ;	IPR001865 [Ribosomal protein S2] ; IPR032281[40S ribosomal protein SA, C-terminal domain]	0
A0A6B0R3T4	BLM10_mid domain-containing protein	E5288_WYG009668	444.5	434.6	460.2	368.4	347.8	328.2	1.28236	0.00204932	0.358805	up	--	--	proteasome activator subunit 4	--	ko03050 Proteasome	--	--	--	IPR032430 [Proteasome activator Blm10, mid region]	5
A0A6B0RC27	TLDc domain-containing protein	E5288_WYG003056	531.2	499.1	502.8	598.1	624.6	636.8	0.824469	0.00205334	-0.278463	down	--	--	--	--	--	--	--	--	IPR006571 [TLDc domain]	0
L8HYH0	DNA repair protein complementing XP-A cells	E5288_WYG000867	53.2	59.5	59.7	81.7	79.6	89.4	0.687675	0.00205421	-0.540202	down	--	--	DNA-repair protein complementing XP-A cells	--	ko01524 Platinum drug resistance ko03420 Nucleotide excision repair	--	--	--	IPR022652 [Zinc finger, XPA-type, conserved site] ; IPR022656[XPA C- terminal]	0
L8ISY1	Translin-associated protein X (Fragment)	M91_11301	356.7	372.9	378.6	276.9	307.3	286.2	1.27321	0.00205572	0.348468	up	1	Molecular Function:sequence-specific DNA binding (GO:0043565)	--	--	--	Predicted RNA- or ssDNA-binding protein, translin family	R	General function prediction only ;	IPR002848 [Translin family]	0
L8IGA3	Tyrosine-protein kinase	M91_00557	1874.4	1843	1773.5	1433.5	1506	1338.4	1.28355	0.00207928	0.36014	up	3	Molecular Function:protein kinase activity (GO:0004672),Molecular Function:protein binding (GO:0005515),Biological Process:protein phosphorylation (GO:0006468)	tyrosine-protein kinase Yes	2.7.10.2	ko04520 Adherens junction	Serine/threonine protein kinase	T	Signal transduction mechanisms ;	IPR000980 [SH2 domain] ; IPR001245[Serine-threonine/tyrosine-protein kinase catalytic domain] ; IPR001452[SH3 domain]	0
L8IEA1	Beta-N-acetylhexosaminidase (Fragment)	M91_13569	593.6	587.8	564.5	360.7	390.1	281.8	1.69078	0.00208928	0.757689	up	1	Biological Process:carbohydrate metabolic process (GO:0005975)	hexosaminidase	3.2.1.52	ko00511 Other glycan degradation ko00520 Amino sugar and nucleotide sugar metabolism ko00531 Glycosaminoglycan degradation ko00603 Glycosphingolipid biosynthesis - globo and isoglobo series ko00604 Glycosphingolipid biosynthesis - ganglio series ko01100 Metabolic pathways ko04142 Lysosome	N-acetyl-beta-hexosaminidase	G	Carbohydrate transport and metabolism ;	IPR015883 [Glycoside hydrolase family 20, catalytic domain] ; IPR029019[Beta-hexosaminidase, eukaryotic type, N-terminal]	0
A0A6B0RKQ6	Splicing factor 1	E5288_WYG016272	1943	2019.4	2021.5	1666	1622.6	1498.8	1.24993	0.00210408	0.321844	up	3	Molecular Function:nucleic acid binding (GO:0003676),Molecular Function:RNA binding (GO:0003723),Molecular Function:zinc ion binding (GO:0008270)	splicing factor 1	--	--	--	--	--	IPR001878 [Zinc finger, CCHC-type] ; IPR004088[K Homology domain, type 1] ; IPR032570[Splicing factor 1, helix-hairpin domain]	0
L8J5D0	Protein-serine/threonine kinase	M91_19518	1201	1244.5	1164.5	1484.7	1465.2	1398.8	0.830133	0.00210438	-0.268585	down	--	--	[3-methyl-2-oxobutanoate dehydrogenase (acetyl-transferring)] kinase	2.7.11.4	--	Signal transduction histidine kinase regulating C4-dicarboxylate transport system	T	Signal transduction mechanisms ;	IPR003594 [Histidine kinase-like ATPase, C-terminal domain] ; IPR018955[Branched-chain alpha-ketoacid dehydrogenase kinase/Pyruvate dehydrogenase kinase, N-terminal]	0
L8ILJ4	Sorting nexin-2	M91_00335	89.7	99.4	105.3	134.6	131.9	141.4	0.721746	0.00211641	-0.470438	down	2	Biological Process:intracellular protein transport (GO:0006886),Molecular Function:phosphatidylinositol binding (GO:0035091)	sorting nexin-1/2	--	ko04144 Endocytosis	--	--	--	IPR001683 [Phox homologous domain] ; IPR005329[Sorting nexin, N-terminal] ; IPR015404[Sorting nexin Vps5-like, C-terminal]	0
L8HPC5	Glutamyl-tRNA(Gln) amidotransferase subunit B, mitochondrial	GATB	633.2	625	649.6	555.1	512.7	517.5	1.20343	0.00212558	0.267154	up	1	Molecular Function:ligase activity (GO:0016874)	--	--	ko00970 Aminoacyl-tRNA biosynthesis ko01100 Metabolic pathways	Asp-tRNAAsn/Glu-tRNAGln amidotransferase B subunit	J	Translation, ribosomal structure and biogenesis ;	IPR006075 [Aspartyl/Glutamyl-tRNA(Gln) amidotransferase, subunit B/E, catalytic] ; IPR018027[Asn/Gln amidotransferase]	0
A0A6B0R822	IF rod domain-containing protein	E5288_WYG010281	2841.9	2702.2	2751.5	3892.4	3816.9	3469.5	0.742083	0.00214454	-0.430347	down	2	Molecular Function:structural molecule activity (GO:0005198),Cellular Component:intermediate filament (GO:0005882)	type II keratin, basic	--	--	--	--	--	IPR001664 [Intermediate filament protein] ; IPR032444[Keratin type II head]	0
L8J1R7	Vitamin-K-epoxide reductase (warfarin-sensitive)	E5288_WYG013902	236.9	248	233	291.7	296.5	278.3	0.828505	0.00217373	-0.271417	down	--	--	vitamin-K-epoxide reductase (warfarin-sensitive)	1.17.4.4	ko00130 Ubiquinone and other terpenoid-quinone biosynthesis	--	--	--	IPR012932 [Vitamin K epoxide reductase]	3
L8I7E9	Ran-binding protein 3 (Fragment)	M91_12957	1604.1	1551.4	1733	1154.9	1205.5	1251.3	1.35352	0.00217872	0.436714	up	1	Biological Process:intracellular transport (GO:0046907)	Ran-binding protein 3	--	ko05166 HTLV-I infection	--	--	--	IPR000156 [Ran binding domain]	0
L8ID04	40S ribosomal protein S28	M91_02959	1543.4	1551.8	1603.6	1179.3	1321.4	1211.8	1.26567	0.00218521	0.339901	up	4	Molecular Function:structural constituent of ribosome (GO:0003735),Cellular Component:intracellular (GO:0005622),Cellular Component:ribosome (GO:0005840),Biological Process:translation (GO:0006412)	small subunit ribosomal protein S28e	--	ko03010 Ribosome	Ribosomal protein S28E/S33	J	Translation, ribosomal structure and biogenesis ;	IPR000289 [Ribosomal protein S28e]	0
A0A6B0R870	Nudix hydrolase domain-containing protein	E5288_WYG010188	308.9	287.3	314	248.5	239.1	240.5	1.2501	0.00221127	0.322047	up	1	Molecular Function:hydrolase activity (GO:0016787)	diphosphoinositol-polyphosphate diphosphatase	3.6.1.52	--	8-oxo-dGTP pyrophosphatase MutT and related house-cleaning NTP pyrophosphohydrolases, NUDIX family	V	Defense mechanisms ;	IPR000086 [NUDIX hydrolase domain]	0
A0A6B0R0A7	V-SNARE coiled-coil homology domain-containing protein	E5288_WYG018773	375.6	345.6	319.8	483.2	466.2	459.7	0.738769	0.00221615	-0.436804	down	2	Cellular Component:integral component of membrane (GO:0016021),Biological Process:vesicle-mediated transport (GO:0016192)	vesicle-associated membrane protein 5	--	ko04130 SNARE interactions in vesicular transport	--	--	--	IPR001388 [Synaptobrevin]	1
L8I6C0	Melanoma-associated antigen D1	M91_10299	339.6	348.1	383.1	535.7	491.7	483.1	0.708904	0.00223129	-0.496337	down	--	--	melanoma-associated antigen D1	--	ko04722 Neurotrophin signaling pathway	Ca2+-binding protein, RTX toxin-related	Q	Secondary metabolites biosynthesis, transport and catabolism ;	IPR002190 [MAGE homology domain]	0
L8J0P9	Phosphorylated adapter RNA export protein	M91_03373	1294.4	1310	1406.1	925.4	843.4	1008.3	1.44413	0.00223538	0.530203	up	--	--	phosphorylated adapter RNA export protein	--	ko03013 RNA transport	--	--	--	IPR019385 [Phosphorylated adapter RNA export protein, RNA-binding domain]	0
L8IJB4	60S ribosomal protein L18 (Fragment)	M91_16030	1700.9	1735.7	1873.5	2280.5	2194.7	2160.9	0.800184	0.00225157	-0.321597	down	--	--	large subunit ribosomal protein L18e	--	ko03010 Ribosome	Ribosomal protein L18E	J	Translation, ribosomal structure and biogenesis ;	IPR021131 [Ribosomal protein L18e/L15P]	0
A0A6B0RAS6	CD44 antigen	E5288_WYG004168	3752.1	3882.4	3510.1	2834.6	2732.1	2951.1	1.30839	0.00225897	0.387792	up	2	Molecular Function:hyaluronic acid binding (GO:0005540),Biological Process:cell adhesion (GO:0007155)	CD44 antigen	--	ko04512 ECM-receptor interaction ko04640 Hematopoietic cell lineage ko05169 Epstein-Barr virus infection ko05205 Proteoglycans in cancer ko05206 MicroRNAs in cancer	--	--	--	IPR000538 [Link domain]	1
A0A6B0R0C4	BRO1 domain- and CAAX motif-containing protein	E5288_WYG004906	295.8	305.3	274.5	359.2	354.1	354.7	0.81985	0.00226957	-0.286568	down	--	--	--	--	--	--	--	--	IPR004328 [BRO1 domain]	0
L8IB99	CCT-beta (Fragment)	M91_18919	449.2	435.4	444.9	318.8	297.6	354.9	1.36878	0.00226965	0.452895	up	1	Molecular Function:ATP binding (GO:0005524)	T-complex protein 1 subunit beta	--	--	Chaperonin GroEL (HSP60 family)	O	Posttranslational modification, protein turnover, chaperones ;	IPR002423 [Chaperonin Cpn60/TCP-1 family]	0
L8IE61	Ubiquitin-activating enzyme E1	M91_07843	37.6	36.5	40.8	23.7	28.1	25.3	1.49027	0.00229026	0.575576	up	1	Molecular Function:small protein activating enzyme activity (GO:0008641)	ubiquitin-activating enzyme E1	6.2.1.45	ko04120 Ubiquitin mediated proteolysis ko05012 Parkinson's disease	Molybdopterin or thiamine biosynthesis adenylyltransferase	H	Coenzyme transport and metabolism ;	IPR000594 [THIF-type NAD/FAD binding fold] ; IPR018965[Ubiquitin-activating enzyme E1, C-terminal] ; IPR019572[Ubiquitin-activating enzyme, catalytic cysteine domain] ; IPR032418[Ubiquitin-activating enzyme E1, FCCH domain] ; IPR032420[Ubiquitin-activating enzyme E1, four-helix bundle]	0
A0A6B0R734	Vacuolar protein sorting-associated protein 52 homolog	E5288_WYG011230	336	356.2	347.3	492.5	438.8	456.9	0.748811	0.00230143	-0.417326	down	--	--	vacuolar protein sorting-associated protein 52	--	--	--	--	--	IPR007258 [Vps52]	0
A0A6B0RC57	Alpha-L-fucosidase	E5288_WYG000149	756.1	748.9	819.5	551.4	556.2	610.1	1.35326	0.00230288	0.436442	up	2	Molecular Function:alpha-L-fucosidase activity (GO:0004560),Biological Process:carbohydrate metabolic process (GO:0005975)	alpha-L-fucosidase	3.2.1.51	ko00511 Other glycan degradation	Alpha-L-fucosidase	G	Carbohydrate transport and metabolism ;	IPR000933 [Glycoside hydrolase, family 29] ; IPR031919[Alpha-L-fucosidase, C-terminal]	0
A0A6B0QTT3	MIF4G domain-containing protein	E5288_WYG007163	936.5	936.8	973.5	1205.3	1171.9	1108.8	0.816638	0.00230388	-0.292231	down	2	Molecular Function:RNA binding (GO:0003723),Molecular Function:protein binding (GO:0005515)	--	--	--	--	--	--	IPR003890 [MIF4G-like, type 3]	0
L8IZS3	Protein tyrosine phosphatase type IVA 1	E5288_WYG013639	205.8	186.6	187.8	151.7	142.9	142.2	1.3283	0.00230559	0.409577	up	2	Biological Process:protein dephosphorylation (GO:0006470),Molecular Function:protein tyrosine/serine/threonine phosphatase activity (GO:0008138)	protein tyrosine phosphatase type IVA	3.1.3.48	--	Protein-tyrosine phosphatase	T	Signal transduction mechanisms ;	IPR000340 [Dual specificity phosphatase, catalytic domain]	0
A0A6B0R448	Beta-glucuronidase	E5288_WYG009813	2057.5	2084.5	2025.5	1709.3	1789.7	1625.5	1.20353	0.00231194	0.267275	up	1	Biological Process:carbohydrate metabolic process (GO:0005975)	beta-glucuronidase	3.2.1.31	ko00040 Pentose and glucuronate interconversions ko00531 Glycosaminoglycan degradation ko00860 Porphyrin and chlorophyll metabolism ko00983 Drug metabolism - other enzymes ko01100 Metabolic pathways ko04142 Lysosome	Beta-galactosidase/beta-glucuronidase	G	Carbohydrate transport and metabolism ;	IPR006102 [Glycoside hydrolase, family 2, immunoglobulin-like beta-sandwich] ; IPR006103[Glycoside hydrolase family 2, catalytic domain] ; IPR006104[Glycosyl hydrolases family 2, sugar binding domain]	1
A0A6B0QWS9	PPIase cyclophilin-type domain-containing protein	E5288_WYG012817	240.7	243.9	299.4	99.9	122.5	128.6	2.23362	0.00233097	1.15938	up	3	Biological Process:protein peptidyl-prolyl isomerization (GO:0000413),Molecular Function:peptidyl-prolyl cis-trans isomerase activity (GO:0003755),Biological Process:protein folding (GO:0006457)	peptidyl-prolyl cis-trans isomerase SDCCAG10	5.2.1.8	--	Peptidyl-prolyl cis-trans isomerase (rotamase) - cyclophilin family	O	Posttranslational modification, protein turnover, chaperones ;	IPR002130 [Cyclophilin-type peptidyl-prolyl cis-trans isomerase domain]	0
L8IQ13	Ubiquitin-like modifier-activating enzyme 6	M91_02230	1890.8	1952.9	2001	1337.4	1442	1563.6	1.34577	0.00233525	0.428437	up	1	Molecular Function:small protein activating enzyme activity (GO:0008641)	ubiquitin-activating enzyme E1-like protein 2	6.2.1.45	ko04120 Ubiquitin mediated proteolysis	Ubiquitin	O	Posttranslational modification, protein turnover, chaperones ;	IPR000594 [THIF-type NAD/FAD binding fold] ; IPR018965[Ubiquitin-activating enzyme E1, C-terminal] ; IPR019572[Ubiquitin-activating enzyme, catalytic cysteine domain] ; IPR032418[Ubiquitin-activating enzyme E1, FCCH domain] ; IPR032420[Ubiquitin-activating enzyme E1, four-helix bundle]	0
L8IJF7	NAD-dependent deacetylase sirtuin-6	M91_12008	337.9	309.5	333.6	414.4	420.5	452.9	0.761764	0.00233653	-0.392584	down	1	Molecular Function:NAD+ binding (GO:0070403)	mono-ADP-ribosyltransferase sirtuin 6	2.4.2.31	ko05230 Central carbon metabolism in cancer	NAD-dependent protein deacetylase, SIR2 family	O	Posttranslational modification, protein turnover, chaperones ;	IPR003000 [Sirtuin family]	0
L8IK76	Gamma-secretase subunit APH-1A	E5288_WYG002732	76.8	86.9	79.2	168.6	159.6	134.5	0.524962	0.00233781	-0.929715	down	3	Cellular Component:integral component of membrane (GO:0016021),Biological Process:protein processing (GO:0016485),Biological Process:positive regulation of catalytic activity (GO:0043085)	gamma-secretase subunit APH-1A	--	ko04330 Notch signaling pathway ko05010 Alzheimer's disease	--	--	--	IPR009294 [Gamma-secretase subunit Aph-1]	7
A0A6B0QUV9	Cytosolic Fe-S cluster assembly factor NUBP2	NUBP2	453.2	439.5	432.1	537.5	515.7	559	0.821734	0.0023513	-0.283256	down	--	--	--	--	--	Chromosome partitioning ATPase, Mrp family, contains Fe-S cluster	D	Cell cycle control, cell division, chromosome partitioning ;	IPR033756 [Flagellum site-determining protein YlxH/ Fe-S cluster assembling factor NBP35]	0
L8HL48	V-type proton ATPase subunit D	E5288_WYG012560	682	636.5	656.9	797.7	809.9	763.2	0.833221	0.002359	-0.263229	down	--	--	V-type H+-transporting ATPase subunit D	--	ko00190 Oxidative phosphorylation ko01100 Metabolic pathways ko04145 Phagosome ko04150 mTOR signaling pathway ko04721 Synaptic vesicle cycle ko04966 Collecting duct acid secretion ko05323 Rheumatoid arthritis	Archaeal/vacuolar-type H+-ATPase subunit D/Vma8	C	Energy production and conversion ;	IPR002699 [ATPase, V1 complex, subunit D]	0
A0A6B0RUZ0	Structural maintenance of chromosomes protein	E5288_WYG008129	6722.7	6693.8	6703.5	8506.4	8230.8	8466.3	0.798302	0.00236464	-0.324994	down	4	Molecular Function:protein binding (GO:0005515),Molecular Function:ATP binding (GO:0005524),Cellular Component:chromosome (GO:0005694),Biological Process:chromosome organization (GO:0051276)	structural maintenance of chromosome 2	--		Chromosome segregation ATPase	D	Cell cycle control, cell division, chromosome partitioning ;	IPR003395 [RecF/RecN/SMC, N-terminal] ; IPR010935[SMCs flexible hinge]	0
L8IS14	Cytochrome P450 3A	M91_05931	893.9	857.6	841.8	740.3	705.4	683.9	1.21774	0.00236667	0.284207	up	3	Molecular Function:iron ion binding (GO:0005506),Molecular Function:heme binding (GO:0020037),Biological Process:oxidation-reduction process (GO:0055114)	cytochrome P450 family 3 subfamily A	1.14.14.1	ko00140 Steroid hormone biosynthesis ko00591 Linoleic acid metabolism ko00830 Retinol metabolism ko01100 Metabolic pathways ko05204 Chemical carcinogenesis	Cytochrome P450	QV	Secondary metabolites biosynthesis, transport and catabolism ; Defense mechanisms ;	IPR001128 [Cytochrome P450]	3
L8J1W9	Hydroxyacylglutathione hydrolase, mitochondrial (Fragment)	M91_08746	278.6	303.2	279.4	341.6	356.6	354.6	0.818009	0.0023929	-0.289811	down	--	--	hydroxyacylglutathione hydrolase	3.1.2.6	ko00620 Pyruvate metabolism	Glyoxylase or a related metal-dependent hydrolase, beta-lactamase superfamily II	R	General function prediction only ;	IPR001279 [Metallo-beta-lactamase] ; IPR032282[Hydroxyacylglutathione hydrolase, C-terminal domain]	0
A0A6B0QVP8	Formin-binding protein 1-like	E5288_WYG007020	1287.5	1254.3	1281.7	1703.5	1741.5	1556.2	0.764517	0.00239577	-0.38738	down	1	Molecular Function:protein binding (GO:0005515)	formin-binding protein 1	--	--	--	--	--	IPR001060 [FCH domain] ; IPR001452[SH3 domain]	0
A0A6B0S0M5	S10_plectin domain-containing protein	E5288_WYG022355	353.1	339.7	356	493	464	437.3	0.752205	0.00239654	-0.410801	down	--	--	plectin	--	--	--	--	--	IPR005326 [Plectin/S10, N-terminal]	0
L8HNB0	EH domain-binding protein 1	M91_18770	704.7	722.8	741.6	934.6	935	937	0.772857	0.00240404	-0.371727	down	1	Molecular Function:protein binding (GO:0005515)	--	--	--	--	--	--	IPR001715 [Calponin homology domain] ; IPR019448[EEIG1/EHBP1 N-terminal domain] ; IPR022735[Domain of unknown function DUF3585]	0
L8HZQ9	UBX domain-containing protein 1	E5288_WYG016282	1401.9	1511.1	1572	1038.7	1008.1	1138.5	1.40803	0.00240617	0.493679	up	1	Molecular Function:protein binding (GO:0005515)	--	--	--	--	--	--	IPR001012 [UBX domain] ; IPR015940[Ubiquitin-associated domain]	0
L8ILU7	Barrier-to-autointegration factor	E5288_WYG018580	1545.9	1478.2	1300	2327.6	2415.3	2779.1	0.57486	0.00242645	-0.798716	down	1	Molecular Function:DNA binding (GO:0003677)	barrier-to-autointegration factor	--	--	--	--	--	IPR004122 [Barrier- to-autointegration factor, BAF]	0
A0A6B0SFX2	Signal transducer and activator of transcription	E5288_WYG018395	334	346.3	366.9	281.7	276.5	285.6	1.24105	0.00242714	0.311564	up	2	Molecular Function:DNA binding (GO:0003677),Biological Process:signal transduction (GO:0007165)	signal transducer and activator of transcription 2	--	ko04062 Chemokine signaling pathway ko04217 Necroptosis ko04380 Osteoclast differentiation ko04621 NOD-like receptor signaling pathway ko04630 Jak-STAT signaling pathway ko05160 Hepatitis C ko05161 Hepatitis B ko05162 Measles ko05164 Influenza A ko05165 Human papillomavirus infection ko05167 Kaposi's sarcoma-associated herpesvirus infection ko05168 Herpes simplex infection ko05200 Pathways in can…	--	--	--	IPR000980 [SH2 domain] ; IPR013799[STAT transcription factor, protein interaction] ; IPR013800[STAT transcription factor, all-alpha domain] ; IPR013801[STAT transcription factor, DNA-binding] ; IPR022756[Signal transducer and activation of transcription 2, C-terminal]	0
L8IEF9	Vacuolar protein sorting-associated protein 28 homolog	M91_08893	74	72.3	74.8	55.3	61.9	54.8	1.28547	0.00243123	0.36229	up	--	--	ESCRT-I complex subunit VPS28	--	ko04144 Endocytosis	--	--	--	IPR007143 [Vacuolar protein sorting-associated, VPS28]	0
L8ITE2	14-3-3 protein gamma	E5288_WYG009661	1240.7	1340.1	1419.5	790	926	911	1.52276	0.00244006	0.606692	up	--	--	14-3-3 protein gamma/eta	--	ko04110 Cell cycle ko04114 Oocyte meiosis ko04151 PI3K-Akt signaling pathway ko04390 Hippo signaling pathway ko05169 Epstein-Barr virus infection ko05203 Viral carcinogenesis	--	--	--	IPR023410 [14-3-3 domain]	0
L8ITE0	Vacuolar protein sorting-associated protein 35 (Fragment)	M91_08257	38.5	41.7	40.1	70.5	59	62.5	0.626563	0.00247411	-0.67447	down	3	Molecular Function:protein transporter activity (GO:0008565),Biological Process:protein transport (GO:0015031),Cellular Component:retromer complex (GO:0030904)	vacuolar protein sorting-associated protein 35	--	ko04144 Endocytosis	--	--	--	IPR005378 [Vacuolar protein sorting-associated protein 35]	0
A0A6B0RT34	MPN domain-containing protein	E5288_WYG019612	2026.1	2141.5	2331.2	1518.3	1553.6	1584	1.39582	0.00250494	0.481113	up	1	Molecular Function:protein binding (GO:0005515)	COP9 signalosome complex subunit 5	3.4.-.-	--	Proteasome lid subunit RPN8/RPN11, contains Jab1/MPN domain metalloenzyme (JAMM) motif	O	Posttranslational modification, protein turnover, chaperones ;	IPR000555 [JAB1/MPN/MOV34 metalloenzyme domain]	0
L8HZ79	TRAF2 and NCK-interacting protein kinase (Fragment)	M91_12280	1176.3	1213.8	1177.6	1529	1666.9	1489.4	0.761467	0.00250989	-0.393147	down	3	Molecular Function:protein kinase activity (GO:0004672),Molecular Function:ATP binding (GO:0005524),Biological Process:protein phosphorylation (GO:0006468)	TRAF2 and NCK interacting kinase	2.7.11.1		Serine/threonine protein kinase	T	Signal transduction mechanisms ;	IPR000719 [Protein kinase domain] ; IPR001180[Citron homology (CNH) domain]	0
A0A6B0RIV1	Mab-21 domain-containing protein	E5288_WYG014043	59.9	55.5	58.1	85.5	74.8	81.8	0.716646	0.0025107	-0.480667	down	--	--	--	--	--	--	--	--	IPR024810 [Mab-21 domain]	2
L8IUI5	Exocyst complex component	M91_12378	1702.6	1605.1	1648.8	2078	2012.2	1925.4	0.823941	0.00253272	-0.279387	down	2	Cellular Component:exocyst (GO:0000145),Biological Process:vesicle docking involved in exocytosis (GO:0006904)	exocyst complex component 6	--	--	--	--	--	IPR007225 [Exocyst complex component EXOC6/Sec15]	0
L8HQ30	N-acetyllactosaminide alpha-1,3-galactosyltransferase	M91_02630	656.8	626.4	572	792.9	778.6	792.5	0.784772	0.00255644	-0.349655	down	2	Biological Process:carbohydrate metabolic process (GO:0005975),Cellular Component:membrane (GO:0016020)	N-acetyllactosaminide 3-alpha-galactosyltransferase	2.4.1.87	ko00601 Glycosphingolipid biosynthesis - lacto and neolacto series	--	--	--	IPR005076 [Glycosyl transferase, family 6]	1
L8I802	40S ribosomal protein S6 (Fragment)	M91_03565	2773	2839	2586.6	4127.9	4154	3634.4	0.688016	0.00259162	-0.539487	down	4	Molecular Function:structural constituent of ribosome (GO:0003735),Cellular Component:intracellular (GO:0005622),Cellular Component:ribosome (GO:0005840),Biological Process:translation (GO:0006412)	small subunit ribosomal protein S6e	--	ko01521 EGFR tyrosine kinase inhibitor resistance ko03010 Ribosome ko04066 HIF-1 signaling pathway ko04150 mTOR signaling pathway ko04151 PI3K-Akt signaling pathway ko04371 Apelin signaling pathway ko04910 Insulin signaling pathway ko05205 Proteoglycans in cancer	Ribosomal protein S6E (S10)	J	Translation, ribosomal structure and biogenesis ;	IPR001377 [Ribosomal protein S6e]	0
A0A6B0S807	Eukaryotic translation initiation factor 3 subunit K	EIF3K	562.5	603	658	378.9	403.9	424.7	1.51014	0.0025919	0.594687	up	--	--	translation initiation factor 3 subunit K	--	--	--	--	--	IPR033464 [CSN8/PSMD8/EIF3K]	0
L8I0S4	COP9 signalosome complex subunit 4	E5288_WYG022527	3080.3	3080.2	3241.7	2303.7	2446.2	2604.2	1.2785	0.002603	0.35445	up	1	Molecular Function:protein binding (GO:0005515)	COP9 signalosome complex subunit 4	--	--	--	--	--	IPR000717 [Proteasome component (PCI) domain]	0
L8I4Y5	Paired mesoderm homeobox protein 1	E5288_WYG004945	657.1	693.4	674.1	996.3	1060	903.4	0.684056	0.00261083	-0.547814	down	1	Molecular Function:DNA binding (GO:0003677)	paired mesoderm homeobox protein	--	--	--	--	--	IPR001356 [Homeobox domain] ; IPR003654[OAR domain]	0
L8HV37	Calponin	M91_19598	3620.2	3833.5	4068.9	4894.6	5172.3	5409.7	0.744518	0.00261312	-0.425622	down	1	Molecular Function:protein binding (GO:0005515)	--	--	--	--	--	--	IPR000557 [Calponin repeat] ; IPR001715[Calponin homology domain]	0
L8IS33	VWFA domain-containing protein (Fragment)	M91_07225	336.9	344	361.6	448.1	420.9	463.7	0.782247	0.00262472	-0.354305	down	2	Molecular Function:ATP binding (GO:0005524),Molecular Function:ATPase activity (GO:0016887)	--	--	--	MoxR-like ATPase	R	General function prediction only ;	IPR011704 [ATPase, dynein-related, AAA domain]	0
L8I6M6	alpha-1,2-Mannosidase (Fragment)	M91_20131	1793.2	1702.9	1555.5	2333.1	2416	2193.4	0.727634	0.00267392	-0.458715	down	3	Molecular Function:mannosyl-oligosaccharide 1,2-alpha-mannosidase activity (GO:0004571),Molecular Function:calcium ion binding (GO:0005509),Cellular Component:membrane (GO:0016020)	mannosyl-oligosaccharide alpha-1,2-mannosidase	3.2.1.113	ko00510 N-Glycan biosynthesis ko01100 Metabolic pathways ko04141 Protein processing in endoplasmic reticulum	--	--	--	IPR001382 [Glycoside hydrolase family 47]	0
L8HWW7	Histone acetyltransferase (Fragment)	M91_19815	14.2	14	14.4	16.9	17.4	18.6	0.805293	0.00267775	-0.312414	down	4	Molecular Function:histone acetyltransferase activity (GO:0004402),Molecular Function:protein binding (GO:0005515),Cellular Component:nucleus (GO:0005634),Molecular Function:N-acetyltransferase activity (GO:0008080)	histone acetyltransferase	2.3.1.48	ko04330 Notch signaling pathway ko04919 Thyroid hormone signaling pathway ko05166 HTLV-I infection ko05203 Viral carcinogenesis	--	--	--	IPR000182 [GNAT domain] ; IPR001487[Bromodomain] ; IPR009464[PCAF, N-terminal]	0
L8HP79	Cytochrome c oxidase assembly protein COX19	M91_00215	252.4	230.5	242.9	172.4	180.6	194.2	1.32639	0.00268406	0.407504	up	--	--	cytochrome c oxidase assembly protein subunit 19	--	--	--	--	--	IPR010625 [CHCH]	0
A0A6B0RAC8	Adenosylhomocysteinase	E5288_WYG013096	4593.6	4632.5	5079.8	3426.1	3473.1	3742	1.34439	0.0026951	0.426949	up	3	Molecular Function:adenosylhomocysteinase activity (GO:0004013),Biological Process:S-adenosylhomocysteine catabolic process (GO:0019510),Molecular Function:NAD binding (GO:0051287)	adenosylhomocysteinase	3.3.1.1	ko00270 Cysteine and methionine metabolism ko01100 Metabolic pathways	S-adenosylhomocysteine hydrolase	H	Coenzyme transport and metabolism ;	IPR000043 [Adenosylhomocysteinase] ; IPR015878[S-adenosyl-L-homocysteine hydrolase, NAD binding domain]	0
A0A6B0RSR7	Mothers against decapentaplegic homolog	E5288_WYG005441	125.7	126.6	131.8	175.1	170.4	156.4	0.765292	0.00269652	-0.385918	down	1	Cellular Component:intracellular (GO:0005622)	mothers against decapentaplegic homolog 5	--	ko04350 TGF-beta signaling pathway ko04550 Signaling pathways regulating pluripotency of stem cells	--	--	--	IPR001132 [SMAD domain, Dwarfin-type] ; IPR003619[MAD homology 1, Dwarfin-type]	0
L8IA43	Serine/threonine/tyrosine-interacting protein	M91_04806	85.3	95.8	90	121.7	120.5	134.1	0.720436	0.00271083	-0.473058	down	2	Biological Process:protein dephosphorylation (GO:0006470),Molecular Function:protein tyrosine/serine/threonine phosphatase activity (GO:0008138)	serine/threonine/tyrosine-interacting protein	--	--	Protein-tyrosine phosphatase	T	Signal transduction mechanisms ;	IPR000340 [Dual specificity phosphatase, catalytic domain]	0
L8IV78	Putative methylthioribulose-1-phosphate dehydratase (Fragment)	M91_01243	541.3	508.4	575.5	386.6	399.9	417	1.35039	0.00272013	0.433381	up	--	--	methylthioribulose-1-phosphate dehydratase	4.2.1.109	ko00270 Cysteine and methionine metabolism ko01100 Metabolic pathways	Ribulose-5-phosphate 4-epimerase/Fuculose-1-phosphate aldolase	G	Carbohydrate transport and metabolism ;	IPR001303 [Class II aldolase/adducin N-terminal]	0
L8IXN4	26S proteasome AAA-ATPase subunit RPT3	M91_07104	3024.4	3201.8	3283.7	2593.1	2652.3	2674	1.20084	0.0027214	0.264039	up	1	Molecular Function:ATP binding (GO:0005524)	26S proteasome regulatory subunit T3	--	ko03050 Proteasome ko05169 Epstein-Barr virus infection	ATP-dependent 26S proteasome regulatory subunit	O	Posttranslational modification, protein turnover, chaperones ;	IPR003959 [ATPase, AAA-type, core]	0
L8IYN2	Elongation factor 1-delta	M91_04716	475	493.9	512.5	383.2	400.8	415.2	1.23532	0.00272251	0.304889	up	2	Molecular Function:translation elongation factor activity (GO:0003746),Biological Process:translational elongation (GO:0006414)	elongation factor 1-delta	--	ko05168 Herpes simplex infection	--	--	--	IPR014038 [Translation elongation factor EF1B, beta/delta subunit, guanine nucleotide exchange domain] ; IPR018940[Elongation factor 1 beta central acidic region, eukaryote]	0
L8INP5	Low-density lipoprotein receptor-related protein 12	M91_14077	53.1	50.7	43.2	26.7	29.4	29.3	1.72131	0.00272652	0.783508	up	1	Molecular Function:protein binding (GO:0005515)	low-density lipoprotein receptor-related protein 3/10/12	--	--	--	--	--	IPR000859 [CUB domain] ; IPR002172[Low-density lipoprotein (LDL) receptor class A repeat]	1
A0A6B0RTR4	39S ribosomal protein L34, mitochondrial	E5288_WYG021168	832.3	785.6	826.2	705.1	674.3	654.6	1.20162	0.00275147	0.264984	up	4	Molecular Function:structural constituent of ribosome (GO:0003735),Cellular Component:intracellular (GO:0005622),Cellular Component:ribosome (GO:0005840),Biological Process:translation (GO:0006412)	DET1- and DDB1-associated protein 1	--	--	--	--	--	IPR000271 [Ribosomal protein L34] ; IPR018276[DET1- and DDB1-associated protein 1, N-terminal]	0
L8J1Q0	RNA polymerase II subunit A C-terminal domain phosphatase SSU72 (Fragment)	M91_10915	281.7	286.7	298.6	164	170.7	213.1	1.58269	0.00276069	0.662383	up	3	Molecular Function:phosphoprotein phosphatase activity (GO:0004721),Cellular Component:nucleus (GO:0005634),Biological Process:mRNA processing (GO:0006397)	RNA polymerase II subunit A C-terminal domain phosphatase SSU72	3.1.3.16	ko03015 mRNA surveillance pathway	--	--	--	IPR006811 [RNA polymerase II subunit A]	0
L8I7E5	COMM domain-containing protein 3	M91_16237	79.8	75.6	80	99.9	103.8	94.1	0.790463	0.00276493	-0.339229	down	--	--	--	--	--	--	--	--	IPR017920 [COMM domain]	0
L8HKZ3	Beta-2-microglobulin (Fragment)	M91_13483	489.5	509	499	691.3	622.5	707	0.741043	0.00277831	-0.432371	down	--	--	beta-2-microglobulin	--	ko04612 Antigen processing and presentation	--	--	--	IPR003597 [Immunoglobulin C1-set]	0
L8HWY2	Hexokinase	E5288_WYG017292	1287.5	1373	1405.8	1105.3	1073	1127.2	1.23016	0.00278167	0.298848	up	2	Molecular Function:ATP binding (GO:0005524),Biological Process:carbohydrate metabolic process (GO:0005975)	hexokinase	2.7.1.1	ko00010 Glycolysis / Gluconeogenesis ko00051 Fructose and mannose metabolism ko00052 Galactose metabolism ko00500 Starch and sucrose metabolism ko00520 Amino sugar and nucleotide sugar metabolism ko00524 Neomycin, kanamycin and gentamicin biosynthesis ko01100 Metabolic pathways ko01200 Carbon metabolism ko04066 HIF-1 signaling pathway ko04910 Insulin signaling pathway ko04930 Type II diabetes mel…	Hexokinase	G	Carbohydrate transport and metabolism ;	IPR022672 [Hexokinase, N-terminal] ; IPR022673[Hexokinase, C-terminal]	0
L8HZR5	Centrosomal protein of 41 kDa	M91_00900	258.2	291	294.6	379.1	376.1	356.4	0.759086	0.0027823	-0.397665	down	--	--	centrosomal protein CEP41	--	--	Uncharacterized membrane protein YedE/YeeE, contains two sulfur transport domains	R	General function prediction only ;	IPR001763 [Rhodanese-like domain]	0
L8IS05	Zinc finger CCCH domain-containing protein 11A	M91_14778	589.5	599.8	563.2	859.8	856	753.7	0.709658	0.00278913	-0.494805	down	--	--				--	--	--	--	0
A0A6B0R2D4	Coactivator-associated arginine methyltransferase 1	E5288_WYG002283	711.6	718.8	761.7	582.6	597.1	535.8	1.27782	0.00279488	0.353684	up	2	Biological Process:protein methylation (GO:0006479),Molecular Function:methyltransferase activity (GO:0008168)	type I protein arginine methyltransferase	2.1.1.319	ko01522 Endocrine resistance	Predicted RNA methylase	R	General function prediction only ;	IPR020989 [Histone-arginine methyltransferase CARM1, N-terminal] ; IPR025799[Protein arginine N-methyltransferase]	0
A0A6B0RM20	TGF-beta receptor type-2	E5288_WYG020028	560.1	618.6	614	807.2	852.5	762.6	0.740082	0.00280696	-0.434243	down	5	Molecular Function:protein kinase activity (GO:0004672),Molecular Function:ATP binding (GO:0005524),Biological Process:protein phosphorylation (GO:0006468),Cellular Component:membrane (GO:0016020),Molecular Function:metal ion binding (GO:0046872)	TGF-beta receptor type-2	2.7.11.30	ko04010 MAPK signaling pathway ko04060 Cytokine-cytokine receptor interaction ko04068 FoxO signaling pathway ko04144 Endocytosis ko04218 Cellular senescence ko04350 TGF-beta signaling pathway ko04380 Osteoclast differentiation ko04390 Hippo signaling pathway ko04520 Adherens junction ko04659 Th17 cell differentiation ko04926 Relaxin signaling pathway ko04933 AGE-RAGE signaling pathway in diabetic…	Serine/threonine protein kinase	T	Signal transduction mechanisms ;	IPR001245 [Serine-threonine/tyrosine-protein kinase catalytic domain] ; IPR015013[Transforming growth factor beta receptor 2 ectodomain]	0
L8IFV9	Coatomer subunit delta (Fragment)	M91_09730	254.5	274	254.7	201.2	187.1	210.5	1.30795	0.00281057	0.387307	up	--	--	coatomer subunit delta	--	--	--	--	--	IPR022775 [AP complex, mu/sigma subunit] ; IPR028565[Mu homology domain]	0
L8ID26	Myosin-X (Fragment)	M91_11166	41.3	43.2	38.6	26.8	26.6	20.3	1.67028	0.00282166	0.740094	up	6	Molecular Function:motor activity (GO:0003774),Molecular Function:protein binding (GO:0005515),Molecular Function:ATP binding (GO:0005524),Cellular Component:cytoskeleton (GO:0005856),Biological Process:signal transduction (GO:0007165),Cellular Component:myosin complex (GO:0016459)	myosin X	--	ko04666 Fc gamma R-mediated phagocytosis	--	--	--	IPR000048 [IQ motif, EF-hand binding site] ; IPR000159[Ras-associating (RA) domain] ; IPR000857[MyTH4 domain] ; IPR001609[Myosin head, motor domain] ; IPR001849[Pleckstrin homology domain] ; IPR019748[FERM central domain] ; IPR031971[Unconventional myosin-X, coiled coil domain]	0
L8HV66	Negative elongation factor B (Fragment)	M91_00231	155.4	172.8	160.9	125.7	129.3	119.9	1.30461	0.00282281	0.383624	up	1	Cellular Component:nucleus (GO:0005634)	negative elongation factor B	--	--	--	--	--	IPR010405 [Cofactor of BRCA1]	0
L8IU08	Mitochondrial nucleoid factor 1 (Fragment)	M91_02584	1017.9	1024.4	948.8	1371.3	1369.2	1237.5	0.751911	0.00285278	-0.411367	down	--	--	mitochondrial nucleoid factor 1	--	--	--	--	--	--	0
A0A6B0RIT8	dNK domain-containing protein	E5288_WYG017315	1179.1	1110	1205.1	923.9	944.6	854	1.28345	0.00285725	0.36003	up	--	--	actin, gamma-enteric smooth muscle	--	ko04270 Vascular smooth muscle contraction	Actin-related protein	Z	Cytoskeleton ;	IPR004000 [Actin family] ; IPR031314[Deoxynucleoside kinase domain]	0
A0A6B0S0P2	C-1-tetrahydrofolate synthase, cytoplasmic	E5288_WYG012586	277	278.1	298.5	435.7	400.5	377.1	0.703536	0.00286858	-0.507304	down	8	Molecular Function:catalytic activity (GO:0003824),Molecular Function:formate-tetrahydrofolate ligase activity (GO:0004329),Molecular Function:methylenetetrahydrofolate dehydrogenase (NADP+) activity (GO:0004488),Molecular Function:ATP binding (GO:0005524),Biological Process:protein targeting (GO:0006605),Biological Process:signal transduction (GO:0007165),Biological Process:folic acid-containing…	--	--	ko00670 One carbon pool by folate ko01100 Metabolic pathways	Formyltetrahydrofolate synthetase	F	Nucleotide transport and metabolism ;	IPR000559 [Formate-tetrahydrofolate ligase, FTHFS] ; IPR001573[Protein kinase A anchoring, WSK motif] ; IPR020630[Tetrahydrofolate dehydrogenase/cyclohydrolase, catalytic domain] ; IPR020631[Tetrahydrofolate dehydrogenase/cyclohydrolase, NAD(P)-binding domain]	0
L8HTI4	CGG triplet repeat-binding protein 1	E5288_WYG012491	919.3	844.7	863	1085.5	1129.8	1048.1	0.804989	0.00287159	-0.31296	down	--	--	--	--	--	--	--	--	--	0
A0A6B0S583	Kinesin motor domain-containing protein	E5288_WYG019284	382.5	349.2	367	238.2	252.2	188.9	1.6174	0.00287258	0.693677	up	4	Molecular Function:microtubule motor activity (GO:0003777),Molecular Function:ATP binding (GO:0005524),Biological Process:microtubule-based movement (GO:0007018),Molecular Function:microtubule binding (GO:0008017)	kinesin family member 16B	--	--	Chromosome segregation ATPase	D	Cell cycle control, cell division, chromosome partitioning ;	IPR001752 [Kinesin motor domain]	0
A0A6B0RNR8	Prefoldin subunit 4	E5288_WYG000750	700.7	714.7	765.7	589.9	589.3	554.8	1.25784	0.0028798	0.330952	up	3	Biological Process:protein folding (GO:0006457),Cellular Component:prefoldin complex (GO:0016272),Molecular Function:unfolded protein binding (GO:0051082)	prefoldin subunit 4	--	--	--	--	--	IPR002777 [Prefoldin beta-like]	0
A0A6B0RLP6	Fructose-bisphosphate aldolase	E5288_WYG014005	5877.5	6171.1	6275.3	7556	7587	8267.5	0.782721	0.00289349	-0.353429	down	2	Molecular Function:fructose-bisphosphate aldolase activity (GO:0004332),Biological Process:glycolytic process (GO:0006096)	fructose-bisphosphate aldolase, class I	4.1.2.13	ko00010 Glycolysis / Gluconeogenesis ko00030 Pentose phosphate pathway ko00051 Fructose and mannose metabolism ko01100 Metabolic pathways ko01200 Carbon metabolism ko01230 Biosynthesis of amino acids	Fructose-bisphosphate aldolase class 1	G	Carbohydrate transport and metabolism ;	IPR000741 [Fructose-bisphosphate aldolase, class-I]	1
L8ITR0	m7GpppX diphosphatase	E5288_WYG012241	1437.1	1454.9	1608.5	970	1054.9	1119.8	1.43114	0.00289819	0.517163	up	2	Biological Process:deadenylation-dependent decapping of nuclear-transcribed mRNA (GO:0000290),Molecular Function:hydrolase activity (GO:0016787)	m7GpppX diphosphatase	3.6.1.59	ko03018 RNA degradation	--	--	--	IPR008594 [Scavenger mRNA decapping enzyme DcpS/DCS2]	0
L8HTZ2	Protein YIF1B (Fragment)	M91_17436	519.4	535.3	536.2	727.8	661.6	755.8	0.741609	0.00290168	-0.431269	down	--	--	protein transport protein YIF1	--	--	--	--	--	IPR005578 [Yif1 family]	4
L8IGB5	Krueppel-like factor 3	M91_02468	249.6	264.9	267.5	191.3	174.9	148.2	1.52022	0.00290728	0.604278	up	1	Molecular Function:metal ion binding (GO:0046872)	krueppel-like factor 3	--	ko05202 Transcriptional misregulation in cancer	FOG: Zn-finger	R	General function prediction only ;	IPR007087 [Zinc finger, C2H2]	0
L8HV84	Non-muscle caldesmon (Fragment)	M91_03893	2156	2137.7	2270.4	1635	1833.6	1704	1.26901	0.00291185	0.343708	up	--	--	caldesmon	--	ko04270 Vascular smooth muscle contraction	--	--	--	IPR006018 [Caldesmon/lymphocyte specific protein]	0
A0A6B0RW05	CUE domain-containing protein	E5288_WYG007330	2067.8	2023.5	2139.5	1744.8	1766.1	1620.7	1.2142	0.00292386	0.280009	up	1	Molecular Function:protein binding (GO:0005515)	activating signal cointegrator complex subunit 2	--	--	--	--	--	IPR003892 [Ubiquitin system component Cue]	0
A0A6B0RRF7	Glycogen synthase kinase-3 beta	E5288_WYG009490	1078.4	1059.6	1044	1394.6	1401.6	1265.4	0.783435	0.00295584	-0.352114	down	3	Molecular Function:protein kinase activity (GO:0004672),Molecular Function:ATP binding (GO:0005524),Biological Process:protein phosphorylation (GO:0006468)	glycogen synthase kinase 3 beta	2.7.11.26	ko01521 EGFR tyrosine kinase inhibitor resistance ko04012 ErbB signaling pathway ko04062 Chemokine signaling pathway ko04110 Cell cycle ko04150 mTOR signaling pathway ko04151 PI3K-Akt signaling pathway ko04310 Wnt signaling pathway ko04340 Hedgehog signaling pathway ko04360 Axon guidance ko04390 Hippo signaling pathway ko04510 Focal adhesion ko04550 Signaling pathways regulating pluripotency of s…	Serine/threonine protein kinase	T	Signal transduction mechanisms ;	IPR000719 [Protein kinase domain]	0
L8HP74	Keratin, type I cytoskeletal 14	E5288_WYG011759	352.6	331.3	349.7	242.2	267.7	218.1	1.41978	0.00297664	0.505668	up	2	Molecular Function:structural molecule activity (GO:0005198),Cellular Component:intermediate filament (GO:0005882)	type I keratin, acidic	--	--	--	--	--	IPR001664 [Intermediate filament protein]	0
A0A6B0QUH4	Adenosine kinase	E5288_WYG000471	3073.4	2946.5	3203	2027.6	2165.9	2414.4	1.39574	0.00298142	0.481029	up	--	--	adenosine kinase	2.7.1.20	ko00230 Purine metabolism ko01100 Metabolic pathways	--	--	--	IPR011611 [Carbohydrate kinase PfkB]	0
A0A6B0SDU6	5-nucleotidase	E5288_WYG011762	458.2	433.4	483.2	273.7	292.8	339.5	1.51744	0.00298965	0.601639	up	3	Molecular Function:magnesium ion binding (GO:0000287),Cellular Component:cytoplasm (GO:0005737),Molecular Function:5'-nucleotidase activity (GO:0008253)	5'-nucleotidase	3.1.3.5	ko00230 Purine metabolism ko00240 Pyrimidine metabolism ko00760 Nicotinate and nicotinamide metabolism ko01100 Metabolic pathways	--	--	--	IPR006434 [Pyrimidine 5'-nucleotidase, eukaryotic]	0
A0A6B0R8P2	Prolyl endopeptidase	E5288_WYG001339	2142.2	2218.9	2316.4	1616.5	1677.9	1827.9	1.30361	0.00299393	0.382516	up	4	Molecular Function:serine-type endopeptidase activity (GO:0004252),Biological Process:proteolysis (GO:0006508),Molecular Function:serine-type peptidase activity (GO:0008236),Molecular Function:serine-type exopeptidase activity (GO:0070008)	prolyl oligopeptidase	3.4.21.26	ko04614 Renin-angiotensin system	Prolyl oligopeptidase PreP, S9A serine peptidase family	E	Amino acid transport and metabolism ;	IPR001375 [Peptidase S9, prolyl oligopeptidase, catalytic domain] ; IPR023302[Peptidase S9A, N-terminal domain]	0
L8I047	Replication stress response regulator SDE2	E5288_WYG004891	668.6	665.5	722.2	367.9	363.2	361.4	1.8822	0.00299531	0.912417	up	--	--	--	--	--	--	--	--	IPR024974 [Sde2 N-terminal domain]	0
L8IE71	Netrin-4	M91_04331	45.4	45.1	41.6	28.9	25.8	19.6	1.77793	0.00299845	0.830196	up	--	--	netrin 4	--	ko04360 Axon guidance	--	--	--	IPR002049 [Laminin EGF domain] ; IPR008211[Laminin, N-terminal] ; IPR018933[Netrin module, non-TIMP type]	0
A0A6B0S8F6	Protein-tyrosine-phosphatase	E5288_WYG020591	749.2	770.8	854.5	569.5	482.6	534.2	1.49688	0.00300247	0.581958	up	3	Molecular Function:protein tyrosine phosphatase activity (GO:0004725),Molecular Function:protein binding (GO:0005515),Biological Process:protein dephosphorylation (GO:0006470)	receptor-type tyrosine-protein phosphatase beta	3.1.3.48	ko04520 Adherens junction	Protein tyrosine phosphatase	T	Signal transduction mechanisms ;	IPR000242 [PTP type protein phosphatase] ; IPR003961[Fibronectin type III]	1
L8IUS3	Pyridoxal 5-phosphate synthase	E5288_WYG003639	477	477.1	430.3	319.5	303.9	352.5	1.41859	0.00300373	0.504456	up	3	Molecular Function:pyridoxamine-phosphate oxidase activity (GO:0004733),Molecular Function:FMN binding (GO:0010181),Biological Process:oxidation-reduction process (GO:0055114)	pyridoxamine 5'-phosphate oxidase	1.4.3.5	ko00750 Vitamin B6 metabolism ko01100 Metabolic pathways	Pyridoxine/pyridoxamine 5'-phosphate oxidase	H	Coenzyme transport and metabolism ;	IPR011576 [Pyridoxamine 5'-phosphate oxidase-like, FMN-binding domain] ; IPR019576[Pyridoxine 5'-phosphate oxidase, dimerisation, C-terminal]	0
L8J3A6	Histone H2B	E5288_WYG001381	333.3	313.8	344.1	435.8	416.3	400.4	0.791377	0.00300563	-0.337563	down	1	Molecular Function:DNA binding (GO:0003677)	histone H2B	--	ko05034 Alcoholism ko05203 Viral carcinogenesis ko05322 Systemic lupus erythematosus	--	--	--	IPR007125 [Histone H2A/H2B/H3]	0
L8ITR4	Calsyntenin-1 (Fragment)	M91_12831	275	280.8	317	453.7	465	402.6	0.660562	0.00301428	-0.598235	down	3	Molecular Function:calcium ion binding (GO:0005509),Biological Process:homophilic cell adhesion via plasma membrane adhesion molecules (GO:0007156),Cellular Component:membrane (GO:0016020)	--	--	--	--	--	--	IPR002126 [Cadherin]	1
L8ID68	Replication protein A 14 kDa subunit	M91_09127	384.7	376.8	405.6	304.2	327.4	321.9	1.22402	0.00301698	0.291623	up	5	Molecular Function:DNA binding (GO:0003677),Cellular Component:nucleus (GO:0005634),Biological Process:DNA replication (GO:0006260),Biological Process:DNA repair (GO:0006281),Biological Process:DNA recombination (GO:0006310)	replication factor A3	--	ko03030 DNA replication ko03420 Nucleotide excision repair ko03430 Mismatch repair ko03440 Homologous recombination ko03460 Fanconi anemia pathway	--	--	--	IPR013970 [Replication factor A protein 3]	0
A0A6B0R2U7	C3H1-type domain-containing protein	E5288_WYG001474	172.5	157.4	160	234.9	243.8	212.4	0.70887	0.00302038	-0.496407	down	--	--	nucleoporin-like protein 2	--	ko03013 RNA transport	--	--	--	--	0
L8J5B9	Transforming growth factor beta-1-induced transcript 1 protein (Fragment)	M91_19505	3016.1	2992.3	2928.3	4177.1	4210.5	3708.7	0.738796	0.00302887	-0.436752	down	1	Molecular Function:zinc ion binding (GO:0008270)	--	--	--	--	--	--	IPR001781 [Zinc finger, LIM-type]	0
L8HQE3	Mediator of RNA polymerase II transcription subunit 16 (Fragment)	MED16	1922.6	1770.8	1783.5	2250	2181.5	2147.2	0.83252	0.0030337	-0.264443	down	--	--	mediator of RNA polymerase II transcription subunit 16	--	ko04919 Thyroid hormone signaling pathway	--	--	--	IPR021665 [Mediator complex, subunit Med16]	0
A0A6B0RTT6	60S ribosomal protein L12	E5288_WYG021138	78.4	69.3	67.3	37	47.8	40.3	1.71863	0.00304905	0.781255	up	3	Molecular Function:structural constituent of ribosome (GO:0003735),Cellular Component:ribosome (GO:0005840),Biological Process:translation (GO:0006412)	large subunit ribosomal protein L12e	--	ko03010 Ribosome	Ribosomal protein L11	J	Translation, ribosomal structure and biogenesis ;	IPR020783 [Ribosomal protein L11, C-terminal] ; IPR020784[Ribosomal protein L11, N-terminal]	0
L8IQB6	Protein FAM3C (Fragment)	M91_03182	2472.2	2382.7	2236.3	2878.2	2827	2986.6	0.815849	0.00305381	-0.293625	down	--	--	--	--	--	--	--	--	--	1
L8I9B4	Chromobox protein-like protein 5	E5288_WYG010266	1619.8	1615.2	1581.7	1861.8	1952.1	2045.5	0.822047	0.00307497	-0.282708	down	1	Cellular Component:nucleus (GO:0005634)	chromobox protein 5	--	--	--	--	--	IPR008251 [Chromo shadow domain] ; IPR023780[Chromo domain]	0
L8IJA4	Regulation of nuclear pre-mRNA domain-containing protein 1B	E5288_WYG013130	733.4	743.9	717.9	641.8	588.5	585.4	1.20901	0.0030817	0.273827	up	--	--	regulator of Ty1 transposition protein 103	--	--	--	--	--	IPR006903 [RNA polymerase II-binding domain] ; IPR032337[Cell-cycle alteration and expression-elevated protein in tumour]	0
A0A6B0SGY3	Beta-galactosidase	E5288_WYG003926	72.1	63.4	65.5	88.7	100.3	93.6	0.711253	0.0030958	-0.491566	down	4	Molecular Function:acyl-CoA dehydrogenase activity (GO:0003995),Biological Process:metabolic process (GO:0008152),Molecular Function:flavin adenine dinucleotide binding (GO:0050660),Biological Process:oxidation-reduction process (GO:0055114)	--	--	--	Acyl-CoA dehydrogenase related to the alkylation response protein AidB	I	Lipid transport and metabolism ;	IPR006091 [Acyl-CoA oxidase/dehydrogenase, central domain] ; IPR009075[Acyl-CoA dehydrogenase/oxidase C-terminal] ; IPR013786[Acyl-CoA dehydrogenase/oxidase, N-terminal] ; IPR031330[Glycoside hydrolase 35, catalytic domain]	0
A0A6B0RBK6	DNA replication complex GINS protein PSF2	E5288_WYG003216	281.2	290.7	305.2	241.8	248.6	235.8	1.20779	0.0031158	0.272374	up	--	--	GINS complex subunit 2	--	--	--	--	--	IPR021151 [GINS subunit, domain A]	0
L8I873	Centromere protein F	M91_05909	156.3	144	143.3	100.3	106.9	84.1	1.52283	0.00313151	0.606754	up	3	Molecular Function:transcription factor binding (GO:0008134),Molecular Function:protein homodimerization activity (GO:0042803),Molecular Function:dynein binding (GO:0045502)	centromere protein F	--	--	--	--	--	IPR018302 [Kinetochore protein Cenp-F/LEK1, Rb protein-binding domain] ; IPR018463[Centromere protein Cenp-F, N-terminal] ; IPR019513[Centromere protein Cenp-F, leucine-rich repeat-containing domain]	0
L8IHE9	C-4 methylsterol oxidase	E5288_WYG015480	814.3	729.9	700.9	988.2	978	954.3	0.768738	0.00315444	-0.379436	down	4	Molecular Function:iron ion binding (GO:0005506),Biological Process:fatty acid biosynthetic process (GO:0006633),Molecular Function:oxidoreductase activity (GO:0016491),Biological Process:oxidation-reduction process (GO:0055114)	methylsterol monooxygenase	1.14.18.9	ko00100 Steroid biosynthesis ko01100 Metabolic pathways	Sterol desaturase/sphingolipid hydroxylase, fatty acid hydroxylase superfamily	I	Lipid transport and metabolism ;	IPR006694 [Fatty acid hydroxylase]	3
A0A6B0R9Q6	Rhomboid domain-containing protein	E5288_WYG021478	558.7	549.1	520.1	836.9	825.2	718	0.683963	0.00317709	-0.54801	down	2	Molecular Function:serine-type endopeptidase activity (GO:0004252),Cellular Component:integral component of membrane (GO:0016021)	rhomboid-like protein	3.4.21.105	--	Membrane associated serine protease, rhomboid family	O	Posttranslational modification, protein turnover, chaperones ;	IPR022764 [Peptidase S54, rhomboid domain]	5
A0A6B0S644	Probable tRNA N6-adenosine threonylcarbamoyltransferase	OSGEP	359.8	368	391.7	220.8	216.4	221.1	1.70059	0.00319114	0.766037	up	--	--	N6-L-threonylcarbamoyladenine synthase	2.3.1.234	--	tRNA A37 threonylcarbamoyltransferase TsaD	J	Translation, ribosomal structure and biogenesis ;	IPR000905 [Gcp-like domain]	0
A0A6B0SGK4	SEC7 domain-containing protein	E5288_WYG019262	144.1	133.4	157	186.5	188.9	192.2	0.765504	0.00320634	-0.385518	down	2	Molecular Function:ARF guanyl-nucleotide exchange factor activity (GO:0005086),Biological Process:regulation of ARF protein signal transduction (GO:0032012)	IQ motif and SEC7 domain-containing protein	--	ko04144 Endocytosis	Guanine-nucleotide exchange factor, contains Sec7 domain	R	General function prediction only ;	IPR000904 [Sec7 domain] ; IPR033742[IQ motif and SEC7 domain-containing protein, PH domain]	0
L8HXL7	RING-type E3 ubiquitin transferase	E5288_WYG013854	388.4	373.9	356.3	468.9	439.1	451	0.823105	0.00322047	-0.280851	down	2	Molecular Function:protein binding (GO:0005515),Molecular Function:zinc ion binding (GO:0008270)	E3 ubiquitin-protein ligase RNF13	2.3.2.27	--	--	--	--	IPR001841 [Zinc finger, RING-type] ; IPR003137[PA domain]	1
L8J248	3,2-trans-enoyl-CoA isomerase, mitochondrial (Fragment)	M91_18812	916.5	856.4	881.3	739.2	743.8	685.1	1.22421	0.00322328	0.291846	up	2	Molecular Function:catalytic activity (GO:0003824),Biological Process:metabolic process (GO:0008152)	3,2-trans-enoyl-CoA isomerase, mitochondrial	5.3.3.8	ko00071 Fatty acid degradation	Enoyl-CoA hydratase/carnithine racemase	I	Lipid transport and metabolism ;	IPR001753 [Crotonase superfamily]	0
L8HXY5	Histone H1.5	E5288_WYG010680	1884.9	1887.9	1620.5	3529.7	3587.9	2879.3	0.539497	0.00325577	-0.890313	down	4	Cellular Component:nucleosome (GO:0000786),Molecular Function:DNA binding (GO:0003677),Cellular Component:nucleus (GO:0005634),Biological Process:nucleosome assembly (GO:0006334)	histone H1/5	--	--	--	--	--	IPR005818 [Linker histone H1/H5, domain H15]	0
A0A6B0RX91	Cubilin	E5288_WYG004024	1392.9	1332.2	1467.4	1760.7	1730.4	1891.7	0.77887	0.0032627	-0.360546	down	2	Molecular Function:calcium ion binding (GO:0005509),Molecular Function:protein binding (GO:0005515)	cubilin	--	ko04977 Vitamin digestion and absorption	Leucine-rich repeat (LRR) protein	K	Transcription ;	IPR000742 [EGF-like domain] ; IPR000859[CUB domain] ; IPR001611[Leucine-rich repeat] ; IPR001881[EGF-like calcium-binding domain] ; IPR024731[EGF domain] ; IPR029063[S-adenosyl-L-methionine-dependent methyltransferase]	0
A0A6B0RXY3	Carn_acyltransf domain-containing protein	E5288_WYG008248	1874.7	1711.5	1748.8	2233.9	2165.2	2104	0.820378	0.00328467	-0.285639	down	--	--	carnitine O-acetyltransferase	2.3.1.7	ko04146 Peroxisome	--	--	--	IPR000542 [Acyltransferase ChoActase/COT/CPT]	0
A0A6B0RZH9	Pribosyltran_N domain-containing protein	E5288_WYG003602	531.9	531.9	523.1	431.5	457.3	404.2	1.2273	0.00328982	0.295489	up	3	Molecular Function:magnesium ion binding (GO:0000287),Molecular Function:ribose phosphate diphosphokinase activity (GO:0004749),Biological Process:nucleotide biosynthetic process (GO:0009165)	--	--	--	Phosphoribosylpyrophosphate synthetase	FE	Nucleotide transport and metabolism ; Amino acid transport and metabolism ;	IPR005946 [Ribose-phosphate diphosphokinase] ; IPR029099[Ribose-phosphate pyrophosphokinase, N-terminal domain]	0
L8I8U6	E3 ubiquitin-protein ligase TRIM37 (Fragment)	M91_18589	48.4	53.4	48.9	69.1	67.4	62.4	0.757667	0.00330671	-0.400364	down	3	Molecular Function:protein binding (GO:0005515),Cellular Component:intracellular (GO:0005622),Molecular Function:zinc ion binding (GO:0008270)	tripartite motif-containing protein 37	2.3.2.27	ko04120 Ubiquitin mediated proteolysis	--	--	--	IPR000315 [B-box-type zinc finger] ; IPR002083[MATH/TRAF domain]	0
L8J0S8	Coiled-coil domain-containing protein 22	M91_09839	711.9	626.6	650.6	882.6	837.4	918.3	0.753932	0.00331094	-0.407493	down	--	--	--	--	--	--	--	--	--	0
L8IEF0	HEAT repeat-containing protein 7A	M91_08883	88	75.8	82.7	108.8	111	103.9	0.761508	0.00331425	-0.39307	down	--	--	--	--	--	--	--	--	--	0
A0A6B0RX62	H15 domain-containing protein	E5288_WYG010790	220.2	193.8	148.6	469.8	435.1	363.5	0.443551	0.00333928	-1.17283	down	4	Cellular Component:nucleosome (GO:0000786),Molecular Function:DNA binding (GO:0003677),Cellular Component:nucleus (GO:0005634),Biological Process:nucleosome assembly (GO:0006334)	histone H1/5	--	--	--	--	--	IPR005818 [Linker histone H1/H5, domain H15]	0
A0A6B0S3E1	LRAT domain-containing protein	E5288_WYG017242	755.3	752.5	771.5	919.3	1008.1	918.9	0.800794	0.00334632	-0.320497	down	--	--	--	--	--	--	--	--	IPR007053 [LRAT-like domain]	0
L8HR05	V-type proton ATPase subunit a	M91_19924	322.7	305.7	286	391.5	396.3	371.3	0.788888	0.00337015	-0.342108	down	2	Molecular Function:hydrogen ion transmembrane transporter activity (GO:0015078),Biological Process:ATP hydrolysis coupled proton transport (GO:0015991)	V-type H+-transporting ATPase subunit a	--	ko00190 Oxidative phosphorylation ko01100 Metabolic pathways ko04142 Lysosome ko04145 Phagosome ko04721 Synaptic vesicle cycle ko04966 Collecting duct acid secretion ko05152 Tuberculosis ko05165 Human papillomavirus infection ko05323 Rheumatoid arthritis	Archaeal/vacuolar-type H+-ATPase subunit I/STV1	C	Energy production and conversion ;	IPR002490 [V-type ATPase, V0 complex, 116kDa subunit family]	7
A0A6B0QRV1	CYCLIN domain-containing protein	E5288_WYG000484	1489.7	1613.5	1496	1166.8	1174.6	1010.9	1.37195	0.00339823	0.456232	up	--	--	--	--	--	--	--	--	IPR006671 [Cyclin, N-terminal]	0
A0A6B0RH96	ElaC homolog protein 2	E5288_WYG000937	843.2	797.8	844.8	653.8	704.2	630.2	1.25028	0.00342365	0.322247	up	1	Biological Process:tRNA processing (GO:0008033)	ribonuclease Z	3.1.26.11	ko03013 RNA transport	Ribonuclease BN, tRNA processing enzyme	J	Translation, ribosomal structure and biogenesis ;	IPR001279 [Metallo-beta-lactamase] ; IPR027794[tRNase Z endonuclease]	0
A0A6B0S0P9	O-acyltransferase	E5288_WYG022338	131.5	132.3	136.1	164.7	159.2	176.9	0.798522	0.00342887	-0.324595	down	--	--	--	--	ko00561 Glycerolipid metabolism ko00830 Retinol metabolism ko01100 Metabolic pathways ko04975 Fat digestion and absorption	--	--	--	IPR004299 [Membrane bound O-acyl transferase, MBOAT]	6
A0A6B0QVR9	RING-type E3 ubiquitin transferase	E5288_WYG006987	870.9	779.9	808	1027.1	982.5	1004.2	0.815847	0.00343593	-0.293629	down	4	Molecular Function:ubiquitin-protein transferase activity (GO:0004842),Molecular Function:zinc ion binding (GO:0008270),Biological Process:protein ubiquitination (GO:0016567),Molecular Function:metal ion binding (GO:0046872)	E3 ubiquitin-protein ligase mind-bomb	2.3.2.27	--	Chromosome segregation ATPase	D	Cell cycle control, cell division, chromosome partitioning ;	IPR000433 [Zinc finger, ZZ-type] ; IPR010606[Mib-herc2] ; IPR020683[Ankyrin repeat-containing domain]	0
A0A6B0RTK1	Coatomer subunit epsilon	E5288_WYG021207	1194.1	1179.4	1166.7	1485.5	1397.3	1564	0.796123	0.00345581	-0.328937	down	--	--	coatomer subunit epsilon	--	--	--	--	--	--	0
A0A6B0QV29	Xpo1 domain-containing protein	E5288_WYG009004	1711	1890.9	1874	1350	1406.9	1471.5	1.29503	0.00347481	0.372984	up	--	--	transportin-3	--	--	--	--	--	IPR013598 [Exportin-1/Importin-beta-like]	0
L8IKT3	Myomegalin (Fragment)	M91_04616	474	535.1	524.7	684.7	644.6	714	0.750648	0.00353072	-0.413791	down	--	--	myomegalin	--	--	--	--	--	IPR010630 [Neuroblastoma breakpoint family (NBPF) domain]	0
A0A6B0RRV0	Aamy domain-containing protein	E5288_WYG016010	2440.5	2433.6	2243.9	1950.9	1996	1948.6	1.20736	0.00354132	0.271858	up	2	Molecular Function:catalytic activity (GO:0003824),Biological Process:carbohydrate metabolic process (GO:0005975)	solute carrier family 3, member 2	--	ko04150 mTOR signaling pathway ko04216 Ferroptosis ko04974 Protein digestion and absorption	Glycosidase	G	Carbohydrate transport and metabolism ;	IPR006047 [Glycosyl hydrolase, family 13, catalytic domain]	0
L8IFG2	Programmed cell death protein 5	E5288_WYG014628	1586.6	1509.9	1554	976.4	1192.5	928.7	1.50132	0.00354281	0.586235	up	1	Molecular Function:DNA binding (GO:0003677)	programmed cell death protein 5	--	--	DNA-binding TFAR19-related protein, PDSD5 family	R	General function prediction only ;	IPR002836 [PDCD5-related protein]	0
A0A6B0RWL8	Lysyl oxidase homolog	E5288_WYG001858	3128.6	3138.6	3116.4	1879.4	1840.5	1614.9	1.75894	0.00354512	0.814707	up	4	Molecular Function:scavenger receptor activity (GO:0005044),Molecular Function:copper ion binding (GO:0005507),Cellular Component:membrane (GO:0016020),Biological Process:oxidation-reduction process (GO:0055114)	lysyl oxidase-like protein 2/3/4	1.4.3.-	--	--	--	--	IPR001190 [SRCR domain] ; IPR001695[Lysyl oxidase]	0
A0A6B0QTB0	Spermatid perinuclear RNA-binding protein	E5288_WYG012652	599.4	606.9	584.2	427.3	470.3	375.9	1.40597	0.00357879	0.491564	up	--	--	spermatid perinuclear RNA-binding protein	--	--	--	--	--	IPR006561 [DZF domain] ; IPR014720[Double-stranded RNA-binding domain]	0
A0A6B0RKM8	TRAF_BIRC3_bd domain-containing protein	E5288_WYG006769	40.2	40.3	37.1	52.5	53.9	48.2	0.760673	0.0035829	-0.394652	down	--	--	TNF receptor-associated factor 1	--	ko04064 NF-kappa B signaling pathway ko04210 Apoptosis ko04668 TNF signaling pathway ko05168 Herpes simplex infection ko05169 Epstein-Barr virus infection ko05200 Pathways in cancer ko05202 Transcriptional misregulation in cancer ko05203 Viral carcinogenesis ko05222 Small cell lung cancer	--	--	--	IPR032070 [TNF receptor-associated factor, BIRC3 binding domain]	0
A0A6B0RQ62	FIP-RBD domain-containing protein	E5288_WYG017348	339.3	339.7	324.9	216.5	237.9	266.9	1.39179	0.00361209	0.476944	up	--	--	Rab11 family-interacting protein 1/2/5	--	ko04144 Endocytosis	--	--	--	IPR019018 [Rab-binding domain FIP-RBD]	0
A0A6B0RV51	HDAC_interact domain-containing protein	E5288_WYG021202	324	344.6	327.5	272.2	258.1	235	1.30158	0.00361223	0.380265	up	1	Molecular Function:protein binding (GO:0005515)	--	--	--	WD40 repeat	R	General function prediction only ;	IPR001680 [WD40 repeat] ; IPR003822[Paired amphipathic helix] ; IPR013194[Histone deacetylase interacting domain] ; IPR031693[Sin3, C-terminal]	0
A0A6B0R8Z1	TRUD domain-containing protein	E5288_WYG014438	415.4	360.5	405.6	281.7	294	288.8	1.36669	0.00361879	0.450682	up	4	Biological Process:pseudouridine synthesis (GO:0001522),Molecular Function:RNA binding (GO:0003723),Biological Process:RNA modification (GO:0009451),Molecular Function:pseudouridine synthase activity (GO:0009982)	tRNA pseudouridine13 synthase	5.4.99.27	--	tRNA(Glu) U13 pseudouridine synthase TruD	J	Translation, ribosomal structure and biogenesis ;	IPR001656 [Pseudouridine synthase, TruD]	0
A0A6B0RTB7	Nuf2 domain-containing protein	E5288_WYG002855	443.7	389.1	455	295.5	309.2	303.3	1.41828	0.00363827	0.504144	up	1	Biological Process:mitotic nuclear division (GO:0007067)	kinetochore protein Nuf2	--	--	--	--	--	IPR005549 [Kinetochore protein Nuf2]	0
L8HMM1	YTH domain family protein 1 (Fragment)	M91_02861	63.1	60.7	66.4	81.1	75	80.2	0.804909	0.00365237	-0.313102	down	1	Molecular Function:RNA binding (GO:0003723)	YTH domain-containing family protein	--	--	--	--	--	IPR007275 [YTH domain]	0
L8IZV1	Sacsin (Fragment)	M91_11548	974.1	913.5	956.7	1153.4	1248.7	1142.2	0.8025	0.00366782	-0.317427	down	--	--	sacsin	--	--	Molecular chaperone, HSP90 family	O	Posttranslational modification, protein turnover, chaperones ;	IPR007842 [HEPN domain]	0
A0A6B0S9Y8	WW domain-containing protein	E5288_WYG013411	632.4	583.6	658.8	848.3	776	806	0.771427	0.00368001	-0.374398	down	--	--	polyglutamine-binding protein 1	--	ko03040 Spliceosome	--	--	--	--	0
A0A6B0RLY4	Threonyl-tRNA synthetase	E5288_WYG006833	153.5	152.9	160.6	197.4	210.4	228.2	0.734277	0.00369528	-0.445604	down	5	Molecular Function:nucleotide binding (GO:0000166),Molecular Function:aminoacyl-tRNA ligase activity (GO:0004812),Molecular Function:ATP binding (GO:0005524),Biological Process:tRNA aminoacylation for protein translation (GO:0006418),Biological Process:tRNA aminoacylation (GO:0043039)	threonyl-tRNA synthetase	6.1.1.3	ko00970 Aminoacyl-tRNA biosynthesis	Threonyl-tRNA synthetase	J	Translation, ribosomal structure and biogenesis ;	IPR002314 [Aminoacyl-tRNA synthetase, class II (G/ P/ S/T)] ; IPR004095[TGS] ; IPR004154[Anticodon-binding] ; IPR012947[Threonyl/alanyl tRNA synthetase, SAD]	0
L8I169	RILP-like protein 2	E5288_WYG020763	83.7	98.1	87.4	55.7	52.6	63.3	1.56876	0.0037251	0.649629	up	--	--	--	--	--	--	--	--	IPR021563 [Rab interacting lysosomal protein]	0
A0A6B0RV65	Methyltransf_11 domain-containing protein	E5288_WYG017931	279.5	293.3	263	223.3	227.9	219.2	1.24672	0.00376436	0.318136	up	2	Biological Process:metabolic process (GO:0008152),Molecular Function:methyltransferase activity (GO:0008168)	NADH dehydrogenase [ubiquinone] 1 alpha subcomplex assembly factor 5	2.1.1.-	--	Ubiquinone/menaquinone biosynthesis C-methylase UbiE	H	Coenzyme transport and metabolism ;	IPR013216 [Methyltransferase type 11]	0
A0A6B0R7Y5	Methyltransf_11 domain-containing protein	E5288_WYG010077	471.9	478.2	418.2	600.1	566.8	596.8	0.775812	0.00376656	-0.366221	down	2	Biological Process:metabolic process (GO:0008152),Molecular Function:methyltransferase activity (GO:0008168)	--	--	--	Ubiquinone/menaquinone biosynthesis C-methylase UbiE	H	Coenzyme transport and metabolism ;	IPR013216 [Methyltransferase type 11]	1
A0A6B0SFV6	UBP-type domain-containing protein	E5288_WYG013431	404.9	373.2	350.2	251.7	262.7	211.1	1.5552	0.00383854	0.637103	up	1	Molecular Function:zinc ion binding (GO:0008270)	histone deacetylase 6	3.5.1.98	ko05034 Alcoholism ko05165 Human papillomavirus infection ko05203 Viral carcinogenesis	Acetoin utilization deacetylase AcuC or a related deacetylase	BQ	Chromatin structure and dynamics ; Secondary metabolites biosynthesis, transport and catabolism ;	IPR001607 [Zinc finger, UBP-type] ; IPR023801[Histone deacetylase domain]	0
L8I2N0	Transcription initiation factor IIA subunit 2	M91_19106	358.9	375.2	343.3	300.9	292	277.4	1.23796	0.0038482	0.307969	up	2	Cellular Component:transcription factor TFIIA complex (GO:0005672),Biological Process:transcription initiation from RNA polymerase II promoter (GO:0006367)	transcription initiation factor TFIIA small subunit	--	ko03022 Basal transcription factors ko05203 Viral carcinogenesis	--	--	--	IPR015871 [Transcription initiation factor IIA, gamma subunit, C-terminal] ; IPR015872[Transcription initiation factor IIA, gamma subunit, N-terminal]	0
L8IBV3	Microtubule-associated proteins 1A/1B light chain 3A (Fragment)	M91_20166	289.1	288.1	316.8	383.8	420.9	442.7	0.716691	0.00385634	-0.480577	down	--	--	microtubule-associated protein 1 light chain	--	ko04216 Ferroptosis	--	--	--	IPR004241 [Autophagy protein Atg8 ubiquitin-like]	0
A0A6B0S5J3	Transforming growth factor beta	E5288_WYG020205	585.2	577.4	564.1	365.2	411.4	287.2	1.62314	0.00385747	0.698791	up	2	Molecular Function:growth factor activity (GO:0008083),Biological Process:growth (GO:0040007)	transforming growth factor beta-1	--	ko04010 MAPK signaling pathway ko04060 Cytokine-cytokine receptor interaction ko04068 FoxO signaling pathway ko04110 Cell cycle ko04218 Cellular senescence ko04350 TGF-beta signaling pathway ko04380 Osteoclast differentiation ko04390 Hippo signaling pathway ko04659 Th17 cell differentiation ko04672 Intestinal immune network for IgA production ko04926 Relaxin signaling pathway ko04932 Non-alcoholi…	--	--	--	IPR001111 [Transforming growth factor-beta, N-terminal] ; IPR001839[Transforming growth factor-beta, C-terminal]	0
A0A6B0RA80	DUF1716 domain-containing protein	E5288_WYG012923	2187.7	2030.3	2069	1681.4	1529.2	1405.9	1.36185	0.00386413	0.445572	up	--	--	beta-catenin-like protein 1	--	ko03040 Spliceosome	--	--	--	IPR013180 [Beta-catenin-like protein 1, N-terminal]	0
A0A6B0R4K7	Histidine kinase domain-containing protein	E5288_WYG010915	401.7	380.2	368.9	508.9	503	461	0.781316	0.00387661	-0.356022	down	--	--	integrin alpha 6	--	ko04151 PI3K-Akt signaling pathway ko04510 Focal adhesion ko04512 ECM-receptor interaction ko04514 Cell adhesion molecules (CAMs) ko04640 Hematopoietic cell lineage ko04810 Regulation of actin cytoskeleton ko05145 Toxoplasmosis ko05165 Human papillomavirus infection ko05200 Pathways in cancer ko05222 Small cell lung cancer ko05410 Hypertrophic cardiomyopathy (HCM) ko05412 Arrhythmogenic right ven…	Cytolysin, a secreted calcineurin-like phosphatase	U	Intracellular trafficking, secretion, and vesicular transport ;	IPR003594 [Histidine kinase-like ATPase, C-terminal domain] ; IPR013649[Integrin alpha-2] ; IPR018955[Branched-chain alpha-ketoacid dehydrogenase kinase/Pyruvate dehydrogenase kinase, N-terminal]	1
[truncated: 605 more rows]

## Sheet: Table S4.3
Table S4.3. The enrichment pathways shared by differential metabolites and proteins in yak rumen epithelial cells treated with low pH acidic environment
Description	Ratio	Pvalue	Count	Type	ID
Vitamin digestion and absorption	1	0.0426667	4	Met	Pantothenic acid; Riboflavin; Nicotinamide; Phylloquinone
[truncated: 37 more rows]

## Sheet: Table S4.4
Table S4.4. Integrated analysis of differential metabolites and proteins in yak rumen epithelial cells treated with low pH acidic environment
[truncated: 124,501 more rows]
