# Supplementary material for: Metabolomics and proteomics insights into subacute ruminal acidosis etiology and inhibition of proliferation of yak rumen epithelial cells in vitro
Source: BMC Genomics. 2024 Apr 22;25:394. doi: 10.1186/s12864-024-10242-0 (PMC11036571; doi:10.1186/s12864-024-10242-0)
Supplement: Supplementary file 5 — Supplementary Material 5 [file 12864_2024_10242_MOESM5_ESM.xlsx]

## Sheet: Table S5.1
Table S5.1. The metabolites differentially regulated in yak rumen epithelialcells treated with LPS
ID	Name	Formula	Molecular Weight	RT [min]	m/z	mzCloud_Results	mzVault_Results	MassList_Results	LPS_1	LPS_2	LPS_3	LPS_4	LPS_5	LPS_6	CONT_1	CONT_2	CONT_3	CONT_4	CONT_5	CONT_6	FC	log2FC	Pvalue	ROC	VIP	Up_Down
Com_82_neg	2'-Deoxyadenosine 5'-monophosphate (dAMP)	C10 H14 N5 O6 P	331.068	1.96	330.06	Full match	Full match	Full match	1.51621e+07	2.14275e+07	2.26295e+07	1.34119e+07	2.97449e+07	9.95407e+06	1.83844e+08	1.90429e+08	2.34612e+08	1.55436e+08	1.62714e+08	2.18038e+08	0.0980985	-3.34963	4.86889e-06	1	2.4329	down
Com_3560_neg	dAMP	C10 H14 N5 O6 P	331.068	4.657	330.061	No results	No results	Full match	152491	219990	329076	143959	348491	134510	1.56346e+06	1.69951e+06	1.94904e+06	1.86895e+06	2.16046e+06	1.43962e+06	0.124381	-3.00716	1.80344e-05	1	2.41295	down
Com_1157_neg	dCMP	C9 H14 N3 O7 P	307.057	1.54	306.049	No results	No results	Full match	919781	1.1665e+06	1.7058e+06	880009	2.12094e+06	1.15175e+06	9.00008e+06	7.55104e+06	9.72478e+06	8.53152e+06	7.00079e+06	9.50856e+06	0.154819	-2.69135	9.5046e-06	1	2.40844	down
Com_51_neg	Thymidine 5'-monophosphate	C10 H15 N2 O8 P	322.056	3.51	321.049	Full match	Full match	Full match	2.12572e+07	3.60663e+07	4.31683e+07	2.24146e+07	7.18552e+07	1.88824e+07	2.95089e+08	3.99494e+08	4.19786e+08	3.60165e+08	2.63263e+08	3.56262e+08	0.102024	-3.29302	3.18379e-05	1	2.37443	down
Com_5445_pos	(5-L-Glutamyl)-L-Amino Acid	C8 H14 N2 O5	218.09	2.146	219.098	No results	No results	Full match	2.99422e+06	3.39442e+06	3.15637e+06	3.33669e+06	5.28343e+06	5.0907e+06	295540	323211	482121	533117	706711	921098	7.12976	2.83385	1.06153e-05	1	2.35719	up
Com_1752_pos	L-Pipecolate	C6 H11 N O2	129.079	2.847	130.086	No results	No results	Full match	9.35291e+06	8.76069e+06	9.88546e+06	8.78804e+06	1.23004e+07	1.08462e+07	2.90846e+07	2.91562e+07	2.8345e+07	3.03047e+07	3.3794e+07	2.78606e+07	0.335678	-1.57485	1.8044e-07	1	2.33795	down
Com_1130_pos	4-Guanidinobutyric acid	C5 H11 N3 O2	145.085	1.629	146.092	Full match	Full match	Full match	2.0141e+06	1.81142e+06	1.52769e+06	1.57995e+06	1.9868e+06	2.23085e+06	3.71201e+07	5.22157e+07	5.21385e+07	5.7185e+07	3.25119e+07	3.84774e+07	0.0413531	-4.59586	9.71601e-10	1	2.33144	down
Com_2807_pos	dTMP	C10 H15 N2 O8 P	322.057	3.505	323.064	No results	No results	Full match	1.42785e+06	1.91038e+06	1.76996e+06	1.01075e+06	3.12539e+06	983392	9.83753e+06	1.42295e+07	1.44885e+07	1.41426e+07	1.04619e+07	1.40005e+07	0.132551	-2.91538	1.86931e-05	1	2.32767	down
Com_1805_pos	Nicotinic Acid	C6 H5 N O2	123.032	1.933	124.039	No results	No results	Full match	6.11513e+06	5.02501e+06	3.89228e+06	4.10356e+06	6.2472e+06	4.79062e+06	2.93559e+07	2.05308e+07	1.50413e+07	2.47279e+07	2.36662e+07	1.49527e+07	0.235228	-2.08787	2.54968e-06	1	2.31934	down
Com_1848_pos	2-Hydroxyphenylacetic acid	C8 H8 O3	152.053	4.786	153.06	No results	Invalid mass	No results	4.16523e+06	5.76657e+06	4.73141e+06	3.57248e+06	8.07779e+06	3.97681e+06	2.30271e+07	2.40294e+07	2.37894e+07	2.37535e+07	2.05607e+07	2.82451e+07	0.211222	-2.24317	1.44928e-05	1	2.30454	down
Com_4124_pos	2,6-Dihydroxypurine	C5 H4 N4 O2	152.033	4.777	153.041	No results	No results	Full match	1.56636e+06	1.86013e+06	1.64475e+06	1.03246e+06	2.41317e+06	1.59081e+06	5.9842e+06	7.16144e+06	8.15725e+06	5.9118e+06	6.76813e+06	6.7396e+06	0.24821	-2.01037	1.024e-05	1	2.27668	down
Com_385_pos	2'-Deoxyadenosine-5'-monophosphate	C10 H14 N5 O6 P	331.068	1.951	332.075	No results	Full match	Full match	2.08861e+07	6.03971e+06	2.83718e+07	2.2203e+07	5.40163e+07	1.42066e+07	1.80921e+08	1.80087e+08	2.05709e+08	2.26753e+08	1.74486e+08	2.60415e+08	0.118631	-3.07544	0.000416136	1	2.27431	down
Com_543_neg	Gamma-Glu-Leu	C11 H20 N2 O5	260.137	5.595	259.13	No results	No results	Full match	3.48245e+07	3.38124e+07	3.89947e+07	3.45351e+07	4.60568e+07	4.92392e+07	1.65947e+07	1.73981e+07	1.75148e+07	1.92115e+07	1.74677e+07	2.3401e+07	2.12803	1.08952	6.1729e-06	1	2.25533	up
Com_3488_pos	4-[4-(trifluoromethoxy)anilino]-2H-1,3-benzoxazin-2-one	C15 H9 F3 N2 O3	344.038	3.549	345.046	Invalid mass	No results	No results	675168	998102	892852	396452	2.29406e+06	483323	6.95548e+06	9.72528e+06	1.057e+07	1.02774e+07	8.2075e+06	1.01949e+07	0.102626	-3.28453	0.000119746	1	2.24371	down
Com_1311_pos	Adenine	C5 H5 N5	135.054	4.656	136.062	Full match	Full match	Full match	8.30415e+06	9.05391e+06	9.22447e+06	5.41249e+06	1.47837e+07	8.53542e+06	3.21078e+07	4.40651e+07	3.65929e+07	3.33108e+07	3.88866e+07	4.37139e+07	0.241888	-2.04759	2.44102e-05	1	2.24192	down
Com_838_pos	Ala-Leu	C9 H18 N2 O3	202.132	5.013	203.139	No results	Full match	Full match	7.41183e+07	6.67067e+07	5.96954e+07	5.5391e+07	8.07715e+07	8.36711e+07	1.77782e+07	2.94064e+07	2.49802e+07	3.42333e+07	3.46175e+07	3.44695e+07	2.39538	1.26026	8.98682e-05	1	2.23748	up
Com_1460_pos	1,3-Dihydro-1,3,3-trimethyl-2H-indol-2-ylidene acetaldehyde	C13 H15 N O	201.115	6.514	202.122	Full match	No results	No results	8.9622e+06	1.03636e+07	9.59302e+06	8.74837e+06	1.76398e+07	1.07102e+07	2.90727e+07	3.77792e+07	2.81254e+07	3.49973e+07	3.37576e+07	2.64567e+07	0.347114	-1.52652	2.35598e-05	1	2.23439	down
Com_951_neg	(2R)-2,3-Dihydroxypropanoic acid	C3 H6 O4	106.026	1.512	105.019	Full match	Full match	Full match	1.67698e+07	1.69342e+07	2.01914e+07	1.64657e+07	1.88978e+07	2.69255e+07	2.6793e+06	3.42317e+06	3.36212e+06	3.96439e+06	2.86677e+06	6.87932e+06	5.01334	2.32577	7.45487e-06	1	2.22975	up
Com_1916_pos	Dl-3-Hydroxy-kynurenine	C10 H12 N2 O4	224.08	5.03	225.087	No results	No results	Full match	1.91417e+06	3.43859e+06	4.2972e+06	1.75599e+06	6.97854e+06	2.14756e+06	1.97468e+07	2.54224e+07	2.14135e+07	2.15815e+07	2.25526e+07	2.10417e+07	0.155831	-2.68195	0.000234382	1	2.22239	down
Com_1796_neg	8-iso-15-keto Prostaglandin E2	C20 H30 O5	332.198	6.27	331.191	Invalid mass	No results	No results	5.90161e+06	7.22169e+06	8.33906e+06	6.26309e+06	1.00985e+07	7.74712e+06	1.71197e+06	1.671e+06	1.76173e+06	1.99339e+06	1.6555e+06	2.04396e+06	4.20492	2.07208	7.59794e-07	1	2.20789	up
Com_490_neg	Prostaglandin D3	C20 H30 O5	350.209	6.274	349.202	Full match	No results	No results	3.39436e+07	3.76611e+07	4.29644e+07	3.26675e+07	5.83587e+07	4.13506e+07	8.92754e+06	1.02226e+07	1.01275e+07	1.13836e+07	1.06219e+07	1.08762e+07	3.97279	1.99015	2.8622e-06	1	2.20282	up
Com_436_pos	Cytosine	C4 H5 N3 O	111.043	2.348	112.051	Full match	Full match	Full match	2.07589e+07	2.80559e+07	2.99392e+07	1.86953e+07	5.9613e+07	2.03045e+07	1.28267e+08	1.98313e+08	1.62403e+08	1.8786e+08	1.83762e+08	1.85263e+08	0.169588	-2.55989	4.32995e-05	1	2.18349	down
Com_912_neg	6-Hydroxymelatonin	C13 H16 N2 O3	248.119	4.935	247.112	Invalid mass	No results	No results	1.60253e+07	1.23509e+07	1.4789e+07	1.43115e+07	1.94589e+07	3.18611e+07	2.7063e+06	6.92491e+06	3.3105e+06	6.0499e+06	6.11188e+06	5.43294e+06	3.56285	1.83303	0.00011846	1	2.14968	up
Com_630_neg	Prostaglandin E2	C20 H32 O5	388.201	6.452	387.194	Invalid mass	No results	No results	2.35652e+07	2.93422e+07	2.86305e+07	2.27896e+07	3.78044e+07	2.99688e+07	1.71654e+06	3.42992e+06	3.80726e+06	4.09142e+06	3.4196e+06	4.45407e+06	8.22708	3.04038	1.31613e-06	1	2.13938	up
Com_845_neg	8,15-Dihete	C20 H32 O4	336.23	6.482	335.223	No results	No results	Full match	1.73006e+07	1.95325e+07	2.03497e+07	1.81815e+07	2.82247e+07	2.19605e+07	2.7584e+06	2.79666e+06	2.85643e+06	3.04658e+06	2.94714e+06	3.30188e+06	7.09035	2.82586	1.05873e-07	1	2.11516	up
Com_119_pos	Gly-Phe	C11 H14 N2 O3	222.101	4.971	223.108	No results	No results	Full match	9.59642e+08	8.41122e+08	6.43171e+08	6.48502e+08	8.60228e+08	9.14886e+08	3.45964e+08	4.95713e+08	3.67266e+08	5.23309e+08	4.97073e+08	4.50957e+08	1.81606	0.860811	0.000139574	1	2.09528	up
Com_5513_pos	2,3-diphenylpyrazine	C16 H12 N2	232.097	5.786	233.104	Invalid mass	No results	No results	560159	444022	460188	397636	473726	820706	2.8376e+06	1.12377e+06	5.26415e+06	3.73165e+06	1.74441e+06	1.18834e+06	0.198644	-2.33174	0.00128922	1	2.09009	down
Com_3469_pos	7-methyl-3-nitroimidazo[1,2-a]pyridine	C8 H7 N3 O2	199.033	1.313	200.041	Invalid mass	No results	No results	1.06708e+07	9.32071e+06	6.88748e+06	6.43111e+06	9.33119e+06	1.01277e+07	3.13755e+06	4.51503e+06	3.70429e+06	4.7435e+06	4.26796e+06	6.11865e+06	1.99226	0.994406	0.00027055	1	2.08745	up
Com_350_neg	Prostaglandin A2	C20 H30 O4	316.203	6.431	315.196	Invalid mass	No results	No match	5.31408e+07	5.97944e+07	7.03559e+07	5.64061e+07	9.20159e+07	6.59789e+07	8.38805e+06	8.78079e+06	9.07544e+06	1.04365e+07	9.18693e+06	1.09162e+07	7.0036	2.8081	5.42378e-08	1	2.08412	up
Com_1156_pos	1-{4-[2-nitro-4-(trifluoromethyl)phenyl]piperazino}ethan-1-one	C13 H14 F3 N3 O3	295.117	1.852	296.124	Invalid mass	No results	No results	4.10301e+07	3.17345e+07	2.71559e+07	2.85982e+07	5.10522e+07	3.74858e+07	6.09727e+06	1.17293e+07	1.31844e+07	1.2331e+07	1.11269e+07	1.05634e+07	3.33768	1.73885	1.26745e-05	1	2.08392	up
Com_10405_pos	RMK	C17 H35 N7 O4 S	415.231	5.163	416.238	Invalid mass	No results	No results	705160	697349	407829	773626	696619	529147	1.20841e+06	1.77142e+06	1.28112e+06	1.74155e+06	1.2514e+06	1.75425e+06	0.422921	-1.24154	5.42557e-05	1	2.08243	down
Com_947_neg	2-Isopropylmalic acid	C7 H12 O5	176.068	5.506	175.061	Full match	Full match	Full match	484713	434938	483777	307938	182052	202721	1.38909e+07	1.65844e+06	1.54414e+06	1.71734e+06	1.64856e+06	1.6852e+06	0.0946569	-3.40115	0.00136529	1	2.07006	down
Com_3390_pos	5-Methylcytosine	C5 H7 N3 O	125.059	3.801	126.066	Full match	No results	Full match	615055	1.06991e+06	949249	307088	2.39222e+06	573836	5.98417e+06	9.46315e+06	1.03497e+07	8.90065e+06	7.50406e+06	1.17541e+07	0.109485	-3.19119	0.000176188	1	2.05936	down
Com_1093_neg	11β-Prostaglandin E2	C20 H32 O5	704.449	6.464	703.442	Invalid mass	No results	No results	9.91299e+06	1.38598e+07	1.12705e+07	1.052e+07	2.06452e+07	9.39645e+06	309100	90647.2	54778.4	122101	119683	406440	68.5604	6.0993	5.96839e-06	1	2.0468	up
Com_180_neg	Prostaglandin E1	C20 H34 O5	354.24	6.485	353.233	Full match	Full match	Full match	1.18607e+08	1.40762e+08	1.43774e+08	1.16916e+08	1.94762e+08	1.54465e+08	2.28376e+07	2.523e+07	2.29171e+07	2.59525e+07	2.75629e+07	3.02418e+07	5.61765	2.48997	5.35685e-08	1	2.04368	up
Com_555_pos	N-(2,4-Dimethylphenyl)formamide	C9 H11 N O	149.084	6.321	150.091	Full match	No results	No results	5.96532e+07	7.93758e+07	6.05074e+07	4.97088e+07	8.33568e+07	6.62823e+07	1.31795e+08	1.36605e+08	1.14331e+08	1.42342e+08	1.49998e+08	1.19932e+08	0.50174	-0.994989	6.49607e-05	1	2.04044	down
Com_33_neg	15(R)-Lipoxin A4	C20 H32 O5	352.225	6.431	351.217	Full match	No results	Full match	6.84766e+08	7.87772e+08	8.83719e+08	7.08979e+08	4.33412e+08	8.92876e+08	1.13425e+08	1.17189e+08	1.21079e+08	1.36923e+08	1.2607e+08	1.42273e+08	5.80155	2.53644	4.63073e-06	1	2.03625	up
Com_9585_pos	cAMP	C10 H12 N5 O6 P	329.052	2.249	330.059	No results	No results	Full match	424844	362005	219728	278610	278556	341284	2.17483e+06	883630	1.65829e+06	1.32871e+06	1.16791e+06	1.21033e+06	0.226151	-2.14464	5.47495e-06	1	2.0337	down
Com_915_neg	Prostaglandin J2	C20 H30 O4	334.214	6.72	333.207	Full match	No results	Full match	1.84025e+07	1.1688e+07	1.88304e+07	2.03574e+07	1.58858e+07	1.99177e+07	1.90073e+06	1.79701e+06	1.74998e+06	2.16586e+06	1.81599e+06	2.69666e+06	8.66567	3.11531	4.80102e-09	1	2.03017	up
Com_114_pos	Spermine	C10 H26 N4	202.216	1.18	203.223	Full match	Full match	Full match	3.43631e+08	4.33574e+08	2.19096e+08	2.01767e+08	3.5275e+08	2.06445e+08	8.91087e+08	7.11716e+08	9.84716e+08	8.92304e+08	6.44046e+08	1.04607e+09	0.3399	-1.55682	0.00010126	1	2.02991	down
Com_5719_pos	N-α-L-Acetyl-arginine	C8 H16 N4 O3	216.122	1.602	217.129	Full match	No results	Full match	973252	924034	1.19413e+06	577107	970272	776282	4.1671e+06	2.48256e+06	4.0831e+06	3.50538e+06	1.87502e+06	5.29292e+06	0.252969	-1.98297	6.17165e-05	1	2.01676	down
Com_1883_neg	Pyridoxal 5-phosphate monohydrate	C8 H12 N O7 P	265.035	2.4	264.028	No results	No results	Full match	1.87358e+06	1.82974e+06	2.70397e+06	1.94007e+06	2.44148e+06	2.36247e+06	5.15379e+06	5.1752e+06	5.02575e+06	4.65571e+06	5.11253e+06	5.48572e+06	0.42966	-1.21873	1.71269e-05	1	2.0057	down
Com_2493_neg	ethyl 3-(1,3-benzodioxol-5-ylamino)-2-cyanoacrylate	C13 H12 N2 O4	260.083	5.277	259.076	Invalid mass	No results	No results	3.74139e+06	3.87481e+06	4.22183e+06	3.66698e+06	4.61079e+06	5.14753e+06	1.88802e+06	2.09e+06	2.05818e+06	2.16827e+06	1.85369e+06	2.96959e+06	1.93919	0.955457	2.68554e-05	1	2.00488	up
Com_5618_neg	Inosine-5'-monophosphate (IMP)	C10 H13 N4 O8 P	348.046	2.251	347.039	Full match	Full match	Full match	192461	218668	233191	201536	297356	257160	495999	436530	778040	767009	368656	699363	0.394961	-1.34022	0.000365814	1	1.99764	down
Com_741_neg	Uridine 5'-diphosphogalactose	C15 H24 N2 O17 P2	566.054	2.127	565.047	Full match	No results	Full match	3.72779e+06	2.40171e+06	4.81263e+06	3.54076e+06	4.86e+06	4.69318e+06	1.48508e+07	1.87626e+07	1.33494e+07	1.38319e+07	1.81204e+07	1.3031e+07	0.261415	-1.93559	5.61525e-06	1	1.98499	down
Com_7036_pos	Ala-trp	C14 H17 N3 O3	275.128	5.176	276.135	No results	No results	Full match	2.48657e+06	2.7639e+06	1.99523e+06	2.02758e+06	3.51035e+06	2.99874e+06	620505	1.75659e+06	764840	1.33723e+06	1.10455e+06	1.24657e+06	2.31065	1.2083	0.00125303	1	1.97861	up
Com_619_pos	Sulfamethazine	C12 H14 N4 O2 S	278.088	5.548	279.095	Invalid mass	No results	No results	7.83074e+07	8.87504e+07	5.58396e+07	3.26488e+07	1.0603e+08	7.53928e+07	6.29194e+06	2.64001e+06	3.66456e+06	3.43776e+06	2.81481e+06	3.17316e+06	19.8422	4.3105	1.64008e-07	1	1.96558	up
Com_9032_pos	5-Hydroxyindole	C8 H7 N O	133.053	5.654	134.06	No results	No results	Full match	984513	869031	1.07072e+06	1.0293e+06	1.59536e+06	1.17503e+06	2.43751e+06	2.25637e+06	2.05298e+06	2.15379e+06	2.04844e+06	1.57143e+06	0.537035	-0.896911	0.000183654	0.972222	1.9458	down
Com_2884_pos	UR-144 N-Heptyl analog	C23 H33 N O	339.252	5.484	340.26	Invalid mass	No results	No results	998942	955848	1.2699e+06	631781	1.15544e+06	2.5071e+06	1.36594e+07	1.25885e+07	8.13362e+06	3.71152e+06	8.22113e+06	6.8762e+06	0.141361	-2.82255	2.41144e-05	1	1.92512	down
Com_122_neg	α-D-Mannose 1-phosphate	C6 H13 O9 P	260.029	1.601	259.022	Full match	Not the top hit	Full match	4.95741e+07	6.93483e+07	6.92027e+07	5.04471e+07	9.79529e+07	6.47074e+07	1.5714e+08	1.34563e+08	1.46808e+08	1.53895e+08	1.83709e+08	1.51682e+08	0.432457	-1.20937	0.000143994	1	1.91485	down
Com_4480_neg	Porphobilinogen	C10 H14 N2 O4	226.095	5.001	225.088	Full match	No results	Full match	1.79942e+06	1.68183e+06	2.05098e+06	1.86429e+06	2.34616e+06	2.80342e+06	735124	845781	845519	1.00928e+06	807187	993386	2.39599	1.26062	8.99705e-06	1	1.90776	up
Com_440_neg	(±)11(12)-EET	C20 H32 O3	320.235	8.227	319.227	Full match	No results	Full match	1.06146e+07	1.56316e+07	3.33957e+07	2.75455e+07	3.17156e+07	1.62636e+07	3.24478e+06	4.50986e+06	2.64999e+06	2.88477e+06	3.0074e+06	3.12067e+06	6.96108	2.79931	5.69837e-05	1	1.90704	up
Com_4892_pos	DMH	C15 H23 N5 O6 S	201.173	2.026	202.18	Invalid mass	No results	No results	3.53134e+06	2.64473e+06	2.04698e+06	1.91216e+06	2.98316e+06	3.29898e+06	4.31145e+06	6.47533e+06	4.77939e+06	5.23385e+06	5.17741e+06	5.01264e+06	0.529762	-0.916585	0.00059975	1	1.89751	down
Com_4947_neg	20-Carboxy-Leukotriene B4	C20 H30 O6	366.204	5.932	365.197	No results	No results	Full match	1.15235e+06	1.28265e+06	2.06615e+06	1.30574e+06	2.10974e+06	1.90865e+06	529762	622947	557244	673811	612643	804539	2.58496	1.37014	9.63041e-05	1	1.89694	up
Com_5266_pos	Choline bitartrate	C9 H19 N O7	253.117	1.921	254.125	No results	No results	Full match	6.04829e+06	4.61524e+06	3.48174e+06	3.76335e+06	3.84895e+06	4.91069e+06	1.2973e+06	2.60067e+06	1.35658e+06	1.98944e+06	1.54386e+06	1.96469e+06	2.48018	1.31045	7.36876e-05	1	1.88831	up
Com_2046_pos	(1E)-5-hydroxy-1,7-diphenylhept-1-en-3-one	C19 H20 O2	262.139	1.182	263.146	Invalid mass	No results	No results	1.03587e+07	9.89128e+06	8.93001e+06	7.91573e+06	1.02561e+07	1.09625e+07	2.25362e+07	1.3657e+07	2.2399e+07	2.04446e+07	1.60804e+07	2.14671e+07	0.500189	-0.999454	0.000112414	1	1.88771	down
Com_5323_pos	Deoxycorticosterone	C21 H30 O3	330.219	6.404	331.226	No results	No results	Full match	4.54084e+06	4.4916e+06	4.39956e+06	3.21494e+06	5.4536e+06	4.23769e+06	691405	860650	717669	1.13824e+06	1.04255e+06	1.00324e+06	4.82938	2.27184	7.00279e-08	1	1.87232	up
Com_4292_pos	8-Aminooctanoic acid	C8 H17 N O2	159.126	6.012	160.133	No results	No results	Full match	1.5453e+06	2.95369e+06	1.84939e+06	1.46905e+06	2.46976e+06	1.79256e+06	6.70869e+06	6.77726e+06	6.21402e+06	6.29425e+06	5.52363e+06	5.37826e+06	0.327399	-1.61088	5.46168e-05	1	1.86813	down
Com_12833_pos	morphine-d3	C17 H16 [2]H3 N O3	288.154	1.13	289.162	Full match	No results	No results	797975	833788	715796	702012	1.05476e+06	876433	407598	503186	537140	596961	483651	539796	1.62328	0.698913	0.000148603	1	1.86513	up
Com_3625_pos	SKK	C15 H31 N5 O5	361.234	5.474	362.241	Full match	No results	No results	655508	644802	853616	406318	734180	1.76395e+06	9.05612e+06	8.32653e+06	5.49327e+06	2.11257e+06	5.68526e+06	4.30036e+06	0.144632	-2.78954	5.93325e-05	1	1.86484	down
Com_3642_neg	N-Acetyl-DL-tryptophan	C13 H14 N2 O3	246.1	5.639	245.093	Full match	No results	Full match	1.17226e+06	1.53592e+06	1.69963e+06	841179	2.25882e+06	2.05613e+06	249800	379290	193885	536364	397009	430361	4.37367	2.12884	4.3381e-05	1	1.864	up
Com_4447_neg	(±)10(11)-EpDPA	C22 H32 O3	344.235	6.771	343.228	Full match	No results	Full match	1.50073e+06	1.7599e+06	1.85561e+06	1.38628e+06	2.38652e+06	1.99122e+06	236135	289855	200408	177736	176809	210391	8.42558	3.07478	3.24552e-09	1	1.85882	up
Com_2844_pos	β-Cortolone	C21 H34 O5	348.229	6.405	349.237	Invalid mass	No results	No results	1.22594e+07	1.18944e+07	1.03636e+07	8.51686e+06	1.40356e+07	1.10127e+07	2.65061e+06	2.25742e+06	2.10438e+06	2.92651e+06	2.60857e+06	2.62475e+06	4.48732	2.16585	2.74183e-08	1	1.84734	up
Com_573_pos	Cafestol	C20 H28 O3	316.203	6.401	317.211	Full match	No results	Full match	1.2195e+08	1.1144e+08	9.00641e+07	8.05814e+07	1.33012e+08	1.00094e+08	2.08878e+07	2.16036e+07	2.08498e+07	2.43685e+07	2.56535e+07	2.60228e+07	4.57107	2.19253	1.88739e-07	1	1.83604	up
Com_3620_neg	Methyltestosterone	C20 H30 O2	302.224	8.066	301.217	No results	No results	Full match	1.1701e+06	1.36632e+06	1.69417e+06	1.11498e+06	1.82289e+06	1.39993e+06	257585	293142	234679	254864	307738	363677	5.00582	2.32361	3.79264e-08	1	1.82547	up
Com_6671_pos	Serotonin	C10 H12 N2 O	176.095	5.124	177.103	No results	No results	Full match	3.23455e+06	3.39431e+06	2.48884e+06	2.42621e+06	3.45313e+06	3.47533e+06	1.27469e+06	2.09612e+06	1.60134e+06	1.83395e+06	1.94085e+06	1.78426e+06	1.75406	0.810698	0.000205604	1	1.8199	up
Com_1423_pos	Cortodoxone	C21 H30 O4	346.215	4.721	347.222	No results	No results	Full match	3.51888e+07	3.36032e+07	2.75333e+07	2.56945e+07	3.80762e+07	3.27993e+07	1.24918e+07	1.43465e+07	1.28024e+07	1.61533e+07	1.53141e+07	1.63316e+07	2.20604	1.14146	2.24468e-06	1	1.81949	up
Com_11525_pos	Deoxyadenosine	C10 H13 N5 O3	251.103	5.033	252.11	No results	No results	Full match	691025	585511	517985	535341	781942	723685	1.09264e+06	1.21997e+06	1.14089e+06	1.31382e+06	999984	1.48863e+06	0.528601	-0.919749	3.8892e-05	1	1.8167	down
Com_95_pos	Valine	C5 H11 N O2	117.079	1.77	118.086	Full match	No results	Full match	1.19321e+09	8.35209e+08	7.89724e+08	7.64908e+08	1.10398e+09	1.21447e+09	1.99265e+08	4.77448e+08	4.43709e+08	2.18374e+08	5.02248e+08	6.09575e+08	2.40817	1.26794	0.00287202	1	1.81274	up
Com_35_neg	Guanosine monophosphate (GMP)	C10 H14 N5 O8 P	363.058	2.265	362.05	Full match	Full match	Full match	2.18792e+08	2.4359e+08	2.74303e+08	2.42989e+08	1.76292e+08	2.79084e+08	4.1056e+08	4.37956e+08	4.9155e+08	5.52413e+08	3.22237e+08	6.17506e+08	0.506686	-0.980835	0.000264328	1	1.80834	down
Com_531_pos	PC (20:3/20:4)	C48 H82 N O8 P	831.574	11.288	832.582	No results	Full match	No results	9.50427e+07	8.24469e+07	4.34888e+07	5.99578e+07	9.53261e+07	4.39859e+07	1.43627e+08	1.33757e+08	1.0832e+08	1.20416e+08	1.49237e+08	1.53776e+08	0.519382	-0.945133	0.00392334	1	1.80346	down
Com_1807_pos	Xanthine	C5 H4 N4 O2	152.033	2.181	153.041	Full match	Full match	Full match	2.73837e+07	2.40518e+07	2.06167e+07	1.55863e+07	2.55799e+07	3.04443e+07	8.55912e+06	1.01933e+07	8.66508e+06	1.21418e+07	1.01599e+07	1.1315e+07	2.35381	1.235	6.80319e-05	1	1.80309	up
Com_227_pos	13,14-dihydro-15-keto-PGD2	C20 H32 O5	352.224	6.401	375.213	No results	No results	Full match	4.31016e+08	3.90549e+08	3.09175e+08	2.90949e+08	4.58743e+08	3.64033e+08	7.85522e+07	8.1147e+07	8.347e+07	9.08411e+07	8.98809e+07	9.27316e+07	4.34449	2.11919	8.55121e-07	1	1.79924	up
Com_4775_pos	Milbemycin A4 oxime	C32 H45 N O7	577.299	4.911	578.306	Invalid mass	No results	No results	5.01231e+06	4.33995e+06	4.35207e+06	4.09168e+06	6.43932e+06	4.58406e+06	1.56109e+06	2.09617e+06	1.58872e+06	2.93929e+06	3.25277e+06	2.18039e+06	2.1162	1.08148	0.000657084	1	1.79448	up
Com_1573_pos	1-(3-methoxy-2-nitrostyryl)pyrrolidine	C13 H16 N2 O3	248.119	4.896	249.127	Invalid mass	No results	No results	3.25099e+07	1.99554e+07	1.84648e+07	1.887e+07	2.95405e+07	3.87744e+07	6.99213e+06	1.53988e+07	7.60441e+06	1.35377e+07	1.45058e+07	1.13238e+07	2.27954	1.18874	0.00147154	1	1.79304	up
Com_4127_pos	Testosterone	C19 H28 O2	288.208	6.408	289.216	Full match	No results	Full match	6.97774e+06	6.18997e+06	4.96768e+06	4.1446e+06	8.02717e+06	5.60158e+06	1.87401e+06	1.59873e+06	1.41321e+06	1.6588e+06	1.64274e+06	1.81639e+06	3.58948	1.84377	8.80175e-06	1	1.78598	up
Com_260_neg	Phosphoenolpyruvic acid	C3 H5 O6 P	167.982	1.524	166.975	Full match	Full match	Full match	2.60045e+07	2.72038e+07	7.93954e+06	7.68381e+06	3.05697e+07	1.86915e+07	7.00351e+07	5.6017e+07	4.9737e+07	7.11809e+07	7.06942e+07	6.33019e+07	0.309983	-1.68974	0.00316246	1	1.78095	down
Com_2546_pos	DL-3-Aminoisobutyric acid	C4 H9 N O2	103.063	6.004	104.071	Full match	Full match	Full match	3.3519e+06	7.389e+06	4.17726e+06	2.86244e+06	4.67591e+06	3.97453e+06	1.23664e+07	1.27423e+07	1.24792e+07	1.34963e+07	1.24297e+07	1.11928e+07	0.353798	-1.499	0.000356572	1	1.7672	down
Com_553_pos	Methyl palmitate	C17 H34 O2	287.282	6.063	288.289	Invalid mass	No results	No results	1.17604e+07	1.14335e+07	8.26886e+06	1.21216e+07	1.13336e+07	1.13765e+07	5.64746e+07	2.99574e+07	3.25724e+07	2.77521e+07	3.21225e+07	3.77162e+07	0.306075	-1.70804	1.21705e-05	1	1.75934	down
Com_1285_pos	Acipimox	C6 H6 N2 O3	154.035	1.369	155.043	Invalid mass	No results	No results	4.73824e+07	3.28093e+07	3.31153e+07	2.86838e+07	4.23543e+07	4.42062e+07	1.77063e+07	1.85388e+07	1.79961e+07	2.24362e+07	2.03029e+07	2.87748e+07	1.81743	0.861901	0.000334362	0.972222	1.75207	up
Com_1574_pos	Prostaglandin B1	C20 H32 O4	336.23	6.451	337.237	Full match	No results	Full match	2.76976e+07	2.91213e+07	1.91236e+07	2.03546e+07	3.03956e+07	2.58918e+07	6.34082e+06	7.26089e+06	6.36351e+06	6.98584e+06	6.99182e+06	7.61801e+06	3.67135	1.87631	2.91364e-06	1	1.74684	up
Com_7463_pos	Dehydroepiandrosterone (DHEA)	C19 H28 O2	270.198	6.401	271.205	Invalid mass	No results	No results	2.69827e+06	2.68122e+06	1.99165e+06	1.62989e+06	3.15398e+06	2.14714e+06	894504	652440	629125	771895	718109	701953	3.27428	1.71118	8.97403e-06	1	1.7411	up
Com_3785_pos	YQH	C20 H26 N6 O6	446.191	5.65	447.198	Full match	No results	No results	5.21503e+06	4.63128e+06	4.29345e+06	3.46175e+06	3.67673e+06	4.76972e+06	7.17699e+06	6.27826e+06	7.7536e+06	6.64873e+06	8.0131e+06	9.94903e+06	0.568488	-0.814797	0.00011999	1	1.72885	down
Com_1128_pos	Gly-Tyr	C11 H14 N2 O4	238.095	3.831	239.103	No results	Full match	Full match	4.92673e+07	4.72736e+07	3.57757e+07	3.32573e+07	4.95277e+07	4.21925e+07	1.0468e+07	1.36262e+07	1.49634e+07	1.60637e+07	1.4797e+07	2.00151e+07	2.86094	1.51649	3.45832e-06	1	1.71777	up
Com_754_pos	Glycyl-L-leucine	C8 H16 N2 O3	188.116	5.047	189.124	Full match	Full match	Full match	1.0049e+08	6.9964e+07	6.16969e+07	6.5184e+07	7.83343e+07	7.2535e+07	3.88302e+07	4.2428e+07	4.07807e+07	4.2871e+07	4.01621e+07	4.19226e+07	1.81463	0.859679	0.000306886	1	1.71226	up
Com_1997_pos	Adipamide	C6 H12 N2 O2	144.09	5.187	145.097	No results	No results	Full match	8.51439e+06	6.63109e+06	7.39234e+06	6.04485e+06	9.20449e+06	9.41725e+06	1.7769e+07	2.33457e+07	1.45759e+07	1.68345e+07	1.87017e+07	1.59413e+07	0.440471	-1.18288	9.4152e-06	1	1.70966	down
Com_696_neg	Glutamine	C5 H10 N2 O3	146.069	1.428	145.061	No results	Full match	Full match	2.69722e+07	2.53514e+07	3.01615e+07	2.62372e+07	2.43455e+07	4.28654e+07	5.74681e+06	6.6729e+06	6.06691e+06	6.51479e+06	6.33632e+06	8.67006e+06	4.39747	2.13667	2.10537e-07	1	1.70674	up
Com_7182_pos	EQH	C16 H24 N6 O7	434.148	5.081	435.155	Invalid mass	No results	No results	3.25946e+06	2.46174e+06	2.0693e+06	2.06826e+06	2.29944e+06	3.57537e+06	1.07408e+06	1.42e+06	1.1595e+06	1.25266e+06	1.28271e+06	1.34603e+06	2.08806	1.06217	0.000265697	1	1.70234	up
Com_5853_pos	N1-(2-amino-2-oxoethyl)-2-(isopropylthio)acetamide	C7 H14 N2 O2 S	190.078	7.544	191.085	Full match	No results	No results	2.44072e+06	1.99722e+06	2.1087e+06	1.85754e+06	2.07529e+06	2.84689e+06	4.17192e+06	3.57496e+06	3.45977e+06	3.22804e+06	4.45752e+06	3.75516e+06	0.588429	-0.765061	7.42967e-05	1	1.70097	down
Com_3747_neg	Adenosine 3'5'-cyclic monophosphate	C10 H12 N5 O6 P	329.052	3.667	328.045	Full match	No results	Full match	658696	839466	397860	676007	68377.1	717334	1.48862e+06	1.29684e+06	1.46625e+06	1.66535e+06	1.28014e+06	1.92107e+06	0.368243	-1.44127	0.0239859	1	1.68911	down
Com_1871_neg	GDP	C10 H15 N5 O11 P2	443.024	1.653	442.017	No results	No results	Full match	1.80136e+06	1.25407e+06	2.16487e+06	1.68e+06	1.74368e+06	2.02755e+06	3.83167e+06	4.54598e+06	4.96645e+06	5.44303e+06	4.18393e+06	5.35936e+06	0.376681	-1.40859	2.57448e-06	1	1.6872	down
Com_60_neg	Fumaric acid	C4 H4 O4	134.021	1.578	133.014	Invalid mass	Invalid mass	No match	2.62187e+08	4.69727e+08	2.90328e+08	2.32367e+08	3.28173e+08	3.72249e+08	1.00975e+08	1.10506e+08	1.12584e+08	1.37647e+08	1.00294e+08	2.347e+08	2.4539	1.29507	0.000331685	0.972222	1.67799	up
Com_3426_pos	LPC 2:0	C10 H22 N O7 P	299.113	1.816	300.121	No results	Full match	No results	1.08279e+07	7.12633e+06	9.36843e+06	7.98378e+06	1.03828e+07	1.07047e+07	2.10463e+06	3.00181e+06	2.88139e+06	2.8985e+06	2.58825e+06	2.8606e+06	3.4523	1.78756	1.46137e-07	1	1.67455	up
Com_4226_pos	Prostaglandin A3	C20 H28 O4	332.198	6.234	333.206	Full match	No results	No results	6.6471e+06	5.83513e+06	5.96256e+06	5.16127e+06	7.00823e+06	4.89474e+06	2.73241e+06	2.24911e+06	2.05715e+06	2.71207e+06	2.64304e+06	2.62141e+06	2.36487	1.24176	5.37412e-07	1	1.66449	up
Com_7518_pos	19-Nortestosterone	C18 H26 O2	274.193	6.408	275.2	No results	No results	Full match	3.02161e+06	2.36718e+06	2.27488e+06	2.17359e+06	3.11096e+06	2.69341e+06	1.06519e+06	939051	1.10642e+06	1.04139e+06	1.08473e+06	1.23228e+06	2.41791	1.27376	1.73031e-06	1	1.66351	up
Com_3442_pos	(5Z)-3-aminonon-5-enoic acid	C9 H17 N O2	171.126	6.273	172.133	Full match	No results	No results	3.49514e+06	3.59939e+06	3.72636e+06	2.99617e+06	3.47767e+06	4.61053e+06	8.69351e+06	7.61856e+06	9.98963e+06	6.66387e+06	8.78251e+06	7.47427e+06	0.445027	-1.16804	1.80256e-06	1	1.65031	down
Com_5679_pos	YPH	C20 H25 N5 O5	207.593	4.69	208.6	Invalid mass	No results	No results	3.65164e+06	4.38811e+06	2.60278e+06	2.18851e+06	3.89599e+06	3.24454e+06	1.02037e+06	1.25402e+06	1.35019e+06	1.50653e+06	1.45988e+06	1.74549e+06	2.39568	1.26044	0.000102356	1	1.64378	up
Com_3736_pos	2-Hydroxy-6-Aminopurine	C5 H5 N5 O	151.049	0.52	152.056	No results	No results	Full match	4.55808e+06	1.62608e+06	1.84663e+06	1.45537e+06	1.46256e+06	2.30535e+06	2.8751e+06	5.79313e+06	6.23189e+06	8.78967e+06	6.56276e+06	4.55018e+06	0.380834	-1.39277	0.00178657	0.944444	1.63067	down
Com_646_pos	DL-Glutamine	C5 H10 N2 O3	146.069	1.403	130.05	Full match	Full match	Full match	1.12184e+08	1.00607e+08	8.9617e+07	8.22073e+07	9.85506e+07	9.14192e+07	3.08623e+07	3.62143e+07	3.68843e+07	4.54096e+07	3.96251e+07	5.68131e+07	2.33753	1.22499	3.11727e-05	1	1.61906	up
Com_945_pos	7-Ketocholesterol	C27 H44 O2	400.334	10.055	401.341	No results	No results	Full match	5.69934e+06	7.70809e+06	5.09242e+06	7.18127e+06	7.54393e+06	6.52313e+06	2.50561e+07	1.92328e+07	1.61065e+07	1.25985e+07	1.39004e+07	2.49278e+07	0.355459	-1.49224	8.25353e-05	1	1.5595	down
Com_1280_neg	N1-[1-(3-isopropenylphenyl)-1-methylethyl]-3-oxobutanamide	C16 H21 N O2	259.153	5.002	258.146	Invalid mass	No results	No results	8.4391e+06	7.67678e+06	9.71713e+06	9.14071e+06	1.69967e+07	1.40096e+07	3.91075e+06	7.36159e+06	4.78763e+06	7.79593e+06	7.37837e+06	4.58509e+06	1.84202	0.881291	0.00649858	0.972222	1.55712	up
Com_431_pos	Adenosine 5'-monophosphate	C10 H14 N5 O7 P	347.063	1.656	348.07	Full match	Full match	Full match	3.82843e+07	4.57971e+07	3.22122e+07	2.65957e+07	4.93127e+07	2.39266e+07	8.97816e+07	1.09961e+08	1.29051e+08	2.13708e+08	1.01284e+08	1.59963e+08	0.268901	-1.89485	2.55444e-05	1	1.55466	down
Com_7564_pos	KMH	C17 H30 N6 O4 S	396.2	4.82	397.208	Invalid mass	No results	No results	1.02409e+06	935852	632254	2.41317e+06	1.38297e+06	1.08023e+06	299220	424216	438779	351397	411658	533082	3.03803	1.60314	0.00131759	1	1.55037	up
Com_959_pos	4-Butylresorcinol	C10 H14 O2	166.099	6.274	167.107	No results	No results	Full match	2.38297e+07	5.37129e+07	1.93032e+07	3.27768e+07	2.19697e+07	2.6408e+07	5.95084e+06	8.13764e+06	7.6206e+06	4.89298e+06	7.79656e+06	5.99691e+06	4.40644	2.13961	3.7144e-05	1	1.54926	up
Com_373_pos	3-methyl-5-oxo-5-(4-toluidino)pentanoic acid	C13 H17 N O3	257.103	1.506	258.11	Invalid mass	No match	No match	2.33093e+08	1.66313e+08	1.50721e+08	1.88247e+08	2.08931e+08	3.03516e+08	7.50754e+07	5.3929e+07	8.01924e+07	1.2878e+08	1.23993e+08	1.45652e+08	2.05855	1.04163	0.00342792	1	1.53793	up
Com_7609_pos	methyl 3,4,5-trihydroxycyclohex-1-ene-1-carboxylate	C8 H12 O5	170.055	2.775	171.063	Invalid mass	No results	No results	1.46639e+06	1.20296e+06	1.27172e+06	1.24495e+06	1.61478e+06	1.86311e+06	2.53553e+06	2.87808e+06	2.47541e+06	2.50817e+06	2.82738e+06	2.63283e+06	0.546364	-0.872066	0.000130134	1	1.53547	down
Com_847_pos	2-(3,4-dimethoxyphenyl)ethanamine	C10 H15 N O2	181.11	5.932	182.117	No results	No results	Full match	3.02698e+07	3.41657e+07	2.66808e+07	2.62861e+07	4.45349e+07	3.42556e+07	7.44701e+07	8.28468e+07	4.98498e+07	4.42848e+07	6.49138e+07	4.62275e+07	0.541083	-0.886077	0.00144242	0.972222	1.52172	down
Com_6122_neg	Dulcitol	C6 H14 O6	182.079	1.354	181.071	No results	No results	Full match	477692	333118	933546	830645	392776	1.33602e+06	227137	164997	141986	114861	360691	120608	3.80773	1.92893	0.0012111	0.972222	1.52016	up
Com_5837_pos	2-(tert-butyl)-6,7-dimethoxy-4H-3,1-benzoxazin-4-one	C14 H17 N O4	263.113	5.747	264.12	Invalid mass	No results	No results	1.69101e+06	1.21989e+06	1.67958e+06	1.08005e+06	1.19921e+06	1.4801e+06	2.95229e+06	2.48284e+06	4.00535e+06	3.19156e+06	2.5795e+06	3.1218e+06	0.455446	-1.13465	2.04724e-05	1	1.51121	down
Com_6925_pos	Coenzyme Q2	C19 H26 O4	318.181	6.822	319.188	Invalid mass	No results	No results	2.43698e+06	3.19233e+06	1.33788e+06	1.3231e+06	2.38182e+06	1.87569e+06	838715	1.18161e+06	893478	1.38255e+06	1.42965e+06	989956	1.86836	0.901769	0.00762206	0.888889	1.51087	up
Com_266_pos	N-(2,3-dihydro-1H-inden-2-yl)-4-hydroxybutanamide	C13 H17 N O2	219.126	6.227	220.133	Full match	No results	No results	1.38054e+08	1.5432e+08	1.29214e+08	1.15339e+08	1.8117e+08	1.63831e+08	2.81556e+08	3.71232e+08	2.41327e+08	2.63572e+08	3.06717e+08	2.29073e+08	0.520779	-0.941256	6.06973e-05	1	1.5097	down
Com_5029_pos	LNH	C16 H26 N6 O5	382.201	4.692	383.209	Invalid mass	No results	No results	2.57615e+06	3.49176e+06	2.34513e+06	1.36626e+06	3.01276e+06	2.61048e+06	5.27106e+06	4.9575e+06	6.04597e+06	4.3671e+06	4.55715e+06	6.22593e+06	0.490141	-1.02873	0.00133925	1	1.50741	down
Com_4221_pos	Perillartine	C10 H15 N O	165.115	5.94	166.123	Full match	No results	No results	4.28542e+06	3.31316e+06	3.44604e+06	2.68208e+06	4.74045e+06	4.63888e+06	7.95374e+06	6.84668e+06	5.6326e+06	5.25742e+06	6.92363e+06	7.16563e+06	0.58085	-0.783764	0.000807363	1	1.50558	down
Com_1736_pos	Artesunate	C19 H28 O8	401.202	2.077	402.209	Invalid mass	No results	No results	7.4772e+06	7.73271e+06	4.77324e+06	4.87653e+06	7.79635e+06	7.45159e+06	1.40245e+07	1.66045e+07	1.42299e+07	1.6312e+07	1.78067e+07	1.55949e+07	0.424094	-1.23754	9.66857e-05	1	1.47009	down
Com_3140_pos	N-[methyl(oxo)phenyl-lambda~6~-sulfanylidene]-N'-phenylurea	C14 H14 N2 O2 S	312.028	1.21	313.036	Invalid mass	No results	No results	7.09627e+06	5.8214e+06	5.50369e+06	5.74777e+06	7.29687e+06	7.13826e+06	1.23734e+06	1.24658e+06	1.33511e+06	1.47755e+06	1.49274e+06	1.77485e+06	4.50765	2.17238	2.68913e-09	1	1.45994	up
Com_5441_pos	(S)-beta-Aminoisobutyric Acid	C4 H9 N O2	103.063	1.537	104.071	No results	No results	Full match	1.62468e+06	2.63258e+06	1.45073e+06	960358	2.65689e+06	1.56445e+06	3.02702e+06	5.49051e+06	3.92968e+06	5.08502e+06	5.58294e+06	4.68761e+06	0.391676	-1.35227	0.000677788	1	1.4576	down
Com_3706_pos	2-[(1-benzhydrylazetan-3-yl)thio]-1,3-benzothiazole	C23 H20 N2 S2	388.106	6.046	389.113	Full match	No results	No results	3.5374e+06	3.55985e+06	1.78064e+06	2.16997e+06	2.95485e+06	3.47363e+06	5.79694e+06	6.16759e+06	7.34626e+06	6.02343e+06	6.16378e+06	7.24011e+06	0.451141	-1.14835	0.000564524	1	1.45444	down
Com_187_neg	(+/-)11-HETE	C20 H32 O3	320.235	8.09	319.228	Full match	No results	Full match	3.11794e+07	5.18343e+07	8.4936e+07	6.11122e+07	8.99789e+07	5.1512e+07	1.25998e+07	1.70564e+07	1.21118e+07	1.48317e+07	1.59592e+07	1.32746e+07	4.3171	2.11006	0.000127772	1	1.44548	up
Com_6697_pos	L-Alanyl-L-Lysine	C9 H19 N3 O3	217.143	1.124	218.15	No results	No results	Full match	3.37112e+06	3.15007e+06	2.45566e+06	2.21913e+06	3.79494e+06	3.05639e+06	1.42812e+06	1.87269e+06	1.6478e+06	1.98236e+06	2.08807e+06	1.66934e+06	1.6885	0.755742	0.00060924	1	1.44529	up
Com_3131_pos	Feruloyl Putrescine	C14 H20 N2 O3	264.148	5.211	265.155	No results	No results	Full match	1.03024e+07	8.72798e+06	9.65649e+06	5.47752e+06	1.20844e+07	8.5069e+06	2.93381e+06	7.2667e+06	3.14744e+06	5.30274e+06	5.65561e+06	5.62137e+06	1.8296	0.87153	0.00740034	0.916667	1.43622	up
Com_1676_pos	4-oxo-5-phenylpentanoic acid	C11 H12 O3	209.103	5.86	210.11	Invalid mass	No results	No results	1.09374e+07	1.13806e+07	1.04122e+07	6.93525e+06	1.85927e+07	9.87346e+06	3.27461e+07	2.65931e+07	2.1848e+07	1.60642e+07	1.87671e+07	1.43135e+07	0.522754	-0.935795	0.00496102	0.944444	1.43605	down
Com_926_pos	5-Methyl-2'-deoxycytidine	C10 H15 N3 O4	241.107	6.241	242.115	No results	No results	Full match	2.43238e+07	2.95791e+07	2.15448e+07	2.05594e+07	3.07995e+07	2.74888e+07	4.94622e+07	6.68745e+07	4.26278e+07	4.70597e+07	5.41972e+07	3.78321e+07	0.517677	-0.949876	0.000116138	1	1.43555	down
Com_4743_pos	17alpha-Ethinyl estradiol	C20 H24 O2	296.177	6.217	297.185	No results	No results	Full match	4.00883e+06	5.80027e+06	1.69372e+06	2.94766e+06	3.21333e+06	2.80096e+06	1.24012e+06	423655	1.28072e+06	1.1918e+06	1.43715e+06	1.27159e+06	2.98973	1.58001	0.00141732	1	1.43427	up
Com_6412_neg	PE (16:0/18:1)	C39 H76 N O8 P	717.528	8.293	716.521	No results	Full match	No results	94584	81214.9	732508	37541.6	86645.8	57202.5	32111.7	28837.3	28379.8	33919.7	30103.9	28858.5	5.98041	2.58025	0.0354007	1	1.43263	up
Com_16165_pos	Dehydrocholic acid	C24 H34 O5	402.242	4.968	403.249	No results	No results	Full match	91702.8	81389.1	330128	152917	199561	94238.5	64673.5	73022.6	85619	84157.2	78317.5	73627.9	2.0677	1.04802	0.0436177	0.944444	1.42729	up
Com_5794_pos	D-Raffinose	C18 H32 O16	526.151	1.465	527.159	Invalid mass	No results	No results	4.07131e+06	4.25607e+06	3.37984e+06	2.41822e+06	4.6953e+06	3.91386e+06	853878	1.35888e+06	1.27382e+06	1.67752e+06	1.7372e+06	2.76222e+06	2.35262	1.23427	0.00121172	0.972222	1.4232	up
Com_1274_pos	5-Fluoro-2-[(3S)-1-(2-methylbenzyl)-3-pyrrolidinyl]-1H-benzimidazole	C19 H20 F N3	309.169	4.711	310.177	Invalid mass	No results	No results	4.81283e+07	3.57213e+07	2.79397e+07	2.84469e+07	3.72604e+07	4.9087e+07	1.91301e+07	2.20972e+07	2.06751e+07	2.22624e+07	2.14894e+07	2.85466e+07	1.68839	0.75565	0.00228079	0.944444	1.41671	up
Com_4548_pos	2-Amino-1,3,4-octadecanetriol	C18 H39 N O3	317.293	5.704	318.3	Full match	Full match	No results	3.63333e+06	3.46522e+06	2.45138e+06	2.48908e+06	3.49099e+06	3.30002e+06	4.6562e+06	5.3441e+06	4.86389e+06	5.17686e+06	4.65883e+06	5.53027e+06	0.622889	-0.682954	0.000577959	1	1.41662	down
Com_202_neg	PE (18:0/18:1)	C41 H80 N O8 P	745.562	10.563	744.555	No results	Full match	No results	1.68687e+07	1.63804e+07	3.9316e+07	8.06695e+07	2.1004e+07	2.25103e+08	7.71282e+06	7.35345e+06	1.09033e+07	1.31312e+07	1.30416e+07	1.50594e+07	5.94243	2.57105	0.0262543	1	1.41484	up
Com_3543_pos	4-Oxoretinol	C20 H28 O2	300.208	7.75	301.215	No results	No results	Full match	6.03824e+06	5.32923e+06	4.59124e+06	3.58255e+06	5.43266e+06	5.4533e+06	1.56863e+06	1.6288e+06	248080	2.32402e+06	2.22732e+06	1.87223e+06	3.08308	1.62437	0.0119152	1	1.40714	up
Com_740_pos	L-Pyroglutamic acid	C5 H7 N O3	129.043	1.401	130.05	Full match	Full match	Full match	9.31113e+07	8.46174e+07	7.67827e+07	7.03071e+07	7.95976e+07	7.25752e+07	2.82713e+07	3.32934e+07	3.38264e+07	4.15707e+07	3.64742e+07	5.06249e+07	2.12885	1.09007	5.00419e-05	1	1.4034	up
Com_2443_neg	N-acetyl-L-ornithine	C7 H14 N2 O3	174.1	1.971	173.093	No results	No results	Full match	4.79047e+06	4.70272e+06	6.00839e+06	5.11845e+06	6.59875e+06	7.14521e+06	2.05364e+06	2.25204e+06	2.50737e+06	2.92205e+06	2.0395e+06	2.29425e+06	2.44256	1.28839	3.01082e-06	1	1.4026	up
Com_3338_pos	Asp-Phe methyl ester	C14 H18 N2 O5	294.122	5.15	295.129	No results	No results	Full match	1.1178e+07	7.9479e+06	5.92571e+06	7.23165e+06	1.10552e+07	1.29523e+07	3.14422e+06	7.09183e+06	3.77295e+06	4.8936e+06	4.99033e+06	7.68601e+06	1.78254	0.833935	0.0107737	0.916667	1.39969	up
Com_3478_pos	MLK	C17 H34 N4 O4 S	184.122	4.962	391.234	Invalid mass	No results	No results	1.07468e+07	7.47311e+06	7.06268e+06	6.60077e+06	1.04669e+07	8.91293e+06	5.18471e+06	7.49375e+06	6.20116e+06	6.02038e+06	2.28872e+06	6.41523e+06	1.52551	0.609292	0.0451872	0.916667	1.38505	up
Com_227_neg	4-Oxoproline	C5 H7 N O3	129.042	2.345	128.035	Full match	Full match	Full match	5.93052e+07	6.33103e+07	6.5859e+07	5.37301e+07	8.69977e+07	8.62983e+07	3.08235e+07	3.85206e+07	3.8533e+07	3.58612e+07	3.32797e+07	3.86026e+07	1.927	0.946355	0.000168944	1	1.37575	up
Com_349_neg	Prostaglandin A1 ethyl ester	C22 H36 O4	346.25	8.332	345.243	Invalid mass	No results	No results	1.81542e+07	2.20251e+07	2.89037e+07	2.26269e+07	2.80218e+07	2.3042e+07	8.7747e+06	1.13203e+07	7.86399e+06	9.19468e+06	1.11236e+07	8.6765e+06	2.50684	1.32587	1.97038e-06	1	1.37335	up
Com_560_neg	Cytidine-5'-monophosphate	C9 H14 N3 O8 P	323.051	1.549	322.044	No results	Full match	Full match	8.55522e+06	1.27294e+07	1.34924e+07	7.90895e+06	1.44581e+07	1.60655e+07	2.5578e+07	1.97608e+07	1.94449e+07	2.46581e+07	1.6747e+07	2.34732e+07	0.564619	-0.824651	0.00251675	1	1.3718	down
Com_3145_pos	DL-Serine	C3 H7 N O3	105.043	1.381	106.05	No results	No results	Full match	1.09512e+07	9.67287e+06	1.0142e+07	8.47239e+06	1.10221e+07	1.19617e+07	5.66013e+06	4.79707e+06	5.90735e+06	6.64979e+06	5.62867e+06	1.04951e+07	1.58981	0.668857	0.00492747	0.916667	1.37014	up
Com_14864_pos	Thymopentin	C30 H49 N9 O9	679.366	5.457	680.373	No results	No results	Full match	402062	251838	221290	151002	243771	265991	195328	631330	432078	396390	412502	695677	0.555839	-0.84726	0.0357983	0.833333	1.3548	down
Com_3640_pos	Fmoc-L-Isoleucine	C21 H23 N O4	353.162	1.477	354.169	No results	No results	Full match	1.06557e+07	7.55103e+06	5.54671e+06	4.9445e+06	5.96965e+06	1.02701e+07	1.7726e+06	2.91514e+06	2.44674e+06	3.50767e+06	2.78457e+06	5.03812e+06	2.43369	1.28315	0.000993382	0.972222	1.34351	up
Com_3002_pos	N1-(2,3-dihydro-1,4-benzodioxin-2-ylmethyl)-2,2-dimethylpropanamide	C14 H19 N O3	267.144	5.812	268.152	Invalid mass	No results	No results	6.16168e+06	3.03099e+06	3.11025e+06	2.91649e+06	5.12992e+06	5.4974e+06	8.74265e+06	1.03135e+07	7.01953e+06	6.64323e+06	9.96323e+06	6.27487e+06	0.527947	-0.921535	0.00332743	1	1.33488	down
Com_291_neg	(+/-)12(13)-DiHOME	C18 H34 O4	296.235	7.988	295.227	Invalid mass	No results	No match	2.78613e+07	3.15719e+07	3.96854e+07	3.00184e+07	4.04763e+07	3.9297e+07	1.52166e+07	1.90806e+07	1.3857e+07	1.57482e+07	1.62199e+07	1.62619e+07	2.16747	1.11601	7.34895e-06	1	1.33307	up
Com_1784_neg	Asp-glu	C9 H14 N2 O7	262.08	1.96	261.072	No results	No results	Full match	3.02313e+06	3.25827e+06	2.75681e+06	2.78155e+06	4.92129e+06	5.52926e+06	1.20399e+06	970841	1.74643e+06	1.63275e+06	1.2805e+06	1.13388e+06	2.79483	1.48276	9.42457e-05	1	1.33037	up
Com_1507_pos	7-Ketodeoxycholic acid	C24 H38 O5	406.272	8.676	407.279	No results	No results	Full match	1.60028e+06	2.91122e+06	1.72875e+06	2.69311e+06	2.61688e+06	1.53883e+06	7.89653e+06	5.90037e+06	5.03099e+06	4.71544e+06	3.68744e+06	7.42082e+06	0.377734	-1.40456	0.000168238	1	1.32239	down
Com_159_neg	N-acetyl-D-glucosamine	C8 H15 N O6	221.09	1.438	256.059	No results	No results	Full match	1.39249e+08	1.68936e+08	1.66097e+08	1.42788e+08	1.85321e+08	2.02031e+08	8.06819e+07	8.53784e+07	9.06651e+07	1.06462e+08	7.82981e+07	1.24356e+08	1.77509	0.827894	0.000128538	1	1.31265	up
Com_1405_neg	Lysops 22:6	C28 H44 N O9 P	569.275	9.373	568.268	No results	No results	Full match	1.05388e+07	3.09667e+06	5.29271e+06	4.53441e+06	7.37693e+06	6.48483e+06	4.60071e+06	3.76497e+06	4.4321e+06	3.08393e+06	2.94589e+06	2.79641e+06	1.72606	0.787482	0.0363494	0.888889	1.31128	up
Com_4489_pos	Creatinine	C4 H7 N3 O	113.059	1.45	114.066	No results	No results	Full match	4.27751e+06	4.09634e+06	2.51334e+06	2.88083e+06	3.70636e+06	3.92759e+06	4.53378e+06	6.58239e+06	6.25569e+06	5.51328e+06	5.00215e+06	6.68869e+06	0.618983	-0.692027	0.00143539	1	1.30253	down
Com_3853_pos	5-Hydroxytryptophol	C10 H11 N O2	177.079	4.967	178.087	No results	No results	Full match	9.74512e+06	7.31625e+06	6.28031e+06	6.35333e+06	8.55279e+06	9.4854e+06	4.87671e+06	5.29228e+06	4.96244e+06	1.30355e+06	5.57134e+06	1.34596e+06	2.04405	1.03143	0.028184	1	1.29684	up
Com_5905_pos	N'-[6-(tert-butyl)thieno[3,2-d]pyrimidin-4-yl]-4-methylbenzohydrazide	C18 H20 N4 O S	322.125	3.555	323.132	Invalid mass	No results	No results	3.70103e+06	4.11524e+06	2.43472e+06	3.612e+06	4.64749e+06	5.01455e+06	878893	2.34733e+06	1.47789e+06	1.98348e+06	3.19502e+06	1.83722e+06	2.00728	1.00524	0.00691493	0.972222	1.27468	up
Com_597_neg	D-Ribose-1-phosphate	C5 H11 O8 P	230.018	1.764	275.016	Full match	Full match	Full match	8.0484e+06	1.08005e+07	1.56538e+07	1.15534e+07	1.52683e+07	1.53024e+07	2.36245e+07	2.27892e+07	2.31772e+07	2.42262e+07	2.5857e+07	2.21058e+07	0.540462	-0.887734	0.00163788	1	1.27117	down
Com_126_neg	3-Phosphoglyceric acid	C3 H7 O7 P	185.992	1.602	184.985	Full match	No results	Full match	4.90326e+07	5.49738e+07	8.55657e+07	6.58388e+07	6.54937e+07	7.35747e+07	1.50713e+08	1.51107e+08	1.4782e+08	1.28951e+08	1.76017e+08	1.20563e+08	0.450745	-1.14962	2.11322e-05	1	1.2705	down
Com_3297_neg	9-HpOTrE	C18 H30 O4	310.214	6.959	309.207	No results	No results	Full match	1.73954e+06	1.6637e+06	2.34606e+06	1.50462e+06	1.7878e+06	1.95545e+06	1.02695e+06	1.30165e+06	792020	1.10327e+06	1.08842e+06	1.62575e+06	1.58505	0.664525	0.00313243	0.972222	1.26915	up
Com_8945_pos	WLH	C23 H30 N6 O4	872.461	4.795	437.238	Invalid mass	No results	No results	1.03066e+06	864469	859546	866677	1.51146e+06	1.25412e+06	540585	199961	189823	233551	474808	568232	2.89399	1.53306	0.00171529	1	1.24447	up
Com_614_neg	Flavin adenine dinucleotide (FAD)	C27 H33 N9 O15 P2	785.157	5.714	784.15	Full match	Full match	Full match	1.26424e+07	8.72086e+06	1.11183e+07	7.57384e+06	7.27159e+06	9.93706e+06	1.21873e+07	1.20148e+07	1.23974e+07	2.41069e+07	1.48332e+07	1.73333e+07	0.616586	-0.697627	0.00869282	0.916667	1.24403	down
Com_3990_neg	SDMA	C8 H18 N4 O2	202.143	1.45	201.135	No results	No results	Full match	1.98234e+06	1.85125e+06	2.23258e+06	2.15544e+06	2.65414e+06	2.69524e+06	1.07294e+06	1.3234e+06	1.138e+06	1.23155e+06	1.21314e+06	1.41403e+06	1.83564	0.876281	2.57119e-05	1	1.24276	up
Com_8287_pos	LSD-d3	C20 H22 [2]H3 N3 O	326.224	6.76	327.231	Invalid mass	No results	No results	1.51551e+06	1.45551e+06	1.86048e+06	1.65132e+06	724157	787811	326595	326957	331798	399816	479577	449283	3.45493	1.78866	0.000326847	1	1.23323	up
Com_1860_pos	Docosatrienoic acid	C22 H38 O2	334.284	11.2	335.292	Invalid mass	No results	No results	724548	818042	491398	874844	468837	246579	3.21112e+06	1.61982e+06	1.68473e+06	895433	975439	3.50481e+06	0.30478	-1.71416	0.00413485	1	1.23056	down
Com_14522_pos	Pantethine	C22 H42 N4 O8 S2	554.243	5.484	555.251	No results	No results	Full match	143180	128723	130779	96747.3	148220	163477	346972	588277	157664	133565	285658	356103	0.434166	-1.20368	0.0222791	0.888889	1.22944	down
Com_2770_neg	N-(1-benzothiophen-3-yl)-N'-(1-benzyl-4-piperidinyl)urea	C21 H23 N3 O S	365.158	4.964	364.151	Invalid mass	No results	No results	2.41837e+06	2.86883e+06	3.13938e+06	2.7319e+06	3.36486e+06	4.03266e+06	1.94259e+06	2.21524e+06	2.10997e+06	2.01476e+06	2.14452e+06	635591	1.67735	0.746186	0.0320907	1	1.22487	up
Com_4776_pos	FQH	C20 H26 N6 O5	430.197	5.743	431.204	Full match	No results	No results	5.14152e+06	4.29709e+06	3.42575e+06	2.91371e+06	5.12246e+06	3.59262e+06	6.7153e+06	5.49167e+06	6.27424e+06	6.04045e+06	6.61032e+06	6.98476e+06	0.642582	-0.638046	0.00318483	1	1.22481	down
Com_3326_pos	23-Nordeoxycholic acid	C23 H38 O4	378.277	9.404	379.283	No results	No results	Full match	641070	432878	532262	560609	436955	497318	5.52539e+06	1.49737e+06	3.32242e+06	1.32322e+06	2.1942e+06	2.73617e+06	0.186827	-2.42023	0.000495968	1	1.2239	down
Com_5351_pos	R-1 Methanandamide phosphate	C23 H40 N O5 P	882.54	4.749	442.277	Invalid mass	No results	No results	4.93166e+06	4.02707e+06	2.87625e+06	3.82833e+06	5.41623e+06	5.72978e+06	2.49557e+06	2.80248e+06	2.45649e+06	3.07993e+06	2.93227e+06	3.40057e+06	1.56165	0.643071	0.00789183	0.916667	1.21168	up
Com_4399_pos	KQH	C17 H29 N7 O5	393.22	5.122	394.227	Invalid mass	No results	No results	4.86803e+06	5.35726e+06	3.94458e+06	4.21463e+06	7.28871e+06	6.38756e+06	2.04735e+06	1.73292e+06	3.2874e+06	1.79267e+06	2.75562e+06	3.97285e+06	2.05665	1.0403	0.00176735	0.972222	1.21036	up
Com_6033_pos	All trans-Retinal	C20 H28 O	284.214	8.091	285.221	No results	No results	Full match	2.05986e+06	3.89479e+06	2.046e+06	1.8053e+06	1.47758e+06	1.62222e+06	1.01191e+06	870666	859841	828489	846082	691149	2.52651	1.33715	0.000914895	1	1.20543	up
Com_4145_pos	PC (16:1e/20:4)	C44 H80 N O7 P	765.564	11.672	766.57	No results	Full match	No results	5.39782e+06	2.20484e+06	2.35142e+06	2.82299e+06	2.23073e+06	4.65059e+06	5.45913e+06	4.83029e+06	5.30793e+06	5.10348e+06	5.73317e+06	4.48487e+06	0.635806	-0.653342	0.0226833	0.861111	1.19181	down
Com_2089_pos	L-Histidine	C6 H9 N3 O2	155.069	1.169	156.077	Full match	Full match	Full match	2.00665e+07	1.75778e+07	1.33146e+07	1.08894e+07	2.13475e+07	1.84016e+07	6.41599e+06	8.04074e+06	8.87152e+06	9.94826e+06	1.94477e+07	7.45502e+06	1.68825	0.755527	0.0160949	0.888889	1.18989	up
Com_3129_pos	D-Ala-D-Ala	C6 H12 N2 O3	160.085	1.471	161.092	No results	No results	Full match	1.32236e+07	9.70046e+06	7.47069e+06	8.0669e+06	8.72756e+06	1.01296e+07	3.38627e+06	8.27645e+06	4.03559e+06	5.62362e+06	8.53391e+06	5.14036e+06	1.63785	0.711807	0.0159081	0.888889	1.18803	up
Com_2548_pos	2-methyl-2,3,4,5-tetrahydro-1,5-benzoxazepin-4-one	C10 H11 N O2	159.068	3.083	160.076	Invalid mass	No results	No results	2.59084e+06	5.1827e+06	2.47821e+06	4.36314e+06	6.04435e+06	7.86924e+06	728986	2.29471e+06	778966	1.53823e+06	1.70089e+06	1.05106e+06	3.52514	1.81768	0.000797893	1	1.18449	up
Com_6156_pos	N-[1-(4-methoxy-2-oxo-2H-pyran-6-yl)-2-methylbutyl]acetamide	C13 H19 N O4	275.113	5.78	276.12	Invalid mass	No results	No results	2.3579e+06	1.53594e+06	2.18945e+06	1.36486e+06	1.68658e+06	1.66953e+06	3.36764e+06	2.12633e+06	3.64123e+06	2.5348e+06	1.60775e+06	4.02185e+06	0.624539	-0.679137	0.0301702	0.833333	1.17239	down
Com_11_neg	Uridine monophosphate (UMP)	C9 H13 N2 O9 P	324.035	2.236	323.028	Full match	Full match	Full match	7.63475e+08	6.0097e+08	5.00756e+08	4.54573e+08	4.95122e+08	7.32452e+08	8.17117e+08	7.82268e+08	1.25342e+09	7.45267e+08	7.63764e+08	1.00118e+09	0.661446	-0.596305	0.00677764	0.972222	1.17187	down
Com_1508_pos	4-(cyclohexylmethyl)-6-(2-thienyl)-2,3-dihydropyridazin-3-one hydrate	C15 H18 N2 O S	296.101	2.153	297.108	Invalid mass	No results	No results	3.4543e+07	3.09329e+07	2.19385e+07	2.19335e+07	3.15765e+07	3.41851e+07	1.40915e+07	1.55481e+07	1.49239e+07	1.77523e+07	1.72643e+07	2.24342e+07	1.71652	0.779486	0.000772195	0.944444	1.16485	up
Com_2386_neg	D-Gluconic acid	C6 H12 O7	196.058	1.421	195.05	No results	No results	Full match	2.90501e+06	1.62009e+06	4.05851e+06	3.31085e+06	4.40503e+06	4.42409e+06	3.97087e+06	1.53392e+06	1.40004e+06	1.52514e+06	1.71206e+06	1.58899e+06	1.76656	0.820946	0.0242529	0.888889	1.16319	up
Com_691_pos	2-hydroxy-6-[(8Z,11Z)-pentadeca-8,11,14-trien-1-yl]benzoic acid	C22 H30 O3	342.217	8.113	343.224	Invalid mass	No results	No results	5.63547e+07	8.7677e+07	1.71284e+07	4.02232e+07	5.23671e+07	4.7623e+07	1.1726e+07	1.34198e+07	1.17701e+07	1.34862e+07	1.7001e+07	1.564e+07	3.62912	1.85962	0.00228858	1	1.1604	up
Com_4518_pos	PC (19:1/20:5)	C47 H82 N O8 P	819.572	11.147	820.579	No results	Invalid mass	No results	2.36814e+06	2.46139e+06	5.5548e+06	2.81088e+06	7.00985e+06	2.26235e+06	1.63803e+06	1.82489e+06	3.18713e+06	1.69862e+06	2.25501e+06	1.39741e+06	1.87211	0.904669	0.0431481	0.888889	1.14081	up
Com_3598_neg	3-[(methoxycarbonyl)amino]-2,2,3-trimethylbutanoic acid	C9 H17 N O4	203.115	5.774	202.108	Full match	No results	Full match	1.05879e+06	1.07758e+06	1.31259e+06	1.16348e+06	1.64458e+06	2.07789e+06	719614	687411	597045	764178	806213	854369	1.88196	0.912239	0.00142757	1	1.13894	up
Com_3420_pos	6??-Hydroxytestosterone	C19 H28 O3	304.201	7.662	305.208	Invalid mass	No results	No results	6.9208e+06	6.65294e+06	4.73017e+06	3.64571e+06	5.21507e+06	5.04881e+06	2.46595e+06	2.78744e+06	2.47191e+06	2.61408e+06	2.93351e+06	2.44891e+06	2.04897	1.0349	0.000455866	1	1.13739	up
Com_711_neg	Taurochenodeoxycholic acid	C26 H45 N O6 S	499.296	9.319	498.289	Full match	No results	No results	2.06239e+07	4.67424e+06	9.12662e+06	6.91236e+06	7.82015e+06	9.61503e+06	7.05684e+06	3.12899e+06	3.37414e+06	2.10732e+06	3.52178e+06	3.8438e+06	2.55167	1.35144	0.00627316	0.944444	1.13343	up
Com_1667_pos	Tyrosylalanine	C12 H16 N2 O4	252.111	2.726	253.118	Full match	No results	No results	2.9128e+07	2.69982e+07	1.92262e+07	1.93202e+07	2.69377e+07	2.41806e+07	1.06291e+07	1.4721e+07	1.3781e+07	1.7711e+07	1.6095e+07	1.96386e+07	1.57483	0.655196	0.00258924	0.944444	1.12702	up
Com_1426_pos	Glycerophospho-N-palmitoyl ethanolamine	C21 H44 N O7 P	453.285	9.216	454.293	Full match	Full match	Full match	2.62438e+06	2.78656e+06	1.61809e+06	3.33593e+06	2.85636e+06	2.36956e+06	7.15552e+06	5.35143e+06	5.78714e+06	3.51397e+06	4.619e+06	4.76641e+06	0.499812	-1.00054	0.000590986	1	1.12413	down
Com_1033_pos	Hydrocortisone	C21 H30 O5	362.211	11.606	363.218	No results	No results	Full match	1.79469e+06	1.47378e+06	1.84598e+06	1.76203e+06	3.70196e+06	2.48167e+06	6.68918e+06	4.11983e+06	5.12047e+06	4.29286e+06	4.10907e+06	9.89992e+06	0.381525	-1.39015	0.000666128	1	1.11707	down
Com_3994_pos	L-Cycloserine	C3 H6 N2 O2	102.043	3.569	103.05	No results	No results	Full match	4.99203e+06	5.12358e+06	2.95259e+06	2.43976e+06	5.40315e+06	4.37216e+06	7.23227e+06	6.63583e+06	7.00011e+06	8.15782e+06	5.11599e+06	7.20142e+06	0.611543	-0.709475	0.00949839	0.944444	1.10671	down
Com_1301_neg	2-(Formylamino)Benzoic Acid	C8 H7 N O3	165.042	5.778	164.035	No results	No results	Full match	688448	512718	941008	495540	194663	246257	2.85751e+06	821407	1.42893e+06	897211	761112	1.38875e+06	0.377518	-1.40538	0.0110902	0.916667	1.10374	down
Com_2615_pos	2-benzyl-6-hydroxy-2-azabicyclo[2.2.2]octan-3-one	C14 H17 N O2	231.123	6.45	232.131	Invalid mass	No results	No results	5.26859e+06	4.96482e+06	6.20231e+06	4.50573e+06	5.18613e+06	6.41033e+06	1.14407e+07	8.8455e+06	1.06487e+07	7.04347e+06	8.92984e+06	9.28205e+06	0.579067	-0.788199	0.000132634	1	1.10167	down
Com_2286_neg	L-(+)-Arabinose	C5 H10 O5	150.052	1.418	149.045	No results	No results	Full match	3.5254e+06	1.96846e+06	4.63397e+06	3.97573e+06	4.82459e+06	5.49349e+06	4.20507e+06	2.19379e+06	2.02207e+06	2.15758e+06	2.46994e+06	2.23832e+06	1.59757	0.675877	0.036617	0.777778	1.10024	up
Com_1637_neg	Citric acid	C6 H8 O7	192.027	1.549	191.019	Full match	No results	Full match	3.61486e+06	3.31645e+06	4.63979e+06	4.86823e+06	4.67714e+06	5.68731e+06	2.93884e+06	2.57414e+06	2.59868e+06	3.34226e+06	3.19384e+06	1.74463e+06	1.63514	0.709411	0.00289602	0.972222	1.07297	up
Com_5654_pos	Palmitoylethanolamide	C18 H37 N O2	299.282	5.876	300.29	No results	No results	Full match	1.78224e+06	1.74536e+06	1.15337e+06	1.36096e+06	2.33064e+06	1.34753e+06	2.90894e+06	2.29053e+06	1.94183e+06	2.69013e+06	2.42517e+06	2.85847e+06	0.643073	-0.636945	0.00503314	0.944444	1.06623	down
Com_218_pos	Creatine	C4 H9 N3 O2	131.069	1.456	132.077	Full match	Full match	Full match	2.94775e+08	2.62315e+08	1.86138e+08	2.01286e+08	2.65585e+08	2.90542e+08	3.43714e+08	3.76988e+08	3.76438e+08	4.15256e+08	3.60437e+08	4.42957e+08	0.648004	-0.625925	0.00134101	1	1.05601	down
Com_2186_pos	octadec-9-ynoic acid	C18 H32 O2	297.267	9.752	298.274	Invalid mass	No results	No results	3.80035e+06	5.58992e+06	2.30098e+06	3.33565e+06	4.09661e+06	3.65195e+06	5.86196e+06	1.04271e+07	8.40779e+06	5.78458e+06	1.03044e+07	4.20979e+06	0.506171	-0.982304	0.00641374	0.972222	1.05038	down
Com_5438_pos	L-(-)-alpha-Amino-epsilon-Caprolactam	C6 H12 N2 O	128.095	2.749	129.102	No results	No results	Full match	5.17188e+06	4.69849e+06	2.86102e+06	3.0535e+06	5.03282e+06	4.93818e+06	2.0867e+06	2.3599e+06	2.65182e+06	3.0793e+06	2.51917e+06	3.25121e+06	1.61498	0.691517	0.00677919	0.888889	1.03955	up
Com_13834_pos	TPH	C15 H23 N5 O5	335.166	4.753	336.173	Invalid mass	No results	No results	505139	744979	321351	259712	835943	513940	206263	295370	309631	296327	355158	330454	1.77396	0.82697	0.0429346	0.805556	1.03368	up
Com_3426_neg	5-Hydroxytryptophan	C11 H12 N2 O3	220.088	2.878	219.081	Invalid mass	No results	No results	1.97383e+06	2.63944e+06	1.86286e+06	1.87296e+06	3.89596e+06	2.63759e+06	855277	1.45813e+06	1.15126e+06	1.6999e+06	1.10568e+06	2.2344e+06	1.74994	0.807307	0.0110616	0.916667	1.02146	up
Com_776_neg	Prolylleucine	C11 H20 N2 O3	228.147	5.134	227.14	Full match	No results	Full match	2.30657e+07	2.08384e+07	2.22624e+07	1.94535e+07	2.4387e+07	2.59698e+07	1.07715e+07	1.15234e+07	1.19841e+07	1.25068e+07	1.17117e+07	1.43594e+07	1.86635	0.900222	9.05986e-07	1	1.02134	up
Com_2313_pos	(1R,2R)-trans-N-Boc-1,2-cyclohexanediamine	C11 H22 N2 O2	214.168	5.946	215.175	No results	No results	Full match	5.38288e+06	8.29866e+06	5.32841e+06	4.73244e+06	1.31813e+07	7.25718e+06	1.64008e+07	1.09419e+07	1.18482e+07	8.20326e+06	1.19253e+07	8.55713e+06	0.6509	-0.619493	0.034604	0.833333	1.02039	down
Com_5865_neg	Carnosine	C9 H14 N4 O3	226.106	1.398	225.099	No results	No results	Full match	689819	681465	957547	802504	1.3304e+06	956406	324847	559640	431565	515297	657521	453354	1.84151	0.88089	0.00170376	1	1.01155	up
Com_9319_pos	6-Ketoprostaglandin F1α	C20 H34 O6	392.217	6.185	393.224	Invalid mass	No results	No results	1.83911e+06	1.88317e+06	819594	665276	1.2797e+06	1.54753e+06	825848	700179	741908	719612	613708	1.04222e+06	1.73025	0.790981	0.0391746	0.805556	1.00583	up
Com_396_pos	Leucylproline	C11 H20 N2 O3	228.148	5.093	229.155	Full match	No results	Full match	2.38972e+08	2.03645e+08	1.44801e+08	1.5097e+08	2.14749e+08	1.86705e+08	8.88679e+07	1.1016e+08	1.13119e+08	1.24966e+08	1.08546e+08	1.26329e+08	1.69622	0.762327	0.000536994	1	1.00359	up

## Sheet: Table S5.2
Table S5.2. The proteins differentially regulated in yak rumen epithelialcells treated with LPS
Protein	Description	Gene	LPS_1	LPS_2	LPS_3	CONT_1	CONT_2	CONT_3	LPS.vs.CONT FC	LPS.vs.CONT Pvalue	LPS.vs.CONT log2FC	LPS.vs.CONT UP.DOWN	GO_NUM	GO_Description	KEGG_Description	KEGG_EC	KEGG_ko	COG_Function_Description	COG_Function_Class	COG_Class_Description	IPR_Term	Number of predicted TMHs (TMHMM2.0)
A0A6B0RNK8	Serum amyloid A protein	E5288_WYG012192	166.1	173.6	166	59.4	56	54.4	2.97821	2.75085e-06	1.57445	up	1	Cellular Component:extracellular region (GO:0005576)	serum amyloid A protein	--	--	--	--	--	IPR000096 [Serum amyloid A protein]	0
A0A6B0S5M4	Fibrillar collagen NC1 domain-containing protein	E5288_WYG003954	4249.9	4378.3	4233.3	6675.5	6738.2	6849.8	0.634713	3.55408e-06	-0.655824	down	1	Molecular Function:extracellular matrix structural constituent (GO:0005201)	collagen, type V/XI/XXIV/XXVII, alpha	--	ko04974 Protein digestion and absorption	Autotransporter adhesin	UW	Intracellular trafficking, secretion, and vesicular transport ; Extracellular structures ;	IPR000885 [Fibrillar collagen, C-terminal] ; IPR008160[Collagen triple helix repeat]	0
A0A6B0R9M4	Osteonectin	E5288_WYG019326	2231.7	2175.2	2138.5	3251.5	3329.8	3263.2	0.664879	7.19734e-06	-0.588837	down	4	Molecular Function:calcium ion binding (GO:0005509),Molecular Function:protein binding (GO:0005515),Cellular Component:proteinaceous extracellular matrix (GO:0005578),Biological Process:signal transduction (GO:0007165)	--	--	--	--	--	--	IPR002350 [Kazal domain] ; IPR015369[Follistatin/Osteonectin EGF domain] ; IPR019577[SPARC/Testican, calcium-binding domain]	0
A0A6B0REW8	Phospholipase A2	E5288_WYG017804	4720.5	4633.4	4580.3	3221.8	3128.3	3137.4	1.46869	8.05921e-06	0.55453	up	3	Molecular Function:phospholipase activity (GO:0004620),Molecular Function:protein binding (GO:0005515),Biological Process:phospholipid catabolic process (GO:0009395)	cytosolic phospholipase A2	3.1.1.4	ko00564 Glycerophospholipid metabolism ko00565 Ether lipid metabolism ko00590 Arachidonic acid metabolism ko00591 Linoleic acid metabolism ko00592 alpha-Linolenic acid metabolism ko01100 Metabolic pathways ko04010 MAPK signaling pathway ko04014 Ras signaling pathway ko04072 Phospholipase D signaling pathway ko04217 Necroptosis ko04270 Vascular smooth muscle contraction ko04370 VEGF signaling path…	--	--	--	IPR000008 [C2 domain] ; IPR002642[Lysophospholipase, catalytic domain]	0
L8I3H3	Procollagen-lysine 5-dioxygenase (Fragment)	M91_01400	6143.4	6076.6	6132	4941.2	5061.9	4918.9	1.22986	1.99576e-05	0.298496	up	2	Molecular Function:oxidoreductase activity (GO:0016491),Biological Process:oxidation-reduction process (GO:0055114)	procollagen-lysine,2-oxoglutarate 5-dioxygenase 2	1.14.11.4	ko00310 Lysine degradation	Glycosyltransferase involved in LPS biosynthesis, GR25 family	M	Cell wall/membrane/envelope biogenesis ;	IPR005123 [Oxoglutarate/iron-dependent dioxygenase]	0
A0A6B0QTW4	Fibrillar collagen NC1 domain-containing protein	E5288_WYG006352	3740.1	3655.3	3613.5	6603.6	6908.3	6415.4	0.552453	3.66055e-05	-0.856076	down	1	Molecular Function:extracellular matrix structural constituent (GO:0005201)	collagen, type I, alpha	--	ko04151 PI3K-Akt signaling pathway ko04510 Focal adhesion ko04512 ECM-receptor interaction ko04611 Platelet activation ko04926 Relaxin signaling pathway ko04933 AGE-RAGE signaling pathway in diabetic complications ko04974 Protein digestion and absorption ko05146 Amoebiasis ko05165 Human papillomavirus infection	Autotransporter adhesin	UW	Intracellular trafficking, secretion, and vesicular transport ; Extracellular structures ;	IPR000885 [Fibrillar collagen, C-terminal] ; IPR008160[Collagen triple helix repeat]	0
L8HQF7	Collagen alpha-2(I) chain	M91_14202	9036.6	9190.4	9358.6	13719.8	14016.7	13255.7	0.672948	4.91062e-05	-0.571434	down	1	Molecular Function:extracellular matrix structural constituent (GO:0005201)	collagen, type I, alpha	--	ko04151 PI3K-Akt signaling pathway ko04510 Focal adhesion ko04512 ECM-receptor interaction ko04611 Platelet activation ko04926 Relaxin signaling pathway ko04933 AGE-RAGE signaling pathway in diabetic complications ko04974 Protein digestion and absorption ko05146 Amoebiasis ko05165 Human papillomavirus infection	Autotransporter adhesin	UW	Intracellular trafficking, secretion, and vesicular transport ; Extracellular structures ;	IPR000885 [Fibrillar collagen, C-terminal] ; IPR008160[Collagen triple helix repeat]	0
L8J2Q8	Inhibin beta A chain	M91_08632	1066.3	1060.8	997.5	621.9	592.8	602.5	1.71946	5.1234e-05	0.781954	up	1	Molecular Function:growth factor activity (GO:0008083)	inhibin, beta	--	ko04350 TGF-beta signaling pathway ko04550 Signaling pathways regulating pluripotency of stem cells	--	--	--	IPR001839 [Transforming growth factor-beta, C-terminal]	0
A0A6B0RKI0	Peroxidase	E5288_WYG006658	358.9	352.1	352.6	271.9	258.6	271.5	1.32618	5.79049e-05	0.407282	up	3	Molecular Function:protein binding (GO:0005515),Cellular Component:nucleus (GO:0005634),Molecular Function:zinc ion binding (GO:0008270)	peroxidase	1.11.1.7	--	Ca2+-binding protein, RTX toxin-related	Q	Secondary metabolites biosynthesis, transport and catabolism ;	IPR001611 [Leucine-rich repeat] ; IPR002515[Zinc finger, C2HC-type] ; IPR013098[Immunoglobulin I-set] ; IPR013681[Myelin transcription factor 1] ; IPR019791[Haem peroxidase, animal]	0
L8IB85	Ectoderm-neural cortex protein 1	M91_13570	181.1	189.7	187.4	250.2	244	242.7	0.757498	6.66904e-05	-0.400687	down	1	Molecular Function:protein binding (GO:0005515)	kelch-like protein 25/37 (ectoderm-neural cortex protein)	--	--	N-acetylneuraminic acid mutarotase	M	Cell wall/membrane/envelope biogenesis ;	IPR000210 [BTB/POZ domain] ; IPR006652[Kelch repeat type 1] ; IPR011705[BTB/Kelch-associated]	0
A0A6B0RRE4	BZIP domain-containing protein	E5288_WYG016003	601	571.7	581.1	409	386.8	390.7	1.47813	6.76538e-05	0.563772	up	1	Molecular Function:sequence-specific DNA binding (GO:0043565)	fos-like antigen 1	--	ko04310 Wnt signaling pathway ko04380 Osteoclast differentiation ko04657 IL-17 signaling pathway ko05166 HTLV-I infection	--	--	--	IPR004827 [Basic-leucine zipper domain]	0
A0A6B0QWE9	LRRcap domain-containing protein	E5288_WYG010923	144.2	149.7	151.2	195.9	190.6	193	0.768076	6.88337e-05	-0.380679	down	--	--	--	--	--	--	--	--	--	0
A0A6B0RYA4	BZIP domain-containing protein	E5288_WYG008673	145	140.1	149	85.3	93.5	85.2	1.64432	0.000113478	0.717489	up	1	Molecular Function:sequence-specific DNA binding (GO:0043565)	activating transcription factor 3	--	ko05166 HTLV-I infection	--	--	--	IPR004827 [Basic-leucine zipper domain]	0
A0A6B0R342	Ig-like domain-containing protein	E5288_WYG002550	1372.1	1525	1423.4	746.9	719.5	660.6	2.03126	0.000144452	1.02238	up	--	--	intercellular adhesion molecule 1	--	ko04064 NF-kappa B signaling pathway ko04514 Cell adhesion molecules (CAMs) ko04650 Natural killer cell mediated cytotoxicity ko04668 TNF signaling pathway ko04670 Leukocyte transendothelial migration ko04933 AGE-RAGE signaling pathway in diabetic complications ko05143 African trypanosomiasis ko05144 Malaria ko05150 Staphylococcus aureus infection ko05164 Influenza A ko05166 HTLV-I infection ko05…	--	--	--	IPR013768 [Intercellular adhesion molecule, N-terminal]	1
L8J1E2	Protein tweety homolog (Fragment)	M91_16368	334.6	366.3	361.7	526.2	504.3	518.7	0.685902	0.000161959	-0.543925	down	--	--	--	--	--	--	--	--	IPR006990 [Tweety]	5
L8IMA3	Succinate dehydrogenase assembly factor 4, mitochondrial (Fragment)	M91_06387	657.6	685.9	671.4	518.2	514.9	538.3	1.28223	0.0001751	0.358658	up	--	--	--	--	--	Uncharacterized protein	S	Function unknown ;	IPR012875 [Protein of unknown function DUF1674]	0
L8J2E9	Long-chain-fatty-acid--CoA ligase 3	M91_14929	11165.3	11788.6	11479.2	8762	8997.9	8947.2	1.28929	0.000184945	0.366573	up	2	Molecular Function:catalytic activity (GO:0003824),Biological Process:metabolic process (GO:0008152)	long-chain acyl-CoA synthetase	6.2.1.3	ko00061 Fatty acid biosynthesis ko00071 Fatty acid degradation ko01100 Metabolic pathways ko01212 Fatty acid metabolism ko03320 PPAR signaling pathway ko04146 Peroxisome ko04216 Ferroptosis ko04920 Adipocytokine signaling pathway	Long-chain acyl-CoA synthetase (AMP-forming)	I	Lipid transport and metabolism ;	IPR000873 [AMP-dependent synthetase/ligase]	1
L8IBL3	Aminopeptidase (Fragment)	M91_17300	924.4	893.2	919.2	715.6	713.3	745.7	1.25853	0.000191278	0.33174	up	2	Molecular Function:metallopeptidase activity (GO:0008237),Molecular Function:zinc ion binding (GO:0008270)	endoplasmic reticulum aminopeptidase 2	3.4.11.-	--	Aminopeptidase N	E	Amino acid transport and metabolism ;	IPR014782 [Peptidase M1, membrane alanine aminopeptidase, N-terminal] ; IPR024571[ERAP1-like C-terminal domain]	1
A0A6B0RI66	Hexokinase	E5288_WYG021402	11878.4	11831.9	12575.2	8314.2	8742.5	8298.9	1.43106	0.000203974	0.517089	up	2	Molecular Function:ATP binding (GO:0005524),Biological Process:carbohydrate metabolic process (GO:0005975)	hexokinase	2.7.1.1	ko00010 Glycolysis / Gluconeogenesis ko00051 Fructose and mannose metabolism ko00052 Galactose metabolism ko00500 Starch and sucrose metabolism ko00520 Amino sugar and nucleotide sugar metabolism ko00524 Neomycin, kanamycin and gentamicin biosynthesis ko01100 Metabolic pathways ko01200 Carbon metabolism ko04066 HIF-1 signaling pathway ko04910 Insulin signaling pathway ko04930 Type II diabetes mel…	Hexokinase	G	Carbohydrate transport and metabolism ;	IPR022672 [Hexokinase, N-terminal] ; IPR022673[Hexokinase, C-terminal]	0
A0A6B0QU25	Tankyrase_bdg_C domain-containing protein	E5288_WYG005855	373.3	363.2	377	292.9	302.2	287.1	1.26219	0.000215485	0.335924	up	--	--	--	--	--	--	--	--	IPR032764 [Tankyrase 1-binding protein, C-terminal]	0
A0A6B0S5D9	Protein kinase domain-containing protein	E5288_WYG013835	33.7	35.5	36.2	45.1	46.1	46.6	0.764877	0.000237097	-0.386701	down	3	Molecular Function:protein kinase activity (GO:0004672),Molecular Function:ATP binding (GO:0005524),Biological Process:protein phosphorylation (GO:0006468)	intestinal cell (MAK-like) kinase	2.7.11.22	--	Serine/threonine protein kinase	T	Signal transduction mechanisms ;	IPR000719 [Protein kinase domain]	0
A0A6B0QZA3	CortBP2 domain-containing protein	E5288_WYG012515	7210.9	7184.3	7368.7	10941.9	10674.8	10063.9	0.686979	0.000241617	-0.541663	down	--	--	--	--	--	--	--	--	IPR019131 [Cortactin-binding protein-2, N-terminal]	0
L8I988	Superoxide dismutase (Fragment)	M91_06277	2009.3	1720.4	1740.6	708.7	730	659.3	2.60739	0.000297367	1.38261	up	4	Molecular Function:superoxide dismutase activity (GO:0004784),Biological Process:superoxide metabolic process (GO:0006801),Molecular Function:metal ion binding (GO:0046872),Biological Process:oxidation-reduction process (GO:0055114)	superoxide dismutase, Fe-Mn family	1.15.1.1	ko04068 FoxO signaling pathway ko04146 Peroxisome ko04211 Longevity regulating pathway ko04213 Longevity regulating pathway - multiple species ko05016 Huntington's disease	Superoxide dismutase	P	Inorganic ion transport and metabolism ;	IPR019831 [Manganese/iron superoxide dismutase, N-terminal] ; IPR019832[Manganese/iron superoxide dismutase, C-terminal]	0
L8IB52	Nuclear factor NF-kappa-B p105 subunit	M91_17855	2752.9	2949.5	2773.5	2095.7	2032	2032.2	1.37598	0.000303462	0.46046	up	3	Molecular Function:DNA binding (GO:0003677),Molecular Function:protein binding (GO:0005515),Biological Process:signal transduction (GO:0007165)	nuclear factor NF-kappa-B p105 subunit	--	ko01523 Antifolate resistance ko04010 MAPK signaling pathway ko04014 Ras signaling pathway ko04024 cAMP signaling pathway ko04062 Chemokine signaling pathway ko04064 NF-kappa B signaling pathway ko04066 HIF-1 signaling pathway ko04071 Sphingolipid signaling pathway ko04151 PI3K-Akt signaling pathway ko04210 Apoptosis ko04211 Longevity regulating pathway ko04218 Cellular senescence ko04380 Osteocl…	Ankyrin repeat	T	Signal transduction mechanisms ;	IPR000488 [Death domain] ; IPR011539[Rel homology domain (RHD), DNA-binding domain] ; IPR020683[Ankyrin repeat-containing domain] ; IPR032397[Rel homology dimerisation domain]	0
A0A6B0RJV4	TNF_2 domain-containing protein	E5288_WYG011503	146.8	156.2	146.7	69.8	76.9	55.3	2.22624	0.000311468	1.15461	up	3	Molecular Function:tumor necrosis factor receptor binding (GO:0005164),Biological Process:immune response (GO:0006955),Cellular Component:membrane (GO:0016020)	tumor necrosis factor ligand superfamily member 13B	--	ko04060 Cytokine-cytokine receptor interaction ko04064 NF-kappa B signaling pathway ko04672 Intestinal immune network for IgA production ko05323 Rheumatoid arthritis	--	--	--	IPR006052 [Tumour necrosis factor domain]	1
A0A6B0RRD8	PH domain-containing protein	E5288_WYG000949	33.3	31.3	32.3	41.9	41.5	40.2	0.783981	0.000324007	-0.35111	down	--	--	--	--	--	--	--	--	IPR001849 [Pleckstrin homology domain]	0
L8J1U4	F-actin-capping protein subunit alpha	M91_03146	3432	3432.4	3364.7	2820.7	2649.2	2789.3	1.23851	0.000331372	0.308605	up	2	Cellular Component:F-actin capping protein complex (GO:0008290),Biological Process:barbed-end actin filament capping (GO:0051016)	capping protein (actin filament) muscle Z-line, alpha	--	ko04144 Endocytosis	--	--	--	IPR002189 [F-actin-capping protein subunit alpha]	0
L8IK39	SPATS2-like protein (Fragment)	M91_14972	1574.1	1719.6	1598	2251.5	2190.2	2173.1	0.739508	0.000352774	-0.435362	down	--	--	--	--	--	--	--	--	IPR009816 [Protein of unknown function DUF1387]	0
A0A6B0S584	RHD domain-containing protein	E5288_WYG016555	671.4	716.6	711.6	543.3	533.4	532.9	1.30442	0.000373437	0.383412	up	1	Molecular Function:DNA binding (GO:0003677)	transcription factor RelB	--	ko04010 MAPK signaling pathway ko04064 NF-kappa B signaling pathway ko04380 Osteoclast differentiation ko05166 HTLV-I infection ko05169 Epstein-Barr virus infection	--	--	--	IPR011539 [Rel homology domain (RHD), DNA-binding domain] ; IPR032397[Rel homology dimerisation domain] ; IPR032399[RelB leucine zipper] ; IPR032400[RelB transactivation domain]	0
A0A6B0RWP3	Glycine cleavage system P protein	E5288_WYG003894	6005.4	6389.6	6211	4662.4	4872.8	4612	1.31517	0.000406758	0.395251	up	6	Molecular Function:glycine dehydrogenase (decarboxylating) activity (GO:0004375),Biological Process:cellular amino acid metabolic process (GO:0006520),Biological Process:glycine catabolic process (GO:0006546),Molecular Function:hydrolase activity (GO:0016787),Molecular Function:lyase activity (GO:0016829),Biological Process:oxidation-reduction process (GO:0055114)	glycine dehydrogenase	1.4.4.2	ko00260 Glycine, serine and threonine metabolism ko00630 Glyoxylate and dicarboxylate metabolism ko01100 Metabolic pathways ko01200 Carbon metabolism	Glycine cleavage system protein P (pyridoxal-binding), C-terminal domain	E	Amino acid transport and metabolism ;	IPR001597 [Aromatic amino acid beta-eliminating lyase/threonine aldolase] ; IPR003140[Phospholipase/carboxylesterase/thioesterase] ; IPR020581[Glycine cleavage system P protein]	0
L8IBK0	C-C motif chemokine (Fragment)	M91_13632	622.2	698.1	671.1	299.7	284.1	361.9	2.10574	0.000429803	1.07433	up	3	Cellular Component:extracellular region (GO:0005576),Biological Process:immune response (GO:0006955),Molecular Function:chemokine activity (GO:0008009)	C-C motif chemokine 2	--	ko04060 Cytokine-cytokine receptor interaction ko04062 Chemokine signaling pathway ko04621 NOD-like receptor signaling pathway ko04657 IL-17 signaling pathway ko04668 TNF signaling pathway ko04933 AGE-RAGE signaling pathway in diabetic complications ko05142 Chagas disease (American trypanosomiasis) ko05144 Malaria ko05164 Influenza A ko05168 Herpes simplex infection ko05323 Rheumatoid arthritis k…	--	--	--	IPR001811 [Chemokine interleukin-8-like domain]	0
L8HVM3	Spectrin beta chain	E5288_WYG009696	19135.8	18144.7	18545.6	22635.4	22722.5	23552.5	0.810126	0.000443068	-0.303782	down	1	Molecular Function:protein binding (GO:0005515)	spectrin beta	--	--	--	--	--	IPR001715 [Calponin homology domain] ; IPR002017[Spectrin repeat]	0
L8HXD3	Protein CDV3-like protein (Fragment)	M91_17868	928.3	907.4	956.5	731.2	693.6	738.9	1.29047	0.000465418	0.367902	up	--	--	--	--	--	--	--	--	IPR026806 [Protein CDV3]	0
A0A6B0RSQ0	Insulin-like growth factor-binding protein 4	E5288_WYG003622	123.6	133.1	132	97.5	98.2	95.4	1.33528	0.000475416	0.417142	up	3	Biological Process:regulation of cell growth (GO:0001558),Molecular Function:insulin-like growth factor binding (GO:0005520),Cellular Component:extracellular region (GO:0005576)	--	--	--	--	--	--	IPR000716 [Thyroglobulin type-1] ; IPR000867[Insulin-like growth factor-binding protein, IGFBP]	0
L8J1A8	Ras GTPase-activating-like protein IQGAP1 (Fragment)	M91_17731	20087.3	19202.9	20319.4	23700.4	24515.6	24118.4	0.824084	0.000509854	-0.279137	down	2	Molecular Function:protein binding (GO:0005515),Biological Process:regulation of GTPase activity (GO:0043087)	Ras GTPase-activating-like protein IQGAP1	--	ko04520 Adherens junction ko04810 Regulation of actin cytoskeleton ko05205 Proteoglycans in cancer	--	--	--	IPR000048 [IQ motif, EF-hand binding site] ; IPR000593[RasGAP protein, C-terminal] ; IPR001715[Calponin homology domain] ; IPR001936[Ras GTPase-activating protein]	0
L8J6A1	Lipoprotein lipase	M91_10240	1029.9	1085.7	1123.4	707.6	712.6	625.8	1.58309	0.000526714	0.662742	up	1	Molecular Function:protein binding (GO:0005515)	endothelial lipase	3.1.1.3	ko00561 Glycerolipid metabolism ko01100 Metabolic pathways ko04979 Cholesterol metabolism	Ca2+-binding protein, RTX toxin-related	Q	Secondary metabolites biosynthesis, transport and catabolism ;	IPR001024 [PLAT/LH2 domain] ; IPR013818[Lipase/vitellogenin]	0
L8I7G0	Ferritin (Fragment)	M91_15488	1108.2	1041.7	1104.8	723.4	712.3	795.5	1.45872	0.000546949	0.544705	up	2	Biological Process:cellular iron ion homeostasis (GO:0006879),Molecular Function:ferric iron binding (GO:0008199)	ferritin heavy chain	1.16.3.2	ko04216 Ferroptosis ko04217 Necroptosis ko04978 Mineral absorption	Ferritin	P	Inorganic ion transport and metabolism ;	IPR008331 [Ferritin/DPS protein domain]	0
L8IA31	Cyclooxygenase-2	M91_05905	599.4	612.4	608.1	339	418.6	360.6	1.62753	0.000628039	0.702681	up	1	Molecular Function:protein binding (GO:0005515)	prostaglandin-endoperoxide synthase 2	1.14.99.1	ko00590 Arachidonic acid metabolism ko01100 Metabolic pathways ko04064 NF-kappa B signaling pathway ko04370 VEGF signaling pathway ko04657 IL-17 signaling pathway ko04668 TNF signaling pathway ko04723 Retrograde endocannabinoid signaling ko04726 Serotonergic synapse ko04913 Ovarian steroidogenesis ko04921 Oxytocin signaling pathway ko04923 Regulation of lipolysis in adipocytes ko05140 Leishmanias…	Cytochrome P450	QV	Secondary metabolites biosynthesis, transport and catabolism ; Defense mechanisms ;	IPR000742 [EGF-like domain] ; IPR019791[Haem peroxidase, animal]	0
A0A6B0R4D7	SERPIN domain-containing protein	E5288_WYG009650	1317.4	1389.9	1376.1	1755.4	1717.9	1658.1	0.795767	0.000632068	-0.329582	down	--	--	plasminogen activator inhibitor 1	--	ko04066 HIF-1 signaling pathway ko04115 p53 signaling pathway ko04218 Cellular senescence ko04371 Apelin signaling pathway ko04390 Hippo signaling pathway ko04610 Complement and coagulation cascades ko04933 AGE-RAGE signaling pathway in diabetic complications ko05142 Chagas disease (American trypanosomiasis)	Serine protease inhibitor	O	Posttranslational modification, protein turnover, chaperones ;	IPR022775 [AP complex, mu/sigma subunit] ; IPR023796[Serpin domain]	0
L8IAK3	Non-specific serine/threonine protein kinase (Fragment)	M91_13080	54.7	57.3	60.3	73.5	74.6	76.5	0.767142	0.000692319	-0.382435	down	3	Molecular Function:protein kinase activity (GO:0004672),Molecular Function:ATP binding (GO:0005524),Biological Process:protein phosphorylation (GO:0006468)	serine/threonine-protein kinase SIK2	2.7.11.1	ko04922 Glucagon signaling pathway	Serine/threonine protein kinase	T	Signal transduction mechanisms ;	IPR000719 [Protein kinase domain]	0
A0A6B0S7R7	ZnMc domain-containing protein	E5288_WYG019099	189.6	203.2	192.9	246.8	236.9	244.2	0.804643	0.000720732	-0.313578	down	6	Cellular Component:nuclear chromosome (GO:0000228),Molecular Function:metalloendopeptidase activity (GO:0004222),Biological Process:chromatin remodeling (GO:0006338),Biological Process:proteolysis (GO:0006508),Molecular Function:zinc ion binding (GO:0008270),Cellular Component:extracellular matrix (GO:0031012)	matrix metalloproteinase-11 (stromelysin 3)	3.4.24.-	--	Predicted Zn-dependent protease	O	Posttranslational modification, protein turnover, chaperones ;	IPR001818 [Peptidase M10, metallopeptidase] ; IPR006939[SNF5/SMARCB1/INI1] ; IPR018487[Hemopexin-like repeats]	0
L8HW79	Major prion protein	E5288_WYG001766	149.8	167.2	169.2	236.9	228.4	224	0.705353	0.000724823	-0.503582	down	2	Cellular Component:membrane (GO:0016020),Biological Process:protein homooligomerization (GO:0051260)	prion protein	--	ko04216 Ferroptosis ko05020 Prion diseases	16S rRNA U516 pseudouridylate synthase RsuA and related 23S rRNA U2605, pseudouridylate synthases	J	Translation, ribosomal structure and biogenesis ;	IPR022416 [Prion/Doppel protein, beta-ribbon domain] ; IPR025860[Major prion protein N-terminal domain]	3
A0A6B0RI19	J domain-containing protein	E5288_WYG011598	7231	6942.5	7245.9	5935.3	5558.1	5612.9	1.25214	0.000725789	0.32439	up	1	Molecular Function:protein binding (GO:0005515)	DnaJ homolog subfamily C member 3	--	ko04141 Protein processing in endoplasmic reticulum ko05164 Influenza A	Tetratricopeptide (TPR) repeat	R	General function prediction only ;	IPR001623 [DnaJ domain] ; IPR018704[Tetratricopeptide repeat-like domain] ; IPR019734[Tetratricopeptide repeat]	0
L8IDW8	ERO1-like protein alpha (Fragment)	M91_04808	628.8	595.6	591.5	451.4	472	481.3	1.29273	0.000745741	0.370423	up	3	Molecular Function:protein disulfide isomerase activity (GO:0003756),Cellular Component:endoplasmic reticulum (GO:0005783),Biological Process:oxidation-reduction process (GO:0055114)	ERO1-like protein alpha	1.8.4.-	ko04141 Protein processing in endoplasmic reticulum	--	--	--	IPR007266 [Endoplasmic reticulum oxidoreductin 1]	0
L8IFX2	92 kDa gelatinase	M91_17918	216	217.2	195.6	147.1	141	136.3	1.48162	0.000889188	0.567177	up	4	Molecular Function:metalloendopeptidase activity (GO:0004222),Biological Process:proteolysis (GO:0006508),Molecular Function:zinc ion binding (GO:0008270),Cellular Component:extracellular matrix (GO:0031012)	matrix metalloproteinase-9 (gelatinase B)	3.4.24.35	ko01522 Endocrine resistance ko04657 IL-17 signaling pathway ko04668 TNF signaling pathway ko04670 Leukocyte transendothelial migration ko04915 Estrogen signaling pathway ko04926 Relaxin signaling pathway ko05161 Hepatitis B ko05200 Pathways in cancer ko05202 Transcriptional misregulation in cancer ko05205 Proteoglycans in cancer ko05206 MicroRNAs in cancer ko05215 Prostate cancer ko05219 Bladder…	Predicted Zn-dependent protease	O	Posttranslational modification, protein turnover, chaperones ;	IPR000562 [Fibronectin, type II, collagen-binding] ; IPR001818[Peptidase M10, metallopeptidase] ; IPR002477[Peptidoglycan binding-like] ; IPR006970[PT repeat] ; IPR018487[Hemopexin-like repeats]	0
L8IT11	Aftiphilin	E5288_WYG011811	32.1	31	33.9	42.7	46	46.3	0.718519	0.000896668	-0.476903	down	--	--	--	--	--	--	--	--	IPR029205 [Aftiphilin, clathrin-binding box]	0
L8I6C0	Melanoma-associated antigen D1	M91_10299	343.5	362.4	352.3	535.7	491.7	483.1	0.700563	0.000929892	-0.513414	down	--	--	melanoma-associated antigen D1	--	ko04722 Neurotrophin signaling pathway	Ca2+-binding protein, RTX toxin-related	Q	Secondary metabolites biosynthesis, transport and catabolism ;	IPR002190 [MAGE homology domain]	0
L8I661	Melanoma-associated antigen D4	M91_10301	55.6	57.6	56.4	75.2	71.2	69.5	0.785549	0.000987776	-0.348227	down	--	--	--	--	--	--	--	--	IPR002190 [MAGE homology domain]	0
L8ISP8	C-X-C motif chemokine (Fragment)	M91_08165	338.9	350.7	302.8	154.1	149	190.4	2.01094	0.0010229	1.00787	up	3	Cellular Component:extracellular region (GO:0005576),Biological Process:immune response (GO:0006955),Molecular Function:chemokine activity (GO:0008009)	C-X-C motif chemokine 5/6	--	ko04062 Chemokine signaling pathway ko04657 IL-17 signaling pathway ko05133 Pertussis ko05323 Rheumatoid arthritis	--	--	--	IPR001811 [Chemokine interleukin-8-like domain]	0
A0A6B0RR39	Cation-transporting ATPase	E5288_WYG011159	2480.8	2569.3	2606.7	2130.1	2174.9	2050.1	1.20483	0.00114492	0.268827	up	5	Molecular Function:nucleotide binding (GO:0000166),Biological Process:cation transport (GO:0006812),Cellular Component:integral component of membrane (GO:0016021),Molecular Function:ATPase activity (GO:0016887),Molecular Function:metal ion binding (GO:0046872)	cation-transporting P-type ATPase 13A3/4/5	3.6.3.-	--	Magnesium-transporting ATPase (P-type)	P	Inorganic ion transport and metabolism ;	IPR004014 [Cation-transporting P-type ATPase, N-terminal] ; IPR006544[P-type ATPase, subfamily V] ; IPR008250[P-type ATPase, A domain]	10
A0A6B0SLJ9	Arm_2 domain-containing protein	E5288_WYG013440	175.9	201.6	196.2	261.6	281	270.2	0.705832	0.00116255	-0.502604	down	--	--	--	--	--	--	--	--	IPR006911 [Armadillo repeat-containing domain]	0
L8IFN2	Eukaryotic translation initiation factor 3 subunit H (Fragment)	M91_19966	4625.6	4419.1	4661.5	3886.7	3827.8	3699	1.20088	0.00122913	0.264087	up	1	Molecular Function:protein binding (GO:0005515)	translation initiation factor 3 subunit H	--	ko03013 RNA transport ko05162 Measles	--	--	--	IPR000555 [JAB1/MPN/MOV34 metalloenzyme domain]	0
A0A6B0QRN0	Fibrillar collagen NC1 domain-containing protein	E5288_WYG007098	1338.2	1656.1	1559.2	2390.6	2445.4	2277.3	0.640139	0.00130699	-0.643543	down	1	Molecular Function:extracellular matrix structural constituent (GO:0005201)	collagen, type V/XI/XXIV/XXVII, alpha	--	ko04974 Protein digestion and absorption	Autotransporter adhesin	UW	Intracellular trafficking, secretion, and vesicular transport ; Extracellular structures ;	IPR000885 [Fibrillar collagen, C-terminal] ; IPR001791[Laminin G domain] ; IPR008160[Collagen triple helix repeat]	0
A0A6B0QTQ5	Procollagen-proline 4-dioxygenase	E5288_WYG000270	8606.7	7990.7	8668.5	6724.8	6552.6	6658.4	1.26736	0.00132427	0.34183	up	4	Molecular Function:procollagen-proline 4-dioxygenase activity (GO:0004656),Cellular Component:endoplasmic reticulum (GO:0005783),Molecular Function:oxidoreductase activity (GO:0016491),Biological Process:oxidation-reduction process (GO:0055114)	prolyl 4-hydroxylase	1.14.11.2	ko00330 Arginine and proline metabolism ko01100 Metabolic pathways	Proline 4-hydroxylase (includes Rps23 Pro-64 3,4-dihydroxylase Tpa1), contains SM-20 domain	JO	Translation, ribosomal structure and biogenesis ; Posttranslational modification, protein turnover, chaperones ;	IPR005123 [Oxoglutarate/iron-dependent dioxygenase] ; IPR013547[Prolyl 4-hydroxylase alpha-subunit, N-terminal]	0
L8HMM1	YTH domain family protein 1 (Fragment)	M91_02861	63.9	63.3	64.6	81.1	75	80.2	0.81168	0.00156558	-0.301017	down	1	Molecular Function:RNA binding (GO:0003723)	YTH domain-containing family protein	--	--	--	--	--	IPR007275 [YTH domain]	0
L8HU21	Receptor protein-tyrosine kinase (Fragment)	M91_00568	205.2	210.8	218.8	266.8	250.5	264.2	0.812284	0.00158905	-0.299944	down	3	Molecular Function:protein kinase activity (GO:0004672),Molecular Function:protein binding (GO:0005515),Biological Process:protein phosphorylation (GO:0006468)	Eph receptor B3	2.7.10.1	ko04360 Axon guidance	Ankyrin repeat	T	Signal transduction mechanisms ;	IPR001090 [Ephrin receptor ligand binding domain] ; IPR001245[Serine-threonine/tyrosine-protein kinase catalytic domain] ; IPR001660[Sterile alpha motif domain] ; IPR003961[Fibronectin type III] ; IPR011641[Tyrosine-protein kinase ephrin type A/B receptor-like] ; IPR027936[Ephrin receptor, transmembrane domain]	1
L8IME5	Nuclear distribution protein C homolog (Fragment)	M91_13419	3516	3258.2	3280.1	2618.8	2702.1	2719.5	1.25047	0.00159823	0.322473	up	--	--	--	--	--	--	--	--	IPR007052 [CS domain] ; IPR025934[NudC N-terminal domain] ; IPR032572[Nuclear migration protein nudC]	0
A0A6B0S5K2	Cathepsin C	E5288_WYG002155	1879.6	1580.5	1723.1	993.1	1072.2	1071.9	1.65217	0.00164638	0.724366	up	2	Biological Process:proteolysis (GO:0006508),Molecular Function:cysteine-type peptidase activity (GO:0008234)	cathepsin C	3.4.14.1	ko04142 Lysosome ko04210 Apoptosis	Cysteine protease, C1A family	O	Posttranslational modification, protein turnover, chaperones ;	IPR000668 [Peptidase C1A, papain C-terminal] ; IPR014882[Cathepsin C exclusion]	0
A0A6B0S1C8	MAGE domain-containing protein	E5288_WYG021674	596.8	635.2	600.4	752.7	742.7	713.9	0.829403	0.00174349	-0.269855	down	--	--	--	--	--	Secreted protein containing bacterial Ig-like domain and vWFA domain	R	General function prediction only ;	IPR002190 [MAGE homology domain]	0
L8I9I2	Alpha(B)-crystallin	E5288_WYG001941	1061.6	1278.9	1129.3	1661.2	1605.1	1669.1	0.703043	0.00191075	-0.508315	down	1	Molecular Function:structural constituent of eye lens (GO:0005212)	crystallin, alpha B	--	ko04141 Protein processing in endoplasmic reticulum ko04213 Longevity regulating pathway - multiple species	Molecular chaperone IbpA, HSP20 family	O	Posttranslational modification, protein turnover, chaperones ;	IPR002068 [Alpha crystallin/Hsp20 domain] ; IPR003090[Alpha-crystallin, N-terminal]	0
L8J2T9	Protein flightless-1-like protein (Fragment)	M91_05532	208.6	232.6	213.6	162.9	149.8	160.5	1.38377	0.00191865	0.468604	up	1	Molecular Function:protein binding (GO:0005515)	--	--	--	Leucine-rich repeat (LRR) protein	K	Transcription ;	IPR001611 [Leucine-rich repeat] ; IPR007123[Gelsolin-like domain] ; IPR025875[Leucine rich repeat 4]	0
L8HZQ4	Decaprenyl-diphosphate synthase subunit 1	E5288_WYG021350	93	91	76.6	122.9	125.6	125.1	0.697537	0.00197265	-0.519657	down	1	Biological Process:isoprenoid biosynthetic process (GO:0008299)	decaprenyl-diphosphate synthase subunit 1	2.5.1.91	ko00900 Terpenoid backbone biosynthesis	Geranylgeranyl pyrophosphate synthase	H	Coenzyme transport and metabolism ;	IPR000092 [Polyprenyl synthetase]	0
L8INB4	Arachidonate 15-lipoxygenase B	M91_04980	65.6	65.1	61.4	82.7	92.5	85.4	0.737145	0.0020609	-0.43998	down	3	Molecular Function:protein binding (GO:0005515),Molecular Function:metal ion binding (GO:0046872),Biological Process:oxidation-reduction process (GO:0055114)	--	--	ko00590 Arachidonic acid metabolism ko01100 Metabolic pathways ko04726 Serotonergic synapse	Catalase	P	Inorganic ion transport and metabolism ;	IPR001024 [PLAT/LH2 domain] ; IPR013819[Lipoxygenase, C-terminal]	0
L8HMD7	Interferon-stimulated 20 kDa protein	E5288_WYG022729	830.9	864.5	772.5	627.2	566.5	581.9	1.3899	0.00207076	0.474977	up	--	--	interferon-stimulated gene 20 kDa protein	3.1.13.1	--	DNA polymerase III, epsilon subunit or related 3'-5' exonuclease	L	Replication, recombination and repair ;	IPR013520 [Exonuclease, RNase T/DNA polymerase III]	0
L8IM22	RNA helicase	M91_18486	1061	1015.2	1057.3	870.3	865.4	794.9	1.23824	0.00211708	0.308296	up	2	Molecular Function:nucleic acid binding (GO:0003676),Molecular Function:ATP binding (GO:0005524)	ATP-dependent RNA helicase DDX19/DBP5	3.6.4.13	--	Superfamily II DNA and RNA helicase	L	Replication, recombination and repair ;	IPR001650 [Helicase, C-terminal] ; IPR011545[DEAD/DEAH box helicase domain]	0
L8I5A2	Protein-serine/threonine phosphatase (Fragment)	M91_21238	168	180.1	165.7	210.9	203.8	215	0.815944	0.00221798	-0.293458	down	--	--	carboxy-terminal domain RNA polymerase II polypeptide A small phosphatase	3.1.3.16	--	TFIIF-interacting CTD phosphatase, includes NLI-interacting factor	K	Transcription ;	IPR004274 [FCP1 homology domain]	0
L8IGR8	Hypoxia up-regulated protein 1	M91_09718	10228	9743.7	9821.3	7980.3	8570.6	7938.5	1.21657	0.00221952	0.282816	up	--	--	hypoxia up-regulated 1	--	ko04141 Protein processing in endoplasmic reticulum	Molecular chaperone DnaK (HSP70)	O	Posttranslational modification, protein turnover, chaperones ;	IPR013126 [Heat shock protein 70 family]	1
A0A6B0R4S4	SAP domain-containing protein	E5288_WYG002491	517.9	485.7	543.4	401.2	385.3	369.4	1.33835	0.00238651	0.420457	up	--	--	--	--	--	--	--	--	IPR003034 [SAP domain]	0
A0A6B0RKM8	TRAF_BIRC3_bd domain-containing protein	E5288_WYG006769	63.8	64.3	67.1	52.5	53.9	48.2	1.26261	0.00248327	0.336413	up	--	--	TNF receptor-associated factor 1	--	ko04064 NF-kappa B signaling pathway ko04210 Apoptosis ko04668 TNF signaling pathway ko05168 Herpes simplex infection ko05169 Epstein-Barr virus infection ko05200 Pathways in cancer ko05202 Transcriptional misregulation in cancer ko05203 Viral carcinogenesis ko05222 Small cell lung cancer	--	--	--	IPR032070 [TNF receptor-associated factor, BIRC3 binding domain]	0
L8INK7	Desmoplakin (Fragment)	M91_06211	26790.6	27543.3	26664.1	34600.5	34278.3	31667.9	0.805576	0.00253909	-0.311908	down	1	Cellular Component:cytoskeleton (GO:0005856)	desmoplakin	--	ko05412 Arrhythmogenic right ventricular cardiomyopathy (ARVC)	Chromosome segregation ATPase	D	Cell cycle control, cell division, chromosome partitioning ;	IPR001101 [Plectin repeat]	0
L8HUT3	Periostin	M91_11555	2682.2	2484.8	2531.8	2026.1	2151.1	2118.4	1.22289	0.0026529	0.29029	up	--	--	--	--	--	Uncaracterized surface protein containing fasciclin (FAS1) repeats	R	General function prediction only ;	IPR000782 [FAS1 domain]	0
L8I0F0	Importin subunit alpha-3 (Fragment)	M91_14951	1854.2	1710	1681.1	1318.8	1377.7	1392.6	1.28275	0.00267735	0.359242	up	5	Molecular Function:protein binding (GO:0005515),Cellular Component:nucleus (GO:0005634),Cellular Component:cytoplasm (GO:0005737),Biological Process:protein import into nucleus (GO:0006606),Molecular Function:protein transporter activity (GO:0008565)	--	--	--	--	--	--	IPR000225 [Armadillo] ; IPR002652[Importin-alpha, importin-beta-binding domain] ; IPR032413[Atypical Arm repeat]	0
A0A6B0SB58	Ig-like domain-containing protein	E5288_WYG014986	116.1	125.1	123.7	88.8	99.5	93.9	1.29305	0.00270748	0.370783	up	2	Biological Process:immune response (GO:0006955),Biological Process:antigen processing and presentation (GO:0019882)	major histocompatibility complex, class I	--	ko04144 Endocytosis ko04145 Phagosome ko04218 Cellular senescence ko04514 Cell adhesion molecules (CAMs) ko04612 Antigen processing and presentation ko04940 Type I diabetes mellitus ko05165 Human papillomavirus infection ko05166 HTLV-I infection ko05167 Kaposi's sarcoma-associated herpesvirus infection ko05168 Herpes simplex infection ko05169 Epstein-Barr virus infection ko05203 Viral carcinogene…	--	--	--	IPR003597 [Immunoglobulin C1-set] ; IPR010579[MHC class I, alpha chain, C-terminal] ; IPR011161[MHC class I-like antigen recognition-like]	1
L8IZT7	Gap junction protein	E5288_WYG005957	112.7	142.5	122.2	56	64.6	69	1.99051	0.00283617	0.993135	up	--	--	gap junction beta-2 protein	--	--	--	--	--	IPR013092 [Connexin, N-terminal]	4
L8I599	Collagen alpha-1(XII) chain (Fragment)	M91_14407	337.8	300.7	309.1	386.6	396.9	390.7	0.807018	0.00289298	-0.309328	down	1	Molecular Function:protein binding (GO:0005515)	collagen, type XII, alpha	--	ko04974 Protein digestion and absorption	Cell division protein DamX, binds to the septal ring, contains C-terminal SPOR domain	D	Cell cycle control, cell division, chromosome partitioning ;	IPR002035 [von Willebrand factor, type A] ; IPR003961[Fibronectin type III] ; IPR008160[Collagen triple helix repeat]	0
L8IY78	EF-hand domain-containing protein D2 (Fragment)	M91_10961	1248.1	1172.5	1186.4	1014.8	940.3	914.9	1.25679	0.00292738	0.329749	up	--	--	--	--	--	--	--	--	--	0
L8ILV7	Survival of motor neuron-related-splicing factor 30	M91_12172	745.1	788.7	725.5	604.2	631.3	628.5	1.21207	0.00304768	0.277474	up	4	Molecular Function:RNA binding (GO:0003723),Cellular Component:nucleus (GO:0005634),Cellular Component:cytoplasm (GO:0005737),Biological Process:mRNA processing (GO:0006397)	survival of motor neuron-related-splicing factor 30	--	ko03040 Spliceosome	--	--	--	IPR010304 [Survival motor neuron]	0
L8IGA3	Tyrosine-protein kinase	M91_00557	1752.6	1726.6	1784.5	1433.5	1506	1338.4	1.23044	0.00305913	0.299175	up	3	Molecular Function:protein kinase activity (GO:0004672),Molecular Function:protein binding (GO:0005515),Biological Process:protein phosphorylation (GO:0006468)	tyrosine-protein kinase Yes	2.7.10.2	ko04520 Adherens junction	Serine/threonine protein kinase	T	Signal transduction mechanisms ;	IPR000980 [SH2 domain] ; IPR001245[Serine-threonine/tyrosine-protein kinase catalytic domain] ; IPR001452[SH3 domain]	0
A0A6B0QUS7	Component 3 of promoter of RISC	E5288_WYG000376	805.8	754.1	740.7	574.7	579.8	632.3	1.28755	0.00319415	0.364632	up	1	Molecular Function:sequence-specific DNA binding (GO:0043565)	--	--	--	--	--	--	IPR002848 [Translin family]	0
L8IRX0	Vimentin (Fragment)	M91_19473	11965.7	10676.1	10656.6	14451.6	15171.3	14007	0.763201	0.00332258	-0.389864	down	2	Molecular Function:structural molecule activity (GO:0005198),Cellular Component:intermediate filament (GO:0005882)	vimentin	--	ko05169 Epstein-Barr virus infection ko05206 MicroRNAs in cancer	--	--	--	IPR001664 [Intermediate filament protein] ; IPR006821[Intermediate filament head, DNA-binding domain]	0
L8IAM6	Urokinase-type plasminogen activator	M91_19898	707.2	704.3	704.2	540.5	557.8	523.3	1.3047	0.00337677	0.383717	up	2	Molecular Function:serine-type endopeptidase activity (GO:0004252),Biological Process:proteolysis (GO:0006508)	urokinase plasminogen activator	3.4.21.73	ko04064 NF-kappa B signaling pathway ko04610 Complement and coagulation cascades ko05202 Transcriptional misregulation in cancer ko05205 Proteoglycans in cancer ko05206 MicroRNAs in cancer ko05215 Prostate cancer	Secreted trypsin-like serine protease	O	Posttranslational modification, protein turnover, chaperones ;	IPR000001 [Kringle] ; IPR001254[Serine proteases, trypsin domain]	0
A0A6B0S3E1	LRAT domain-containing protein	E5288_WYG017242	752.6	760.9	771	919.3	1008.1	918.9	0.802621	0.00341491	-0.317209	down	--	--	--	--	--	--	--	--	IPR007053 [LRAT-like domain]	0
L8IWP2	Gap junction protein	M91_18979	534.9	621.8	617.7	845	819.5	770.4	0.728736	0.00354075	-0.456531	down	--	--	gap junction alpha-1 protein	--	ko04540 Gap junction ko05412 Arrhythmogenic right ventricular cardiomyopathy (ARVC)	--	--	--	IPR013092 [Connexin, N-terminal] ; IPR013124[Gap junction alpha-1 protein (Cx43), C-terminal]	4
A0A6B0QWP6	Pyridoxal kinase	E5288_WYG010953	2055.5	2009.2	1821	1532.7	1507.7	1451.4	1.31032	0.00355972	0.38992	up	--	--	pyridoxine kinase	2.7.1.35	ko00750 Vitamin B6 metabolism ko01100 Metabolic pathways	Pyridoxal/pyridoxine/pyridoxamine kinase	H	Coenzyme transport and metabolism ;	IPR013749 [Pyridoxamine kinase/Phosphomethylpyrimidine kinase]	0
L8HUU8	SRA stem-loop-interacting RNA-binding protein, mitochondrial	M91_01979	802.4	819	761.9	672.2	612.2	607	1.26007	0.00367928	0.333506	up	1	Molecular Function:nucleic acid binding (GO:0003676)	--	--	--	RNA recognition motif (RRM) domain	J	Translation, ribosomal structure and biogenesis ;	IPR000504 [RNA recognition motif domain]	0
A0A6B0RR50	Mab-21 domain-containing protein	E5288_WYG011127	312.7	288.2	286.6	375.9	363.9	350.1	0.814295	0.00390828	-0.296377	down	--	--	--	--	--	--	--	--	IPR024810 [Mab-21 domain]	0
L8J064	Zinc transporter 1	M91_19078	917.8	947.4	1006.9	774.8	781.7	811.4	1.21293	0.00413842	0.278498	up	4	Biological Process:cation transport (GO:0006812),Molecular Function:cation transmembrane transporter activity (GO:0008324),Cellular Component:integral component of membrane (GO:0016021),Biological Process:transmembrane transport (GO:0055085)	solute carrier family 30 (zinc transporter), member 1	--	ko04978 Mineral absorption	Co/Zn/Cd efflux system component	P	Inorganic ion transport and metabolism ;	IPR002524 [Cation efflux protein]	4
A0A6B0RS44	COMM domain-containing protein 1	E5288_WYG011813	344.4	361.4	340	461.6	428.4	417.4	0.799908	0.0041506	-0.322094	down	--	--	--	--	--	--	--	--	IPR017920 [COMM domain] ; IPR033776[COMMD1 N-terminal domain]	0
L8I1A5	Mitochondrial dicarboxylate carrier	M91_17345	340.2	393.7	394.9	479.9	487.1	503.9	0.767421	0.00417587	-0.381909	down	--	--	solute carrier family 25 (mitochondrial dicarboxylate transporter), member 10	--	ko04964 Proximal tubule bicarbonate reclamation	--	--	--	IPR018108 [Mitochondrial substrate/solute carrier]	0
A0A6B0RGF7	72 kDa gelatinase	E5288_WYG003201	309.9	320.1	325	265	244.4	273.7	1.21951	0.00420396	0.286304	up	4	Molecular Function:metalloendopeptidase activity (GO:0004222),Biological Process:proteolysis (GO:0006508),Molecular Function:zinc ion binding (GO:0008270),Cellular Component:extracellular matrix (GO:0031012)	matrix metalloproteinase-2 (gelatinase A)	3.4.24.24	ko01522 Endocrine resistance ko04670 Leukocyte transendothelial migration ko04912 GnRH signaling pathway ko04915 Estrogen signaling pathway ko04926 Relaxin signaling pathway ko04933 AGE-RAGE signaling pathway in diabetic complications ko05200 Pathways in cancer ko05205 Proteoglycans in cancer ko05219 Bladder cancer ko05418 Fluid shear stress and atherosclerosis	Predicted Zn-dependent protease	O	Posttranslational modification, protein turnover, chaperones ;	IPR000562 [Fibronectin, type II, collagen-binding] ; IPR001818[Peptidase M10, metallopeptidase] ; IPR002477[Peptidoglycan binding-like] ; IPR018487[Hemopexin-like repeats]	0
A0A6B0QVA5	Tubulin alpha chain	E5288_WYG000383	688.5	748.1	690.6	910.1	899.3	837.4	0.803687	0.00441712	-0.315294	down	1	Molecular Function:GTPase activity (GO:0003924)	tubulin alpha	--	ko04145 Phagosome ko04210 Apoptosis ko04530 Tight junction ko04540 Gap junction	--	--	--	IPR003008 [Tubulin/FtsZ, GTPase domain] ; IPR018316[Tubulin/FtsZ, 2-layer sandwich domain]	0
L8IQY6	Calcium-activated neutral proteinase 1	E5288_WYG016160	2541.7	2675.6	2555.4	3066.9	3016.4	3287.3	0.829477	0.00467658	-0.269726	down	4	Molecular Function:calcium-dependent cysteine-type endopeptidase activity (GO:0004198),Molecular Function:calcium ion binding (GO:0005509),Cellular Component:intracellular (GO:0005622),Biological Process:proteolysis (GO:0006508)	calpain-1	3.4.22.52	ko04141 Protein processing in endoplasmic reticulum ko04210 Apoptosis ko04217 Necroptosis ko04218 Cellular senescence ko05010 Alzheimer's disease	Serine protease, subtilase family	O	Posttranslational modification, protein turnover, chaperones ;	IPR001300 [Peptidase C2, calpain, catalytic domain] ; IPR002048[EF-hand domain] ; IPR022682[Peptidase C2, calpain, large subunit, domain III]	0
A0A6B0RQ35	Ubiquitinyl hydrolase 1	E5288_WYG006786	217	233.4	243.3	283	287	272.9	0.822992	0.00471389	-0.28105	down	2	Biological Process:protein deubiquitination (GO:0016579),Molecular Function:thiol-dependent ubiquitinyl hydrolase activity (GO:0036459)	ubiquitin carboxyl-terminal hydrolase 9/24	3.4.19.12	--	--	--	--	IPR001394 [Peptidase C19, ubiquitin carboxyl-terminal hydrolase]	0
L8HLD8	Laminin subunit beta-1 (Fragment)	M91_17804	8690.5	8039.2	8323	6911.5	7182.4	6580	1.2118	0.00472259	0.277156	up	--	--	laminin, beta 1	--	ko04151 PI3K-Akt signaling pathway ko04510 Focal adhesion ko04512 ECM-receptor interaction ko05145 Toxoplasmosis ko05146 Amoebiasis ko05165 Human papillomavirus infection ko05200 Pathways in cancer ko05222 Small cell lung cancer	Chromosome segregation ATPase	D	Cell cycle control, cell division, chromosome partitioning ;	IPR002049 [Laminin EGF domain] ; IPR008211[Laminin, N-terminal]	0
L8I210	Cytochrome P450 4F6 (Fragment)	M91_00977	245.6	276.8	267.2	313.9	328.9	316.8	0.822843	0.00533435	-0.281311	down	3	Molecular Function:iron ion binding (GO:0005506),Molecular Function:heme binding (GO:0020037),Biological Process:oxidation-reduction process (GO:0055114)	--	--	ko00590 Arachidonic acid metabolism ko01100 Metabolic pathways	Cytochrome P450	QV	Secondary metabolites biosynthesis, transport and catabolism ; Defense mechanisms ;	IPR001128 [Cytochrome P450]	2
L8HYK5	Keratin, type II cytoskeletal 72	E5288_WYG010143	650.8	630.2	610.9	782.5	828.8	907	0.751261	0.00540459	-0.412614	down	2	Molecular Function:structural molecule activity (GO:0005198),Cellular Component:intermediate filament (GO:0005882)	type II keratin, basic	--	--	Chromosome segregation ATPase	D	Cell cycle control, cell division, chromosome partitioning ;	IPR001664 [Intermediate filament protein] ; IPR032444[Keratin type II head]	0
L8IN01	EH domain-containing protein 3 (Fragment)	M91_09611	1677.9	1557.7	1849.2	1180.8	1243.7	1090.5	1.4466	0.00541204	0.532666	up	1	Molecular Function:protein binding (GO:0005515)	EH domain-containing protein 3	--	ko04144 Endocytosis	Replication fork clamp-binding protein CrfC (dynamin-like GTPase family)	L	Replication, recombination and repair ;	IPR000261 [EH domain] ; IPR022812[Dynamin superfamily] ; IPR031692[EH domain-containing protein, N-terminal]	0
A0A6B0R3L3	Cadherin-1	E5288_WYG014649	215.4	237.9	247.8	297.5	319.8	292.6	0.770524	0.00543758	-0.376088	down	3	Molecular Function:calcium ion binding (GO:0005509),Biological Process:homophilic cell adhesion via plasma membrane adhesion molecules (GO:0007156),Cellular Component:membrane (GO:0016020)	cadherin 1, type 1, E-cadherin	--	ko04015 Rap1 signaling pathway ko04371 Apelin signaling pathway ko04390 Hippo signaling pathway ko04514 Cell adhesion molecules (CAMs) ko04520 Adherens junction ko05100 Bacterial invasion of epithelial cells ko05200 Pathways in cancer ko05213 Endometrial cancer ko05216 Thyroid cancer ko05218 Melanoma ko05219 Bladder cancer ko05226 Gastric cancer	Large exoprotein involved in heme utilization or adhesion	U	Intracellular trafficking, secretion, and vesicular transport ;	IPR000233 [Cadherin, cytoplasmic domain] ; IPR002126[Cadherin] ; IPR014868[Cadherin prodomain]	1
L8HW69	Tubulin beta chain (Fragment)	M91_09580	101.8	116	92.9	148.7	138.3	150.6	0.710009	0.00544437	-0.49409	down	1	Molecular Function:GTPase activity (GO:0003924)	tubulin beta	--	ko04145 Phagosome ko04540 Gap junction	--	--	--	IPR003008 [Tubulin/FtsZ, GTPase domain] ; IPR018316[Tubulin/FtsZ, 2-layer sandwich domain]	0
L8IWX2	Short-chain dehydrogenase/reductase 3	E5288_WYG004758	165.2	178.7	190.9	222.2	217.1	218	0.813632	0.00576002	-0.297553	down	--	--	short-chain dehydrogenase/reductase 3	1.1.1.300	ko00830 Retinol metabolism ko01100 Metabolic pathways	Short-chain dehydrogenase	R	General function prediction only ;	IPR002347 [Short-chain dehydrogenase/reductase SDR]	1
L8IB50	Protein NDRG4-A (Fragment)	M91_00077	139.8	145.6	146.8	177.4	203.5	183.4	0.765905	0.00576444	-0.384763	down	--	--	--	--	--	Pimeloyl-ACP methyl ester carboxylesterase	HR	Coenzyme transport and metabolism ; General function prediction only ;	IPR004142 [NDRG]	0
L8IFU3	B-cell surface antigen CD40	M91_17921	1267.3	1473.8	1454.1	1031.8	1030.2	1068.6	1.34006	0.00609529	0.4223	up	--	--	tumor necrosis factor receptor superfamily member 5	--	ko04060 Cytokine-cytokine receptor interaction ko04064 NF-kappa B signaling pathway ko04514 Cell adhesion molecules (CAMs) ko04620 Toll-like receptor signaling pathway ko04672 Intestinal immune network for IgA production ko05144 Malaria ko05145 Toxoplasmosis ko05166 HTLV-I infection ko05169 Epstein-Barr virus infection ko05202 Transcriptional misregulation in cancer ko05310 Asthma ko05320 Autoimm…	--	--	--	--	1
A0A6B0S0M5	S10_plectin domain-containing protein	E5288_WYG022355	341.1	359.6	380.9	493	464	437.3	0.77573	0.00620405	-0.366374	down	--	--	plectin	--	--	--	--	--	IPR005326 [Plectin/S10, N-terminal]	0
L8HYH7	5-AMP-activated protein kinase subunit beta-2	M91_01260	233.1	207.5	201.1	273	264.4	264.7	0.800025	0.00627529	-0.321883	down	1	Molecular Function:protein binding (GO:0005515)	5'-AMP-activated protein kinase, regulatory beta subunit	--	ko04068 FoxO signaling pathway ko04152 AMPK signaling pathway ko04211 Longevity regulating pathway ko04213 Longevity regulating pathway - multiple species ko04371 Apelin signaling pathway ko04530 Tight junction ko04710 Circadian rhythm ko04910 Insulin signaling pathway ko04920 Adipocytokine signaling pathway ko04921 Oxytocin signaling pathway ko04922 Glucagon signaling pathway ko04931 Insulin res…	Carbohydrate-binding DOMON domain	GT	Carbohydrate transport and metabolism ; Signal transduction mechanisms ;	IPR006828 [Association with the SNF1 complex (ASC) domain] ; IPR032640[AMP-activated protein kinase, glycogen-binding domain]	0
L8HP04	High mobility group protein HMGI-C (Fragment)	M91_04756	51.8	55.3	49.3	79.2	66.6	74.3	0.710586	0.00637862	-0.492919	down	1	Molecular Function:DNA binding (GO:0003677)	high mobility group AT-hook protein 2	--	ko05202 Transcriptional misregulation in cancer ko05206 MicroRNAs in cancer	--	--	--	IPR017956 [AT hook, DNA-binding motif]	0
A0A6B0S481	WW domain-containing protein	E5288_WYG004041	539.1	483.2	540.3	429.2	408.1	398.2	1.26475	0.00648253	0.338854	up	1	Molecular Function:protein binding (GO:0005515)	--	--	--	--	--	--	IPR001202 [WW domain]	0
A0A6B0R9G0	RING-type domain-containing protein	E5288_WYG019318	171.7	188.2	184.8	156	148.4	143.1	1.21721	0.00666442	0.283574	up	2	Molecular Function:protein binding (GO:0005515),Molecular Function:zinc ion binding (GO:0008270)	--	--	--	--	--	--	IPR001841 [Zinc finger, RING-type] ; IPR025754[TRC8 N-terminal domain]	12
A0A6B0SBA7	Fibroblast growth factor receptor	E5288_WYG015952	73.5	75.9	79	99.5	120.2	106	0.701259	0.00681344	-0.511981	down	2	Molecular Function:protein kinase activity (GO:0004672),Biological Process:protein phosphorylation (GO:0006468)	fibroblast growth factor receptor 2	2.7.10.1	ko01521 EGFR tyrosine kinase inhibitor resistance ko04010 MAPK signaling pathway ko04014 Ras signaling pathway ko04015 Rap1 signaling pathway ko04144 Endocytosis ko04151 PI3K-Akt signaling pathway ko04550 Signaling pathways regulating pluripotency of stem cells ko04810 Regulation of actin cytoskeleton ko05200 Pathways in cancer ko05215 Prostate cancer ko05226 Gastric cancer ko05230 Central carbon…	PASTA domain, binds beta-lactams	M	Cell wall/membrane/envelope biogenesis ;	IPR001245 [Serine-threonine/tyrosine-protein kinase catalytic domain] ; IPR013098[Immunoglobulin I-set]	1
L8IKV5	Golgin subfamily B member 1	M91_06174	248.7	220.9	229.8	314.5	370.8	318.7	0.696614	0.00694219	-0.52157	down	--	--	golgin subfamily B member 1	--	--	--	--	--	--	1
L8IP47	Embigin (Fragment)	M91_02704	303.2	341.7	334.4	406.3	409.6	383.1	0.816764	0.00714661	-0.292009	down	--	--	--	--	--	--	--	--	IPR013098 [Immunoglobulin I-set]	1
A0A6B0RBN1	F-actin-capping protein subunit alpha	E5288_WYG014431	2351.4	2231.8	2346.9	1885.4	1867	1880.8	1.23022	0.00718665	0.298921	up	2	Cellular Component:F-actin capping protein complex (GO:0008290),Biological Process:barbed-end actin filament capping (GO:0051016)	capping protein (actin filament) muscle Z-line, alpha	--	ko04144 Endocytosis	--	--	--	IPR002189 [F-actin-capping protein subunit alpha]	0
L8IIJ5	Abnormal spindle-like microcephaly-associated protein-like protein	M91_03591	330.2	339.2	367.4	464.8	491.7	422.8	0.751686	0.00764689	-0.411799	down	1	Molecular Function:protein binding (GO:0005515)	abnormal spindle-like microcephaly-associated protein	--	--	--	--	--	IPR000048 [IQ motif, EF-hand binding site] ; IPR001715[Calponin homology domain] ; IPR031549[Abnormal spindle-like microcephaly-associated protein, ASH domain]	0
A0A6B0REL3	Chromatin-remodeling ATPase INO80	E5288_WYG003835	33.9	38.7	41.5	49.5	48.6	51.7	0.761682	0.00774418	-0.392739	down	2	Molecular Function:DNA binding (GO:0003677),Molecular Function:ATP binding (GO:0005524)	DNA helicase INO80	3.6.4.12	--	Superfamily II DNA or RNA helicase, SNF2 family	KL	Transcription ; Replication, recombination and repair ;	IPR000330 [SNF2-related, N-terminal domain] ; IPR001650[Helicase, C-terminal] ; IPR020838[DBINO domain]	0
A0A6B0QSZ4	18S rRNA aminocarboxypropyltransferase	E5288_WYG008956	19	17.7	20.5	25.2	27.1	30.4	0.691657	0.0078242	-0.531872	down	--	--	pre-rRNA-processing protein TSR3	--	--	Ribosome biogenesis protein Tsr3 (rRNA maturation)	J	Translation, ribosomal structure and biogenesis ;	IPR007177 [Ribosome biogenesis protein, C-terminal] ; IPR007209[RNase L inhibitor RLI, possible metal-binding domain]	1
A0A6B0QRL6	Insulin-like growth factor-binding protein 2	E5288_WYG000599	51.8	63.9	60.4	91.5	79.1	81.6	0.698255	0.00828721	-0.518173	down	3	Biological Process:regulation of cell growth (GO:0001558),Molecular Function:insulin-like growth factor binding (GO:0005520),Cellular Component:extracellular region (GO:0005576)	--	--	--	--	--	--	IPR000716 [Thyroglobulin type-1] ; IPR000867[Insulin-like growth factor-binding protein, IGFBP]	0
L8IBG9	28S ribosomal protein S33, mitochondrial	E5288_WYG020333	596.7	620.9	606.9	531.9	519.8	467.5	1.20096	0.00832044	0.264189	up	--	--	small subunit ribosomal protein S33	--	--	--	--	--	IPR013219 [Ribosomal protein S27/S33, mitochondrial]	0
A0A6B0RB97	Protein disulfide-isomerase	E5288_WYG007743	16060.1	14049.2	14828.3	11549.8	12132.7	12233.4	1.25119	0.00847738	0.3233	up	1	Biological Process:cell redox homeostasis (GO:0045454)	protein disulfide-isomerase A1	5.3.4.1	ko04141 Protein processing in endoplasmic reticulum	Negative regulator of GroEL, contains thioredoxin-like and TPR-like domains	O	Posttranslational modification, protein turnover, chaperones ;	IPR013766 [Thioredoxin domain]	0
A0A6B0QS83	SH3_10 domain-containing protein	E5288_WYG009139	6821.3	6772.3	7001.3	9057.4	9047.5	7941.3	0.790707	0.00851419	-0.338786	down	--	--	periplakin	--	--	--	--	--	--	0
A0A6B0RS97	Xanthine dehydrogenase	E5288_WYG019532	2638.3	2981.7	2861.3	2286.1	1847.2	1963	1.39122	0.00861185	0.476352	up	5	Molecular Function:electron carrier activity (GO:0009055),Molecular Function:oxidoreductase activity (GO:0016491),Molecular Function:metal ion binding (GO:0046872),Molecular Function:iron-sulfur cluster binding (GO:0051536),Biological Process:oxidation-reduction process (GO:0055114)	--	--	ko00230 Purine metabolism ko00232 Caffeine metabolism ko00983 Drug metabolism - other enzymes ko01100 Metabolic pathways ko04146 Peroxisome	Xanthine dehydrogenase, molybdopterin-binding subunit B	F	Nucleotide transport and metabolism ;	IPR000674 [Aldehyde oxidase/xanthine dehydrogenase, a/b hammerhead] ; IPR001041[2Fe-2S ferredoxin-type iron-sulfur binding domain] ; IPR002346[Molybdopterin dehydrogenase, FAD-binding] ; IPR002888[[2Fe-2S]-binding] ; IPR005107[CO dehydrogenase flavoprotein, C-terminal] ; IPR008274[Aldehyde oxidase/xanthine dehydrogenase, molybdopterin binding]	0
A0A6B0RQ87	Ankyrin_rpt-contain_dom domain-containing protein	E5288_WYG004531	2018.2	2028.3	2173.1	2775.5	2651.4	2426.7	0.791943	0.00870368	-0.336532	down	--	--	--	--	--	Ankyrin repeat	T	Signal transduction mechanisms ;	IPR020683 [Ankyrin repeat-containing domain]	0
L8I7Q5	N-terminal kinase-like-binding protein 1	E5288_WYG004978	818.2	835.4	786	968	932	1041	0.829514	0.00896675	-0.269662	down	--	--	RAB6-interacting golgin	--	ko04115 p53 signaling pathway	--	--	--	IPR007033 [RAB6-interacting golgin]	0
A0A6B0S715	Tubulin beta chain	E5288_WYG003988	468.2	512.7	495.3	669.1	586.7	680.7	0.762303	0.00896796	-0.391563	down	1	Molecular Function:GTPase activity (GO:0003924)	tubulin beta	--	ko04145 Phagosome ko04540 Gap junction	--	--	--	IPR003008 [Tubulin/FtsZ, GTPase domain] ; IPR018316[Tubulin/FtsZ, 2-layer sandwich domain]	0
L8HTX7	Apolipoprotein A-II	E5288_WYG005332	105.6	111.2	119.7	136.9	151	137	0.791951	0.00907377	-0.336517	down	--	--	apolipoprotein A-II	--	ko03320 PPAR signaling pathway ko04979 Cholesterol metabolism	--	--	--	--	0
A0A6B0RYY1	Serine/threonine-protein kinase	E5288_WYG018486	136.9	126.8	123.8	161.2	159.4	148	0.826931	0.00916085	-0.274161	down	4	Molecular Function:protein kinase activity (GO:0004672),Molecular Function:protein serine/threonine kinase activity (GO:0004674),Molecular Function:ATP binding (GO:0005524),Biological Process:protein phosphorylation (GO:0006468)	serine/threonine-protein kinase ULK1	2.7.11.1	ko04137 Mitophagy - animal ko04140 Autophagy - animal ko04150 mTOR signaling pathway ko04152 AMPK signaling pathway ko04211 Longevity regulating pathway	Serine/threonine protein kinase	T	Signal transduction mechanisms ;	IPR000719 [Protein kinase domain] ; IPR022708[Serine/threonine-protein kinase, C-terminal]	0
A0A6B0RNY5	T-plasminogen activator	E5288_WYG009550	3241.8	3248	3313.5	2777.5	2864.6	2476.8	1.20747	0.00937091	0.271983	up	4	Molecular Function:serine-type endopeptidase activity (GO:0004252),Molecular Function:protein binding (GO:0005515),Cellular Component:extracellular region (GO:0005576),Biological Process:proteolysis (GO:0006508)	tissue plasminogen activator	3.4.21.68	ko04371 Apelin signaling pathway ko04610 Complement and coagulation cascades ko05202 Transcriptional misregulation in cancer ko05215 Prostate cancer ko05418 Fluid shear stress and atherosclerosis	Secreted trypsin-like serine protease	O	Posttranslational modification, protein turnover, chaperones ;	IPR000001 [Kringle] ; IPR000083[Fibronectin, type I] ; IPR000742[EGF-like domain] ; IPR001254[Serine proteases, trypsin domain]	0
A0A6B0S192	F-actin-capping protein subunit beta	E5288_WYG016869	4246.3	4107.7	4264.3	3486.8	3243.8	3745.4	1.2045	0.00954605	0.26843	up	2	Cellular Component:F-actin capping protein complex (GO:0008290),Biological Process:barbed-end actin filament capping (GO:0051016)	capping protein (actin filament) muscle Z-line, beta	--	ko04144 Endocytosis	--	--	--	IPR001698 [F-actin-capping protein subunit beta]	0
L8IIG4	Grancalcin (Fragment)	M91_05760	825.5	720.2	720.9	580.8	585.5	604	1.28035	0.00977166	0.356536	up	1	Molecular Function:calcium ion binding (GO:0005509)	--	--	--	--	--	--	IPR002048 [EF-hand domain]	0
L8IGZ0	Alpha-1-syntrophin (Fragment)	M91_05154	76.9	82.7	77.6	99.6	95.7	89.6	0.832573	0.00982985	-0.264352	down	1	Molecular Function:protein binding (GO:0005515)	--	--	--	--	--	--	IPR001478 [PDZ domain] ; IPR001849[Pleckstrin homology domain]	0
A0A6B0RCB9	Glutamine synthetase	E5288_WYG017733	1034.8	1001.4	929.8	809	775.7	852.5	1.21697	0.00985809	0.283294	up	3	Molecular Function:glutamate-ammonia ligase activity (GO:0004356),Biological Process:glutamine biosynthetic process (GO:0006542),Biological Process:nitrogen compound metabolic process (GO:0006807)	glutamine synthetase	6.3.1.2	ko00220 Arginine biosynthesis ko00250 Alanine, aspartate and glutamate metabolism ko00630 Glyoxylate and dicarboxylate metabolism ko00910 Nitrogen metabolism ko01100 Metabolic pathways ko01230 Biosynthesis of amino acids ko04217 Necroptosis ko04724 Glutamatergic synapse ko04727 GABAergic synapse	Glutamine synthetase	E	Amino acid transport and metabolism ;	IPR008146 [Glutamine synthetase, catalytic domain] ; IPR008147[Glutamine synthetase, beta-Grasp domain]	0
L8IAE6	Prefoldin subunit 1	M91_15328	1674.1	1606.2	1460.9	1172.9	1228.6	1311.3	1.27699	0.0100849	0.352745	up	3	Biological Process:protein folding (GO:0006457),Cellular Component:prefoldin complex (GO:0016272),Molecular Function:unfolded protein binding (GO:0051082)	prefoldin subunit 1	--	--	--	--	--	IPR002777 [Prefoldin beta-like]	0
A0A6B0RHT8	Inhibitor of growth protein	E5288_WYG011571	20.2	18.3	18.8	26.7	24.7	22.9	0.771198	0.0101484	-0.374827	down	--	--	inhibitor of growth protein 1	--	--	--	--	--	IPR024610 [Inhibitor of growth protein, N-terminal histone-binding]	0
A0A6B0R3N9	Protein Wnt	E5288_WYG018842	724.8	706.9	702.3	586.9	637.8	551.1	1.20171	0.0101888	0.265091	up	4	Molecular Function:receptor binding (GO:0005102),Cellular Component:extracellular region (GO:0005576),Biological Process:multicellular organism development (GO:0007275),Biological Process:Wnt signaling pathway (GO:0016055)	wingless-type MMTV integration site family, member 5	--	ko04150 mTOR signaling pathway ko04310 Wnt signaling pathway ko04360 Axon guidance ko04390 Hippo signaling pathway ko04550 Signaling pathways regulating pluripotency of stem cells ko04916 Melanogenesis ko05165 Human papillomavirus infection ko05166 HTLV-I infection ko05200 Pathways in cancer ko05205 Proteoglycans in cancer ko05217 Basal cell carcinoma ko05224 Breast cancer ko05225 Hepatocellular …	--	--	--	IPR005817 [Wnt]	0
L8IFJ7	Apo-1 antigen (Fragment)	M91_17499	696.7	715.2	728.3	627.5	593.9	537.6	1.21671	0.010232	0.28299	up	2	Molecular Function:protein binding (GO:0005515),Biological Process:signal transduction (GO:0007165)	tumor necrosis factor receptor superfamily member 6	--	ko01524 Platinum drug resistance ko04010 MAPK signaling pathway ko04060 Cytokine-cytokine receptor interaction ko04115 p53 signaling pathway ko04210 Apoptosis ko04217 Necroptosis ko04650 Natural killer cell mediated cytotoxicity ko04668 TNF signaling pathway ko04932 Non-alcoholic fatty liver disease (NAFLD) ko04940 Type I diabetes mellitus ko05010 Alzheimer's disease ko05142 Chagas disease (Ameri…	--	--	--	IPR000488 [Death domain] ; IPR001368[TNFR/NGFR cysteine-rich region]	1
L8I9D6	B-cell lymphoma 3 protein (Fragment)	M91_05702	52.1	56.4	49.4	40.4	44.2	39.8	1.26929	0.0105046	0.344025	up	1	Molecular Function:protein binding (GO:0005515)	B-cell CLL/lymphoma protein 3	--	ko04668 TNF signaling pathway	Ankyrin repeat	T	Signal transduction mechanisms ;	IPR002110 [Ankyrin repeat] ; IPR020683[Ankyrin repeat-containing domain]	0
L8IY95	TNF receptor-associated factor	M91_19080	33.3	29.7	26.2	49.2	48.4	48.4	0.610959	0.0105285	-0.710853	down	2	Molecular Function:zinc ion binding (GO:0008270),Molecular Function:metal ion binding (GO:0046872)	TNF receptor-associated factor 5	--	ko04064 NF-kappa B signaling pathway ko04217 Necroptosis ko04621 NOD-like receptor signaling pathway ko04657 IL-17 signaling pathway ko04668 TNF signaling pathway ko05168 Herpes simplex infection ko05169 Epstein-Barr virus infection ko05200 Pathways in cancer ko05203 Viral carcinogenesis ko05222 Small cell lung cancer	--	--	--	IPR001293 [Zinc finger, TRAF-type] ; IPR018957[Zinc finger, C3HC4 RING-type]	0
A0A6B0S6W5	KAT8 regulatory NSL complex subunit 2	E5288_WYG008597	101.7	113.9	114.7	139.3	134.5	128.2	0.821642	0.0107008	-0.283419	down	--	--	KAT8 regulatory NSL complex subunit 2	--	--	--	--	--	IPR025927 [Potential DNA-binding domain]	0
L8I351	Sodium-coupled neutral amino acid transporter 2 (Fragment)	M91_02050	876.7	819.8	865.5	648.1	753	675.6	1.23369	0.0107759	0.302978	up	--	--	solute carrier family 38 (sodium-coupled neutral amino acid transporter), member 2	--	ko04724 Glutamatergic synapse ko04727 GABAergic synapse ko04974 Protein digestion and absorption	--	--	--	IPR013057 [Amino acid transporter, transmembrane domain]	10
A0A6B0S7H7	RanBD1 domain-containing protein	E5288_WYG019160	249.6	230.5	237	194.5	198.9	165.5	1.28306	0.0113543	0.359584	up	1	Biological Process:intracellular transport (GO:0046907)	Ran-binding protein 1	--	ko05166 HTLV-I infection ko05203 Viral carcinogenesis	--	--	--	IPR000156 [Ran binding domain]	0
L8J2E8	Procollagen-proline 4-dioxygenase (Fragment)	M91_18686	534.9	502.6	532.9	441.9	457.3	398.3	1.21033	0.0114084	0.275398	up	4	Molecular Function:procollagen-proline 4-dioxygenase activity (GO:0004656),Cellular Component:endoplasmic reticulum (GO:0005783),Molecular Function:oxidoreductase activity (GO:0016491),Biological Process:oxidation-reduction process (GO:0055114)	prolyl 4-hydroxylase	1.14.11.2	ko00330 Arginine and proline metabolism ko01100 Metabolic pathways	Proline 4-hydroxylase (includes Rps23 Pro-64 3,4-dihydroxylase Tpa1), contains SM-20 domain	JO	Translation, ribosomal structure and biogenesis ; Posttranslational modification, protein turnover, chaperones ;	IPR005123 [Oxoglutarate/iron-dependent dioxygenase] ; IPR013547[Prolyl 4-hydroxylase alpha-subunit, N-terminal]	0
L8HW21	ADA3 homolog	M91_07190	332.2	321.7	281.3	229.8	232.4	185.9	1.44299	0.0114903	0.529058	up	--	--	transcriptional adapter 3	--	ko05165 Human papillomavirus infection	--	--	--	IPR019340 [Histone acetyltransferases subunit 3]	0
L8IBI8	Phospholipid scramblase	M91_20503	1223.9	1299.4	1271.5	1065.4	1104.1	951.4	1.21593	0.0115379	0.282062	up	--	--	--	--	--	Uncharacterized protein YxjI	S	Function unknown ;	IPR005552 [Scramblase]	0
L8IBB9	Trinucleotide repeat-containing 6B protein (Fragment)	M91_18858	31.3	36.5	33.2	40.3	45.5	45.3	0.770404	0.0116963	-0.376312	down	--	--	trinucleotide repeat-containing gene 6 protein	--	--	--	--	--	IPR019486 [Argonaute hook domain] ; IPR026805[GW182, middle domain] ; IPR032226[TNRC6, PABC binding domain]	0
L8IIP6	Pleckstrin-like protein domain family B member 1	M91_09729	112	130.4	125.8	201.6	207.3	161.7	0.645286	0.0117955	-0.63199	down	--	--	--	--	--	--	--	--	IPR001849 [Pleckstrin homology domain]	0
L8IWB3	Erythrocyte band 7 integral membrane protein (Fragment)	M91_04259	2006.7	2309.3	2251.2	1778.1	1786.7	1641.3	1.26144	0.0120347	0.335075	up	--	--	erythrocyte band 7 integral membrane protein	--	--	Regulator of protease activity HflC, stomatin/prohibitin superfamily	O	Posttranslational modification, protein turnover, chaperones ;	IPR001107 [Band 7 domain]	1
A0A6B0R898	Tubulin beta chain	E5288_WYG003085	1868	1866.5	1808.8	2192.3	2192.5	2493.2	0.805946	0.0121033	-0.311244	down	1	Molecular Function:GTPase activity (GO:0003924)	tubulin beta	--	ko04145 Phagosome ko04540 Gap junction	--	--	--	IPR003008 [Tubulin/FtsZ, GTPase domain] ; IPR018316[Tubulin/FtsZ, 2-layer sandwich domain]	0
L8IFC2	Glutaredoxin-2, mitochondrial	E5288_WYG009278	183.2	164.4	177.6	146.5	141.8	125	1.27075	0.0121909	0.345678	up	3	Molecular Function:electron carrier activity (GO:0009055),Molecular Function:protein disulfide oxidoreductase activity (GO:0015035),Biological Process:cell redox homeostasis (GO:0045454)	glutaredoxin 3	--	--	Glutaredoxin	O	Posttranslational modification, protein turnover, chaperones ;	IPR002109 [Glutaredoxin]	0
L8IFS3	Proprotein convertase subtilisin/kexin type 7	M91_21346	340.3	283.2	303.1	244.1	213.3	211.2	1.38588	0.0122761	0.470803	up	2	Molecular Function:serine-type endopeptidase activity (GO:0004252),Biological Process:proteolysis (GO:0006508)	proprotein convertase subtilisin/kexin type 7	3.4.21.-	--	Regulatory P domain of the subtilisin-like proprotein convertases and other proteases	O	Posttranslational modification, protein turnover, chaperones ;	IPR000209 [Peptidase S8/S53 domain] ; IPR002884[Proprotein convertase, P] ; IPR032815[Peptidase S8, pro-domain]	2
A0A6B0RUP1	IPT/TIG domain-containing protein	E5288_WYG001850	49.6	58.1	55.3	68.6	64.2	66.7	0.817043	0.0123031	-0.291517	down	2	Molecular Function:DNA binding (GO:0003677),Molecular Function:protein binding (GO:0005515)	early B-cell factor	--	--	--	--	--	IPR002909 [IPT domain] ; IPR032200[Transcription factor COE, DNA-binding domain] ; IPR032201[Transcription factor COE, helix-loop-helix domain]	0
L8HPE4	Glioma pathogenesis-related protein 1	M91_02785	235.8	276	253.2	310.6	327.1	303.3	0.812965	0.0125178	-0.298735	down	--	--	--	--	--	Uncharacterized conserved protein YkwD, contains CAP (CSP/antigen 5/PR1) domain	S	Function unknown ;	IPR014044 [CAP domain]	1
L8ICL7	Phospholipid-transporting ATPase	M91_20841	140.1	149.6	143.7	171.1	166.5	188.3	0.824111	0.0127564	-0.279089	down	2	Molecular Function:nucleotide binding (GO:0000166),Molecular Function:metal ion binding (GO:0046872)	phospholipid-translocating ATPase	3.6.3.1	--	Magnesium-transporting ATPase (P-type)	P	Inorganic ion transport and metabolism ;	IPR008250 [P-type ATPase, A domain] ; IPR032630[P-type ATPase, C-terminal] ; IPR032631[P-type ATPase, N-terminal]	9
L8IIH0	Complex I-KFYI	M91_09217	181.9	168.5	164.4	146.7	127.8	121.4	1.30033	0.0128106	0.378876	up	2	Cellular Component:mitochondrion (GO:0005739),Cellular Component:mitochondrial respiratory chain complex I (GO:0005747)	NADH dehydrogenase (ubiquinone) 1 subunit C1	--	ko00190 Oxidative phosphorylation ko01100 Metabolic pathways ko04723 Retrograde endocannabinoid signaling ko04932 Non-alcoholic fatty liver disease (NAFLD) ko05010 Alzheimer's disease ko05012 Parkinson's disease ko05016 Huntington's disease	--	--	--	IPR026192 [NADH-ubiquinone oxidoreductase 1 subunit C1]	0
A0A6B0RNP7	Serine incorporator 5	E5288_WYG004493	69	79.1	79.4	102.2	95.5	90.8	0.788562	0.0128983	-0.342705	down	1	Cellular Component:membrane (GO:0016020)	--	--	--	--	--	--	IPR005016 [Serine incorporator/TMS membrane protein]	11
L8IQB4	Cytochrome P450 3A (Fragment)	M91_05930	352.4	372.8	392	296.5	297.1	327.5	1.2129	0.0130559	0.278458	up	3	Molecular Function:iron ion binding (GO:0005506),Molecular Function:heme binding (GO:0020037),Biological Process:oxidation-reduction process (GO:0055114)	cytochrome P450 family 3 subfamily A	1.14.14.1	ko00140 Steroid hormone biosynthesis ko00591 Linoleic acid metabolism ko00830 Retinol metabolism ko01100 Metabolic pathways ko05204 Chemical carcinogenesis	Cytochrome P450	QV	Secondary metabolites biosynthesis, transport and catabolism ; Defense mechanisms ;	IPR001128 [Cytochrome P450]	0
L8HUM0	E3 ubiquitin-protein ligase listerin	M91_08990	99.6	93.5	98.1	118.5	122.9	108.5	0.832238	0.0134992	-0.264932	down	2	Molecular Function:protein binding (GO:0005515),Molecular Function:zinc ion binding (GO:0008270)				--	--	--	IPR001841 [Zinc finger, RING-type]	0
A0A6B0QRA6	FMN hydroxy acid dehydrogenase domain-containing protein	E5288_WYG006990	4171.3	4910.9	4756.1	3547.3	3747	3346.4	1.30051	0.0135847	0.379074	up	4	Molecular Function:3-beta-hydroxy-delta5-steroid dehydrogenase activity (GO:0003854),Biological Process:steroid biosynthetic process (GO:0006694),Molecular Function:oxidoreductase activity (GO:0016491),Biological Process:oxidation-reduction process (GO:0055114)	--	--	ko00140 Steroid hormone biosynthesis ko01100 Metabolic pathways ko04913 Ovarian steroidogenesis ko04925 Aldosterone synthesis and secretion	FMN-dependent dehydrogenase, includes L-lactate dehydrogenase and type II isopentenyl diphosphate isomerase	CIR	Energy production and conversion ; Lipid transport and metabolism ; General function prediction only ;	IPR000262 [FMN-dependent dehydrogenase] ; IPR002225[3-beta hydroxysteroid dehydrogenase/isomerase]	0
L8IZS5	Collagen alpha-2(V) chain	M91_12673	4209.2	3968.2	4311.7	5116.1	5156.8	5988.3	0.768031	0.0140866	-0.380764	down	2	Molecular Function:extracellular matrix structural constituent (GO:0005201),Molecular Function:protein binding (GO:0005515)	collagen, type V/XI/XXIV/XXVII, alpha	--	ko04974 Protein digestion and absorption	Autotransporter adhesin	UW	Intracellular trafficking, secretion, and vesicular transport ; Extracellular structures ;	IPR000885 [Fibrillar collagen, C-terminal] ; IPR001007[VWFC domain] ; IPR008160[Collagen triple helix repeat]	0
A0A6B0R0F3	Alpha-dystroglycan	E5288_WYG018630	562.1	654.1	629.3	753.4	797.8	725.8	0.810496	0.0141384	-0.303123	down	2	Biological Process:cytoskeletal anchoring at plasma membrane (GO:0007016),Cellular Component:dystrophin-associated glycoprotein complex (GO:0016010)	dystroglycan 1	--	ko04512 ECM-receptor interaction ko05410 Hypertrophic cardiomyopathy (HCM) ko05412 Arrhythmogenic right ventricular cardiomyopathy (ARVC) ko05414 Dilated cardiomyopathy (DCM) ko05416 Viral myocarditis	Uncharacterized conserved protein	S	Function unknown ;	IPR008465 [Dystroglycan]	1
L8J0M6	Peptidylprolyl isomerase (Fragment)	M91_01575	102.8	117	102.9	131.9	124.6	131	0.832774	0.0146507	-0.264003	down	1	Molecular Function:calcium ion binding (GO:0005509)	FK506-binding protein 9/10	5.2.1.8	--	FKBP-type peptidyl-prolyl cis-trans isomerase	O	Posttranslational modification, protein turnover, chaperones ;	IPR001179 [FKBP-type peptidyl-prolyl cis-trans isomerase domain] ; IPR002048[EF-hand domain]	0
L8J2Q4	Transcription factor MafK	M91_16355	215.6	195.7	218.4	174.6	163.9	141.1	1.31297	0.0148082	0.392833	up	2	Molecular Function:DNA binding (GO:0003677),Cellular Component:nucleus (GO:0005634)	transcription factor MAFF/G/K	--	--	--	--	--	IPR004826 [Basic leucine zipper domain, Maf-type]	0
L8HTX9	Zinc finger protein OZF	M91_17417	84.7	89.4	83.2	113.5	104.2	98.4	0.813983	0.0148267	-0.29693	down	1	Molecular Function:metal ion binding (GO:0046872)	--	--	--	FOG: Zn-finger	R	General function prediction only ;	IPR007087 [Zinc finger, C2H2]	0
L8IBL7	Glutaredoxin domain-containing protein	M91_17305	608.9	429.1	471.8	196.6	269.2	293	1.98972	0.0152162	0.992566	up	3	Molecular Function:electron carrier activity (GO:0009055),Molecular Function:protein disulfide oxidoreductase activity (GO:0015035),Biological Process:cell redox homeostasis (GO:0045454)	glutaredoxin 3	--	--	Glutaredoxin	O	Posttranslational modification, protein turnover, chaperones ;	IPR002109 [Glutaredoxin]	0
L8IN42	Tuftelin	M91_14483	264.9	295.7	278.9	387	365.9	325.8	0.778252	0.0164064	-0.361691	down	--	--	--	--	--	DNA repair exonuclease SbcCD ATPase subunit	L	Replication, recombination and repair ;	--	0
L8ITY6	Bromodomain-containing protein 2	M91_02560	70.6	66.8	73.4	85.4	79.1	89.8	0.828942	0.0164542	-0.270657	down	1	Molecular Function:protein binding (GO:0005515)	bromodomain-containing protein 2	--	--	--	--	--	IPR001487 [Bromodomain] ; IPR027353[NET domain]	0
A0A6B0RTM8	BZIP domain-containing protein	E5288_WYG001051	203.9	224.6	216.1	130.1	171	105.5	1.58534	0.0166529	0.664794	up	2	Molecular Function:DNA binding (GO:0003677),Cellular Component:nucleus (GO:0005634)	transcription factor MAFF/G/K	--	--	--	--	--	IPR004826 [Basic leucine zipper domain, Maf-type]	0
A0A6B0S580	Ig-like domain-containing protein	E5288_WYG005211	190.2	200.4	199.1	155.8	161.6	122.1	1.34175	0.0170368	0.424118	up	--	--	major histocompatibility complex, class I	--	ko04144 Endocytosis ko04145 Phagosome ko04218 Cellular senescence ko04514 Cell adhesion molecules (CAMs) ko04612 Antigen processing and presentation ko04940 Type I diabetes mellitus ko05165 Human papillomavirus infection ko05166 HTLV-I infection ko05167 Kaposi's sarcoma-associated herpesvirus infection ko05168 Herpes simplex infection ko05169 Epstein-Barr virus infection ko05203 Viral carcinogene…	--	--	--	IPR011161 [MHC class I-like antigen recognition-like]	0
L8IGL8	Disintegrin and metalloproteinase domain-containing protein 15	M91_20859	107.7	103	105.1	137.2	123.6	119.6	0.830179	0.017291	-0.268506	down	2	Molecular Function:metalloendopeptidase activity (GO:0004222),Biological Process:proteolysis (GO:0006508)	disintegrin and metalloproteinase domain-containing protein 15	3.4.24.-	--	--	--	--	IPR001590 [Peptidase M12B, ADAM/reprolysin] ; IPR001762[Disintegrin domain] ; IPR002870[Peptidase M12B, propeptide] ; IPR006586[ADAM, cysteine-rich]	1
L8HVQ8	Sigma intracellular receptor 2 (Fragment)	M91_20428	884.2	1067.3	891	690	693.9	741.4	1.33746	0.0183729	0.419494	up	--	--	--	--	--	--	--	--	--	4
A0A6B0RHP0	Sorting nexin-30	E5288_WYG006768	85.1	95.8	94	123.9	106.6	127.1	0.768736	0.0184296	-0.37944	down	1	Molecular Function:phosphatidylinositol binding (GO:0035091)	sorting nexin-7/30	--	--	--	--	--	IPR001683 [Phox homologous domain]	0
A0A6B0R488	COMM domain-containing protein	E5288_WYG004126	131.4	174.3	141.6	199.3	209.5	194.8	0.741054	0.018832	-0.43235	down	--	--	--	--	--	--	--	--	IPR017920 [COMM domain]	0
L8I3R2	Brain-specific angiogenesis inhibitor 1-associated protein 2-like protein 1 (Fragment)	M91_09374	100.6	110.5	107.2	122.1	125.9	139.6	0.821207	0.0189009	-0.284181	down	2	Molecular Function:protein binding (GO:0005515),Biological Process:plasma membrane organization (GO:0007009)	BAI1-associated protein 2-like protein	--	--	--	--	--	IPR001452 [SH3 domain] ; IPR013606[IMD/I-BAR domain]	0
L8IRS3	Structural maintenance of chromosomes flexible hinge domain-containing protein 1 (Fragment)	M91_16092	23.3	24.8	21.2	27.5	30.9	27.9	0.803013	0.0193477	-0.316505	down	4	Molecular Function:protein binding (GO:0005515),Molecular Function:ATP binding (GO:0005524),Cellular Component:chromosome (GO:0005694),Biological Process:chromosome organization (GO:0051276)	--	--	--	--	--	--	IPR010935 [SMCs flexible hinge]	0
A0A6B0QPQ3	Seryl-tRNA synthetase	E5288_WYG007065	3257.4	3029.7	3062.7	2334.8	2545.3	2786	1.21963	0.0194253	0.286443	up	4	Molecular Function:nucleotide binding (GO:0000166),Molecular Function:aminoacyl-tRNA ligase activity (GO:0004812),Molecular Function:ATP binding (GO:0005524),Biological Process:tRNA aminoacylation for protein translation (GO:0006418)	--	--	--	Seryl-tRNA synthetase	J	Translation, ribosomal structure and biogenesis ;	IPR002314 [Aminoacyl-tRNA synthetase, class II (G/ P/ S/T)] ; IPR015866[Serine-tRNA synthetase, type1, N-terminal]	0
L8HM37	Glutaredoxin domain-containing protein	M91_05646	214.5	163.4	157.5	72.8	93.6	118	1.88256	0.0199685	0.912696	up	3	Molecular Function:electron carrier activity (GO:0009055),Molecular Function:protein disulfide oxidoreductase activity (GO:0015035),Biological Process:cell redox homeostasis (GO:0045454)	glutaredoxin 3	--	--	Glutaredoxin	O	Posttranslational modification, protein turnover, chaperones ;	IPR002109 [Glutaredoxin]	0
L8IB09	Interleukin-18 receptor 1	M91_19400	139.2	164	147.5	102.1	100	100.2	1.4909	0.0202984	0.576186	up	2	Molecular Function:protein binding (GO:0005515),Biological Process:signal transduction (GO:0007165)	interleukin 18 receptor 1	--	ko04060 Cytokine-cytokine receptor interaction ko04668 TNF signaling pathway ko05321 Inflammatory bowel disease (IBD)	--	--	--	IPR000157 [Toll/interleukin-1 receptor homology (TIR) domain]	1
A0A6B0RES8	Receptor protein-tyrosine kinase	E5288_WYG003342	68.4	68.5	61.3	78.8	93.1	81.4	0.782471	0.0213592	-0.35389	down	3	Molecular Function:protein kinase activity (GO:0004672),Molecular Function:protein binding (GO:0005515),Biological Process:protein phosphorylation (GO:0006468)	EphA7	2.7.10.1	ko04360 Axon guidance	Ankyrin repeat	T	Signal transduction mechanisms ;	IPR001090 [Ephrin receptor ligand binding domain] ; IPR001245[Serine-threonine/tyrosine-protein kinase catalytic domain] ; IPR001660[Sterile alpha motif domain] ; IPR003961[Fibronectin type III] ; IPR011641[Tyrosine-protein kinase ephrin type A/B receptor-like] ; IPR027936[Ephrin receptor, transmembrane domain]	1
L8I6M7	Keratin, type I cytoskeletal 18 (Fragment)	M91_05606	1693.3	1793	1691.4	2324.2	2254.2	1940.8	0.794223	0.0217998	-0.332384	down	2	Molecular Function:structural molecule activity (GO:0005198),Cellular Component:intermediate filament (GO:0005882)	type I keratin, acidic	--	--	--	--	--	IPR001664 [Intermediate filament protein]	0
L8IS14	Cytochrome P450 3A	M91_05931	793.2	932.1	885.5	740.3	705.4	683.9	1.22596	0.0218563	0.293909	up	3	Molecular Function:iron ion binding (GO:0005506),Molecular Function:heme binding (GO:0020037),Biological Process:oxidation-reduction process (GO:0055114)	cytochrome P450 family 3 subfamily A	1.14.14.1	ko00140 Steroid hormone biosynthesis ko00591 Linoleic acid metabolism ko00830 Retinol metabolism ko01100 Metabolic pathways ko05204 Chemical carcinogenesis	Cytochrome P450	QV	Secondary metabolites biosynthesis, transport and catabolism ; Defense mechanisms ;	IPR001128 [Cytochrome P450]	3
L8J020	DUF1279 domain-containing protein (Fragment)	M91_17506	122.3	143.5	147.5	180.6	171.5	162.9	0.802524	0.0221755	-0.317383	down	--	--	--	--	--	--	--	--	IPR009688 [Domain of unknown function DUF1279]	2
A0A6B0SD94	Tubulin_C domain-containing protein	E5288_WYG017839	203.5	235.5	212.4	344.2	286.7	273.6	0.720177	0.0235484	-0.473577	down	--	--	tubulin alpha	--	ko04145 Phagosome ko04210 Apoptosis ko04530 Tight junction ko04540 Gap junction	--	--	--	IPR018316 [Tubulin/FtsZ, 2-layer sandwich domain]	0
L8J0U0	E3 ubiquitin-protein ligase	M91_21433	13.8	12.4	12.7	18	16.3	21.5	0.697133	0.0238941	-0.520495	down	2	Molecular Function:ubiquitin-protein transferase activity (GO:0004842),Molecular Function:protein binding (GO:0005515)	NEDD4-like E3 ubiquitin-protein ligase WWP1	2.3.2.26	ko04120 Ubiquitin mediated proteolysis ko04144 Endocytosis	--	--	--	IPR000008 [C2 domain] ; IPR000569[HECT domain] ; IPR001202[WW domain]	0
L8HV83	Lymphocyte antigen 96	M91_05809	125.6	113.3	125	92.2	106.9	102.1	1.20817	0.0239074	0.27282	up	--	--	lymphocyte antigen 96	--	ko04064 NF-kappa B signaling pathway ko04620 Toll-like receptor signaling pathway ko05133 Pertussis ko05145 Toxoplasmosis	--	--	--	IPR003172 [MD-2-related lipid-recognition domain]	0
L8I1Q8	Neural cell adhesion molecule 1 (Fragment)	M91_04738	533.9	569.3	515.5	814.7	722.2	1015.5	0.634187	0.0240828	-0.657019	down	1	Molecular Function:protein binding (GO:0005515)	neural cell adhesion molecule	--	ko04514 Cell adhesion molecules (CAMs) ko05020 Prion diseases	PKD repeat	S	Function unknown ;	IPR003961 [Fibronectin type III] ; IPR013098[Immunoglobulin I-set]	1
A0A6B0RWH3	Thrombomodulin	E5288_WYG001769	8.8	7.1	10.2	11.7	11.8	12.8	0.719008	0.0241876	-0.47592	down	3	Molecular Function:transmembrane signaling receptor activity (GO:0004888),Molecular Function:calcium ion binding (GO:0005509),Cellular Component:integral component of membrane (GO:0016021)	thrombomodulin	--	ko04610 Complement and coagulation cascades ko04933 AGE-RAGE signaling pathway in diabetic complications ko05418 Fluid shear stress and atherosclerosis	--	--	--	IPR001304 [C-type lectin-like] ; IPR001881[EGF-like calcium-binding domain] ; IPR015149[Thrombomodulin-like, EGF-like]	1
A0A6B0QV29	Xpo1 domain-containing protein	E5288_WYG009004	1834.8	1577.4	1683.2	1350	1406.9	1471.5	1.20504	0.0248573	0.269084	up	--	--	transportin-3	--	--	--	--	--	IPR013598 [Exportin-1/Importin-beta-like]	0
A0A6B0RQW8	PA14 domain-containing protein	E5288_WYG016223	137.3	153.7	161.2	203.2	181.8	177.8	0.803483	0.0252607	-0.315661	down	3	Molecular Function:protein binding (GO:0005515),Molecular Function:acetylgalactosaminyltransferase activity (GO:0008376),Cellular Component:Golgi cisterna membrane (GO:0032580)	beta-1,4-N-acetylgalactosaminyltransferase 4	2.4.1.244	ko01100 Metabolic pathways	Glucose/arabinose dehydrogenase, beta-propeller fold	G	Carbohydrate transport and metabolism ;	IPR000225 [Armadillo] ; IPR008428[Chondroitin N-acetylgalactosaminyltransferase] ; IPR011658[PA14 domain]	1
A0A6B0RUV5	Thioredoxin domain-containing protein	E5288_WYG005470	19.8	25.3	23.1	30.9	28.9	27.7	0.779429	0.025446	-0.359511	down	1	Biological Process:cell redox homeostasis (GO:0045454)	--	--	--	--	--	--	IPR013766 [Thioredoxin domain]	1
L8ISZ3	Zinc transporter SLC39A7	M91_02564	180.3	219.6	203.5	240.9	244	268.8	0.800584	0.0255058	-0.320876	down	4	Cellular Component:membrane (GO:0016020),Biological Process:metal ion transport (GO:0030001),Molecular Function:metal ion transmembrane transporter activity (GO:0046873),Biological Process:transmembrane transport (GO:0055085)	solute carrier family 39 (zinc transporter), member 7	--	--	Zinc transporter ZupT	P	Inorganic ion transport and metabolism ;	IPR003689 [Zinc/iron permease]	7
L8J355	Protein FAM103A1	E5288_WYG022795	316.5	352.2	368.2	250.2	244.5	299.8	1.3051	0.0255605	0.384158	up	3	Molecular Function:RNA binding (GO:0003723),Cellular Component:mRNA cap binding complex (GO:0005845),Biological Process:methylation (GO:0032259)	RNMT-activating mini protein	--	--	--	--	--	IPR028271 [RNMT-activating mini protein]	0
A0A6B0QZV9	K(+) channel subunit beta-1	E5288_WYG005001	53	42.5	49.3	34.3	33.5	39.5	1.34949	0.0256323	0.432412	up	--	--	potassium voltage-gated channel Shaker-related subfamily A, beta member 2	--	--	Predicted oxidoreductase (related to aryl-alcohol dehydrogenase)	R	General function prediction only ;	IPR023210 [NADP-dependent oxidoreductase domain]	0
A0A6B0RFK1	Actin-related protein 5	E5288_WYG012972	218	215.9	214.8	184.8	177.1	160.7	1.24129	0.0257231	0.311844	up	--	--	actin-related protein 5	--	--	Actin-related protein	Z	Cytoskeleton ;	IPR004000 [Actin family]	0
A0A6B0R7N6	Caveolin-1	E5288_WYG014419	1916.3	2286.4	2218.7	2652.4	2633.1	2462.1	0.828824	0.0265131	-0.270862	down	1	Biological Process:caveola assembly (GO:0070836)	caveolin 1	--	ko04144 Endocytosis ko04510 Focal adhesion ko05100 Bacterial invasion of epithelial cells ko05205 Proteoglycans in cancer ko05416 Viral myocarditis ko05418 Fluid shear stress and atherosclerosis	--	--	--	IPR001612 [Caveolin]	2
L8HSU3	AN1-type zinc finger protein 1 (Fragment)	M91_06046	32.3	27.2	29.4	37.4	33.8	38.1	0.813358	0.0268036	-0.298038	down	1	Molecular Function:zinc ion binding (GO:0008270)	--	--	--	--	--	--	IPR000058 [Zinc finger, AN1-type]	0
L8IE14	Copine-2	M91_00048	1754.8	1378.5	1610.8	1900.2	2069.6	1995.7	0.795256	0.0275223	-0.330509	down	1	Molecular Function:protein binding (GO:0005515)	--	--	--	--	--	--	IPR000008 [C2 domain] ; IPR010734[Copine]	0
A0A6B0R3K4	AB hydrolase-1 domain-containing protein	E5288_WYG018817	85.7	82.8	85.4	95.2	98.4	111.4	0.832459	0.0277675	-0.264549	down	--	--	abhydrolase domain-containing protein 14	--	--	Fermentation-respiration switch protein FrsA, has esterase activity, DUF1100 family	T	Signal transduction mechanisms ;	IPR000073 [Alpha/beta hydrolase fold-1]	1
L8IEQ7	Platelet-derived growth factor C (Fragment)	M91_05858	115.7	109.9	98.6	80.1	79.8	94.2	1.27588	0.027772	0.351488	up	2	Molecular Function:growth factor activity (GO:0008083),Cellular Component:membrane (GO:0016020)	platelet derived growth factor C/D	--	ko01521 EGFR tyrosine kinase inhibitor resistance ko04010 MAPK signaling pathway ko04014 Ras signaling pathway ko04015 Rap1 signaling pathway ko04072 Phospholipase D signaling pathway ko04151 PI3K-Akt signaling pathway ko04510 Focal adhesion ko04540 Gap junction ko04810 Regulation of actin cytoskeleton ko05215 Prostate cancer ko05218 Melanoma ko05231 Choline metabolism in cancer	--	--	--	IPR000072 [PDGF/VEGF domain] ; IPR000859[CUB domain]	0
L8IML0	Lysosomal-associated transmembrane protein 4A	M91_00105	149.6	162.2	165.9	132.4	135.5	107.4	1.27285	0.028418	0.348061	up	1	Cellular Component:integral component of membrane (GO:0016021)	lysosomal-associated transmembrane protein	--	ko04142 Lysosome	--	--	--	IPR004687 [Lysosomal-associated transmembrane protein 4/5]	4
A0A6B0RZ43	Glutathione transferase	E5288_WYG008279	395.5	500.4	504.8	267.3	264	256.7	1.77754	0.0284667	0.82988	up	--	--	microsomal prostaglandin-E synthase 1	5.3.99.3	ko00590 Arachidonic acid metabolism ko01100 Metabolic pathways	--	--	--	IPR001129 [Membrane-associated, eicosanoid/glutathione metabolism (MAPEG) protein]	2
L8IP74	Alpha-endosulfine	E5288_WYG002685	255.5	281.6	314.1	338.2	339.8	367.5	0.814156	0.029044	-0.296623	down	--	--	--	--	--	--	--	--	IPR006760 [Endosulphine]	0
L8I1X6	Secreted frizzled-related protein 2	E5288_WYG016484	11.3	12.8	13	16.8	15.1	14.3	0.80303	0.0291793	-0.316474	down	1	Molecular Function:protein binding (GO:0005515)	secreted frizzled-related protein 2	--	ko04310 Wnt signaling pathway	--	--	--	IPR018933 [Netrin module, non-TIMP type] ; IPR020067[Frizzled domain]	0
L8ITW2	Cyclic AMP-responsive element-binding protein 5 (Fragment)	M91_02171	187.8	193.3	201.5	160	158.3	115.7	1.3424	0.030046	0.424811	up	1	Molecular Function:sequence-specific DNA binding (GO:0043565)	cyclic AMP-responsive element-binding protein 5	--	ko04022 cGMP-PKG signaling pathway ko04024 cAMP signaling pathway ko04151 PI3K-Akt signaling pathway ko04152 AMPK signaling pathway ko04211 Longevity regulating pathway ko04261 Adrenergic signaling in cardiomyocytes ko04668 TNF signaling pathway ko04725 Cholinergic synapse ko04728 Dopaminergic synapse ko04911 Insulin secretion ko04915 Estrogen signaling pathway ko04918 Thyroid hormone synthesis k…	--	--	--	IPR004827 [Basic-leucine zipper domain]	0
L8J1M0	Long-chain-fatty-acid--CoA ligase 5 (Fragment)	M91_09912	2403.7	2998.6	2873.7	2181.1	2177	1883.1	1.32603	0.0302502	0.40711	up	2	Molecular Function:catalytic activity (GO:0003824),Biological Process:metabolic process (GO:0008152)	long-chain acyl-CoA synthetase	6.2.1.3	ko00061 Fatty acid biosynthesis ko00071 Fatty acid degradation ko01100 Metabolic pathways ko01212 Fatty acid metabolism ko03320 PPAR signaling pathway ko04146 Peroxisome ko04216 Ferroptosis ko04920 Adipocytokine signaling pathway	Long-chain acyl-CoA synthetase (AMP-forming)	I	Lipid transport and metabolism ;	IPR000873 [AMP-dependent synthetase/ligase]	1
L8HYR5	TBC1 domain family member 2B (Fragment)	M91_02743	323	370.1	321.8	252.7	248.2	249.9	1.35176	0.030398	0.434837	up	--	--	TBC1 domain family member 2B	--	--	--	--	--	IPR000195 [Rab-GTPase-TBC domain]	0
L8HTA3	Sorting and assembly machinery component 50-like protein (Fragment)	M91_20798	100.5	122.1	114.4	141	132.7	131.5	0.831688	0.0313173	-0.265886	down	1	Cellular Component:outer membrane (GO:0019867)	outer membrane protein insertion porin family	--	--	Outer membrane protein assembly factor BamA	M	Cell wall/membrane/envelope biogenesis ;	IPR000184 [Bacterial surface antigen (D15)]	0
L8HZJ4	THO complex subunit 4 (Fragment)	M91_17339	103.3	131.6	122.9	172.4	155.6	143.9	0.758211	0.0319049	-0.399328	down	1	Molecular Function:nucleic acid binding (GO:0003676)	THO complex subunit 4	--	ko03013 RNA transport ko03015 mRNA surveillance pathway ko03040 Spliceosome ko05168 Herpes simplex infection	RNA recognition motif (RRM) domain	J	Translation, ribosomal structure and biogenesis ;	IPR000504 [RNA recognition motif domain] ; IPR025715[Chromatin target of PRMT1 protein, C-terminal]	0
L8IB20	Metallothionein	M91_00032	488.1	557.2	445.2	394.2	327	244.4	1.5436	0.0320872	0.626299	up	1	Molecular Function:metal ion binding (GO:0046872)	metallothionein 1/2	--	ko04978 Mineral absorption	--	--	--	IPR003019 [Metallothionein]	0
A0A6B0RFG5	DUF4482 domain-containing protein	E5288_WYG013075	38.9	44	40.4	62.4	48.7	53.6	0.748634	0.0322428	-0.417668	down	2	Cellular Component:extracellular space (GO:0005615),Biological Process:regulation of autophagy (GO:0010506)	--	--	--	--	--	--	IPR027881 [Protein SOGA] ; IPR027882[Domain of unknown function DUF4482]	0
A0A6B0RD91	Ras-related GTP-binding protein	E5288_WYG006358	1474.3	1213.1	1258.2	1030.5	1079	1045.9	1.25043	0.0323616	0.322422	up	1	Molecular Function:GTP binding (GO:0005525)	Ras-related GTP-binding protein C/D	--	ko04140 Autophagy - animal ko04150 mTOR signaling pathway	--	--	--	IPR006762 [Gtr1/RagA G protein]	0
L8ILJ4	Sorting nexin-2	M91_00335	99.5	123	114	134.6	131.9	141.4	0.824957	0.0324772	-0.277609	down	2	Biological Process:intracellular protein transport (GO:0006886),Molecular Function:phosphatidylinositol binding (GO:0035091)	sorting nexin-1/2	--	ko04144 Endocytosis	--	--	--	IPR001683 [Phox homologous domain] ; IPR005329[Sorting nexin, N-terminal] ; IPR015404[Sorting nexin Vps5-like, C-terminal]	0
L8HUC7	Testis-specific Y-encoded-like protein 1 (Fragment)	M91_06535	16	15	15.6	19	18.5	23	0.770248	0.0332785	-0.376605	down	2	Cellular Component:nucleus (GO:0005634),Biological Process:nucleosome assembly (GO:0006334)	TSPY-like 1	--	--	--	--	--	IPR002164 [Nucleosome assembly protein (NAP)]	0
L8IRJ4	Paired box protein Pax-9 (Fragment)	M91_01748	113.5	111.2	105.4	160.5	147.5	124.6	0.763061	0.033753	-0.390131	down	1	Molecular Function:DNA binding (GO:0003677)	paired box protein 1/9	--	--	--	--	--	IPR001523 [Paired domain]	0
L8IFR4	Caveolin	M91_16198	365.9	449.8	437.1	497.9	518.3	493.9	0.829614	0.0343315	-0.269488	down	1	Biological Process:caveola assembly (GO:0070836)	caveolin 2	--	ko04144 Endocytosis ko04510 Focal adhesion ko05100 Bacterial invasion of epithelial cells ko05205 Proteoglycans in cancer ko05418 Fluid shear stress and atherosclerosis	--	--	--	IPR001612 [Caveolin]	2
L8IMJ3	Dynein light chain	E5288_WYG005863	80.5	117.5	122.2	191.9	186.8	139.9	0.617432	0.0353432	-0.695649	down	2	Biological Process:microtubule-based process (GO:0007017),Cellular Component:dynein complex (GO:0030286)	dynein light chain LC8-type	--	ko04962 Vasopressin-regulated water reabsorption	--	--	--	IPR001372 [Dynein light chain, type 1/2]	0
L8ITE0	Vacuolar protein sorting-associated protein 35 (Fragment)	M91_08257	48	54.8	41.8	70.5	59	62.5	0.753125	0.0355925	-0.409039	down	3	Molecular Function:protein transporter activity (GO:0008565),Biological Process:protein transport (GO:0015031),Cellular Component:retromer complex (GO:0030904)	vacuolar protein sorting-associated protein 35	--	ko04144 Endocytosis	--	--	--	IPR005378 [Vacuolar protein sorting-associated protein 35]	0
A0A6B0RTP0	Robl_LC7 domain-containing protein	E5288_WYG012427	61.4	50	56	33.9	44.1	44.6	1.36542	0.0357267	0.449341	up	--	--	ragulator complex protein LAMTOR2	--	ko04150 mTOR signaling pathway	--	--	--	IPR004942 [Roadblock/LAMTOR2 domain]	0
L8IIF1	Urokinase plasminogen activator surface receptor	E5288_WYG016594	698.7	764.5	802.9	640.6	668	575.1	1.203	0.0360431	0.266642	up	--	--	plasminogen activator, urokinase receptor	--	ko04610 Complement and coagulation cascades ko05205 Proteoglycans in cancer	--	--	--	IPR016054 [Ly-6 antigen/uPA receptor-like]	0
L8HSZ8	Multidrug resistance-associated protein 4	E5288_WYG013465	3856.3	4421.5	4207.8	3330.3	3384.6	3323.9	1.24373	0.0369061	0.314678	up	5	Molecular Function:ATP binding (GO:0005524),Biological Process:transport (GO:0006810),Cellular Component:integral component of membrane (GO:0016021),Molecular Function:ATPase activity (GO:0016887),Biological Process:transmembrane transport (GO:0055085)	ATP-binding cassette, subfamily C (CFTR/MRP), member 4	--	ko01523 Antifolate resistance ko02010 ABC transporters ko04024 cAMP signaling pathway ko04976 Bile secretion	ABC-type multidrug transport system, ATPase and permease component	V	Defense mechanisms ;	IPR003439 [ABC transporter-like] ; IPR011527[ABC transporter type 1, transmembrane domain]	11
L8IEB4	UPF0402 protein	M91_10161	170	149.4	148.3	179.2	182.5	204.9	0.82545	0.0371315	-0.276747	down	--	--	BLOC-1 related complex subunit 8	--	--	--	--	--	IPR019320 [BLOC-1-related complex subunit 8]	0
A0A6B0R3X6	COMM domain-containing protein	E5288_WYG007979	66.2	71.7	64.6	81.3	80.5	98.7	0.777351	0.0376063	-0.363361	down	--	--	--	--	--	--	--	--	IPR017920 [COMM domain]	0
L8IVS0	Coiled-coil-helix-coiled-coil-helix domain-containing protein 5 (Fragment)	M91_19268	61.3	70.1	58.6	52.7	51	53.8	1.20635	0.0384858	0.270648	up	--	--	--	--	--	--	--	--	IPR010625 [CHCH] ; IPR031731[IMS import disulfide relay-system, CHCH-CHCH-like Cx9C]	0
A0A6B0QZE0	PKD domain-containing protein	E5288_WYG001391	128.9	101.7	113.5	132.7	154.8	152.7	0.78169	0.0387012	-0.355331	down	--	--	transmembrane glycoprotein NMB	--	--	--	--	--	IPR000601 [PKD domain]	1
A0A6B0QQZ3	Eyes absent homolog	E5288_WYG000174	67.5	67	62.8	72.8	77.7	87.1	0.830387	0.0392768	-0.268144	down	--	--	eyes absent homolog 3	3.1.3.48	--	--	--	--	--	0
L8HWG2	Histone deacetylase (Fragment)	M91_07976	39	38.1	30.3	46.8	42.2	48	0.783942	0.0396017	-0.351182	down	--	--	histone deacetylase 4/5	3.5.1.98	ko04371 Apelin signaling pathway ko05034 Alcoholism ko05165 Human papillomavirus infection ko05169 Epstein-Barr virus infection ko05203 Viral carcinogenesis	Acetoin utilization deacetylase AcuC or a related deacetylase	BQ	Chromatin structure and dynamics ; Secondary metabolites biosynthesis, transport and catabolism ;	IPR023801 [Histone deacetylase domain] ; IPR024643[Histone deacetylase, glutamine rich N-terminal domain]	0
L8IAL8	Cell division cycle 5-like protein	M91_00672	116.4	117.3	110.5	164.3	127.9	166.7	0.750054	0.0398297	-0.414933	down	--	--	pre-mRNA-splicing factor CDC5/CEF1	--	ko03040 Spliceosome	--	--	--	IPR021786 [Pre-mRNA splicing factor component Cdc5p/Cef1]	0
L8HUS5	Glucose-6-phosphatase (Fragment)	M91_07975	150.5	157.1	143.1	180.2	166.5	201.2	0.822595	0.0407192	-0.281745	down	--	--	glucose-6-phosphatase	3.1.3.9	ko00010 Glycolysis / Gluconeogenesis ko00052 Galactose metabolism ko00500 Starch and sucrose metabolism ko01100 Metabolic pathways ko04068 FoxO signaling pathway ko04151 PI3K-Akt signaling pathway ko04152 AMPK signaling pathway ko04910 Insulin signaling pathway ko04920 Adipocytokine signaling pathway ko04922 Glucagon signaling pathway ko04931 Insulin resistance ko04973 Carbohydrate digestion and …	Membrane-associated phospholipid phosphatase	I	Lipid transport and metabolism ;	IPR000326 [Phosphatidic acid phosphatase type 2/haloperoxidase]	7
L8HZ35	Tetratricopeptide repeat protein 4	M91_14959	306.4	304.9	301.1	234.9	269.9	227.7	1.2456	0.0423657	0.316838	up	--	--	--	--	--	Tetratricopeptide (TPR) repeat	R	General function prediction only ;	--	0
A0A6B0S0P2	C-1-tetrahydrofolate synthase, cytoplasmic	E5288_WYG012586	604.6	489	488.6	435.7	400.5	377.1	1.30405	0.0434782	0.382996	up	8	Molecular Function:catalytic activity (GO:0003824),Molecular Function:formate-tetrahydrofolate ligase activity (GO:0004329),Molecular Function:methylenetetrahydrofolate dehydrogenase (NADP+) activity (GO:0004488),Molecular Function:ATP binding (GO:0005524),Biological Process:protein targeting (GO:0006605),Biological Process:signal transduction (GO:0007165),Biological Process:folic acid-containing…	--	--	ko00670 One carbon pool by folate ko01100 Metabolic pathways	Formyltetrahydrofolate synthetase	F	Nucleotide transport and metabolism ;	IPR000559 [Formate-tetrahydrofolate ligase, FTHFS] ; IPR001573[Protein kinase A anchoring, WSK motif] ; IPR020630[Tetrahydrofolate dehydrogenase/cyclohydrolase, catalytic domain] ; IPR020631[Tetrahydrofolate dehydrogenase/cyclohydrolase, NAD(P)-binding domain]	0
L8HXC7	Peroxisomal membrane protein PEX16 (Fragment)	M91_13375	232.3	278.9	288.9	314.3	319.8	356.3	0.807855	0.0440395	-0.307831	down	--	--	peroxin-16	--	ko04146 Peroxisome	--	--	--	IPR013919 [Peroxisome membrane protein, Pex16]	0
A0A6B0S3L2	TGS domain-containing protein	E5288_WYG015247	279.3	289.2	262.6	231	244.4	184.9	1.25867	0.0440428	0.3319	up	--	--	large subunit ribosomal protein L39	--	--	Threonyl-tRNA synthetase	J	Translation, ribosomal structure and biogenesis ;	--	0
L8HU34	Ezrin-radixin-moesin-binding phosphoprotein 50 (Fragment)	M91_03296	1274.2	978.5	1134.8	849.2	884.5	903.4	1.28456	0.0450434	0.361269	up	1	Molecular Function:protein binding (GO:0005515)	Na(+)/H(+) exchange regulatory cofactor NHE-RF1	--	ko04530 Tight junction ko05165 Human papillomavirus infection	--	--	--	IPR001478 [PDZ domain] ; IPR015098[EBP50, C-terminal]	0
A0A6B0QNH1	KH domain-containing protein	E5288_WYG000178	1283	1570.8	1394.2	1789.4	1706.1	2162.8	0.750756	0.0452492	-0.413585	down	1	Molecular Function:RNA binding (GO:0003723)	--	--	--	--	--	--	IPR004088 [K Homology domain, type 1] ; IPR019397[Uncharacterised protein family TMEM39] ; IPR032335[Sam68, tyrosine-rich domain] ; IPR032571[KHDRBS, Qua1 domain]	7
L8I3S7	Allograft inflammatory factor 1	E5288_WYG005240	71.2	73.8	66.3	61.8	61.9	50.9	1.21019	0.0454288	0.275239	up	--	--	allograft inflammatory factor 1	--	--	--	--	--	--	0
L8J1U7	Proline-rich protein 14	E5288_WYG013997	9.4	13.1	13.3	14.6	17.4	17.1	0.729124	0.045728	-0.455763	down	--	--	--	--	--	--	--	--	IPR028149 [Tantalus-like]	0
L8I7Q0	Unhealthy ribosome biogenesis protein 2-like protein	M91_17079	183.4	179	173.1	152.9	160.6	124.6	1.22232	0.0458388	0.289626	up	--	--	nucleolar pre-ribosomal-associated protein 2	--	--	--	--	--	IPR018849 [Nucleolar 27S pre-rRNA processing, Urb2/Npa2, C-terminal]	0
A0A6B0SF32	V-SNARE coiled-coil homology domain-containing protein	E5288_WYG002210	22.8	24.9	27.3	36.1	28.8	31.5	0.778008	0.0460384	-0.362143	down	2	Cellular Component:integral component of membrane (GO:0016021),Biological Process:vesicle-mediated transport (GO:0016192)	vesicle-associated membrane protein 1	--	ko04130 SNARE interactions in vesicular transport	--	--	--	IPR001388 [Synaptobrevin]	1
L8I7W0	HECT-type E3 ubiquitin transferase (Fragment)	M91_19161	62.7	51.6	53.8	46.2	42.9	47.6	1.2297	0.0462382	0.298306	up	2	Molecular Function:ubiquitin-protein transferase activity (GO:0004842),Molecular Function:protein binding (GO:0005515)	ubiquitin-protein ligase E3 C	2.3.2.26	ko04120 Ubiquitin mediated proteolysis	--	--	--	IPR000048 [IQ motif, EF-hand binding site] ; IPR000569[HECT domain]	0
A0A6B0R9P3	LisH domain-containing protein	E5288_WYG019383	3115.5	2606.1	3275.7	2469.6	2434.2	2351.6	1.24008	0.0471483	0.310437	up	--	--	Treacher Collins syndrome protein	--	ko03008 Ribosome biogenesis in eukaryotes	--	--	--	IPR003993 [Treacher Collins syndrome, treacle]	0
L8I053	Protein FAM101A	M91_19018	106	123.2	110.2	126.5	136.9	151.3	0.818423	0.0472056	-0.289081	down	--	--	--	--	--	--	--	--	IPR028215 [FAM101 (Refilin) family]	0
A0A6B0RNF5	Receptor expression-enhancing protein	E5288_WYG005459	149.8	182.9	163.3	212.7	197.4	187.8	0.82957	0.0477452	-0.269564	down	--	--	receptor expression-enhancing protein 5/6	--	--	--	--	--	IPR004345 [TB2/DP1/HVA22-related protein]	2
A0A6B0RXH3	Vesicle transport protein	E5288_WYG005704	23.3	28.6	27.3	34.6	36.1	29.7	0.788845	0.0478084	-0.342187	down	1	Biological Process:vesicle-mediated transport (GO:0016192)	--	--	--	--	--	--	IPR007305 [Vesicle transport protein, Got1/SFT2-like]	4
A0A6B0RKU9	Na(+)/Ca(2+)-exchange protein 1	E5288_WYG019491	377.3	395.3	384.5	490.4	514	609	0.717181	0.0497399	-0.479591	down	3	Biological Process:cell communication (GO:0007154),Cellular Component:integral component of membrane (GO:0016021),Biological Process:transmembrane transport (GO:0055085)	solute carrier family 8 (sodium/calcium exchanger)	--	ko04020 Calcium signaling pathway ko04022 cGMP-PKG signaling pathway ko04371 Apelin signaling pathway ko04740 Olfactory transduction ko04974 Protein digestion and absorption	Ca2+-binding protein, RTX toxin-related	Q	Secondary metabolites biosynthesis, transport and catabolism ;	IPR003644 [Na-Ca exchanger/integrin-beta4] ; IPR004837[Sodium/calcium exchanger membrane region] ; IPR032452[Sodium/calcium exchanger domain, C-terminal extension]	10
L8I3X3	Ubiquitin fusion degradation protein 1-like protein (Fragment)	M91_13666	2016.7	1595.7	1991	1392	1494.3	1529.6	1.26891	0.0497953	0.343595	up	1	Biological Process:ubiquitin-dependent protein catabolic process (GO:0006511)	ubiquitin fusion degradation protein 1	--	ko04141 Protein processing in endoplasmic reticulum	--	--	--	IPR004854 [Ubiquitin fusion degradation protein UFD1]	0
A0A6B0RDK9	Adenylosuccinate synthetase	E5288_WYG000046	8.2	4.8	6.6	3.5	4.3	3.1	1.79817	0.0498637	0.846526	up	7	Molecular Function:actin binding (GO:0003779),Molecular Function:adenylosuccinate synthase activity (GO:0004019),Molecular Function:GTP binding (GO:0005525),Biological Process:purine nucleotide biosynthetic process (GO:0006164),Biological Process:cellular component organization (GO:0016043),Molecular Function:Rho GTPase binding (GO:0017048),Biological Process:actin cytoskeleton organization (GO:0…	--	--	--	Adenylosuccinate synthase	F	Nucleotide transport and metabolism ;	IPR001114 [Adenylosuccinate synthetase] ; IPR003124[WH2 domain] ; IPR010472[Formin, FH3 domain] ; IPR010473[Formin, GTPase-binding domain] ; IPR015425[Formin, FH2 domain]	0

## Sheet: Table S5.3
Table S5.3. The enrichment pathways shared by differential metabolites and proteins in yak rumen epithelial cells treated with LPS
Description	Ratio	Pvalue	Count	Type	ID
Pathways in cancer	1	0.0262107	3	Met	Hydrocortisone; Testosterone; Prostaglandin E2
Pathways in cancer	0.0561224	0.527053	11	Prot	Laminin subunit beta-1 (Fragment),Nuclear factor NF-kappa-B p105 subunit,Protein Wnt,Apo-1 antigen (Fragment),Cyclooxygenase-2,72 kDa gelatinase,92 kDa gelatinase,Cadherin-1,TRAF_BIRC3_bd domain-containing protein,Fibroblast growth factor receptor,TNF receptor-associated factor
cAMP signaling pathway	0.666667	0.0678096	4	Met	Adenosine 5-monophosphate; Prostaglandin E2; Serotonin; cAMP
cAMP signaling pathway	0.0508475	0.745654	3	Prot	Multidrug resistance-associated protein 4,Nuclear factor NF-kappa-B p105 subunit,Cyclic AMP-responsive element-binding protein 5 (Fragment)
Endocrine resistance	1	0.0897717	2	Met	Testosterone; cAMP
Endocrine resistance	0.0487805	0.704708	2	Prot	72 kDa gelatinase,92 kDa gelatinase
Ras signaling pathway	1	0.0897717	2	Met	GDP; cAMP
Ras signaling pathway	0.056338	0.556507	4	Prot	Phospholipase A2,Nuclear factor NF-kappa-B p105 subunit,Fibroblast growth factor receptor,Platelet-derived growth factor C (Fragment)
Rap1 signaling pathway	1	0.0897717	2	Met	GDP; cAMP
Rap1 signaling pathway	0.05	0.748673	3	Prot	Cadherin-1,Fibroblast growth factor receptor,Platelet-derived growth factor C (Fragment)
Prostate cancer	1	0.0897717	2	Met	Hydrocortisone; Testosterone
Prostate cancer	0.148936	0.00419526	7	Prot	Nuclear factor NF-kappa-B p105 subunit,T-plasminogen activator,Urokinase-type plasminogen activator,92 kDa gelatinase,Fibroblast growth factor receptor,Platelet-derived growth factor C (Fragment),Cyclic AMP-responsive element-binding protein 5 (Fragment)
Arginine and proline metabolism	0.5	0.169231	5	Met	4-Guanidinobutyric acid; Spermine; Creatine; 4-Oxoproline; Creatinine
Arginine and proline metabolism	0.0869565	0.273676	2	Prot	Procollagen-proline 4-dioxygenase,Procollagen-proline 4-dioxygenase (Fragment)
Steroid hormone biosynthesis	0.571429	0.198377	4	Met	Hydrocortisone; Cortodoxone; Testosterone; Deoxycorticosterone
Steroid hormone biosynthesis	0.333333	0.00596406	3	Prot	FMN hydroxy acid dehydrogenase domain-containing protein,Cytochrome P450 3A,Cytochrome P450 3A (Fragment)
Serotonergic synapse	0.5	0.243301	4	Met	Prostaglandin A2; Prostaglandin E2; Serotonin; Prostaglandin J2
Serotonergic synapse	0.0967742	0.157792	3	Prot	Phospholipase A2,Cyclooxygenase-2,Arachidonate 15-lipoxygenase B
Retinol metabolism	1	0.302158	1	Met	4-Oxoretinol
Retinol metabolism	0.375	0.00410892	3	Prot	Cytochrome P450 3A,Cytochrome P450 3A (Fragment),Short-chain dehydrogenase/reductase 3
MAPK signaling pathway	1	0.302158	1	Met	cAMP
MAPK signaling pathway	0.0526316	0.84644	6	Prot	Phospholipase A2,Nuclear factor NF-kappa-B p105 subunit,RHD domain-containing protein,Apo-1 antigen (Fragment),Fibroblast growth factor receptor,Platelet-derived growth factor C (Fragment)
Chemokine signaling pathway	1	0.302158	1	Met	cAMP
Chemokine signaling pathway	0.047619	0.758346	3	Prot	Nuclear factor NF-kappa-B p105 subunit,C-C motif chemokine (Fragment),C-X-C motif chemokine (Fragment)
Endocytosis	1	0.302158	1	Met	GDP
Endocytosis	0.0851064	0.0290077	12	Prot	Vacuolar protein sorting-associated protein 35 (Fragment),F-actin-capping protein subunit alpha,F-actin-capping protein subunit alpha,F-actin-capping protein subunit beta,EH domain-containing protein 3 (Fragment),Caveolin-1,Sorting nexin-2,Caveolin,Ig-like domain-containing protein,E3 ubiquitin-protein ligase,Ig-like domain-containing protein,Fibroblast growth factor receptor
Longevity regulating pathway - multiple species	1	0.302158	1	Met	cAMP
Longevity regulating pathway - multiple species	0.0909091	0.179992	3	Prot	Alpha(B)-crystallin,Superoxide dismutase (Fragment),5-AMP-activated protein kinase subunit beta-2
Gap junction	1	0.302158	1	Met	Serotonin
Gap junction	0.152174	0.0037051	7	Prot	Tubulin beta chain,Tubulin alpha chain,Tubulin beta chain (Fragment),Tubulin beta chain,Tubulin_C domain-containing protein,Gap junction protein,Platelet-derived growth factor C (Fragment)
Cholesterol metabolism	1	0.302158	1	Met	Taurochenodeoxycholic acid
Cholesterol metabolism	0.0909091	0.256832	2	Prot	Lipoprotein lipase,Apolipoprotein A-II
Pertussis	1	0.302158	1	Met	Nicotinic Acid
Pertussis	0.107143	0.12631	3	Prot	Nuclear factor NF-kappa-B p105 subunit,Lymphocyte antigen 96,C-X-C motif chemokine (Fragment)
Leishmaniasis	1	0.302158	1	Met	Prostaglandin E2
Leishmaniasis	0.08	0.307293	2	Prot	Nuclear factor NF-kappa-B p105 subunit,Cyclooxygenase-2
Amoebiasis	1	0.302158	1	Met	Prostaglandin E2
Amoebiasis	0.1	0.10012	4	Prot	Collagen alpha-2(I) chain,Laminin subunit beta-1 (Fragment),Fibrillar collagen NC1 domain-containing protein,Nuclear factor NF-kappa-B p105 subunit
Human papillomavirus infection	1	0.302158	1	Met	Prostaglandin E2
Human papillomavirus infection	0.0863309	0.0253653	12	Prot	Collagen alpha-2(I) chain,Laminin subunit beta-1 (Fragment),Nuclear factor NF-kappa-B p105 subunit,Protein Wnt,Ig-like domain-containing protein,Apo-1 antigen (Fragment),ADA3 homolog,Cyclooxygenase-2,Ig-like domain-containing protein,Histone deacetylase (Fragment),Ezrin-radixin-moesin-binding phosphoprotein 50 (Fragment),Cyclic AMP-responsive element-binding protein 5 (Fragment)
Rheumatoid arthritis	1	0.302158	1	Met	Prostaglandin E2
Rheumatoid arthritis	0.137931	0.0376858	4	Prot	Ig-like domain-containing protein,C-C motif chemokine (Fragment),TNF_2 domain-containing protein,C-X-C motif chemokine (Fragment)
Bile secretion	0.454545	0.307265	5	Met	Hydrocortisone; Spermine; Prostaglandin E2; Serotonin; Taurochenodeoxycholic acid
Bile secretion	0.05	0.599581	1	Prot	Multidrug resistance-associated protein 4
Caffeine metabolism	0.5	0.514545	1	Met	Xanthine
Caffeine metabolism	0.5	0.0871862	1	Prot	Xanthine dehydrogenase
Glyoxylate and dicarboxylate metabolism	0.5	0.514545	1	Met	Citric acid
Glyoxylate and dicarboxylate metabolism	0.142857	0.126556	2	Prot	Glycine cleavage system P protein,Glutamine synthetase
FoxO signaling pathway	0.5	0.514545	1	Met	Adenosine 5-monophosphate
FoxO signaling pathway	0.0491803	0.751801	3	Prot	Superoxide dismutase (Fragment),Glucose-6-phosphatase (Fragment),5-AMP-activated protein kinase subunit beta-2
mTOR signaling pathway	0.5	0.514545	1	Met	Adenosine 5-monophosphate
mTOR signaling pathway	0.0588235	0.544088	4	Prot	Ras-related GTP-binding protein,Robl_LC7 domain-containing protein,Protein Wnt,Serine/threonine-protein kinase
PI3K-Akt signaling pathway	0.5	0.514545	1	Met	Adenosine 5-monophosphate
PI3K-Akt signaling pathway	0.0583333	0.602958	7	Prot	Collagen alpha-2(I) chain,Laminin subunit beta-1 (Fragment),Nuclear factor NF-kappa-B p105 subunit,Glucose-6-phosphatase (Fragment),Fibroblast growth factor receptor,Platelet-derived growth factor C (Fragment),Cyclic AMP-responsive element-binding protein 5 (Fragment)
AMPK signaling pathway	0.5	0.514545	1	Met	Adenosine 5-monophosphate
AMPK signaling pathway	0.0677966	0.333585	4	Prot	Glucose-6-phosphatase (Fragment),5-AMP-activated protein kinase subunit beta-2,Serine/threonine-protein kinase,Cyclic AMP-responsive element-binding protein 5 (Fragment)
Oxytocin signaling pathway	0.5	0.514545	1	Met	Prostaglandin E2
Oxytocin signaling pathway	0.0508475	0.745654	3	Prot	Phospholipase A2,Cyclooxygenase-2,5-AMP-activated protein kinase subunit beta-2
Longevity regulating pathway	0.5	0.584164	2	Met	Adenosine 5-monophosphate; cAMP
Longevity regulating pathway	0.125	0.0305867	5	Prot	Nuclear factor NF-kappa-B p105 subunit,Superoxide dismutase (Fragment),5-AMP-activated protein kinase subunit beta-2,Serine/threonine-protein kinase,Cyclic AMP-responsive element-binding protein 5 (Fragment)
Alanine, aspartate and glutamate metabolism	0.4	0.638068	2	Met	Citric acid; Fumaric acid
Alanine, aspartate and glutamate metabolism	0.0625	0.51889	1	Prot	Glutamine synthetase
Antifolate resistance	0.4	0.638068	2	Met	dTMP; Adenosine 5-monophosphate
Antifolate resistance	0.117647	0.17376	2	Prot	Multidrug resistance-associated protein 4,Nuclear factor NF-kappa-B p105 subunit
Regulation of lipolysis in adipocytes	0.4	0.638068	2	Met	Adenosine 5-monophosphate; Prostaglandin E2
Regulation of lipolysis in adipocytes	0.0588235	0.54046	1	Prot	Cyclooxygenase-2
Arachidonic acid metabolism	0.375	0.697769	3	Met	Prostaglandin A2; Prostaglandin E2; Prostaglandin J2
Arachidonic acid metabolism	0.333333	0.00141031	4	Prot	Phospholipase A2,Cyclooxygenase-2,Glutathione transferase,Arachidonate 15-lipoxygenase B

## Sheet: Table S5.4
Table S5.4. Integrated analysis of differential metabolites and proteins in yak rumen epithelial cells treated with LPS
metabolite	Prot	corr	pvalue
GDP	L8HMM1	0.999694	1.4042e-07
Dl-3-Hydroxy-kynurenine	A0A6B0RBN1	-0.99952	3.4607e-07
(5-L-Glutamyl)-L-Amino Acid	L8IFU3	0.999311	7.12875e-07
Cytosine	A0A6B0RBN1	-0.999136	1.11872e-06
L-Pyroglutamic acid	A0A6B0RQ35	-0.998991	1.52691e-06
Creatinine	L8J0U0	0.998926	1.72991e-06
2,6-Dihydroxypurine	A0A6B0RI19	-0.998899	1.81817e-06
5-Methylcytosine	L8IQY6	0.998789	2.19872e-06
Prostaglandin E2	L8IB09	0.998738	2.38624e-06
LPC 2:0	A0A6B0S5M4	-0.998697	2.54439e-06
8,15-Dihete	L8IB09	0.998676	2.62785e-06
DL-3-Aminoisobutyric acid	A0A6B0R4D7	0.998496	3.39117e-06
Tyrosylalanine	A0A6B0RCB9	0.998486	3.43653e-06
(1E)-5-hydroxy-1,7-diphenylhept-1-en-3-one	L8HZ35	-0.998479	3.46614e-06
Valine	A0A6B0RS44	-0.998412	3.77972e-06
1,3-Dihydro-1,3,3-trimethyl-2H-indol-2-ylidene acetaldehyde	A0A6B0QVA5	0.998244	4.62068e-06
4-Oxoretinol	A0A6B0S5D9	-0.998207	4.81695e-06
LPC 2:0	A0A6B0REW8	0.998205	4.82883e-06
Coenzyme Q2	L8HW21	0.998202	4.84729e-06
DMH	A0A6B0RRD8	0.998184	4.94349e-06
2-hydroxy-6-[(8Z,11Z)-pentadeca-8,11,14-trien-1-yl]benzoic acid	A0A6B0QWE9	-0.998174	4.99792e-06
Artesunate	A0A6B0QTW4	0.998158	5.08862e-06
Uridine 5'-diphosphogalactose	A0A6B0S3E1	0.99809	5.46736e-06
N-[methyl(oxo)phenyl-lambda~6~-sulfanylidene]-N'-phenylurea	A0A6B0RNK8	0.998066	5.60782e-06
Gly-Tyr	L8ISP8	0.99797	6.17811e-06
4-Butylresorcinol	A0A6B0RI66	0.997905	6.58159e-06
17alpha-Ethinyl estradiol	L8IWX2	-0.997871	6.79582e-06
N-[methyl(oxo)phenyl-lambda~6~-sulfanylidene]-N'-phenylurea	A0A6B0R9M4	-0.997824	7.09637e-06
SDMA	L8IFU3	0.997814	7.16158e-06
4-Butylresorcinol	A0A6B0RYA4	0.997774	7.42525e-06
(+/-)12(13)-DiHOME	L8IFU3	0.997759	7.52475e-06
2-Isopropylmalic acid	A0A6B0RSQ0	-0.997751	7.58443e-06
8-Aminooctanoic acid	L8IK39	0.997652	8.26129e-06
cAMP	L8J2E9	-0.997633	8.39821e-06
DMH	L8J2E9	-0.99758	8.77696e-06
4-Oxoproline	L8IFU3	0.997566	8.88127e-06
2-Isopropylmalic acid	L8J2E9	-0.997565	8.88749e-06
4-Oxoretinol	L8I988	0.997486	9.47398e-06
LPC 2:0	A0A6B0R9M4	-0.997395	1.017e-05
DMH	L8IMA3	-0.99739	1.02107e-05
LNH	A0A6B0RKU9	0.99735	1.05243e-05
YPH	L8ISP8	0.997299	1.0935e-05
Dl-3-Hydroxy-kynurenine	A0A6B0QTQ5	-0.997268	1.11857e-05
KMH	L8IZT7	0.997238	1.14314e-05
Artesunate	A0A6B0RKI0	-0.997236	1.14454e-05
2-Isopropylmalic acid	A0A6B0S584	-0.997216	1.16146e-05
4-(cyclohexylmethyl)-6-(2-thienyl)-2,3-dihydropyridazin-3-one hydrate	L8I7G0	0.99717	1.20047e-05
Cytosine	L8IK39	0.997156	1.21175e-05
4-[4-(trifluoromethoxy)anilino]-2H-1,3-benzoxazin-2-one	A0A6B0S7R7	0.997059	1.29585e-05
Prostaglandin E1	L8IB09	0.997057	1.29811e-05
Deoxycorticosterone	L8IB52	0.997031	1.32065e-05
(±)10(11)-EpDPA	L8IB09	0.997002	1.34658e-05
Artesunate	L8HQF7	0.996994	1.35439e-05
(+/-)12(13)-DiHOME	A0A6B0RZ43	0.996993	1.35472e-05
2'-Deoxyadenosine 5'-monophosphate (dAMP)	L8IM22	-0.996969	1.37678e-05
Prostaglandin J2	A0A6B0RBN1	0.996966	1.37902e-05
N-[methyl(oxo)phenyl-lambda~6~-sulfanylidene]-N'-phenylurea	A0A6B0QTW4	-0.996963	1.38213e-05
DL-3-Aminoisobutyric acid	L8I661	0.996957	1.38729e-05
DL-Glutamine	A0A6B0RQ35	-0.996929	1.4135e-05
4-[4-(trifluoromethoxy)anilino]-2H-1,3-benzoxazin-2-one	A0A6B0QU25	-0.996785	1.54832e-05
Prostaglandin A2	L8IB09	0.996747	1.58581e-05
4-Oxoretinol	A0A6B0RRE4	0.996715	1.61689e-05
Methyltestosterone	L8IB09	0.996691	1.64049e-05
2'-Deoxyadenosine-5'-monophosphate	L8IGA3	-0.996655	1.67627e-05
LPC 2:0	A0A6B0RKI0	0.996649	1.68216e-05
Methyltestosterone	L8IZT7	0.996649	1.6822e-05
Prostaglandin A1 ethyl ester	L8HSZ8	0.996597	1.73528e-05
LPC 2:0	A0A6B0RNK8	0.996517	1.81766e-05
5-Methylcytosine	L8IGA3	-0.996452	1.88616e-05
LPC 2:0	A0A6B0RRE4	0.996436	1.9032e-05
Ala-trp	L8IB09	0.996396	1.94635e-05
N-[methyl(oxo)phenyl-lambda~6~-sulfanylidene]-N'-phenylurea	L8HQF7	-0.996361	1.98397e-05
4-(cyclohexylmethyl)-6-(2-thienyl)-2,3-dihydropyridazin-3-one hydrate	L8INK7	-0.996309	2.04047e-05
4-[4-(trifluoromethoxy)anilino]-2H-1,3-benzoxazin-2-one	A0A6B0RYA4	-0.996262	2.0934e-05
Ala-Leu	A0A6B0S584	0.996085	2.29662e-05
Methyl palmitate	A0A6B0RFK1	-0.996075	2.30798e-05
Fumaric acid	L8J355	0.99599	2.40876e-05
DL-Glutamine	A0A6B0QUS7	0.995984	2.41648e-05
7-methyl-3-nitroimidazo[1,2-a]pyridine	L8I7G0	0.99596	2.44525e-05
Ala-Leu	A0A6B0R9M4	-0.995938	2.47123e-05
Tyrosylalanine	A0A6B0RQ35	-0.99592	2.49391e-05
LPC 2:0	A0A6B0QTW4	-0.995901	2.51684e-05
Serotonin	A0A6B0RSQ0	0.995882	2.53983e-05
Xanthine	L8HXD3	0.995856	2.57232e-05
DL-3-Aminoisobutyric acid	L8IBL3	-0.995851	2.57881e-05
4-Oxoretinol	A0A6B0REW8	0.995842	2.58923e-05
Gly-Phe	A0A6B0RRE4	0.995828	2.60683e-05
2-Hydroxyphenylacetic acid	L8IGA3	-0.995824	2.61186e-05
N-[methyl(oxo)phenyl-lambda~6~-sulfanylidene]-N'-phenylurea	A0A6B0REW8	0.99581	2.62934e-05
2,6-Dihydroxypurine	A0A6B0RRE4	-0.995792	2.65193e-05
13,14-dihydro-15-keto-PGD2	L8J2Q8	0.995748	2.70813e-05
Sulfamethazine	L8IB52	0.995692	2.77966e-05
GDP	L8IA31	-0.995607	2.8905e-05
ethyl 3-(1,3-benzodioxol-5-ylamino)-2-cyanoacrylate	L8IQB4	0.995589	2.91471e-05
D-Gluconic acid	A0A6B0RZ43	0.995581	2.92459e-05
β-Cortolone	L8IB52	0.995562	2.9504e-05
(2R)-2,3-Dihydroxypropanoic acid	L8J064	0.995561	2.95091e-05
Prostaglandin B1	L8J2Q8	0.995557	2.9565e-05
1-(3-methoxy-2-nitrostyryl)pyrrolidine	L8IN01	0.995546	2.97093e-05
DL-3-Aminoisobutyric acid	L8I6C0	0.99553	2.99326e-05
DMH	L8IBK0	-0.995512	3.01689e-05
LPC 2:0	L8HQF7	-0.995511	3.01876e-05
N-[methyl(oxo)phenyl-lambda~6~-sulfanylidene]-N'-phenylurea	A0A6B0S5M4	-0.995503	3.0294e-05
DL-3-Aminoisobutyric acid	L8IB85	0.995501	3.0311e-05
2-hydroxy-6-[(8Z,11Z)-pentadeca-8,11,14-trien-1-yl]benzoic acid	L8J1E2	-0.995463	3.08311e-05
Prostaglandin E1	L8HSZ8	0.995453	3.09632e-05
Serotonin	A0A6B0RWP3	0.995435	3.1211e-05
Adenine	L8IFN2	-0.995427	3.13254e-05
L-(-)-alpha-Amino-epsilon-Caprolactam	L8J1U4	0.995422	3.13834e-05
Prostaglandin B1	A0A6B0RNK8	0.995402	3.16592e-05
Cortodoxone	L8J1A8	-0.995299	3.30942e-05
Ala-trp	L8I599	-0.995276	3.34284e-05
2-Hydroxyphenylacetic acid	L8IQY6	0.995249	3.37989e-05
Ala-Leu	A0A6B0RSQ0	0.995231	3.40581e-05
Ala-Leu	L8IY95	-0.995223	3.41696e-05
Dl-3-Hydroxy-kynurenine	L8IK39	0.995192	3.46202e-05
4-Butylresorcinol	A0A6B0QU25	0.99519	3.46486e-05
5-Hydroxytryptophol	A0A6B0S715	-0.995109	3.58204e-05
8-Aminooctanoic acid	L8I6C0	0.995105	3.58902e-05
Creatine	A0A6B0RTM8	-0.995098	3.59791e-05
19-Nortestosterone	L8J2Q8	0.995076	3.63126e-05
Cytosine	A0A6B0QTQ5	-0.995068	3.64223e-05
β-Cortolone	L8J1A8	-0.99498	3.77424e-05
(5-L-Glutamyl)-L-Amino Acid	A0A6B0RZ43	0.994977	3.77784e-05
8-Aminooctanoic acid	L8I661	0.994925	3.85636e-05
Pyridoxal 5-phosphate monohydrate	A0A6B0S5D9	0.994907	3.88439e-05
4-(cyclohexylmethyl)-6-(2-thienyl)-2,3-dihydropyridazin-3-one hydrate	A0A6B0S1C8	-0.994874	3.93413e-05
Serotonin	L8J2E9	0.994837	3.99202e-05
Cortodoxone	L8J2Q8	0.994836	3.99367e-05
19-Nortestosterone	L8ISP8	0.994829	4.0037e-05
LPC 2:0	L8I3H3	0.99482	4.01796e-05
(±)10(11)-EpDPA	L8I599	-0.994814	4.0269e-05
α-D-Mannose 1-phosphate	L8HPE4	0.994803	4.04451e-05
Cortodoxone	L8IB52	0.994791	4.06354e-05
Deoxycorticosterone	L8J1A8	-0.994746	4.13293e-05
L-Pipecolate	A0A6B0RKI0	-0.994716	4.18095e-05
Prostaglandin B1	L8IB52	0.99469	4.22259e-05
Pyridoxal 5-phosphate monohydrate	L8IY78	-0.99468	4.23861e-05
dCMP	A0A6B0QU25	-0.994621	4.33171e-05
L-Pipecolate	L8I7G0	-0.99462	4.33318e-05
L-Pipecolate	L8IBL3	-0.994518	4.5002e-05
2-Isopropylmalic acid	A0A6B0RWP3	-0.994515	4.50487e-05
DL-3-Aminoisobutyric acid	A0A6B0QZA3	0.994456	4.60118e-05
5-Methylcytosine	L8J2E8	-0.99439	4.71206e-05
6-Ketoprostaglandin F1α	A0A6B0QZV9	0.994319	4.83231e-05
Valine	L8I661	-0.994283	4.89284e-05
2-Amino-1,3,4-octadecanetriol	L8IGA3	-0.99428	4.89874e-05
4-(cyclohexylmethyl)-6-(2-thienyl)-2,3-dihydropyridazin-3-one hydrate	A0A6B0QVA5	-0.994271	4.9145e-05
8-Aminooctanoic acid	L8IB85	0.994231	4.98189e-05
13,14-dihydro-15-keto-PGD2	L8IFX2	0.994207	5.02344e-05
L-Pipecolate	L8HQF7	0.994175	5.08027e-05
DL-3-Aminoisobutyric acid	L8I7G0	-0.994148	5.12719e-05
Adipamide	L8J1U4	-0.994099	5.21217e-05
LPC 2:0	L8IB85	-0.994097	5.21686e-05
4-Oxoretinol	A0A6B0S5M4	-0.994071	5.26242e-05
N-(2,4-Dimethylphenyl)formamide	A0A6B0QVA5	0.994038	5.32109e-05
Serotonin	A0A6B0R342	0.994018	5.35606e-05
2-hydroxy-6-[(8Z,11Z)-pentadeca-8,11,14-trien-1-yl]benzoic acid	L8IB85	-0.994017	5.35916e-05
Phosphoenolpyruvic acid	L8I7G0	-0.994002	5.38541e-05
Gly-Phe	L8I988	0.993986	5.4151e-05
Serotonin	A0A6B0S584	0.993984	5.41778e-05
Prostaglandin J2	L8HXD3	0.993977	5.43006e-05
8-iso-15-keto Prostaglandin E2	L8IB09	0.993968	5.44694e-05
D-Gluconic acid	L8IFU3	0.993964	5.45473e-05
All trans-Retinal	L8I1A5	-0.993956	5.4682e-05
N-[methyl(oxo)phenyl-lambda~6~-sulfanylidene]-N'-phenylurea	L8IMA3	0.993949	5.48117e-05
Serotonin	A0A6B0RNK8	0.993928	5.51837e-05
Dl-3-Hydroxy-kynurenine	L8IBL3	-0.993905	5.56048e-05
2-hydroxy-6-[(8Z,11Z)-pentadeca-8,11,14-trien-1-yl]benzoic acid	L8J2Q8	0.993853	5.65611e-05
Prostaglandin J2	L8IK39	-0.993793	5.76643e-05
4-[4-(trifluoromethoxy)anilino]-2H-1,3-benzoxazin-2-one	L8I5A2	0.993793	5.76729e-05
Adipamide	A0A6B0RKI0	-0.993776	5.79812e-05
2-Hydroxyphenylacetic acid	L8IM22	-0.993719	5.90476e-05
4-Oxoretinol	L8IAK3	-0.993705	5.93133e-05
N-[methyl(oxo)phenyl-lambda~6~-sulfanylidene]-N'-phenylurea	A0A6B0RKI0	0.99368	5.97943e-05
8-Aminooctanoic acid	A0A6B0R4D7	0.993676	5.98639e-05
Adipamide	L8HQF7	0.993651	6.03322e-05
Artesunate	L8J1U4	-0.993647	6.04067e-05
Creatinine	A0A6B0S580	-0.993646	6.0438e-05
4-Oxoretinol	L8J1E2	-0.993644	6.04645e-05
Serotonin	L8J6A1	0.993643	6.04829e-05
8-iso-15-keto Prostaglandin E2	L8HSZ8	0.993641	6.0524e-05
cAMP	A0A6B0RWP3	-0.993635	6.06432e-05
Prostaglandin J2	L8IBL3	0.993625	6.08352e-05
N-[methyl(oxo)phenyl-lambda~6~-sulfanylidene]-N'-phenylurea	L8J2Q8	0.993554	6.2199e-05
DL-3-Aminoisobutyric acid	L8IK39	0.993537	6.25241e-05
Adenine	L8IM22	-0.993536	6.25405e-05
L-(-)-alpha-Amino-epsilon-Caprolactam	A0A6B0S3E1	-0.993485	6.35327e-05
D-Gluconic acid	L8HYH7	-0.993479	6.36428e-05
1,3-Dihydro-1,3,3-trimethyl-2H-indol-2-ylidene acetaldehyde	A0A6B0S1C8	0.993476	6.37007e-05
LPC 2:0	L8J2Q8	0.993467	6.38798e-05
2-hydroxy-6-[(8Z,11Z)-pentadeca-8,11,14-trien-1-yl]benzoic acid	L8I988	0.993422	6.47641e-05
(5-L-Glutamyl)-L-Amino Acid	L8HYH7	-0.993416	6.48749e-05
8,15-Dihete	L8HSZ8	0.993378	6.56285e-05
Phosphoenolpyruvic acid	L8IBL3	-0.993375	6.56955e-05
Serotonin	A0A6B0R9M4	-0.993337	6.64473e-05
Valine	L8I6C0	-0.993336	6.64689e-05
Cafestol	L8IFX2	0.993335	6.64777e-05
Phosphoenolpyruvic acid	L8HXD3	-0.993328	6.66174e-05
2-hydroxy-6-[(8Z,11Z)-pentadeca-8,11,14-trien-1-yl]benzoic acid	L8HW79	-0.993287	6.74402e-05
1-{4-[2-nitro-4-(trifluoromethyl)phenyl]piperazino}ethan-1-one	L8IB52	0.993275	6.76896e-05
L-Pyroglutamic acid	A0A6B0R3L3	-0.993269	6.78088e-05
5-Methylcytosine	L8IM22	-0.993265	6.78829e-05
Cytosine	A0A6B0S7R7	0.993256	6.80747e-05
Artesunate	L8HXD3	-0.993241	6.83723e-05
N-[methyl(oxo)phenyl-lambda~6~-sulfanylidene]-N'-phenylurea	L8I3H3	0.993174	6.9728e-05
Ala-Leu	L8J2E9	0.993174	6.97326e-05
Prostaglandin J2	A0A6B0QTQ5	0.993171	6.97976e-05
Thymidine 5'-monophosphate	A0A6B0S7R7	0.99313	7.06374e-05
Leucylproline	A0A6B0RQ35	-0.993128	7.06691e-05
L-(-)-alpha-Amino-epsilon-Caprolactam	A0A6B0RKI0	0.993115	7.09428e-05
(±)10(11)-EpDPA	L8HSZ8	0.993111	7.10175e-05
Glycyl-L-leucine	L8IIG4	0.993109	7.10592e-05
2-Isopropylmalic acid	A0A6B0R342	-0.993103	7.11808e-05
Methyl palmitate	L8HYK5	0.993098	7.12985e-05
Artesunate	L8IBL3	-0.993073	7.18014e-05
4-(cyclohexylmethyl)-6-(2-thienyl)-2,3-dihydropyridazin-3-one hydrate	L8IBL3	0.99306	7.20862e-05
Gly-Phe	A0A6B0S5D9	-0.99304	7.25019e-05
(S)-beta-Aminoisobutyric Acid	L8I7G0	-0.993033	7.26344e-05
morphine-d3	L8IE14	-0.992977	7.38005e-05
Serotonin	A0A6B0RI66	0.992958	7.42069e-05
cAMP	A0A6B0RRD8	0.992955	7.42836e-05
(+/-)12(13)-DiHOME	L8HSZ8	0.992905	7.53338e-05
2,6-Dihydroxypurine	A0A6B0RBN1	-0.992889	7.56693e-05
4-Oxoretinol	A0A6B0QWE9	-0.99286	7.62846e-05
2-Hydroxyphenylacetic acid	L8I5A2	0.99286	7.62861e-05
Serotonin	L8HVM3	-0.992849	7.65131e-05
4-Oxoproline	A0A6B0RZ43	0.992835	7.68305e-05
1-{4-[2-nitro-4-(trifluoromethyl)phenyl]piperazino}ethan-1-one	L8HYR5	0.992829	7.69568e-05
Artesunate	A0A6B0R9M4	0.99282	7.71461e-05
dCMP	L8IGA3	-0.992806	7.74456e-05
Prostaglandin B1	L8J1A8	-0.992795	7.76895e-05
L-Pyroglutamic acid	A0A6B0QUS7	0.992791	7.7764e-05
Gly-Phe	L8IFN2	0.99278	7.80012e-05
Nicotinic Acid	L8INK7	0.992758	7.84882e-05
Sulfamethazine	L8HYR5	0.992739	7.88937e-05
1-(3-methoxy-2-nitrostyryl)pyrrolidine	A0A6B0R4S4	0.992732	7.90375e-05
dTMP	A0A6B0QU25	-0.992729	7.91124e-05
2-hydroxy-6-[(8Z,11Z)-pentadeca-8,11,14-trien-1-yl]benzoic acid	L8IDW8	0.992727	7.91589e-05
N-[methyl(oxo)phenyl-lambda~6~-sulfanylidene]-N'-phenylurea	L8IB85	-0.992718	7.93381e-05
LNH	A0A6B0R898	0.992718	7.93522e-05
Gly-Phe	A0A6B0S5M4	-0.992707	7.95806e-05
Choline bitartrate	L8I210	-0.992704	7.96624e-05
2-Isopropylmalic acid	A0A6B0R9M4	0.992697	7.98158e-05
R-1 Methanandamide phosphate	L8IY95	-0.992672	8.03445e-05
Pyridoxal 5-phosphate monohydrate	A0A6B0RRE4	-0.99267	8.03944e-05
Prostaglandin D3	L8IB09	0.992665	8.05146e-05
1,3-Dihydro-1,3,3-trimethyl-2H-indol-2-ylidene acetaldehyde	L8IGZ0	0.992663	8.05405e-05
DL-3-Aminoisobutyric acid	A0A6B0S1C8	0.992649	8.08537e-05
Acipimox	L8I7G0	0.99263	8.12704e-05
7-Ketodeoxycholic acid	L8I1Q8	0.99263	8.12824e-05
β-Cortolone	L8J2Q8	0.992626	8.13558e-05
DL-3-Aminoisobutyric acid	L8IDW8	-0.992619	8.15223e-05
8-Aminooctanoic acid	A0A6B0S1C8	0.992617	8.15627e-05
Adenine	A0A6B0RI19	-0.992612	8.16773e-05
LPC 2:0	A0A6B0QWE9	-0.992608	8.17526e-05
17alpha-Ethinyl estradiol	L8I0F0	0.992564	8.27295e-05
Prolylleucine	L8IBK0	0.992557	8.28806e-05
Sulfamethazine	L8IB09	0.992515	8.38307e-05
5-Methylcytosine	L8I7Q5	0.992491	8.43747e-05
LPC 2:0	L8IBL3	0.992483	8.454e-05
Prostaglandin E2	L8I599	-0.992476	8.46988e-05
D-Ribose-1-phosphate	L8IIG4	-0.992461	8.50346e-05
(5Z)-3-aminonon-5-enoic acid	A0A6B0SBA7	0.992434	8.56482e-05
6??-Hydroxytestosterone	L8I1A5	-0.992432	8.56914e-05
7-methyl-3-nitroimidazo[1,2-a]pyridine	A0A6B0S1C8	-0.99242	8.5965e-05
2-Isopropylmalic acid	L8IY95	0.992399	8.64359e-05
Gly-Tyr	L8J2Q8	0.992389	8.66735e-05
dTMP	A0A6B0RYA4	-0.992377	8.69523e-05
Thymidine 5'-monophosphate	A0A6B0QU25	-0.99237	8.70969e-05
4-Oxoretinol	L8I3H3	0.992346	8.76409e-05
Prostaglandin E2	L8HSZ8	0.992334	8.79308e-05
Cortodoxone	A0A6B0RNK8	0.992325	8.81405e-05
WLH	L8IZT7	0.992319	8.82753e-05
8,15-Dihete	L8IZT7	0.992314	8.8388e-05
11β-Prostaglandin E2	L8HVQ8	0.992311	8.84479e-05
Creatinine	L8HUC7	0.992307	8.85363e-05
2-[(1-benzhydrylazetan-3-yl)thio]-1,3-benzothiazole	L8HVM3	0.992304	8.86077e-05
SDMA	L8HYH7	-0.992294	8.8856e-05
dAMP	L8I7G0	-0.992253	8.97808e-05
2,6-Dihydroxypurine	A0A6B0S5M4	0.992239	9.01194e-05
2-[(1-benzhydrylazetan-3-yl)thio]-1,3-benzothiazole	A0A6B0RJV4	-0.992236	9.0175e-05
2-Isopropylmalic acid	L8IMA3	-0.99223	9.03297e-05
DMH	L8IZT7	-0.992228	9.03616e-05
Prostaglandin A2	L8HYR5	0.992223	9.04895e-05
7-methyl-3-nitroimidazo[1,2-a]pyridine	L8IBL3	0.992219	9.05784e-05
19-Nortestosterone	L8HQF7	-0.992219	9.05907e-05
Ala-Leu	A0A6B0RI66	0.992199	9.10472e-05
Gly-Tyr	L8HQF7	-0.992194	9.11524e-05
Deoxycorticosterone	A0A6B0R342	0.992176	9.15789e-05
ethyl 3-(1,3-benzodioxol-5-ylamino)-2-cyanoacrylate	L8J355	0.992171	9.16891e-05
Serotonin	L8I3H3	0.992162	9.19214e-05
Dl-3-Hydroxy-kynurenine	L8I7G0	-0.992161	9.19288e-05
2-hydroxy-6-[(8Z,11Z)-pentadeca-8,11,14-trien-1-yl]benzoic acid	A0A6B0REW8	0.992133	9.2594e-05
Prostaglandin E1	L8IZT7	0.992125	9.27906e-05
DL-Glutamine	A0A6B0R3L3	-0.992123	9.28321e-05
Prostaglandin E2	L8IZT7	0.992102	9.33264e-05
Prostaglandin B1	A0A6B0R342	0.99207	9.40727e-05
Tyrosylalanine	A0A6B0R3L3	-0.992064	9.42281e-05
dTMP	A0A6B0S7R7	0.99206	9.4324e-05
4-Oxoretinol	L8J2Q8	0.992057	9.43776e-05
L-(-)-alpha-Amino-epsilon-Caprolactam	L8HQF7	-0.992042	9.47326e-05
2-Amino-1,3,4-octadecanetriol	A0A6B0RKM8	-0.992022	9.5228e-05
8-Aminooctanoic acid	A0A6B0S7R7	0.992002	9.56907e-05
2,6-Dihydroxypurine	L8IFN2	-0.991996	9.58421e-05
7-Ketodeoxycholic acid	L8HUS5	0.991995	9.58554e-05
Deoxyadenosine	A0A6B0R3N9	-0.991975	9.63322e-05
N-[methyl(oxo)phenyl-lambda~6~-sulfanylidene]-N'-phenylurea	A0A6B0QZA3	-0.991973	9.63799e-05
R-1 Methanandamide phosphate	L8IRX0	-0.991972	9.64231e-05
Ala-Leu	A0A6B0RNK8	0.991942	9.71355e-05
DMH	L8IB52	-0.991911	9.78883e-05
L-Pipecolate	A0A6B0QTW4	0.991875	9.87481e-05
Xanthine	A0A6B0RBN1	0.991858	9.91669e-05
Serotonin	L8IAM6	0.991839	9.9624e-05
Gly-Phe	A0A6B0RBN1	0.991832	9.98105e-05
6??-Hydroxytestosterone	A0A6B0REL3	-0.991823	0.000100029
2-Isopropylmalic acid	A0A6B0RRD8	0.991819	0.000100129
2-(tert-butyl)-6,7-dimethoxy-4H-3,1-benzoxazin-4-one	A0A6B0SB58	-0.991813	0.000100259
Cytosine	A0A6B0QU25	-0.99181	0.000100339
Sulfamethazine	L8J1A8	-0.991779	0.000101103
1-{4-[2-nitro-4-(trifluoromethyl)phenyl]piperazino}ethan-1-one	L8J1A8	-0.991741	0.000102026
Cytosine	A0A6B0RYA4	-0.991735	0.000102182
Cafestol	L8J2Q8	0.991734	0.000102197
Thymidine 5'-monophosphate	A0A6B0RYA4	-0.991726	0.000102412
GDP	L8HU21	0.99172	0.000102541
4-Butylresorcinol	L8I3H3	0.991707	0.000102871
Creatinine	L8IBI8	-0.99169	0.000103301
L-Pyroglutamic acid	A0A6B0RCB9	0.991688	0.000103338
4-Oxoretinol	L8IAM6	0.991672	0.000103752
Gamma-Glu-Leu	L8IFU3	0.991634	0.000104682
Serotonin	A0A6B0S5M4	-0.991632	0.000104732
Cytosine	L8I9I2	0.991621	0.000105016
17alpha-Ethinyl estradiol	A0A6B0REL3	-0.991606	0.000105384
N-[methyl(oxo)phenyl-lambda~6~-sulfanylidene]-N'-phenylurea	A0A6B0QWE9	-0.991603	0.000105461
N-[methyl(oxo)phenyl-lambda~6~-sulfanylidene]-N'-phenylurea	L8J2E9	0.99158	0.00010605
2'-Deoxyadenosine 5'-monophosphate (dAMP)	L8IQY6	0.991539	0.000107073
(S)-beta-Aminoisobutyric Acid	A0A6B0QTQ5	-0.99152	0.000107558
4-[4-(trifluoromethoxy)anilino]-2H-1,3-benzoxazin-2-one	L8I3H3	-0.991509	0.000107836
Prostaglandin B1	L8J2E9	0.991502	0.00010801
2-Isopropylmalic acid	A0A6B0RNK8	-0.9915	0.000108076
Cytosine	L8IBL3	-0.991479	0.000108593
Prolylleucine	A0A6B0QTW4	-0.991478	0.000108633
Uridine 5'-diphosphogalactose	L8IB50	0.991477	0.000108648
8-Aminooctanoic acid	L8IBL3	-0.991461	0.000109066
Prostaglandin B1	L8IMA3	0.991457	0.000109159
dCMP	L8IAM6	-0.991447	0.000109427
(±)10(11)-EpDPA	L8IZT7	0.991445	0.00010946
2-Hydroxyphenylacetic acid	A0A6B0QU25	-0.991442	0.000109545
Prostaglandin J2	A0A6B0S5M4	-0.991422	0.000110055
7-Ketodeoxycholic acid	A0A6B0R3X6	0.991417	0.000110177
Nicotinic Acid	A0A6B0QS83	0.991402	0.000110582
β-Cortolone	L8IFX2	0.991391	0.000110849
5-Methyl-2'-deoxycytidine	A0A6B0S192	-0.991316	0.000112783
DL-3-Aminoisobutyric acid	L8HW79	0.99129	0.000113459
Spermine	L8I7Q5	0.991283	0.000113645
dCMP	L8IGR8	-0.991279	0.000113749
5-Hydroxytryptophol	L8HZ35	0.991276	0.000113842
(1E)-5-hydroxy-1,7-diphenylhept-1-en-3-one	A0A6B0R3N9	-0.99127	0.000113975
2'-Deoxyadenosine-5'-monophosphate	L8I5A2	0.991204	0.000115702
Prostaglandin D3	L8HYR5	0.991191	0.000116046
Prostaglandin B1	A0A6B0REW8	0.991167	0.00011669
Artesunate	L8I7G0	-0.991167	0.000116693
2-hydroxy-6-[(8Z,11Z)-pentadeca-8,11,14-trien-1-yl]benzoic acid	A0A6B0S5D9	-0.991092	0.000118666
(+/-)12(13)-DiHOME	L8HYH7	-0.991076	0.000119091
Serotonin	A0A6B0RR39	0.991069	0.000119296
5-Methylcytosine	L8ICL7	0.991064	0.000119409
2'-Deoxyadenosine 5'-monophosphate (dAMP)	A0A6B0RFK1	-0.991055	0.000119671
7-methyl-3-nitroimidazo[1,2-a]pyridine	A0A6B0QVA5	-0.99101	0.000120868
7-methyl-3-nitroimidazo[1,2-a]pyridine	A0A6B0QRN0	-0.99098	0.000121685
DMH	A0A6B0S584	-0.990977	0.000121757
N-[methyl(oxo)phenyl-lambda~6~-sulfanylidene]-N'-phenylurea	A0A6B0RRD8	-0.990946	0.000122578
D-Ribose-1-phosphate	L8IP47	0.990944	0.000122643
4-Butylresorcinol	L8IK39	-0.990943	0.000122674
Prostaglandin J2	L8I7G0	0.99093	0.000123028
β-Cortolone	A0A6B0R342	0.99092	0.000123304
N-(2,4-Dimethylphenyl)formamide	A0A6B0S1C8	0.990904	0.000123723
4-Butylresorcinol	A0A6B0S7R7	-0.990904	0.000123726
cAMP	L8IA31	-0.9909	0.00012385
LNH	A0A6B0R3X6	0.99089	0.000124108
dAMP	L8INK7	0.990868	0.000124698
Thymidine 5'-monophosphate	L8IGR8	-0.990857	0.000125005
Adipamide	A0A6B0S3E1	0.990821	0.000126008
Gly-Phe	A0A6B0RI19	0.990817	0.000126094
Xanthine	A0A6B0QTQ5	0.990804	0.000126469
(S)-beta-Aminoisobutyric Acid	L8HXD3	-0.990792	0.000126789
N-acetyl-L-ornithine	A0A6B0RZ43	0.990772	0.000127339
Prostaglandin J2	A0A6B0RI66	0.990728	0.000128567
Ala-trp	L8J2T9	0.990727	0.000128573
Prostaglandin J2	A0A6B0RYA4	0.990724	0.000128674
Adipamide	A0A6B0QTW4	0.990722	0.000128724
Gly-Phe	A0A6B0REW8	0.990718	0.000128823
cAMP	L8IMA3	-0.990715	0.00012891
L-Pipecolate	L8HXD3	-0.990698	0.000129388
dCMP	L8I5A2	0.99069	0.000129621
Prostaglandin A2	L8HSZ8	0.990689	0.000129646
R-1 Methanandamide phosphate	L8J064	0.990678	0.000129933
SDMA	A0A6B0RZ43	0.990649	0.000130752
(5-L-Glutamyl)-L-Amino Acid	L8HSZ8	0.990638	0.000131047
Ala-trp	L8HSZ8	0.990595	0.000132269
Acipimox	L8INK7	-0.990588	0.000132471
Ala-Leu	L8IMA3	0.990572	0.000132917
dCMP	A0A6B0RYA4	-0.990562	0.000133205
Pyridoxal 5-phosphate monohydrate	L8IAK3	0.990561	0.000133231
N-(2,4-Dimethylphenyl)formamide	L8I7G0	-0.990544	0.000133705
Gly-Phe	A0A6B0QU25	0.990532	0.000134042
8-Aminooctanoic acid	A0A6B0S5K2	-0.990524	0.000134269
(+/-)12(13)-DiHOME	L8I599	-0.990507	0.000134752
7-methyl-3-nitroimidazo[1,2-a]pyridine	L8INK7	-0.990497	0.000135027
Dl-3-Hydroxy-kynurenine	L8HXD3	-0.990456	0.000136195
Prostaglandin E1	L8I599	-0.99044	0.000136664
2-[(1-benzhydrylazetan-3-yl)thio]-1,3-benzothiazole	L8IBG9	-0.990389	0.000138124
8-Aminooctanoic acid	L8IDW8	-0.990386	0.000138206
8,15-Dihete	L8I599	-0.990385	0.00013822
Serotonin	A0A6B0RJV4	0.990367	0.000138731
β-Cortolone	A0A6B0RNK8	0.990366	0.00013878
Ala-Leu	A0A6B0R342	0.990343	0.000139429
19-Nortestosterone	A0A6B0QZA3	-0.990334	0.00013971
5-Hydroxytryptophol	L8I351	0.990331	0.00013979
4-[4-(trifluoromethoxy)anilino]-2H-1,3-benzoxazin-2-one	A0A6B0RI66	-0.990308	0.000140448
Serotonin	A0A6B0RYA4	0.990302	0.000140607
LPC 2:0	A0A6B0RYA4	0.990296	0.0001408
Prostaglandin B1	L8HQF7	-0.990285	0.000141118
N-Acetyl-DL-tryptophan	L8HSZ8	0.990269	0.000141587
Fmoc-L-Isoleucine	A0A6B0R488	-0.990182	0.000144128
dTMP	L8I5A2	0.990175	0.000144315
Ala-Leu	A0A6B0QTW4	-0.990169	0.000144511
N-Acetyl-DL-tryptophan	L8IFU3	0.990116	0.000146059
Thymidine 5'-monophosphate	L8I5A2	0.990107	0.000146333
Cytosine	L8IB85	0.990098	0.000146584
Sulfamethazine	L8J2T9	0.990088	0.000146875
LPC 2:0	L8J1E2	-0.990088	0.000146878
Ala-Leu	L8J6A1	0.990083	0.000147038
dAMP	A0A6B0S192	-0.990082	0.000147052
13,14-dihydro-15-keto-PGD2	L8J1A8	-0.990068	0.000147483
YPH	L8J2Q8	0.990054	0.000147898
Ala-Leu	A0A6B0S5M4	-0.990041	0.000148267
Prolylleucine	L8IMA3	0.990003	0.000149406
(±)10(11)-EpDPA	A0A6B0RSQ0	0.989982	0.000150023
Cortodoxone	A0A6B0R342	0.989957	0.000150789
Leucylproline	A0A6B0R3L3	-0.989955	0.00015085
2-hydroxy-6-[(8Z,11Z)-pentadeca-8,11,14-trien-1-yl]benzoic acid	L8IAK3	-0.989942	0.000151243
8-Aminooctanoic acid	L8J1E2	0.989939	0.000151332
(±)10(11)-EpDPA	A0A6B0S584	0.989921	0.000151879
Cytosine	A0A6B0S5M4	0.989918	0.000151945
L-(+)-Arabinose	L8HYH7	-0.989898	0.000152561
2'-Deoxyadenosine-5'-monophosphate	L8IQY6	0.989894	0.000152671
19-Nortestosterone	A0A6B0RNK8	0.989879	0.000153122
Cortodoxone	L8IFX2	0.989869	0.00015344
N-(1-benzothiophen-3-yl)-N'-(1-benzyl-4-piperidinyl)urea	L8IIF1	0.989864	0.000153574
Methyltestosterone	L8HSZ8	0.989829	0.000154648
Serotonin	L8IY95	-0.989827	0.000154697
ethyl 3-(1,3-benzodioxol-5-ylamino)-2-cyanoacrylate	A0A6B0RYY1	-0.989825	0.000154768
Testosterone	L8ILV7	0.989768	0.000156507
N-[methyl(oxo)phenyl-lambda~6~-sulfanylidene]-N'-phenylurea	A0A6B0RRE4	0.989763	0.000156659
2'-Deoxyadenosine-5'-monophosphate	A0A6B0QU25	-0.989742	0.000157309
(1E)-5-hydroxy-1,7-diphenylhept-1-en-3-one	L8HMM1	0.989721	0.000157941
Adenosine 3'5'-cyclic monophosphate	L8I9D6	-0.989719	0.000158001
R-1 Methanandamide phosphate	L8IBK0	0.989718	0.000158042
Prolylleucine	L8HXD3	0.989714	0.000158145
LPC 2:0	L8IAM6	0.989698	0.000158663
13,14-dihydro-15-keto-PGD2	A0A6B0RNK8	0.989693	0.000158807
(S)-beta-Aminoisobutyric Acid	A0A6B0S1C8	0.989687	0.000158983
L-(-)-alpha-Amino-epsilon-Caprolactam	A0A6B0QTW4	-0.989685	0.000159057
N-[methyl(oxo)phenyl-lambda~6~-sulfanylidene]-N'-phenylurea	A0A6B0R342	0.98968	0.000159191
Cortodoxone	L8ISP8	0.989662	0.000159744
Dl-3-Hydroxy-kynurenine	A0A6B0RRE4	-0.989658	0.000159898
Xanthine	A0A6B0RI19	0.989615	0.000161223
2'-Deoxyadenosine 5'-monophosphate (dAMP)	A0A6B0RKM8	-0.989601	0.000161642
4-(cyclohexylmethyl)-6-(2-thienyl)-2,3-dihydropyridazin-3-one hydrate	A0A6B0R4D7	-0.989594	0.000161851
Methyltestosterone	L8HYR5	0.989586	0.000162106
2-Isopropylmalic acid	L8HVM3	0.989575	0.000162439
19-Nortestosterone	A0A6B0REW8	0.989571	0.000162586
Lysops 22:6	L8IIG4	0.989544	0.00016343
(5-L-Glutamyl)-L-Amino Acid	L8I599	-0.989511	0.000164456
Valine	L8HTX9	-0.989501	0.000164759
cAMP	A0A6B0RNK8	-0.989475	0.00016559
2,6-Dihydroxypurine	A0A6B0RKI0	-0.989472	0.000165659
Sulfamethazine	A0A6B0R342	0.989471	0.000165695
DL-3-Aminoisobutyric acid	L8HQF7	0.989466	0.00016587
L-Pipecolate	L8J1U4	-0.989464	0.000165942
2,6-Dihydroxypurine	A0A6B0QTQ5	-0.989452	0.000166298
19-Nortestosterone	A0A6B0QWE9	-0.989432	0.00016694
N-[methyl(oxo)phenyl-lambda~6~-sulfanylidene]-N'-phenylurea	L8IBL3	0.989422	0.000167255
LPC 2:0	A0A6B0S5D9	-0.989414	0.000167506
Prostaglandin E2	L8J2T9	0.989404	0.00016781
Prolylleucine	A0A6B0R9M4	-0.989402	0.000167884
Xanthine	L8HZQ4	-0.989402	0.000167892
dTMP	L8IA31	-0.989389	0.000168304
7-methyl-3-nitroimidazo[1,2-a]pyridine	A0A6B0R4D7	-0.989382	0.000168519
D-Ribose-1-phosphate	A0A6B0R0F3	0.989367	0.000168997
Prostaglandin J2	A0A6B0R9M4	-0.989344	0.000169712
Gamma-Glu-Leu	L8IRX0	-0.989335	0.00017002
(S)-beta-Aminoisobutyric Acid	L8IBL3	-0.989305	0.000170972
LPC 2:0	A0A6B0RBN1	0.989285	0.000171615
(S)-beta-Aminoisobutyric Acid	A0A6B0RBN1	-0.989279	0.000171808
dCMP	A0A6B0S7R7	0.989274	0.00017195
DMH	A0A6B0RSQ0	-0.989266	0.000172212
Choline bitartrate	L8HPE4	-0.989254	0.000172588
Phosphoenolpyruvic acid	A0A6B0S1C8	0.989248	0.000172802
Prostaglandin A2	L8IZT7	0.989243	0.000172932
Gly-Phe	L8I3H3	0.989243	0.000172948
Acipimox	A0A6B0R4D7	-0.989238	0.000173123
DMH	A0A6B0R342	-0.989231	0.000173345
2,6-Dihydroxypurine	A0A6B0REW8	-0.989228	0.000173416
Asp-glu	A0A6B0RZ43	0.989223	0.000173576
Acipimox	A0A6B0QRN0	-0.989223	0.000173602
α-D-Mannose 1-phosphate	L8I210	0.989185	0.000174803
8-Aminooctanoic acid	L8HW79	0.98918	0.000174983
Prolylleucine	L8IY95	-0.98917	0.000175295
Sulfamethazine	L8ILV7	0.98916	0.000175618
Phosphoenolpyruvic acid	L8IK39	0.989154	0.000175821
13,14-dihydro-15-keto-PGD2	L8IB52	0.989154	0.000175823
Cytosine	A0A6B0RRE4	-0.989139	0.000176316
(±)10(11)-EpDPA	L8IFU3	0.989135	0.000176424
Ala-Leu	A0A6B0RWP3	0.989128	0.000176664
N-Acetyl-DL-tryptophan	A0A6B0RZ43	0.989119	0.000176954
N-[methyl(oxo)phenyl-lambda~6~-sulfanylidene]-N'-phenylurea	L8IBK0	0.989117	0.000177027
1-(3-methoxy-2-nitrostyryl)pyrrolidine	L8HZQ4	-0.989102	0.000177487
2-hydroxy-6-[(8Z,11Z)-pentadeca-8,11,14-trien-1-yl]benzoic acid	L8I3H3	0.989092	0.000177818
5-Fluoro-2-[(3S)-1-(2-methylbenzyl)-3-pyrrolidinyl]-1H-benzimidazole	A0A6B0QVA5	-0.989079	0.000178263
Prostaglandin B1	A0A6B0RRD8	-0.989077	0.000178306
Acipimox	L8IBL3	0.989004	0.000180708
13,14-dihydro-15-keto-PGD2	L8ISP8	0.988985	0.00018132
Creatine	L8ITY6	0.988945	0.000182657
dCMP	L8I3H3	-0.988919	0.000183493
8-Aminooctanoic acid	L8I7G0	-0.988898	0.000184192
1-(3-methoxy-2-nitrostyryl)pyrrolidine	A0A6B0RI66	0.988894	0.000184328
Gly-Phe	L8J1E2	-0.988891	0.000184441
2-Isopropylmalic acid	L8IBK0	-0.988886	0.000184603
DMH	L8IB09	-0.988871	0.000185095
Spermine	L8IGA3	-0.988861	0.000185417
PE (16:0/18:1)	A0A6B0QWP6	0.988843	0.000186026
Adenine	L8IY78	-0.988837	0.000186231
Thymidine 5'-monophosphate	L8IA31	-0.988825	0.000186627
Artesunate	A0A6B0REW8	-0.988816	0.000186924
Gly-Tyr	A0A6B0QZA3	-0.988809	0.000187161
Cytosine	A0A6B0S5K2	-0.988786	0.000187934
β-Cortolone	L8HMD7	0.988748	0.000189205
Pyridoxal 5-phosphate monohydrate	L8I988	-0.988728	0.000189866
Cytosine	L8I3H3	-0.988723	0.000190054
4-Oxoretinol	L8IB85	-0.988719	0.00019018
Cytosine	L8J1E2	0.988712	0.000190402
Dehydroepiandrosterone (DHEA)	L8HMD7	0.988704	0.000190668
Prostaglandin D3	L8HSZ8	0.988704	0.00019069
Prostaglandin J2	A0A6B0QU25	0.988696	0.000190959
Prostaglandin A3	A0A6B0QWP6	0.98866	0.000192148
Acipimox	A0A6B0QUS7	0.988627	0.000193267
Dehydroepiandrosterone (DHEA)	L8IFX2	0.988619	0.000193559
1-(3-methoxy-2-nitrostyryl)pyrrolidine	L8HW69	-0.988618	0.000193587
13,14-dihydro-15-keto-PGD2	A0A6B0REW8	0.988617	0.000193624
4-[4-(trifluoromethoxy)anilino]-2H-1,3-benzoxazin-2-one	L8J1E2	0.988609	0.000193898
Ala-Leu	A0A6B0RRD8	-0.988596	0.000194345
LPC 2:0	L8I988	0.988595	0.000194381
L-Pipecolate	A0A6B0QRN0	0.988581	0.000194852
6-Ketoprostaglandin F1α	A0A6B0R0F3	-0.988545	0.000196072
Deoxyadenosine	L8HZ35	-0.988542	0.000196175
Milbemycin A4 oxime	A0A6B0RWH3	-0.988495	0.000197785
DL-3-Aminoisobutyric acid	A0A6B0QWE9	0.988477	0.000198391
Cafestol	L8ISP8	0.988452	0.000199273
4-Oxoretinol	A0A6B0RNK8	0.988447	0.000199446
Xanthine	A0A6B0R9M4	-0.988446	0.000199458
Cortodoxone	L8IMA3	0.988442	0.000199596
2-Isopropylmalic acid	L8IB52	-0.988422	0.000200304
Cortodoxone	A0A6B0REW8	0.98841	0.000200712
N-(2,3-dihydro-1H-inden-2-yl)-4-hydroxybutanamide	A0A6B0S192	-0.988408	0.000200767
Glycyl-L-leucine	L8IWX2	-0.988408	0.000200768
DL-3-Aminoisobutyric acid	L8INK7	0.988407	0.000200821
Prostaglandin B1	L8ISP8	0.9884	0.000201052
Deoxycorticosterone	A0A6B0RNK8	0.988388	0.000201481
Prostaglandin B1	A0A6B0R9M4	-0.988385	0.000201583
(±)10(11)-EpDPA	L8J2E9	0.98838	0.000201762
Sulfamethazine	L8J2E9	0.988373	0.000202005
Nicotinic Acid	L8I6M7	0.988358	0.00020253
dTMP	L8IGR8	-0.988354	0.000202643
Cytosine	L8IFN2	-0.988344	0.000202988
Pyridoxal 5-phosphate monohydrate	A0A6B0RI19	-0.988315	0.000204022
DMH	A0A6B0RWP3	-0.988306	0.000204327
Testosterone	L8IFX2	0.988285	0.000205059
2'-Deoxyadenosine 5'-monophosphate (dAMP)	L8IGA3	-0.988261	0.00020588
YPH	L8J1A8	-0.988235	0.000206791
2-Isopropylmalic acid	L8J6A1	-0.988218	0.00020742
N-[methyl(oxo)phenyl-lambda~6~-sulfanylidene]-N'-phenylurea	L8IAM6	0.988215	0.000207524
Adenine	A0A6B0R4S4	-0.988207	0.000207798
Gly-Phe	L8IM22	0.988158	0.000209531
Xanthine	A0A6B0R4S4	0.988129	0.000210539
Glycyl-L-leucine	L8I1A5	-0.988124	0.000210712
DL-Glutamine	A0A6B0QRN0	-0.988123	0.000210766
Deoxycorticosterone	L8J2Q8	0.988117	0.000210956
8,15-Dihete	L8HYR5	0.988113	0.000211101
LPC 2:0	L8IK39	-0.988096	0.000211709
cAMP	A0A6B0RSQ0	-0.988086	0.000212085
2-(tert-butyl)-6,7-dimethoxy-4H-3,1-benzoxazin-4-one	A0A6B0RWP3	-0.988084	0.000212143
Gamma-Glu-Leu	L8HYH7	-0.988074	0.000212486
6??-Hydroxytestosterone	L8IIG4	0.988072	0.000212553
Artesunate	L8IMA3	-0.98806	0.000212999
Prostaglandin J2	A0A6B0RRE4	0.988053	0.000213229
4-Oxoproline	L8I599	-0.988051	0.000213308
DL-Glutamine	L8IWP2	-0.988034	0.000213917
Pyridoxal 5-phosphate monohydrate	A0A6B0REW8	-0.988034	0.000213918
Deoxycorticosterone	L8J2E9	0.988016	0.000214548
cAMP	L8I3H3	-0.987974	0.000216063
Cafestol	L8J1A8	-0.987963	0.000216459
Artesunate	A0A6B0RRE4	-0.98796	0.000216564
4-[4-(trifluoromethoxy)anilino]-2H-1,3-benzoxazin-2-one	L8IAM6	-0.987954	0.000216798
methyl 3,4,5-trihydroxycyclohex-1-ene-1-carboxylate	L8HTX7	0.987952	0.000216848
LNH	L8ICL7	0.987915	0.000218193
Xanthine	A0A6B0RI66	0.987915	0.000218206
Prostaglandin B1	A0A6B0QTW4	-0.987914	0.000218211
D-Gluconic acid	L8HSZ8	0.987913	0.000218257
Xanthine	A0A6B0S5M4	-0.987882	0.000219389
4-Oxoretinol	A0A6B0QU25	0.987847	0.000220636
methyl 3,4,5-trihydroxycyclohex-1-ene-1-carboxylate	A0A6B0R3L3	0.987829	0.000221289
4-Oxoretinol	A0A6B0RKI0	0.987828	0.000221321
Prolylleucine	A0A6B0RRD8	-0.987806	0.000222152
4-[4-(trifluoromethoxy)anilino]-2H-1,3-benzoxazin-2-one	L8IK39	0.987799	0.000222394
Artesunate	A0A6B0QZA3	0.987783	0.000222959
4-Oxoproline	L8HYH7	-0.987778	0.000223141
Dl-3-Hydroxy-kynurenine	A0A6B0QRN0	0.98776	0.000223822
dAMP	L8IBL3	-0.987741	0.000224497
LPC 2:0	A0A6B0QU25	0.987739	0.000224584
Dl-3-Hydroxy-kynurenine	A0A6B0S1C8	0.987738	0.000224631
8-Aminooctanoic acid	A0A6B0QWE9	0.98773	0.000224896
Leucylproline	A0A6B0RCB9	0.987719	0.000225314
2-hydroxy-6-[(8Z,11Z)-pentadeca-8,11,14-trien-1-yl]benzoic acid	L8HQF7	-0.987708	0.000225723
6-Ketoprostaglandin F1α	L8HPE4	-0.987692	0.000226315
Prostaglandin J2	L8IB85	-0.987683	0.000226634
Cytosine	L8I7G0	-0.98767	0.000227088
Ala-Leu	L8IBK0	0.987658	0.000227564
2-hydroxy-6-[(8Z,11Z)-pentadeca-8,11,14-trien-1-yl]benzoic acid	L8HU21	-0.987655	0.000227656
Acipimox	A0A6B0S1C8	-0.987652	0.000227782
N-Acetyl-DL-tryptophan	L8IS14	0.987638	0.000228288
dCMP	L8IQY6	0.987637	0.000228313
4-Butylresorcinol	A0A6B0S5M4	-0.987637	0.000228332
1-{4-[2-nitro-4-(trifluoromethyl)phenyl]piperazino}ethan-1-one	L8ILV7	0.987634	0.00022842
Dl-3-Hydroxy-kynurenine	A0A6B0S5K2	-0.987625	0.000228745
dTMP	L8HP04	0.987594	0.000229909
8-Aminooctanoic acid	L8HUT3	-0.98759	0.000230049
LPC 2:0	L8J1U4	0.987579	0.000230479
Fmoc-L-Isoleucine	A0A6B0QZV9	0.987568	0.000230862
Cortodoxone	L8HQF7	-0.987556	0.000231331
Gly-Phe	L8IAM6	0.987516	0.000232807
2-Hydroxyphenylacetic acid	L8HLD8	-0.98749	0.00023377
LPC 2:0	L8HXD3	0.987479	0.000234196
2-Isopropylmalic acid	A0A6B0RI66	-0.987459	0.00023494
Dl-3-Hydroxy-kynurenine	L8I9I2	0.987456	0.000235052
1-{4-[2-nitro-4-(trifluoromethyl)phenyl]piperazino}ethan-1-one	L8IB09	0.987455	0.000235073
N-(2,4-Dimethylphenyl)formamide	L8INK7	0.987443	0.000235525
Deoxycorticosterone	L8J2T9	0.987441	0.000235601
2,6-Dihydroxypurine	A0A6B0SLJ9	0.98744	0.000235649
Prostaglandin J2	A0A6B0QTW4	-0.987424	0.000236237
Prostaglandin J2	L8I3H3	0.987395	0.000237327
Creatine	L8HZ35	-0.987379	0.000237929
N-[methyl(oxo)phenyl-lambda~6~-sulfanylidene]-N'-phenylurea	L8IB52	0.987374	0.000238116
Asp-Phe methyl ester	L8INK7	-0.987365	0.000238449
N-[methyl(oxo)phenyl-lambda~6~-sulfanylidene]-N'-phenylurea	A0A6B0RYA4	0.987359	0.000238678
8,15-Dihete	L8J2T9	0.987342	0.000239309
2-Amino-1,3,4-octadecanetriol	A0A6B0RR39	-0.987315	0.000240339
Dl-3-Hydroxy-kynurenine	L8IB85	0.987301	0.000240879
(5Z)-3-aminonon-5-enoic acid	L8IB50	0.98729	0.000241301
Adipamide	L8IBL3	-0.987283	0.000241545
L-Alanyl-L-Lysine	L8I9D6	0.987277	0.000241771
DMH	A0A6B0RNK8	-0.987273	0.000241932
4-[4-(trifluoromethoxy)anilino]-2H-1,3-benzoxazin-2-one	L8IGR8	-0.987253	0.000242701
dCMP	L8IM22	-0.987252	0.00024275
Cortodoxone	L8HMD7	0.987249	0.000242829
3-Phosphoglyceric acid	L8HTX7	0.987243	0.000243064
D-Ribose-1-phosphate	A0A6B0R7N6	0.987219	0.00024398
Ala-Leu	L8I3H3	0.987181	0.000245455
Cytosine	A0A6B0RI66	-0.987178	0.000245553
4-Butylresorcinol	A0A6B0RBN1	0.987176	0.000245627
Gly-Tyr	L8J1U4	0.987169	0.000245888
Ala-Leu	L8HVM3	-0.987168	0.000245929
Dl-3-Hydroxy-kynurenine	A0A6B0RI19	-0.987165	0.00024604
2'-Deoxyadenosine 5'-monophosphate (dAMP)	L8IFN2	-0.987157	0.000246342
8-Aminooctanoic acid	A0A6B0RS44	0.987156	0.000246399
2-(tert-butyl)-6,7-dimethoxy-4H-3,1-benzoxazin-4-one	L8HMM1	0.987137	0.000247122
2-hydroxy-6-[(8Z,11Z)-pentadeca-8,11,14-trien-1-yl]benzoic acid	A0A6B0RNK8	0.987127	0.000247492
2-Hydroxyphenylacetic acid	A0A6B0RKM8	-0.987102	0.000248469
Cortodoxone	L8J2E9	0.987094	0.000248786
Adenosine 3'5'-cyclic monophosphate	L8ITY6	0.987093	0.000248828
Prostaglandin B1	L8IFX2	0.987083	0.000249211
Phosphoenolpyruvic acid	A0A6B0RBN1	-0.987056	0.000250237
DL-Glutamine	A0A6B0RCB9	0.987051	0.000250413
2,6-Dihydroxypurine	L8HXD3	-0.987034	0.000251101
8-iso-15-keto Prostaglandin E2	L8I599	-0.987027	0.000251361
3-Phosphoglyceric acid	A0A6B0S3E1	0.987022	0.000251557
5-Methyl-2'-deoxycytidine	L8IIP6	0.98702	0.000251633
11β-Prostaglandin E2	L8IVS0	0.987013	0.000251899
Sulfamethazine	L8IZT7	0.98701	0.000251995
cAMP	A0A6B0R342	-0.987009	0.000252057
Thymidine 5'-monophosphate	L8I3H3	-0.986991	0.000252759
Deoxycorticosterone	L8IFX2	0.986982	0.000253112
cAMP	A0A6B0SB58	-0.986968	0.000253631
dTMP	L8I3H3	-0.986967	0.000253699
Deoxycorticosterone	L8IB09	0.986949	0.000254372
L-Pyroglutamic acid	L8IP47	-0.986941	0.000254698
Cafestol	L8IB52	0.986934	0.000254967
Prostaglandin E2	L8HYR5	0.986929	0.000255158
Deoxycorticosterone	L8HYR5	0.98691	0.000255887
Artesunate	L8IBK0	-0.9869	0.000256302
DL-3-Aminoisobutyric acid	L8J1E2	0.986883	0.000256956
cAMP	A0A6B0R9M4	0.986867	0.000257579
Thymidine 5'-monophosphate	L8HP04	0.986863	0.000257735
1-{4-[2-nitro-4-(trifluoromethyl)phenyl]piperazino}ethan-1-one	L8J2T9	0.986856	0.000258013
1-{4-[2-nitro-4-(trifluoromethyl)phenyl]piperazino}ethan-1-one	L8HMD7	0.986851	0.000258198
2-Hydroxyphenylacetic acid	L8J2E8	-0.986848	0.000258328
LPC 2:0	A0A6B0RI66	0.986842	0.000258573
19-Nortestosterone	L8IMA3	0.986823	0.00025931
DMH	L8J2T9	-0.986816	0.000259586
2-(tert-butyl)-6,7-dimethoxy-4H-3,1-benzoxazin-4-one	L8IA31	-0.986805	0.000260024
4-[4-(trifluoromethoxy)anilino]-2H-1,3-benzoxazin-2-one	L8I9I2	0.986801	0.000260172
Acipimox	A0A6B0QVA5	-0.986799	0.00026025
(5Z)-3-aminonon-5-enoic acid	L8HTX7	0.986754	0.000262005
Testosterone	L8HMD7	0.986725	0.000263163
Cytosine	L8I988	-0.986718	0.000263432
YPH	L8HQF7	-0.986691	0.000264531
2'-Deoxyadenosine 5'-monophosphate (dAMP)	L8HYK5	0.986667	0.00026546
2,6-Dihydroxypurine	A0A6B0S5D9	0.986648	0.000266222
2-hydroxy-6-[(8Z,11Z)-pentadeca-8,11,14-trien-1-yl]benzoic acid	L8IME5	0.986634	0.000266793
Dl-3-Hydroxy-kynurenine	A0A6B0S5M4	0.986629	0.000266998
Ala-Leu	A0A6B0RYA4	0.986627	0.000267074
5-Hydroxytryptophol	A0A6B0RHP0	-0.986625	0.000267143
Adipamide	L8I7G0	-0.986621	0.000267287
Lysops 22:6	A0A6B0REL3	-0.986617	0.000267441
13,14-dihydro-15-keto-PGD2	L8HMD7	0.986604	0.000267961
2-Amino-1,3,4-octadecanetriol	L8I7Q5	0.986588	0.000268636
5-Methylcytosine	A0A6B0RNY5	-0.986587	0.000268651
Cafestol	L8HMD7	0.986587	0.000268663
(±)10(11)-EpDPA	A0A6B0RZ43	0.986571	0.000269315
Choline bitartrate	A0A6B0R488	-0.986565	0.000269534
4-Butylresorcinol	L8I5A2	-0.986556	0.000269883
Dehydroepiandrosterone (DHEA)	L8ILV7	0.986545	0.000270351
dCMP	L8HLD8	-0.986531	0.000270884
Prostaglandin J2	A0A6B0RKI0	0.986519	0.000271366
Serotonin	L8IMA3	0.986508	0.000271828
Artesunate	A0A6B0RNK8	-0.9865	0.00027215
2-Isopropylmalic acid	A0A6B0QTW4	0.986497	0.000272283
Serotonin	L8IB52	0.986492	0.000272476
17alpha-Ethinyl estradiol	L8IME5	0.986488	0.000272616
Cafestol	L8ILV7	0.98647	0.000273338
(±)10(11)-EpDPA	L8J2T9	0.986465	0.000273536
1-(3-methoxy-2-nitrostyryl)pyrrolidine	L8I5A2	-0.986449	0.00027418
Milbemycin A4 oxime	L8I9D6	0.986445	0.000274364
Prostaglandin A1 ethyl ester	A0A6B0QRA6	0.986442	0.000274467
Prolylleucine	L8IRX0	-0.986442	0.000274496
KMH	L8ILV7	0.986431	0.000274934
Uridine 5'-diphosphogalactose	L8J1U4	-0.98642	0.000275391
19-Nortestosterone	L8IFX2	0.986417	0.000275489
2-hydroxy-6-[(8Z,11Z)-pentadeca-8,11,14-trien-1-yl]benzoic acid	A0A6B0RRE4	0.986412	0.000275716
Pyridoxal 5-phosphate monohydrate	L8IM22	-0.986411	0.000275746
N-[methyl(oxo)phenyl-lambda~6~-sulfanylidene]-N'-phenylurea	L8J1E2	-0.98641	0.000275758
Prostaglandin B1	A0A6B0QWE9	-0.986404	0.000276027
LPC 2:0	A0A6B0QZA3	-0.986401	0.000276137
N-[methyl(oxo)phenyl-lambda~6~-sulfanylidene]-N'-phenylurea	L8J1U4	0.986396	0.000276349
19-Nortestosterone	L8IB85	-0.986375	0.00027719
(1E)-5-hydroxy-1,7-diphenylhept-1-en-3-one	A0A6B0S715	0.986361	0.000277763
6-Ketoprostaglandin F1α	L8IP47	-0.986352	0.00027815
dTMP	A0A6B0RI66	-0.986351	0.00027819
Pyridoxal 5-phosphate monohydrate	A0A6B0S5M4	0.986334	0.00027888
Gly-Phe	L8I9I2	-0.98633	0.000279012
Deoxycorticosterone	L8HMD7	0.98633	0.000279031
RMK	L8HP04	0.986327	0.000279155
LNH	L8I3R2	0.986319	0.000279475
3-Phosphoglyceric acid	L8IB50	0.986286	0.000280828
5-Methylcytosine	A0A6B0RKM8	-0.986284	0.000280888
Thymidine 5'-monophosphate	L8HMM1	0.986271	0.000281447
cAMP	A0A6B0QZA3	0.986257	0.000281995
dAMP	L8HXD3	-0.986243	0.000282565
Gly-Phe	A0A6B0SLJ9	-0.98623	0.000283105
Cortodoxone	L8J1U4	0.98623	0.000283126
morphine-d3	L8J2T9	0.986221	0.000283488
Prostaglandin E1	L8IFU3	0.986209	0.000283969
Deoxycorticosterone	L8ILV7	0.986186	0.000284904
Gly-Tyr	A0A6B0RKI0	0.986184	0.000284994
Serotonin	A0A6B0QU25	0.986174	0.000285405
5-Methylcytosine	A0A6B0S7H7	-0.986171	0.000285543
Gly-Phe	A0A6B0RYA4	0.98617	0.000285563
N-Acetyl-DL-tryptophan	L8I599	-0.986163	0.000285852
Phosphoenolpyruvic acid	A0A6B0QTW4	0.986151	0.000286349
Dl-3-Hydroxy-kynurenine	A0A6B0RKI0	-0.986147	0.000286527
2'-Deoxyadenosine-5'-monophosphate	L8I7Q5	0.986139	0.000286847
2-Hydroxyphenylacetic acid	L8I7Q5	0.986137	0.000286956
11β-Prostaglandin E2	L8HYR5	0.986116	0.00028783
Acipimox	L8IIP6	-0.986106	0.000288236
2-Hydroxyphenylacetic acid	L8IFN2	-0.986097	0.000288582
Prostaglandin B1	A0A6B0QZA3	-0.986091	0.000288861
DMH	A0A6B0R9M4	0.986087	0.000289023
DL-Glutamine	L8IP47	-0.986066	0.000289875
β-Cortolone	L8J2E9	0.986057	0.000290262
methyl 3,4,5-trihydroxycyclohex-1-ene-1-carboxylate	L8J1U4	-0.986037	0.000291072
KMH	L8IB09	0.986017	0.000291937
2,6-Dihydroxypurine	A0A6B0R9M4	0.986014	0.000292046
dTMP	L8HMM1	0.986013	0.00029208
2-Isopropylmalic acid	A0A6B0RR39	-0.986012	0.000292133
Artesunate	A0A6B0S5M4	0.986009	0.00029226
1-(3-methoxy-2-nitrostyryl)pyrrolidine	L8IFN2	0.986007	0.000292317
GDP	L8IGR8	-0.985992	0.000292946
LPC 2:0	L8IMA3	0.985976	0.000293636
LPC 2:0	L8I7G0	0.985969	0.000293903
13,14-dihydro-15-keto-PGD2	L8IAK3	-0.985965	0.000294088
19-Nortestosterone	L8J1A8	-0.985963	0.000294162
2-[(1-benzhydrylazetan-3-yl)thio]-1,3-benzothiazole	A0A6B0RFK1	-0.985953	0.000294608
1-{4-[2-nitro-4-(trifluoromethyl)phenyl]piperazino}ethan-1-one	A0A6B0R342	0.985935	0.000295332
Dl-3-Hydroxy-kynurenine	A0A6B0S7R7	0.985924	0.000295789
4-[4-(trifluoromethoxy)anilino]-2H-1,3-benzoxazin-2-one	L8IA31	-0.985924	0.000295812
Testosterone	L8ISP8	0.985914	0.000296234
R-1 Methanandamide phosphate	L8IMA3	0.985911	0.000296343
2'-Deoxyadenosine-5'-monophosphate	A0A6B0RKM8	-0.985904	0.000296653
2-hydroxy-6-[(8Z,11Z)-pentadeca-8,11,14-trien-1-yl]benzoic acid	L8IAM6	0.985893	0.000297102
β-Cortolone	L8IT11	-0.985878	0.000297721
L-Pipecolate	A0A6B0RRE4	-0.985867	0.000298191
(S)-beta-Aminoisobutyric Acid	A0A6B0QVA5	0.985826	0.000299941
2-hydroxy-6-[(8Z,11Z)-pentadeca-8,11,14-trien-1-yl]benzoic acid	A0A6B0S5M4	-0.985814	0.000300432
D-Ribose-1-phosphate	A0A6B0RQ35	0.985811	0.000300567
cAMP	L8IBK0	-0.985808	0.000300685
Cytosine	L8I5A2	0.985807	0.000300733
4-Butylresorcinol	L8IB85	-0.985783	0.000301768
19-Nortestosterone	A0A6B0RKI0	0.985778	0.000301959
R-1 Methanandamide phosphate	A0A6B0S584	0.985763	0.00030261
Gly-Tyr	A0A6B0REW8	0.985762	0.000302637
N-acetyl-L-ornithine	L8I599	-0.985759	0.000302763
Pyridoxal 5-phosphate monohydrate	A0A6B0SLJ9	0.985752	0.000303045
2,6-Dihydroxypurine	A0A6B0R4S4	-0.985744	0.00030342
Taurochenodeoxycholic acid	A0A6B0RD91	0.985719	0.000304476
Serotonin	L8IA31	0.985714	0.000304662
2-[(1-benzhydrylazetan-3-yl)thio]-1,3-benzothiazole	A0A6B0QSZ4	0.985694	0.000305546
L-Pipecolate	A0A6B0R4D7	0.985683	0.000305997
Ala-Leu	A0A6B0RR39	0.985677	0.00030626
2-Isopropylmalic acid	A0A6B0S5M4	0.985666	0.000306718
Prostaglandin B1	A0A6B0RKI0	0.985627	0.000308381
(±)10(11)-EpDPA	L8IB52	0.985596	0.000309729
8-Aminooctanoic acid	L8IME5	-0.985592	0.000309904
Tyrosylalanine	L8HTX7	-0.985586	0.000310145
SDMA	L8I599	-0.985579	0.000310463
5-Methylcytosine	L8HLD8	-0.985568	0.000310913
KMH	L8HYR5	0.985557	0.000311408
13,14-dihydro-15-keto-PGD2	A0A6B0QWE9	-0.985539	0.000312179
2-hydroxy-6-[(8Z,11Z)-pentadeca-8,11,14-trien-1-yl]benzoic acid	A0A6B0R4D7	-0.985524	0.000312831
4-Oxoretinol	A0A6B0SLJ9	-0.985523	0.000312878
Prostaglandin J2	A0A6B0RI19	0.985516	0.000313173
8-Aminooctanoic acid	A0A6B0RBN1	-0.985502	0.000313781
D-Ribose-1-phosphate	L8IFR4	0.985486	0.000314453
Gly-Phe	A0A6B0QWE9	-0.985482	0.000314646
Feruloyl Putrescine	L8ILV7	0.985452	0.000315932
Thymidine 5'-monophosphate	L8IAM6	-0.98543	0.000316864
dTMP	L8IAM6	-0.985417	0.000317428
Adenosine 5'-monophosphate	L8HP04	0.985397	0.000318304
4-Oxoretinol	A0A6B0RBN1	0.985395	0.000318416
Tyrosylalanine	L8IIJ5	-0.985394	0.000318453
19-Nortestosterone	A0A6B0QTW4	-0.985378	0.000319138
DL-Glutamine	L8HW79	-0.985371	0.000319458
Prolylleucine	L8J064	0.985367	0.000319615
2-hydroxy-6-[(8Z,11Z)-pentadeca-8,11,14-trien-1-yl]benzoic acid	L8IFX2	0.985353	0.000320223
Cytosine	L8HXD3	-0.985346	0.000320534
2'-Deoxyadenosine-5'-monophosphate	L8IGR8	-0.985342	0.000320697
Gly-Phe	L8IY78	0.985342	0.000320713
5-Methylcytosine	L8I5A2	0.985321	0.000321638
20-Carboxy-Leukotriene B4	L8IFU3	0.985319	0.000321726
Prostaglandin E2	L8IB52	0.985315	0.000321889
13,14-dihydro-15-keto-PGD2	L8HQF7	-0.985315	0.000321905
N-[methyl(oxo)phenyl-lambda~6~-sulfanylidene]-N'-phenylurea	A0A6B0S584	0.985311	0.000322062
4-Oxoretinol	A0A6B0RYA4	0.985303	0.000322412
Uridine 5'-diphosphogalactose	A0A6B0SBA7	0.9853	0.000322535
2-hydroxy-6-[(8Z,11Z)-pentadeca-8,11,14-trien-1-yl]benzoic acid	L8I0F0	0.985288	0.000323076
Cortodoxone	A0A6B0RRD8	-0.985281	0.000323377
8-iso-15-keto Prostaglandin E2	L8IZT7	0.985272	0.000323752
Prostaglandin A3	L8IFX2	0.985268	0.000323928
Prostaglandin B1	A0A6B0S5M4	-0.985258	0.000324378
cAMP	A0A6B0S584	-0.985239	0.00032522
Artesunate	L8J2Q8	-0.985219	0.000326095
2'-Deoxyadenosine-5'-monophosphate	L8IM22	-0.985208	0.000326604
DL-3-Aminoisobutyric acid	A0A6B0QRN0	0.985206	0.000326661
Gly-Phe	A0A6B0S7R7	-0.985197	0.000327058
Lysops 22:6	L8IWX2	-0.985197	0.000327093
DMH	A0A6B0QTW4	0.985193	0.000327265
Tyrosylalanine	A0A6B0QUS7	0.985174	0.0003281
β-Cortolone	A0A6B0REW8	0.985167	0.000328416
D-Raffinose	A0A6B0QS83	-0.98516	0.000328725
Ala-trp	L8IFU3	0.985149	0.000329213
Serotonin	A0A6B0RRD8	-0.985146	0.00032931
Methyltestosterone	L8J2T9	0.985136	0.000329781
GDP	L8HZ35	-0.985113	0.000330767
N-(2,4-Dimethylphenyl)formamide	A0A6B0QRN0	0.985112	0.000330848
N-[methyl(oxo)phenyl-lambda~6~-sulfanylidene]-N'-phenylurea	A0A6B0RI66	0.985111	0.000330875
2-[(1-benzhydrylazetan-3-yl)thio]-1,3-benzothiazole	A0A6B0R342	-0.985086	0.000331981
19-Nortestosterone	L8IB52	0.985083	0.00033211
6??-Hydroxytestosterone	L8IWX2	-0.985081	0.00033219
Prostaglandin B1	L8J1U4	0.985056	0.000333313
Testosterone	L8J1A8	-0.985042	0.000333952
Xanthine	L8IBL3	0.985041	0.000334003
LPC 2:0	A0A6B0R342	0.985039	0.000334066
Prostaglandin E2	A0A6B0S584	0.985028	0.000334573
2-(Formylamino)Benzoic Acid	L8IEB4	0.985024	0.000334758
Serotonin	A0A6B0REW8	0.985016	0.000335082
13,14-dihydro-15-keto-PGD2	A0A6B0R342	0.985005	0.000335586
7-Ketodeoxycholic acid	A0A6B0QNH1	0.985005	0.000335611
Serotonin	A0A6B0QTW4	-0.985004	0.000335619
morphine-d3	L8IB09	0.985003	0.000335676
Prostaglandin A1 ethyl ester	L8IB09	0.985	0.000335796
N-(2,4-Dimethylphenyl)formamide	A0A6B0S192	-0.984993	0.000336134
8-Aminooctanoic acid	A0A6B0RYA4	-0.98497	0.000337156
Xanthine	L8IFN2	0.984967	0.000337302
Leucylproline	L8IWX2	-0.984953	0.000337898
GDP	L8IAM6	-0.98495	0.000338045
Xanthine	A0A6B0QTW4	-0.984942	0.000338407
4-Butylresorcinol	L8IAM6	0.984923	0.000339272
Prostaglandin E2	L8IFU3	0.984922	0.00033932
Prostaglandin E1	L8HYR5	0.984916	0.00033956
Gly-Phe	A0A6B0QTQ5	0.984896	0.000340471
Prostaglandin A2	L8J2T9	0.984883	0.000341056
Prostaglandin B1	L8IBK0	0.984882	0.000341096
17alpha-Ethinyl estradiol	L8IIG4	0.984866	0.000341803
YPH	A0A6B0QZA3	-0.984865	0.000341865
8-iso-15-keto Prostaglandin E2	L8HYR5	0.984851	0.000342508
YPH	L8IB52	0.984804	0.000344615
cAMP	L8IAM6	-0.984794	0.000345078
L-Pipecolate	A0A6B0QZA3	0.984792	0.000345179
dTMP	L8IGA3	-0.984792	0.000345182
5-Fluoro-2-[(3S)-1-(2-methylbenzyl)-3-pyrrolidinyl]-1H-benzimidazole	A0A6B0S1C8	-0.984786	0.00034543
R-1 Methanandamide phosphate	A0A6B0RRD8	-0.984775	0.000345947
2-Hydroxyphenylacetic acid	L8IAM6	-0.98477	0.000346183
YPH	L8IMA3	0.984757	0.000346751
Adenosine 5'-monophosphate	A0A6B0RFG5	0.984732	0.000347886
R-1 Methanandamide phosphate	A0A6B0RR50	-0.984725	0.000348199
Cytosine	A0A6B0QWE9	0.984723	0.000348319
2'-Deoxyadenosine 5'-monophosphate (dAMP)	L8IAM6	-0.98472	0.000348443
Prostaglandin J2	A0A6B0S7R7	-0.984715	0.000348657
2-Isopropylmalic acid	L8I3H3	-0.984707	0.000349005
Methyl palmitate	L8IFJ7	-0.984699	0.000349396
β-Cortolone	L8ISP8	0.984698	0.00034943
2-Hydroxyphenylacetic acid	A0A6B0RYA4	-0.984647	0.000351761
(±)10(11)-EpDPA	A0A6B0RWP3	0.984646	0.000351815
Deoxyadenosine	A0A6B0S715	0.984635	0.000352292
1-(3-methoxy-2-nitrostyryl)pyrrolidine	A0A6B0QU25	0.984631	0.000352475
19-Nortestosterone	A0A6B0RRD8	-0.984623	0.00035287
YPH	L8IFX2	0.984593	0.000354247
YQH	A0A6B0R3K4	0.984589	0.000354423
L-Pyroglutamic acid	L8IWP2	-0.984581	0.000354781
Dl-3-Hydroxy-kynurenine	L8IFN2	-0.984562	0.000355671
Acipimox	L8IP47	-0.98456	0.000355768
17alpha-Ethinyl estradiol	L8I1A5	-0.984558	0.00035586
23-Nordeoxycholic acid	L8IFJ7	-0.984557	0.0003559
(S)-beta-Aminoisobutyric Acid	A0A6B0QRN0	0.984557	0.00035591
YQH	L8IBG9	-0.984551	0.000356148
6??-Hydroxytestosterone	L8I0F0	0.98455	0.000356229
2'-Deoxyadenosine-5'-monophosphate	A0A6B0RYA4	-0.984546	0.000356373
Cortodoxone	L8IT11	-0.984545	0.00035642
Prostaglandin B1	A0A6B0RWP3	0.984543	0.000356511
7-Ketocholesterol	A0A6B0R3X6	0.984535	0.000356909
KMH	L8HVQ8	0.984534	0.000356938
Pyridoxal 5-phosphate monohydrate	L8IFN2	-0.984528	0.000357241
(2R)-2,3-Dihydroxypropanoic acid	L8HZQ4	-0.984507	0.00035817
Prostaglandin E2	L8J2E9	0.984506	0.000358226
Gly-Phe	L8IAK3	-0.984499	0.00035854
DMH	L8J1A8	0.984495	0.00035876
Glycyl-L-leucine	A0A6B0REL3	-0.984491	0.000358919
Cytosine	A0A6B0S1C8	0.984458	0.000360452
Cortodoxone	A0A6B0QTW4	-0.984438	0.000361391
L-Pipecolate	A0A6B0SLJ9	0.984438	0.000361399
SDMA	L8IRX0	-0.984435	0.000361526
Thymidine 5'-monophosphate	A0A6B0RI66	-0.984426	0.000361926
2-Amino-1,3,4-octadecanetriol	A0A6B0RNY5	-0.984416	0.000362384
dCMP	L8J1E2	0.984409	0.000362725
Gamma-Glu-Leu	A0A6B0RZ43	0.984406	0.000362878
D-Raffinose	L8HUM0	-0.984404	0.000362977
Lysops 22:6	L8I1A5	-0.984403	0.00036302
Prostaglandin E2	A0A6B0RSQ0	0.984396	0.000363339
Prostaglandin J2	A0A6B0REW8	0.984391	0.00036358
Cafestol	A0A6B0RNK8	0.984388	0.000363681
N-α-L-Acetyl-arginine	L8I1Q8	0.984386	0.000363807
2'-Deoxyadenosine 5'-monophosphate (dAMP)	L8J6A1	-0.984379	0.000364099
Gly-Phe	A0A6B0RKI0	0.984364	0.000364808
Phosphoenolpyruvic acid	A0A6B0RI66	-0.984355	0.000365245
methyl 3,4,5-trihydroxycyclohex-1-ene-1-carboxylate	L8HMD7	-0.984332	0.000366308
β-Cortolone	L8ILV7	0.984331	0.000366331
Methyl palmitate	L8IBG9	-0.984325	0.000366633
Phosphoenolpyruvic acid	A0A6B0R9M4	0.984299	0.000367837
Deoxycorticosterone	L8IMA3	0.984273	0.000369076
α-D-Mannose 1-phosphate	A0A6B0R488	0.984263	0.000369544
Dl-3-Hydroxy-kynurenine	L8I988	-0.984259	0.000369704
7-methyl-3-nitroimidazo[1,2-a]pyridine	A0A6B0QUS7	0.984258	0.000369763
cAMP	A0A6B0RI66	-0.984254	0.000369966
YPH	L8ILV7	0.984227	0.000371231
cAMP	A0A6B0RYA4	-0.984211	0.000371951
N1-[1-(3-isopropenylphenyl)-1-methylethyl]-3-oxobutanamide	L8J1M0	0.984208	0.000372112
N-(2,4-Dimethylphenyl)formamide	L8IIP6	0.984196	0.000372653
Glycyl-L-leucine	L8I0F0	0.984195	0.000372718
19-Nortestosterone	L8J1U4	0.984182	0.000373312
Prostaglandin J2	L8IFN2	0.98417	0.000373899
Thymidine 5'-monophosphate	L8J1E2	0.984153	0.000374688
13,14-dihydro-15-keto-PGD2	A0A6B0S5D9	-0.984153	0.00037472
LPC 2:0	A0A6B0RI19	0.984144	0.000375114
DL-Glutamine	A0A6B0R4D7	-0.984135	0.000375529
1-{4-[2-nitro-4-(trifluoromethyl)phenyl]piperazino}ethan-1-one	L8IFX2	0.98413	0.000375772
Deoxycorticosterone	A0A6B0RWP3	0.984129	0.00037582
LNH	A0A6B0S7H7	-0.984123	0.000376127
β-Cortolone	L8IMA3	0.984104	0.000377
Fumaric acid	L8IQB4	0.984089	0.000377726
4-(cyclohexylmethyl)-6-(2-thienyl)-2,3-dihydropyridazin-3-one hydrate	A0A6B0QRN0	-0.984083	0.000378008
4-(cyclohexylmethyl)-6-(2-thienyl)-2,3-dihydropyridazin-3-one hydrate	A0A6B0QZA3	-0.984073	0.000378469
Cortodoxone	L8J2T9	0.984071	0.000378565
Prostaglandin D3	L8HVQ8	0.984048	0.000379656
2-hydroxy-6-[(8Z,11Z)-pentadeca-8,11,14-trien-1-yl]benzoic acid	A0A6B0RKI0	0.984031	0.000380477
Ala-Leu	L8IB52	0.984028	0.000380615
DL-3-Aminoisobutyric acid	A0A6B0RS44	0.984018	0.000381082
2-hydroxy-6-[(8Z,11Z)-pentadeca-8,11,14-trien-1-yl]benzoic acid	A0A6B0QZA3	-0.984015	0.000381241
Cytosine	A0A6B0RI19	-0.984015	0.000381262
DL-Glutamine	L8IIJ5	-0.983995	0.000382206
4-Oxoproline	L8HSZ8	0.983994	0.000382252
Methyltestosterone	L8I599	-0.983973	0.000383238
Cortodoxone	A0A6B0R9M4	-0.983969	0.000383445
DL-Glutamine	L8IDW8	0.983967	0.000383514
Prostaglandin J2	A0A6B0S1C8	-0.98396	0.000383882
Prostaglandin E1	L8J2T9	0.983939	0.000384849
Thymidine 5'-monophosphate	L8IGA3	-0.983928	0.000385409
Creatinine	L8IML0	-0.983916	0.000385971
β-Cortolone	L8J2T9	0.983913	0.000386104
Sulfamethazine	A0A6B0RWP3	0.983881	0.000387618
4-[4-(trifluoromethoxy)anilino]-2H-1,3-benzoxazin-2-one	L8IB85	0.983873	0.000388016
Sulfamethazine	L8IMA3	0.983857	0.000388784
2'-Deoxyadenosine 5'-monophosphate (dAMP)	A0A6B0QU25	-0.983838	0.000389692
Cytosine	A0A6B0REW8	-0.983831	0.000390034
DL-3-Aminoisobutyric acid	L8IWP2	0.983825	0.000390342
Gly-Tyr	A0A6B0QWE9	-0.98382	0.000390589
2'-Deoxyadenosine-5'-monophosphate	A0A6B0S715	0.983803	0.000391401
N-(2,4-Dimethylphenyl)formamide	L8IBL3	-0.983791	0.000391978
Adipamide	L8HXD3	-0.983787	0.000392142
Xanthine	A0A6B0RRE4	0.983784	0.000392303
Dl-3-Hydroxy-kynurenine	A0A6B0RYA4	-0.983775	0.000392745
Ala-Leu	L8IAM6	0.983768	0.000393076
methyl 3,4,5-trihydroxycyclohex-1-ene-1-carboxylate	A0A6B0SLJ9	0.983761	0.000393437
Gamma-Glu-Leu	L8J064	0.983743	0.00039429
4-[4-(trifluoromethoxy)anilino]-2H-1,3-benzoxazin-2-one	A0A6B0QWE9	0.983742	0.000394314
2,6-Dihydroxypurine	L8I988	-0.98374	0.000394434
Prostaglandin J2	L8HQF7	-0.983739	0.000394478
Artesunate	L8IB85	0.983737	0.000394582
Xanthine	A0A6B0RYA4	0.983714	0.000395699
Methyl palmitate	L8IM22	-0.983693	0.000396692
Acipimox	L8IWP2	-0.983693	0.0003967
Gly-Phe	L8IB85	-0.983675	0.0003976
L-(-)-alpha-Amino-epsilon-Caprolactam	L8IBL3	0.98367	0.000397816
2,6-Dihydroxypurine	A0A6B0QU25	-0.98367	0.000397837
Glycyl-L-leucine	A0A6B0RQ35	-0.983658	0.000398389
L-Pipecolate	A0A6B0REW8	-0.983629	0.000399822
N-[methyl(oxo)phenyl-lambda~6~-sulfanylidene]-N'-phenylurea	L8J1A8	-0.983627	0.000399897
Dehydroepiandrosterone (DHEA)	L8HYR5	0.983625	0.000400002
Prostaglandin B1	L8I3H3	0.983625	0.00040003
Creatinine	A0A6B0RTM8	-0.983619	0.000400286
L-Pipecolate	A0A6B0S3E1	0.983602	0.000401157
DL-3-Aminoisobutyric acid	A0A6B0QTW4	0.983598	0.000401323
Gamma-Glu-Leu	A0A6B0RYY1	-0.983587	0.000401853
Gly-Tyr	L8IFX2	0.983548	0.000403798
Dehydroepiandrosterone (DHEA)	L8J1A8	-0.983505	0.000405876
Gly-Tyr	A0A6B0QTW4	-0.98349	0.0004066
8,15-Dihete	L8IB52	0.983454	0.000408373
L-Pipecolate	A0A6B0R9M4	0.983454	0.000408403
Dl-3-Hydroxy-kynurenine	A0A6B0QU25	-0.983445	0.000408816
Cortodoxone	A0A6B0RKI0	0.983428	0.000409647
Prostaglandin B1	A0A6B0RJV4	0.983426	0.000409775
N-[methyl(oxo)phenyl-lambda~6~-sulfanylidene]-N'-phenylurea	A0A6B0RWP3	0.983419	0.000410092
dAMP	L8HQF7	0.983417	0.000410217
Gly-Tyr	L8J1A8	-0.983413	0.000410417
Deoxycorticosterone	L8IT11	-0.983412	0.000410472
Dl-3-Hydroxy-kynurenine	L8J1E2	0.983389	0.000411606
LNH	L8ITW2	-0.983384	0.000411828
morphine-d3	L8HYR5	0.983382	0.000411949
4-[4-(trifluoromethoxy)anilino]-2H-1,3-benzoxazin-2-one	L8HW69	0.983376	0.000412231
Gly-Phe	L8IK39	-0.983367	0.000412662
Valine	L8IGZ0	-0.983365	0.000412794
LNH	A0A6B0RNY5	-0.983365	0.000412798
Deoxyadenosine	A0A6B0RHP0	0.98335	0.000413511
2'-Deoxyadenosine-5'-monophosphate	L8IAM6	-0.98335	0.000413512
8-Aminooctanoic acid	A0A6B0QZA3	0.983348	0.00041365
(S)-beta-Aminoisobutyric Acid	L8IK39	0.983347	0.00041367
L-(-)-alpha-Amino-epsilon-Caprolactam	L8IB50	-0.983333	0.000414377
8,15-Dihete	L8IFU3	0.983325	0.000414789
Porphobilinogen	L8J064	0.983324	0.000414832
DL-3-Aminoisobutyric acid	A0A6B0QVA5	0.983317	0.000415169
Dl-3-Hydroxy-kynurenine	A0A6B0SLJ9	0.983312	0.000415435
KMH	A0A6B0RRD8	-0.983273	0.000417331
Prostaglandin D3	L8IZT7	0.983249	0.000418565
methyl 3,4,5-trihydroxycyclohex-1-ene-1-carboxylate	L8IFX2	-0.983248	0.00041857
7-methyl-3-nitroimidazo[1,2-a]pyridine	L8IP47	-0.983219	0.000420034
5-Hydroxytryptophol	L8HP04	-0.983216	0.000420167
4-Butylresorcinol	L8J1E2	-0.983198	0.000421072
N-(2,4-Dimethylphenyl)formamide	L8IP47	0.983195	0.000421223
2'-Deoxyadenosine-5'-monophosphate	L8HLD8	-0.983194	0.000421309
Acipimox	L8HQF7	-0.983185	0.000421715
N-(2,3-dihydro-1H-inden-2-yl)-4-hydroxybutanamide	A0A6B0R0F3	0.98318	0.000421986
RMK	L8HZ35	-0.983174	0.000422287
(±)10(11)-EpDPA	A0A6B0RRD8	-0.98316	0.000422986
Phosphoenolpyruvic acid	A0A6B0QTQ5	-0.98316	0.000423007
Sulfamethazine	A0A6B0RRD8	-0.983147	0.000423634
DL-3-Aminoisobutyric acid	L8IME5	-0.983134	0.000424294
Pyridoxal 5-phosphate monohydrate	L8J2Q8	-0.983134	0.000424313
cAMP	L8IB52	-0.983128	0.00042462
Gly-Tyr	A0A6B0RNK8	0.983126	0.000424675
DMH	L8I599	0.983125	0.000424766
N-[methyl(oxo)phenyl-lambda~6~-sulfanylidene]-N'-phenylurea	A0A6B0S5D9	-0.983105	0.000425771
(5Z)-3-aminonon-5-enoic acid	A0A6B0S3E1	0.983094	0.000426283
Prolylleucine	A0A6B0S584	0.983092	0.000426388
(±)10(11)-EpDPA	A0A6B0R342	0.983086	0.00042671
4-Oxoretinol	A0A6B0RI19	0.983078	0.000427101
1,3-Dihydro-1,3,3-trimethyl-2H-indol-2-ylidene acetaldehyde	L8INK7	0.983058	0.000428127
Ala-trp	L8HYR5	0.983055	0.000428282
YPH	A0A6B0RNK8	0.983054	0.000428294
13,14-dihydro-15-keto-PGD2	L8IT11	-0.983052	0.000428415
19-Nortestosterone	L8J2E9	0.983045	0.000428795
DMH	A0A6B0QZA3	0.983042	0.000428938
cAMP	A0A6B0QWE9	0.98302	0.000430022
Adipamide	A0A6B0QZA3	0.98302	0.000430029
Artesunate	L8INB4	0.983016	0.000430224
8-Aminooctanoic acid	L8I3H3	-0.982993	0.000431401
Ala-trp	A0A6B0S584	0.982986	0.000431757
L-Pipecolate	L8IB85	0.982985	0.000431789
R-1 Methanandamide phosphate	A0A6B0R9M4	-0.982969	0.00043263
dAMP	A0A6B0QTW4	0.982955	0.000433334
Ala-trp	L8IZT7	0.982953	0.000433418
2-Isopropylmalic acid	L8I599	0.982939	0.00043413
cAMP	A0A6B0S5M4	0.982935	0.000434345
Adenine	A0A6B0RRE4	-0.982909	0.000435665
Ala-Leu	A0A6B0REW8	0.982897	0.000436248
(1E)-5-hydroxy-1,7-diphenylhept-1-en-3-one	A0A6B0RTM8	-0.982897	0.000436273
All trans-Retinal	L8HLD8	0.982896	0.000436328
Prolylleucine	A0A6B0RGF7	0.982894	0.000436406
4-Oxoretinol	A0A6B0S7R7	-0.982892	0.00043651
1,3-Dihydro-1,3,3-trimethyl-2H-indol-2-ylidene acetaldehyde	L8IN42	0.982881	0.000437105
2,6-Dihydroxypurine	L8IY78	-0.982879	0.000437166
2-Isopropylmalic acid	L8IAM6	-0.982878	0.000437247
7-methyl-3-nitroimidazo[1,2-a]pyridine	L8HQF7	-0.982878	0.000437253
Prostaglandin A2	L8I599	-0.982876	0.00043732
Thymidine 5'-monophosphate	A0A6B0S715	0.982864	0.00043794
R-1 Methanandamide phosphate	A0A6B0QTW4	-0.982852	0.000438563
6-Ketoprostaglandin F1α	A0A6B0R7N6	-0.982849	0.000438725
2-Isopropylmalic acid	A0A6B0RJV4	-0.982847	0.000438807
1-(3-methoxy-2-nitrostyryl)pyrrolidine	A0A6B0RYA4	0.982835	0.000439449
Xanthine	A0A6B0RKI0	0.982826	0.000439877
6??-Hydroxytestosterone	L8IME5	0.982821	0.000440123
8-Aminooctanoic acid	L8I9I2	0.982817	0.000440331
4-Oxoretinol	A0A6B0R9M4	-0.982814	0.000440484
methyl 3,4,5-trihydroxycyclohex-1-ene-1-carboxylate	A0A6B0S5D9	0.982809	0.000440763
1,3-Dihydro-1,3,3-trimethyl-2H-indol-2-ylidene acetaldehyde	L8I7G0	-0.982773	0.000442581
Cytosine	A0A6B0RKI0	-0.982771	0.000442688
2-Hydroxyphenylacetic acid	A0A6B0S7R7	0.982765	0.000443004
8,15-Dihete	L8J2E9	0.982757	0.000443413
YPH	L8J1U4	0.982743	0.000444143
MLK	L8HTX7	-0.982719	0.000445344
L-(-)-alpha-Amino-epsilon-Caprolactam	L8I7G0	0.982711	0.000445769
Phosphoenolpyruvic acid	L8INK7	0.982708	0.000445935
cAMP	L8IB85	0.982706	0.000446061
4-[4-(trifluoromethoxy)anilino]-2H-1,3-benzoxazin-2-one	A0A6B0S5M4	0.982702	0.000446239
dCMP	L8IA31	-0.982699	0.00044639
2-Hydroxyphenylacetic acid	L8IGR8	-0.982672	0.000447784
19-Nortestosterone	L8IDW8	0.982665	0.000448136
4-Guanidinobutyric acid	L8I6C0	0.982664	0.000448218
DL-Glutamine	L8I0F0	0.982662	0.000448278
Adipamide	L8ISP8	-0.982662	0.000448324
Artesunate	A0A6B0S3E1	0.98266	0.000448419
Xanthine	A0A6B0QU25	0.982647	0.000449083
Gly-Tyr	L8HW79	-0.982644	0.000449222
2-[(1-benzhydrylazetan-3-yl)thio]-1,3-benzothiazole	L8J6A1	-0.98264	0.000449417
Sulfamethazine	A0A6B0RNK8	0.982632	0.000449862
α-D-Mannose 1-phosphate	A0A6B0R0F3	0.982622	0.000450388
Thymidine 5'-monophosphate	L8I351	-0.982621	0.000450434
DL-3-Aminoisobutyric acid	A0A6B0S5K2	-0.982617	0.000450603
methyl 3,4,5-trihydroxycyclohex-1-ene-1-carboxylate	L8IAK3	0.982613	0.000450818
2,6-Dihydroxypurine	L8I3H3	-0.982605	0.000451269
4-Butylresorcinol	L8IA31	0.982588	0.000452137
Spermine	A0A6B0RNY5	-0.982585	0.000452277
Prolylleucine	L8IBL3	0.982583	0.000452365
YPH	A0A6B0RRD8	-0.982581	0.000452489
4-Butylresorcinol	L8IBL3	0.982578	0.000452645
19-Nortestosterone	L8HW79	-0.982571	0.000452993
4-Butylresorcinol	A0A6B0R9M4	-0.982571	0.000453027
cAMP	A0A6B0QTW4	0.982567	0.000453219
Testosterone	L8IB52	0.98256	0.000453568
N-[methyl(oxo)phenyl-lambda~6~-sulfanylidene]-N'-phenylurea	A0A6B0RSQ0	0.982558	0.000453705
Prostaglandin B1	L8IAM6	0.982537	0.000454772
Xanthine	L8I7G0	0.982531	0.000455095
4-(cyclohexylmethyl)-6-(2-thienyl)-2,3-dihydropyridazin-3-one hydrate	L8HXD3	0.98253	0.000455151
4-Oxoretinol	L8HQF7	-0.982525	0.000455414
4-Oxoretinol	L8IFX2	0.982521	0.000455596
2'-Deoxyadenosine-5'-monophosphate	A0A6B0S7R7	0.982513	0.000456026
2'-Deoxyadenosine-5'-monophosphate	L8J2E8	-0.982509	0.000456242
Dl-3-Hydroxy-kynurenine	A0A6B0REW8	-0.982506	0.000456361
RMK	L8HMM1	0.9825	0.000456711
Prolylleucine	L8HQF7	-0.982494	0.000457007
LPC 2:0	L8J2E9	0.982476	0.000457969
Leucylproline	L8HTX7	-0.982467	0.000458397
N-[methyl(oxo)phenyl-lambda~6~-sulfanylidene]-N'-phenylurea	L8I7G0	0.982449	0.000459345
8-Aminooctanoic acid	A0A6B0QRN0	0.982433	0.000460172
GDP	A0A6B0RJV4	-0.982423	0.000460688
L-(+)-Arabinose	A0A6B0RZ43	0.982421	0.000460824
Prostaglandin B1	L8IB85	-0.982421	0.000460837
N-[methyl(oxo)phenyl-lambda~6~-sulfanylidene]-N'-phenylurea	L8IK39	-0.982415	0.000461143
Gly-Phe	L8J2Q8	0.982411	0.000461313
Deoxyadenosine	L8I1Q8	0.982398	0.000462002
D-Gluconic acid	L8I599	-0.982397	0.000462058
4-(cyclohexylmethyl)-6-(2-thienyl)-2,3-dihydropyridazin-3-one hydrate	L8HQF7	-0.982392	0.000462321
Gamma-Glu-Leu	L8IQB4	0.982391	0.00046236
dTMP	L8J1E2	0.982382	0.000462866
DL-Glutamine	L8ISP8	0.982381	0.000462927
Cafestol	A0A6B0REW8	0.98238	0.000462938
β-Cortolone	A0A6B0RJV4	0.982369	0.000463527
8,15-Dihete	A0A6B0RSQ0	0.982367	0.000463626
Gly-Tyr	L8IMA3	0.982367	0.000463631
Methyltestosterone	L8J2E9	0.982355	0.000464284
4-(cyclohexylmethyl)-6-(2-thienyl)-2,3-dihydropyridazin-3-one hydrate	L8I661	-0.982352	0.000464446
Prostaglandin J2	A0A6B0R4S4	0.982343	0.000464897
13,14-dihydro-15-keto-PGD2	L8J1U4	0.98232	0.00046612
19-Nortestosterone	A0A6B0R9M4	-0.982314	0.000466439
dCMP	A0A6B0RI66	-0.982309	0.000466696
Gly-Tyr	L8IDW8	0.982305	0.000466906
Ala-Leu	L8HZQ4	-0.982294	0.000467496
2-[(1-benzhydrylazetan-3-yl)thio]-1,3-benzothiazole	L8HYK5	0.982293	0.000467528
L-Pipecolate	A0A6B0RBN1	-0.982289	0.000467755
Cytosine	A0A6B0QRN0	0.982286	0.000467884
cAMP	A0A6B0RJV4	-0.982241	0.000470265
Deoxycorticosterone	A0A6B0RJV4	0.982227	0.000471023
Cortodoxone	L8ILV7	0.982226	0.000471091
YPH	L8HMD7	0.982221	0.000471351
Cafestol	L8IAK3	-0.982215	0.000471623
2-Isopropylmalic acid	A0A6B0RYA4	-0.982213	0.000471732
R-1 Methanandamide phosphate	L8HZQ4	-0.982213	0.000471736
Coenzyme Q2	A0A6B0QWP6	0.982212	0.000471816
L-(-)-alpha-Amino-epsilon-Caprolactam	L8HXD3	0.982208	0.000471995
4-[4-(trifluoromethoxy)anilino]-2H-1,3-benzoxazin-2-one	A0A6B0RBN1	-0.982207	0.000472089
Gly-Tyr	L8IB85	-0.982204	0.000472236
8,15-Dihete	A0A6B0S584	0.982203	0.000472281
N-[methyl(oxo)phenyl-lambda~6~-sulfanylidene]-N'-phenylurea	L8HXD3	0.982202	0.000472309
4-(cyclohexylmethyl)-6-(2-thienyl)-2,3-dihydropyridazin-3-one hydrate	L8IK39	-0.982199	0.000472486
8-iso-15-keto Prostaglandin E2	L8J2T9	0.982197	0.000472612
D-Ribose-1-phosphate	L8I210	0.982162	0.000474431
6-Ketoprostaglandin F1α	A0A6B0RXH3	-0.982145	0.000475373
Nicotinic Acid	L8IIP6	0.982136	0.000475817
Xanthine	L8IK39	-0.982134	0.000475915
N-[methyl(oxo)phenyl-lambda~6~-sulfanylidene]-N'-phenylurea	A0A6B0QU25	0.982131	0.000476122
Deoxycorticosterone	L8HVM3	-0.982119	0.000476713
2'-Deoxyadenosine 5'-monophosphate (dAMP)	A0A6B0RJV4	-0.982112	0.000477106
13,14-dihydro-15-keto-PGD2	L8ILV7	0.982106	0.000477403
Adenine	A0A6B0S481	-0.982103	0.000477599
LPC 2:0	A0A6B0R4D7	-0.982099	0.000477791
4-Oxoretinol	A0A6B0RJV4	0.982096	0.000477976
19-Nortestosterone	A0A6B0S5D9	-0.98208	0.000478819
Cytosine	A0A6B0R4S4	-0.982067	0.000479503
Phosphoenolpyruvic acid	L8IB85	0.982064	0.000479692
dCMP	A0A6B0RKM8	-0.982055	0.000480167
Deoxycorticosterone	A0A6B0RRD8	-0.98205	0.000480438
dAMP	A0A6B0S1C8	0.982044	0.000480743
2,6-Dihydroxypurine	A0A6B0QTW4	0.982023	0.000481844
Choline bitartrate	A0A6B0RB97	0.982019	0.000482065
7-methyl-3-nitroimidazo[1,2-a]pyridine	L8IWP2	-0.981996	0.000483288
Pyridoxal 5-phosphate monohydrate	L8IT11	0.981994	0.000483422
Pyridoxal 5-phosphate monohydrate	L8IAM6	-0.981976	0.000484357
8-iso-15-keto Prostaglandin E2	L8IFU3	0.981972	0.000484596
SDMA	A0A6B0RR50	-0.98197	0.000484717
Gamma-Glu-Leu	A0A6B0RR50	-0.981963	0.000485044
4-Butylresorcinol	L8IY95	-0.981963	0.000485056
Testosterone	L8J2Q8	0.981955	0.000485511
2,6-Dihydroxypurine	A0A6B0RNK8	-0.981945	0.000486045
Adipamide	A0A6B0RRE4	-0.981939	0.000486368
RMK	L8IGA3	-0.981928	0.000486947
dAMP	A0A6B0QVA5	0.981921	0.000487316
Adipamide	A0A6B0REW8	-0.981919	0.00048743
L-Pipecolate	A0A6B0S1C8	0.981915	0.000487635
WLH	A0A6B0RR50	-0.981904	0.000488242
Prolylleucine	L8I7G0	0.98188	0.000489512
N-acetyl-L-ornithine	L8IFU3	0.981872	0.000489942
DL-3-Aminoisobutyric acid	A0A6B0QUS7	-0.981844	0.000491488
Cytosine	A0A6B0R9M4	0.981841	0.000491636
Adipamide	A0A6B0QRN0	0.98183	0.000492216
Prostaglandin J2	L8J1E2	-0.981826	0.000492444
Pyridoxal 5-phosphate monohydrate	A0A6B0RFK1	-0.981826	0.00049246
dCMP	L8HMM1	0.981774	0.000495244
2-(Formylamino)Benzoic Acid	L8IML0	-0.981762	0.000495917
Methyl palmitate	L8HVM3	0.981761	0.000495943
Cafestol	A0A6B0QWP6	0.981753	0.000496385
D-Gluconic acid	A0A6B0QRA6	0.981745	0.000496819
17alpha-Ethinyl estradiol	L8HW79	-0.981744	0.000496897
4-Oxoretinol	L8IFN2	0.981733	0.000497494
Dl-3-Hydroxy-kynurenine	L8I3H3	-0.981725	0.000497925
Cortodoxone	L8IBK0	0.981712	0.000498633
Prostaglandin A1 ethyl ester	L8IWB3	0.981704	0.000499041
DL-3-Aminoisobutyric acid	A0A6B0RKI0	-0.981684	0.000500147
L-(-)-alpha-Amino-epsilon-Caprolactam	L8ISP8	0.981676	0.00050057
Gly-Phe	A0A6B0RNK8	0.981674	0.000500686
Artesunate	A0A6B0RRD8	0.981671	0.000500856
4-Oxoretinol	L8IY78	0.981637	0.000502724
Porphobilinogen	A0A6B0RZ43	0.981631	0.000503006
N-[methyl(oxo)phenyl-lambda~6~-sulfanylidene]-N'-phenylurea	A0A6B0R4D7	-0.981607	0.000504324
Acipimox	A0A6B0S192	0.981605	0.000504439
(±)10(11)-EpDPA	L8IMA3	0.981604	0.000504514
Prostaglandin B1	L8ILV7	0.981585	0.000505545
Prostaglandin A2	L8HVQ8	0.981579	0.00050588
Dl-3-Hydroxy-kynurenine	L8HQF7	0.981565	0.000506642
RMK	L8IA31	-0.981565	0.000506661
L-Alanyl-L-Lysine	L8IFX2	0.981558	0.000507041
4-Oxoretinol	L8IK39	-0.981556	0.000507158
EQH	A0A6B0QTQ5	0.981528	0.000508697
Testosterone	L8HYR5	0.981525	0.000508834
Cortodoxone	A0A6B0QZA3	-0.981507	0.000509824
Prolylleucine	A0A6B0QZA3	-0.981497	0.000510347
Uridine 5'-diphosphogalactose	L8INB4	0.981496	0.000510415
3-Phosphoglyceric acid	A0A6B0SBA7	0.981491	0.000510688
Adipamide	A0A6B0SLJ9	0.98149	0.00051075
Uridine 5'-diphosphogalactose	A0A6B0S192	-0.981483	0.000511129
2'-Deoxyadenosine 5'-monophosphate (dAMP)	A0A6B0RNY5	-0.981482	0.00051121
D-Ribose-1-phosphate	A0A6B0R3L3	0.981464	0.0005122
N-[methyl(oxo)phenyl-lambda~6~-sulfanylidene]-N'-phenylurea	A0A6B0RJV4	0.981461	0.000512369
Acipimox	A0A6B0QZA3	-0.981446	0.00051321
19-Nortestosterone	L8J1E2	-0.981434	0.000513865
LSD-d3	A0A6B0RD91	0.981427	0.000514231
Coenzyme Q2	L8IP74	-0.981421	0.000514547
Phosphoenolpyruvic acid	A0A6B0QVA5	0.981413	0.000514981
Ala-trp	L8IB52	0.981412	0.000515034
Pyridoxal 5-phosphate monohydrate	L8I1A5	0.981412	0.000515064
Ala-Leu	L8HQF7	-0.981409	0.000515233
Adipamide	L8J2Q8	-0.981402	0.000515599
Uridine 5'-diphosphogalactose	A0A6B0RKI0	-0.981397	0.000515892
Phosphoenolpyruvic acid	L8HQF7	0.981397	0.000515894
Tyrosylalanine	L8IAE6	0.981386	0.000516503
methyl 3,4,5-trihydroxycyclohex-1-ene-1-carboxylate	L8J2Q8	-0.981379	0.000516909
dTMP	L8I351	-0.981368	0.000517484
Ala-trp	A0A6B0RZ43	0.981368	0.000517492
Methyl palmitate	L8IT11	0.981364	0.000517699
Asp-Phe methyl ester	L8IQB4	0.981357	0.000518078
All trans-Retinal	L8I9I2	-0.98135	0.000518497
N-[methyl(oxo)phenyl-lambda~6~-sulfanylidene]-N'-phenylurea	L8I988	0.981349	0.000518537
Leucylproline	A0A6B0QWP6	0.981337	0.000519188
Prostaglandin B1	L8IT11	-0.981332	0.00051948
cAMP	L8IY95	0.981313	0.00052054
L-Pipecolate	L8INK7	0.981284	0.000522158
Cortodoxone	A0A6B0QWE9	-0.981283	0.000522213
dCMP	A0A6B0S715	0.981269	0.000522989
Dl-3-Hydroxy-kynurenine	A0A6B0QTW4	0.981262	0.0005234
β-Cortolone	L8HQF7	-0.98126	0.000523472
7-Ketodeoxycholic acid	L8ICL7	0.981259	0.000523564
2'-Deoxyadenosine 5'-monophosphate (dAMP)	A0A6B0R898	0.98124	0.000524633
Methyl palmitate	A0A6B0QSZ4	0.98122	0.000525742
Gly-Tyr	A0A6B0R4D7	-0.981218	0.000525844
β-Cortolone	L8J1U4	0.981217	0.000525896
Creatine	L8IBI8	-0.981206	0.000526527
α-D-Mannose 1-phosphate	A0A6B0QRN0	0.981197	0.000527017
dCMP	A0A6B0RJV4	-0.981197	0.000527027
2-Amino-1,3,4-octadecanetriol	A0A6B0RTM8	-0.981195	0.000527116
β-Cortolone	A0A6B0RWP3	0.981179	0.000528018
13,14-dihydro-15-keto-PGD2	A0A6B0RKI0	0.981171	0.000528457
Xanthine	L8IY95	-0.981149	0.000529681
4-Oxoretinol	L8HW79	-0.981149	0.0005297
N-(2,3-dihydro-1H-inden-2-yl)-4-hydroxybutanamide	L8IIP6	0.981147	0.000529822
DL-3-Aminoisobutyric acid	A0A6B0RBN1	-0.981142	0.000530066
Cafestol	A0A6B0R342	0.981139	0.000530226
YPH	A0A6B0REW8	0.981137	0.000530372
7-methyl-3-nitroimidazo[1,2-a]pyridine	L8IIP6	-0.981125	0.000531029
7-methyl-3-nitroimidazo[1,2-a]pyridine	L8HXD3	0.981123	0.000531173
13,14-dihydro-15-keto-PGD2	L8J2E9	0.981115	0.000531593
2-[(1-benzhydrylazetan-3-yl)thio]-1,3-benzothiazole	L8IZS5	0.981114	0.000531634
β-Cortolone	A0A6B0RRD8	-0.98111	0.000531865
4-[4-(trifluoromethoxy)anilino]-2H-1,3-benzoxazin-2-one	L8IGA3	-0.98111	0.000531871
GDP	L8I3H3	-0.981101	0.00053237
Adenine	A0A6B0RFK1	-0.981094	0.000532763
Dl-3-Hydroxy-kynurenine	A0A6B0R4D7	0.981089	0.00053305
Ala-Leu	A0A6B0QU25	0.981084	0.000533345
8-Aminooctanoic acid	A0A6B0QVA5	0.981081	0.00053348
β-Cortolone	L8HYR5	0.981068	0.000534257
Phosphoenolpyruvic acid	A0A6B0RYA4	-0.981054	0.000535023
cAMP	L8IZT7	-0.981052	0.00053516
4-Butylresorcinol	A0A6B0QWE9	-0.981033	0.000536196
Valine	L8INK7	-0.981023	0.00053679
Prostaglandin B1	L8HMD7	0.981022	0.000536816
N-Acetyl-DL-tryptophan	L8IWB3	0.981002	0.000537951
Prostaglandin B1	L8J2T9	0.980996	0.000538275
7-methyl-3-nitroimidazo[1,2-a]pyridine	A0A6B0S192	0.980982	0.000539112
2,6-Dihydroxypurine	L8IBL3	-0.98098	0.000539179
Prostaglandin B1	A0A6B0S5D9	-0.980973	0.000539593
L-(-)-alpha-Amino-epsilon-Caprolactam	L8J2Q8	0.980969	0.000539794
13,14-dihydro-15-keto-PGD2	A0A6B0QWP6	0.980931	0.000541963
L-(-)-alpha-Amino-epsilon-Caprolactam	A0A6B0SLJ9	-0.980913	0.000542966
R-1 Methanandamide phosphate	A0A6B0RGF7	0.980911	0.000543094
5-Methylcytosine	A0A6B0QU25	-0.980884	0.000544649
Prostaglandin E1	A0A6B0RSQ0	0.980883	0.000544714
19-Nortestosterone	A0A6B0R342	0.980878	0.000544968
L-(-)-alpha-Amino-epsilon-Caprolactam	A0A6B0REW8	0.980869	0.000545495
13,14-dihydro-15-keto-PGD2	L8IMA3	0.980855	0.000546289
7-methyl-3-nitroimidazo[1,2-a]pyridine	L8IK39	-0.98085	0.000546547
L-(-)-alpha-Amino-epsilon-Caprolactam	A0A6B0RRE4	0.980849	0.000546629
dTMP	A0A6B0S715	0.980835	0.000547398
2-Hydroxyphenylacetic acid	L8I3H3	-0.980828	0.000547813
Prostaglandin J2	A0A6B0RNK8	0.980818	0.000548382
Dl-3-Hydroxy-kynurenine	A0A6B0R9M4	0.980818	0.000548393
Adipamide	A0A6B0R9M4	0.980817	0.000548426
Artesunate	A0A6B0R4D7	0.98081	0.000548864
DL-3-Aminoisobutyric acid	L8I3H3	-0.980803	0.000549264
4-[4-(trifluoromethoxy)anilino]-2H-1,3-benzoxazin-2-one	L8HP04	0.980803	0.000549269
2-Hydroxyphenylacetic acid	L8ICL7	0.980786	0.000550242
Serotonin	L8IBK0	0.980774	0.000550886
3-Phosphoglyceric acid	A0A6B0R3L3	0.980765	0.000551445
Spermine	A0A6B0RKM8	-0.980761	0.000551644
Choline bitartrate	A0A6B0QRN0	-0.980754	0.000552024
LPC 2:0	A0A6B0RRD8	-0.980741	0.000552765
2-hydroxy-6-[(8Z,11Z)-pentadeca-8,11,14-trien-1-yl]benzoic acid	L8ISP8	0.980737	0.000553025
Prostaglandin A3	L8HMD7	0.980736	0.000553072
Dehydroepiandrosterone (DHEA)	L8IB52	0.980724	0.000553753
DL-3-Aminoisobutyric acid	A0A6B0S7R7	0.980707	0.000554712
KMH	L8J2T9	0.980695	0.000555409
dCMP	L8IFN2	-0.980679	0.000556327
5-Hydroxytryptophol	A0A6B0R3N9	0.980668	0.00055698
4-Oxoretinol	L8I1A5	-0.980636	0.000558834
19-Nortestosterone	A0A6B0S5M4	-0.980631	0.00055912
(5Z)-3-aminonon-5-enoic acid	L8HMD7	-0.980629	0.000559207
2-Amino-1,3,4-octadecanetriol	L8J6A1	-0.980615	0.000560053
KQH	A0A6B0RHT8	-0.980607	0.000560498
Artesunate	A0A6B0RBN1	-0.980606	0.00056054
DMH	L8HQF7	0.980575	0.000562342
Phosphoenolpyruvic acid	A0A6B0QZA3	0.980568	0.00056271
Prostaglandin E1	A0A6B0RZ43	0.980564	0.000562957
Prostaglandin E1	L8J2E9	0.980563	0.000563031
8-Aminooctanoic acid	L8I988	-0.980549	0.000563825
LNH	L8I1Q8	0.980543	0.00056418
2,6-Dihydroxypurine	A0A6B0RYA4	-0.980541	0.000564295
Deoxycorticosterone	L8ISP8	0.980539	0.000564399
cAMP	L8HQF7	0.980528	0.000565042
4-Butylresorcinol	L8HW69	-0.980522	0.000565393
Methyltestosterone	L8IB52	0.980521	0.000565425
dTMP	L8HW69	0.980519	0.000565562
cAMP	L8HMM1	0.980509	0.000566175
All trans-Retinal	A0A6B0S5K2	0.980506	0.000566317
(±)10(11)-EpDPA	L8HYR5	0.980499	0.00056672
Citric acid	L8IIF1	0.980498	0.000566799
Ala-Leu	L8HXD3	0.980492	0.000567121
R-1 Methanandamide phosphate	L8HXD3	0.980484	0.000567571
2-Isopropylmalic acid	A0A6B0SB58	-0.980463	0.000568787
(±)10(11)-EpDPA	L8IBK0	0.980448	0.00056969
β-Cortolone	L8IB09	0.980434	0.000570483
Prostaglandin B1	A0A6B0S584	0.980429	0.000570768
19-Nortestosterone	L8IAK3	-0.980419	0.000571389
1-{4-[2-nitro-4-(trifluoromethyl)phenyl]piperazino}ethan-1-one	L8J2E9	0.980408	0.000572033
Prostaglandin B1	L8HVM3	-0.980404	0.000572247
LPC 2:0	L8IB52	0.980385	0.000573343
4-Oxoretinol	L8IM22	0.980372	0.000574112
19-Nortestosterone	L8ILV7	0.980367	0.000574393
R-1 Methanandamide phosphate	A0A6B0RSQ0	0.980359	0.000574854
2-[(1-benzhydrylazetan-3-yl)thio]-1,3-benzothiazole	L8IAM6	-0.980355	0.000575091
LNH	A0A6B0RFK1	-0.980354	0.000575161
DL-Glutamine	L8IME5	0.980353	0.000575243
α-D-Mannose 1-phosphate	A0A6B0SLJ9	0.980349	0.000575444
(2R)-2,3-Dihydroxypropanoic acid	L8IQB4	0.980347	0.000575543
ethyl 3-(1,3-benzodioxol-5-ylamino)-2-cyanoacrylate	L8IRX0	-0.980344	0.000575734
L-Pyroglutamic acid	L8IIJ5	-0.980344	0.000575761
Prostaglandin J2	A0A6B0QWE9	-0.98034	0.000575973
Gly-Phe	L8I5A2	-0.980324	0.00057689
dAMP	A0A6B0RKI0	-0.980318	0.000577283
19-Nortestosterone	A0A6B0R4D7	-0.980309	0.000577788
Prostaglandin E2	A0A6B0RZ43	0.980307	0.000577886
4-(cyclohexylmethyl)-6-(2-thienyl)-2,3-dihydropyridazin-3-one hydrate	L8IIP6	-0.980306	0.000577982
4-(cyclohexylmethyl)-6-(2-thienyl)-2,3-dihydropyridazin-3-one hydrate	L8IGZ0	-0.980297	0.000578464
N-(2,4-Dimethylphenyl)formamide	A0A6B0R4D7	0.980292	0.000578773
LNH	L8IQY6	0.980288	0.000579042
Prostaglandin J2	L8HZQ4	-0.980287	0.000579101
Sulfamethazine	L8HMD7	0.980285	0.00057917
Prostaglandin E1	A0A6B0S584	0.980281	0.000579412
Deoxycorticosterone	A0A6B0REW8	0.980269	0.000580151
Prostaglandin E2	A0A6B0R342	0.980258	0.000580771
Choline bitartrate	A0A6B0S5K2	0.980257	0.000580803
L-Pyroglutamic acid	A0A6B0QRN0	-0.980254	0.000581027
Cafestol	A0A6B0QWE9	-0.980251	0.000581179
D-Raffinose	L8ISP8	0.980242	0.000581717
L-Pipecolate	L8IK39	0.980238	0.00058195
7-Ketocholesterol	A0A6B0RKU9	0.980232	0.000582277
Pyridoxal 5-phosphate monohydrate	A0A6B0RKI0	-0.980221	0.000582939
1-(3-methoxy-2-nitrostyryl)pyrrolidine	A0A6B0QTQ5	0.980219	0.000583055
Gly-Phe	A0A6B0S5K2	0.980209	0.00058364
Gamma-Glu-Leu	L8I599	-0.980194	0.00058453
5-Fluoro-2-[(3S)-1-(2-methylbenzyl)-3-pyrrolidinyl]-1H-benzimidazole	A0A6B0R488	-0.980192	0.000584662
All trans-Retinal	L8IIG4	0.980188	0.000584864
LPC 2:0	L8IBK0	0.980182	0.000585222
LPC 2:0	L8HW79	-0.980165	0.000586252
LNH	L8J2E8	-0.980146	0.000587382
N-[methyl(oxo)phenyl-lambda~6~-sulfanylidene]-N'-phenylurea	L8ISP8	0.980125	0.000588577
8-Aminooctanoic acid	L8IWP2	0.980112	0.000589354
19-Nortestosterone	L8I3H3	0.980104	0.000589822
19-Nortestosterone	L8IBK0	0.980099	0.000590116
Porphobilinogen	L8HYH7	-0.980097	0.00059028
Ala-trp	A0A6B0RSQ0	0.980093	0.000590463
Cortodoxone	A0A6B0S5M4	-0.980066	0.000592095
dCMP	A0A6B0S5M4	0.980064	0.000592192
4-(cyclohexylmethyl)-6-(2-thienyl)-2,3-dihydropyridazin-3-one hydrate	A0A6B0S192	0.980054	0.000592779
Phosphoenolpyruvic acid	L8IY95	0.980047	0.000593186
Phosphoenolpyruvic acid	L8I661	0.980043	0.000593461
cAMP	L8HVM3	0.980039	0.000593708
23-Nordeoxycholic acid	L8HYK5	0.980034	0.000593979
Prostaglandin B1	A0A6B0RRE4	0.980033	0.000594068
DL-Glutamine	L8HQF7	-0.980027	0.000594393
Gly-Phe	A0A6B0R9M4	-0.980027	0.000594426
Ala-Leu	A0A6B0RJV4	0.980011	0.000595331
dCMP	L8I9I2	0.979998	0.000596137
Prostaglandin E2	A0A6B0RWP3	0.979985	0.000596867
Prolylleucine	L8HZQ4	-0.979981	0.000597117
7-methyl-3-nitroimidazo[1,2-a]pyridine	A0A6B0RKI0	0.97998	0.000597168
7-methyl-3-nitroimidazo[1,2-a]pyridine	A0A6B0QZA3	-0.979979	0.000597222
N-[methyl(oxo)phenyl-lambda~6~-sulfanylidene]-N'-phenylurea	L8HVM3	-0.979968	0.000597881
D-Gluconic acid	L8IWB3	0.97996	0.000598401
Cytosine	A0A6B0R4D7	0.979953	0.000598778
methyl 3,4,5-trihydroxycyclohex-1-ene-1-carboxylate	L8IT11	0.97995	0.000598978
1-{4-[2-nitro-4-(trifluoromethyl)phenyl]piperazino}ethan-1-one	L8J2Q8	0.979947	0.000599166
Prostaglandin E2	A0A6B0RRD8	-0.979946	0.000599193
N-α-L-Acetyl-arginine	L8HUS5	0.979943	0.000599407
Serotonin	L8J2Q8	0.979941	0.000599535
Cytosine	L8IAM6	-0.979929	0.000600197
D-Ribose-1-phosphate	L8I7W0	-0.979927	0.00060033
8-Aminooctanoic acid	A0A6B0QU25	-0.979921	0.00060069
Xanthine	L8INB4	-0.979911	0.000601296
Dl-3-Hydroxy-kynurenine	A0A6B0QWE9	0.979904	0.000601711
Sulfamethazine	L8J2Q8	0.979902	0.000601837
D-Raffinose	A0A6B0RQ87	-0.979894	0.000602303
2-hydroxy-6-[(8Z,11Z)-pentadeca-8,11,14-trien-1-yl]benzoic acid	L8IBL3	0.979864	0.000604133
N-(1-benzothiophen-3-yl)-N'-(1-benzyl-4-piperidinyl)urea	L8IEB4	-0.979861	0.000604269
Gly-Tyr	A0A6B0S5D9	-0.97986	0.000604369
2-hydroxy-6-[(8Z,11Z)-pentadeca-8,11,14-trien-1-yl]benzoic acid	L8IK39	-0.979858	0.000604487
(5Z)-3-aminonon-5-enoic acid	L8J1U4	-0.979851	0.000604862
Ala-Leu	A0A6B0RKI0	0.979847	0.000605123
13,14-dihydro-15-keto-PGD2	A0A6B0RJV4	0.979841	0.000605494
LPC 2:0	A0A6B0S7R7	-0.979832	0.000606042
4-[4-(trifluoromethoxy)anilino]-2H-1,3-benzoxazin-2-one	L8IFN2	-0.979828	0.000606237
Methyl palmitate	L8J6A1	-0.97982	0.000606752
Glycyl-L-leucine	L8IME5	0.979815	0.000607023
dAMP	A0A6B0QZA3	0.979815	0.000607044
L-(-)-alpha-Amino-epsilon-Caprolactam	A0A6B0R9M4	-0.979815	0.000607054
Adenine	L8IQY6	0.979813	0.000607178
L-(-)-alpha-Amino-epsilon-Caprolactam	A0A6B0R3L3	-0.97981	0.000607367
4-Butylresorcinol	A0A6B0QTQ5	0.979785	0.000608823
LPC 2:0	A0A6B0SLJ9	-0.97978	0.000609124
Phosphoenolpyruvic acid	A0A6B0S5M4	0.979769	0.000609811
2-Isopropylmalic acid	L8IB09	-0.979763	0.000610153
2,6-Dihydroxypurine	L8IM22	-0.979753	0.000610762
2-Isopropylmalic acid	A0A6B0REW8	-0.979751	0.000610895
(+/-)12(13)-DiHOME	L8IWB3	0.979744	0.000611331
Serotonin	A0A6B0QWE9	-0.97974	0.000611556
Thymidine 5'-monophosphate	L8I9I2	0.979733	0.000611957
β-Cortolone	A0A6B0R9M4	-0.979732	0.000612023
β-Cortolone	L8HVM3	-0.979731	0.000612056
L-Pyroglutamic acid	L8I0F0	0.979711	0.000613311
LPC 2:0	A0A6B0RJV4	0.979708	0.000613449
α-D-Mannose 1-phosphate	A0A6B0QTQ5	-0.979703	0.000613748
1-{4-[2-nitro-4-(trifluoromethyl)phenyl]piperazino}ethan-1-one	L8IT11	-0.979702	0.000613845
2,6-Dihydroxypurine	L8J1U4	-0.979679	0.000615211
1,3-Dihydro-1,3,3-trimethyl-2H-indol-2-ylidene acetaldehyde	A0A6B0QZV9	-0.979677	0.000615355
4-[4-(trifluoromethoxy)anilino]-2H-1,3-benzoxazin-2-one	L8HMM1	0.979673	0.000615589
cAMP	A0A6B0REW8	-0.979663	0.000616177
5-Fluoro-2-[(3S)-1-(2-methylbenzyl)-3-pyrrolidinyl]-1H-benzimidazole	A0A6B0QZV9	0.979658	0.000616491
Prostaglandin J2	L8I9I2	-0.97963	0.000618192
Cortodoxone	A0A6B0S5D9	-0.979624	0.000618568
Dl-3-Hydroxy-kynurenine	A0A6B0R4S4	-0.979615	0.0006191
Adenine	A0A6B0S5M4	0.979613	0.000619223
Adipamide	A0A6B0R3L3	0.979602	0.00061987
Pyridoxal 5-phosphate monohydrate	L8I3H3	-0.979586	0.000620843
5-Hydroxytryptophol	L8IAL8	-0.979582	0.000621079
Cafestol	L8IT11	-0.979579	0.000621263
L-(-)-alpha-Amino-epsilon-Caprolactam	A0A6B0QZA3	-0.979561	0.000622365
LNH	L8J2Q4	-0.979561	0.000622385
R-1 Methanandamide phosphate	L8I599	-0.979544	0.000623406
Gly-Phe	A0A6B0R4S4	0.979538	0.000623735
17alpha-Ethinyl estradiol	L8I988	0.979537	0.000623841
YPH	A0A6B0QTW4	-0.979534	0.000623998
Adipamide	L8IB50	0.979504	0.000625803
Deoxycorticosterone	L8IZT7	0.979498	0.000626159
Dl-3-Hydroxy-kynurenine	A0A6B0RI66	-0.979488	0.000626795
All trans-Retinal	L8ILJ4	-0.979484	0.000627064
2'-Deoxyadenosine-5'-monophosphate	L8I3H3	-0.979483	0.000627117
17alpha-Ethinyl estradiol	A0A6B0RQ35	-0.979481	0.000627241
L-Pipecolate	L8J2Q8	-0.979472	0.000627779
Cortodoxone	A0A6B0RJV4	0.979455	0.000628791
R-1 Methanandamide phosphate	A0A6B0RYY1	-0.979447	0.000629307
Xanthine	L8I3H3	0.979446	0.000629331
Phosphoenolpyruvic acid	L8HZQ4	0.979445	0.000629399
All trans-Retinal	A0A6B0RUP1	-0.979445	0.000629426
Methyl palmitate	A0A6B0RJV4	-0.979436	0.000629947
1,3-Dihydro-1,3,3-trimethyl-2H-indol-2-ylidene acetaldehyde	L8IP47	0.979429	0.000630427
Prolylleucine	A0A6B0RR50	-0.979425	0.000630618
Adipamide	A0A6B0R4D7	0.979412	0.000631428
2'-Deoxyadenosine 5'-monophosphate (dAMP)	L8I7Q5	0.979399	0.000632241
2,6-Dihydroxypurine	L8J2Q8	-0.979398	0.000632285
dAMP	A0A6B0RGF7	-0.979396	0.00063242
Cafestol	L8HQF7	-0.979394	0.000632548
LPC 2:0	L8IDW8	0.979393	0.000632602
4-Oxoretinol	L8IME5	0.979386	0.000633022
19-Nortestosterone	A0A6B0RRE4	0.97938	0.000633414
Methyltestosterone	L8IFU3	0.979376	0.000633652
2-Isopropylmalic acid	L8IA31	-0.979374	0.00063378
Cortodoxone	A0A6B0RWP3	0.979372	0.000633898
13,14-dihydro-15-keto-PGD2	A0A6B0QZA3	-0.979361	0.000634571
2-Isopropylmalic acid	A0A6B0RZ43	-0.979357	0.000634809
2-[(1-benzhydrylazetan-3-yl)thio]-1,3-benzothiazole	L8IT11	0.979345	0.000635541
LPC 2:0	A0A6B0S584	0.979339	0.00063592
20-Carboxy-Leukotriene B4	L8HSZ8	0.97933	0.000636434
dCMP	A0A6B0QWE9	0.979309	0.000637774
Methyltestosterone	A0A6B0RRD8	-0.979306	0.000637921
17alpha-Ethinyl estradiol	L8IDW8	0.979293	0.000638711
PE (16:0/18:1)	L8IWX2	-0.979276	0.000639786
4-Oxoretinol	L8I9I2	-0.979273	0.000639954
5-Methylcytosine	A0A6B0R3N9	-0.979273	0.000639983
Methyltestosterone	L8HVQ8	0.979267	0.000640336
5-Hydroxyindole	A0A6B0QZV9	-0.97926	0.000640756
Cytosine	L8HQF7	0.979254	0.000641139
DL-3-Aminoisobutyric acid	A0A6B0REW8	-0.979253	0.000641208
N-[methyl(oxo)phenyl-lambda~6~-sulfanylidene]-N'-phenylurea	A0A6B0RBN1	0.979238	0.00064211
8,15-Dihete	A0A6B0RWP3	0.979218	0.00064336
(+/-)12(13)-DiHOME	A0A6B0QRA6	0.979216	0.000643471
Prolylleucine	L8J2E9	0.979204	0.0006442
Thymidine 5'-monophosphate	L8HW69	0.979193	0.000644906
2,6-Dihydroxypurine	L8IK39	0.979186	0.000645295
Valine	A0A6B0R4D7	-0.979178	0.000645821
L-Pyroglutamic acid	L8IAE6	0.979166	0.000646567
Phosphoenolpyruvic acid	A0A6B0RKI0	-0.979166	0.000646588
(5-L-Glutamyl)-L-Amino Acid	A0A6B0RR50	-0.979157	0.000647093
Cytosine	A0A6B0QTW4	0.979154	0.00064728
L-Pyroglutamic acid	A0A6B0S6W5	-0.979138	0.000648294
YQH	L8IB20	-0.979129	0.000648834
Sulfamethazine	L8HVM3	-0.979128	0.000648927
2'-Deoxyadenosine 5'-monophosphate (dAMP)	A0A6B0S5M4	0.979127	0.000649
Dehydroepiandrosterone (DHEA)	A0A6B0QWP6	0.979126	0.000649019
cAMP	L8I6C0	0.979086	0.000651503
Prostaglandin E1	L8IB52	0.979084	0.000651663
Adenine	A0A6B0RBN1	-0.979079	0.00065194
17alpha-Ethinyl estradiol	L8IAK3	-0.979077	0.000652095
Thymidine 5'-monophosphate	A0A6B0QWE9	0.979061	0.000653045
All trans-Retinal	L8IFS3	0.979058	0.000653243
17alpha-Ethinyl estradiol	A0A6B0QWP6	0.979058	0.000653267
YPH	A0A6B0RKI0	0.979042	0.000654262
5-Methylcytosine	L8IFN2	-0.979038	0.000654493
2-[(1-benzhydrylazetan-3-yl)thio]-1,3-benzothiazole	A0A6B0RR39	-0.979027	0.000655181
YPH	L8IBK0	0.979015	0.000655911
4-Butylresorcinol	L8IFN2	0.97901	0.000656258
DL-3-Aminoisobutyric acid	L8HUT3	-0.979007	0.000656435
R-1 Methanandamide phosphate	L8IFU3	0.979004	0.000656605
4-[4-(trifluoromethoxy)anilino]-2H-1,3-benzoxazin-2-one	L8I988	-0.978992	0.000657351
(1E)-5-hydroxy-1,7-diphenylhept-1-en-3-one	L8IA31	-0.978992	0.000657364
Valine	A0A6B0S1C8	-0.978973	0.000658575
2'-Deoxyadenosine-5'-monophosphate	A0A6B0R3N9	-0.978972	0.000658605
Creatinine	A0A6B0RNY5	-0.978932	0.000661095
4-Oxoproline	L8IRX0	-0.978906	0.000662726
Phosphoenolpyruvic acid	A0A6B0R4D7	0.978906	0.000662735
DL-3-Aminoisobutyric acid	A0A6B0RYA4	-0.978906	0.000662738
Inosine-5'-monophosphate (IMP)	L8IAL8	0.978905	0.000662801
N-acetyl-L-ornithine	A0A6B0R9G0	0.978905	0.000662827
LPC 2:0	L8IAK3	-0.978878	0.000664485
Cortodoxone	L8IAK3	-0.978874	0.000664716
D-Ribose-1-phosphate	A0A6B0S6W5	0.978867	0.000665194
L-Pipecolate	A0A6B0S5M4	0.978866	0.000665252
Thymidine 5'-monophosphate	L8IK39	0.978866	0.000665257
2,6-Dihydroxypurine	L8HQF7	0.978857	0.000665792
4-(cyclohexylmethyl)-6-(2-thienyl)-2,3-dihydropyridazin-3-one hydrate	A0A6B0QTW4	-0.978852	0.000666102
4-Butylresorcinol	L8I6C0	-0.978852	0.000666104
Feruloyl Putrescine	L8HYR5	0.978846	0.000666511
13,14-dihydro-15-keto-PGD2	A0A6B0S5M4	-0.978838	0.000666984
13,14-dihydro-15-keto-PGD2	A0A6B0QTW4	-0.978832	0.000667396
Gly-Tyr	A0A6B0RRD8	-0.978824	0.000667864
17alpha-Ethinyl estradiol	L8HUT3	0.978824	0.000667879
Asp-glu	L8HYH7	-0.978822	0.000668035
WLH	A0A6B0RHT8	-0.978816	0.000668373
Serotonin	L8IB85	-0.978797	0.000669563
4-Oxoretinol	L8IDW8	0.978784	0.000670397
Adenine	L8IFC2	-0.978782	0.0006705
1-(3-methoxy-2-nitrostyryl)pyrrolidine	A0A6B0RBN1	0.978769	0.000671359
1-{4-[2-nitro-4-(trifluoromethyl)phenyl]piperazino}ethan-1-one	A0A6B0RNK8	0.978768	0.00067138
Xanthine	A0A6B0REW8	0.978763	0.000671696
2'-Deoxyadenosine-5'-monophosphate	L8HW69	0.978759	0.000671978
methyl 3,4,5-trihydroxycyclohex-1-ene-1-carboxylate	A0A6B0QWP6	-0.978732	0.000673699
2-hydroxy-6-[(8Z,11Z)-pentadeca-8,11,14-trien-1-yl]benzoic acid	A0A6B0RYA4	0.97872	0.000674423
dAMP	A0A6B0S3E1	0.978711	0.000675023
2,6-Dihydroxypurine	L8IAM6	-0.978702	0.000675605
Porphobilinogen	L8HZQ4	-0.978701	0.000675609
DMH	L8HVM3	0.978698	0.000675835
Ala-Leu	L8I599	-0.978686	0.000676568
Acipimox	A0A6B0RKI0	0.978684	0.000676727
13,14-dihydro-15-keto-PGD2	L8IB85	-0.978678	0.000677088
Choline bitartrate	L8IFS3	0.978664	0.000677996
2-hydroxy-6-[(8Z,11Z)-pentadeca-8,11,14-trien-1-yl]benzoic acid	L8HUT3	0.978653	0.000678648
KMH	L8IMA3	0.978649	0.000678912
β-Cortolone	L8IAK3	-0.978645	0.000679156
(1E)-5-hydroxy-1,7-diphenylhept-1-en-3-one	L8IGA3	-0.97864	0.000679491
Prolylleucine	A0A6B0RKI0	0.978629	0.000680185
Prostaglandin B1	L8IAK3	-0.978628	0.000680281
Gly-Tyr	A0A6B0QUS7	0.978627	0.000680349
4-Oxoretinol	L8IBL3	0.978614	0.000681129
Spermine	A0A6B0RTM8	-0.978612	0.00068126
L-(-)-alpha-Amino-epsilon-Caprolactam	L8INB4	-0.97861	0.000681427
L-Pyroglutamic acid	L8IIG4	0.978597	0.000682247
4-(cyclohexylmethyl)-6-(2-thienyl)-2,3-dihydropyridazin-3-one hydrate	A0A6B0QUS7	0.978566	0.000684182
8-Aminooctanoic acid	L8HQF7	0.978564	0.000684352
8,15-Dihete	A0A6B0RZ43	0.978563	0.00068442
Sulfamethazine	A0A6B0S584	0.978559	0.000684635
Pyridoxal 5-phosphate monohydrate	A0A6B0RNK8	-0.978559	0.000684672
4-Butylresorcinol	L8J6A1	0.978558	0.000684697
DL-3-Aminoisobutyric acid	L8I988	-0.978543	0.000685667
13,14-dihydro-15-keto-PGD2	A0A6B0R9M4	-0.978538	0.000686014
Prostaglandin E2	L8IMA3	0.978523	0.000686928
Asp-Phe methyl ester	A0A6B0QVA5	-0.97852	0.000687102
Adenine	A0A6B0QU25	-0.978516	0.00068741
Deoxycorticosterone	A0A6B0S584	0.978513	0.000687572
Adipamide	L8IMA3	-0.978508	0.000687898
Artesunate	A0A6B0QRN0	0.978487	0.000689245
YPH	L8J2E9	0.978476	0.000689937
Artesunate	A0A6B0SLJ9	0.978475	0.00068999
2-[(1-benzhydrylazetan-3-yl)thio]-1,3-benzothiazole	L8IBI8	-0.978458	0.000691057
dCMP	L8I988	-0.978457	0.000691178
Valine	A0A6B0SD94	-0.978455	0.000691252
DL-3-Aminoisobutyric acid	A0A6B0S5M4	0.978439	0.000692316
6??-Hydroxytestosterone	L8HUT3	0.978422	0.000693403
(±)10(11)-EpDPA	L8HVM3	-0.978422	0.000693422
Prostaglandin J2	L8I988	0.978418	0.00069363
N-(2,4-Dimethylphenyl)formamide	L8IGZ0	0.97841	0.000694147
2-hydroxy-6-[(8Z,11Z)-pentadeca-8,11,14-trien-1-yl]benzoic acid	L8I6C0	-0.978406	0.00069439
2-Isopropylmalic acid	L8HQF7	0.978394	0.000695207
5-Methylcytosine	A0A6B0R898	0.978387	0.00069565
Asp-glu	L8IFU3	0.97838	0.000696065
Gly-Phe	L8I1A5	-0.978379	0.00069612
Serotonin	A0A6B0SB58	0.978376	0.000696324
LPC 2:0	L8J1A8	-0.978372	0.000696602
KMH	L8J2E9	0.978367	0.000696892
β-Cortolone	A0A6B0QTW4	-0.978366	0.000696998
Artesunate	A0A6B0RI19	-0.978355	0.000697683
Prostaglandin D3	L8J2T9	0.978349	0.000698082
4-Oxoretinol	A0A6B0S5K2	0.978343	0.00069849
6??-Hydroxytestosterone	A0A6B0RUP1	-0.978334	0.000699051
2-hydroxy-6-[(8Z,11Z)-pentadeca-8,11,14-trien-1-yl]benzoic acid	A0A6B0QTW4	-0.978333	0.000699082
Pyridoxal 5-phosphate monohydrate	L8J1E2	0.978322	0.000699841
4-(cyclohexylmethyl)-6-(2-thienyl)-2,3-dihydropyridazin-3-one hydrate	L8IB85	-0.978314	0.000700332
Artesunate	L8ISP8	-0.978313	0.000700376
Serotonin	L8HQF7	-0.978313	0.000700383
2-hydroxy-6-[(8Z,11Z)-pentadeca-8,11,14-trien-1-yl]benzoic acid	A0A6B0R9M4	-0.978312	0.000700464
dAMP	A0A6B0R4D7	0.97831	0.000700571
2-[(1-benzhydrylazetan-3-yl)thio]-1,3-benzothiazole	A0A6B0RWP3	-0.978307	0.000700786
L-Pyroglutamic acid	L8HTX7	-0.978303	0.000701055
All trans-Retinal	L8IME5	0.9783	0.000701224
All trans-Retinal	A0A6B0RB97	0.978299	0.000701273
D-Ribose-1-phosphate	L8IWP2	0.978298	0.000701344
cAMP	L8J2Q8	-0.978295	0.000701557
DMH	A0A6B0RR50	0.978257	0.000703973
KMH	L8IBK0	0.978253	0.000704233
4-Oxoretinol	A0A6B0QTW4	-0.978247	0.000704614
DL-3-Aminoisobutyric acid	A0A6B0R9M4	0.978241	0.000705025
19-Nortestosterone	L8I988	0.978239	0.000705182
13,14-dihydro-15-keto-PGD2	L8IAM6	0.978238	0.000705213
dAMP	L8IIP6	0.978233	0.000705559
4-Guanidinobutyric acid	L8IA31	-0.978225	0.000706078
8,15-Dihete	A0A6B0R342	0.978222	0.000706271
All trans-Retinal	L8I988	0.978221	0.000706315
Guanosine monophosphate (GMP)	L8ITY6	0.978218	0.000706538
4-[4-(trifluoromethoxy)anilino]-2H-1,3-benzoxazin-2-one	A0A6B0S5K2	-0.978214	0.000706804
Prostaglandin B1	A0A6B0RSQ0	0.978211	0.000706942
Deoxyadenosine	L8IAL8	0.978209	0.000707095
4-Butylresorcinol	L8I9I2	-0.978208	0.000707154
Thymidine 5'-monophosphate	L8HU21	0.978194	0.000708076
2'-Deoxyadenosine 5'-monophosphate (dAMP)	A0A6B0RKU9	0.978183	0.000708755
Cafestol	A0A6B0S5D9	-0.978171	0.000709565
5-Hydroxyindole	A0A6B0RNF5	0.978168	0.000709757
L-(-)-alpha-Amino-epsilon-Caprolactam	A0A6B0QRN0	-0.978165	0.000709917
4-Guanidinobutyric acid	L8I661	0.978165	0.000709978
(1E)-5-hydroxy-1,7-diphenylhept-1-en-3-one	L8IGR8	-0.978162	0.000710122
Adipamide	L8IIJ5	0.978154	0.000710662
dTMP	L8IK39	0.978145	0.000711266
1-{4-[2-nitro-4-(trifluoromethyl)phenyl]piperazino}ethan-1-one	L8IZT7	0.978138	0.000711669
4-Butylresorcinol	L8HZQ4	-0.978134	0.00071193
R-1 Methanandamide phosphate	L8HYH7	-0.978126	0.000712466
N-α-L-Acetyl-arginine	L8J0U0	0.978118	0.000712969
2-Hydroxyphenylacetic acid	L8HW69	0.978082	0.000715351
Phosphoenolpyruvic acid	L8J064	-0.978082	0.000715361
Sulfamethazine	L8IFX2	0.978079	0.000715501
Gly-Tyr	L8HMD7	0.978075	0.000715771
LPC 2:0	A0A6B0QTQ5	0.978074	0.000715882
Spermine	L8I1Q8	0.978064	0.000716528
4-Guanidinobutyric acid	L8HP04	0.978059	0.00071686
Pyridoxal 5-phosphate monohydrate	A0A6B0QU25	-0.978056	0.000717039
GDP	A0A6B0S715	0.978055	0.000717103
2'-Deoxyadenosine-5'-monophosphate	A0A6B0RI66	-0.978048	0.000717558
L-Alanyl-L-Lysine	A0A6B0RJV4	0.978036	0.000718296
1-(3-methoxy-2-nitrostyryl)pyrrolidine	A0A6B0RKM8	0.978036	0.000718325
Gly-Tyr	A0A6B0RQ35	-0.978036	0.000718347
SDMA	L8HSZ8	0.978035	0.000718422
7-Ketocholesterol	A0A6B0R3K4	0.978016	0.000719605
N-[methyl(oxo)phenyl-lambda~6~-sulfanylidene]-N'-phenylurea	L8IDW8	0.978006	0.000720252
YPH	A0A6B0QWE9	-0.977974	0.000722387
Adenine	L8J2Q4	-0.977964	0.000723059
Artesunate	L8IK39	0.977944	0.000724334
Gly-Phe	L8IBL3	0.977926	0.000725506
ethyl 3-(1,3-benzodioxol-5-ylamino)-2-cyanoacrylate	L8J064	0.977926	0.000725511
Pyridoxal 5-phosphate monohydrate	L8IFX2	-0.97792	0.00072591
2-Hydroxyphenylacetic acid	A0A6B0RI66	-0.977893	0.000727679
R-1 Methanandamide phosphate	L8J2E9	0.977891	0.000727777
Acipimox	L8IIJ5	-0.977887	0.000728078
13,14-dihydro-15-keto-PGD2	L8I3H3	0.977879	0.000728587
methyl 3,4,5-trihydroxycyclohex-1-ene-1-carboxylate	A0A6B0RKI0	-0.977878	0.00072865
Gly-Phe	A0A6B0RI66	0.977864	0.000729607
2-hydroxy-6-[(8Z,11Z)-pentadeca-8,11,14-trien-1-yl]benzoic acid	A0A6B0S7R7	-0.977859	0.000729894
Creatine	A0A6B0R3N9	-0.977856	0.000730108
Pyridoxal 5-phosphate monohydrate	A0A6B0RBN1	-0.977846	0.000730763
dCMP	L8HU21	0.977842	0.000731003
Uridine 5'-diphosphogalactose	A0A6B0RGF7	-0.977834	0.000731568
2-Isopropylmalic acid	L8IZT7	-0.977831	0.000731781
Prostaglandin J2	L8IAM6	0.977823	0.000732253
4-Oxoretinol	L8IT11	-0.977823	0.000732257
GDP	A0A6B0RYA4	-0.97782	0.000732491
N-[methyl(oxo)phenyl-lambda~6~-sulfanylidene]-N'-phenylurea	L8HW79	-0.977819	0.000732559
Cafestol	L8J2E9	0.977813	0.000732949
N-[methyl(oxo)phenyl-lambda~6~-sulfanylidene]-N'-phenylurea	L8IA31	0.977807	0.000733338
Leucylproline	L8IAK3	-0.977802	0.000733652
LPC 2:0	A0A6B0QRN0	-0.977787	0.000734665
Methyl palmitate	A0A6B0RKU9	0.977785	0.000734754
Glutamine	L8HZQ4	-0.977779	0.000735142
dTMP	L8I9I2	0.97777	0.000735734
N-(2,4-Dimethylphenyl)formamide	L8HPE4	0.977758	0.000736537
Gly-Tyr	L8IB52	0.977742	0.000737637
5-Hydroxytryptophol	L8IGR8	0.977732	0.000738242
Dehydroepiandrosterone (DHEA)	L8ISP8	0.977725	0.000738714
Acipimox	L8HW79	-0.97772	0.000739099
Choline bitartrate	A0A6B0R0F3	-0.977719	0.000739114
L-(-)-alpha-Amino-epsilon-Caprolactam	L8IIJ5	-0.977717	0.000739241
7-methyl-3-nitroimidazo[1,2-a]pyridine	L8IB85	-0.977714	0.000739442
2-Hydroxyphenylacetic acid	L8I9I2	0.977713	0.000739517
2-Amino-1,3,4-octadecanetriol	L8IA31	-0.977711	0.000739634
2-Amino-1,3,4-octadecanetriol	A0A6B0RJV4	-0.977709	0.000739823
Sulfamethazine	L8IBK0	0.977705	0.00074004
Deoxycorticosterone	A0A6B0R9M4	-0.977702	0.000740238
L-(-)-alpha-Amino-epsilon-Caprolactam	A0A6B0SBA7	-0.977701	0.000740293
(+/-)12(13)-DiHOME	A0A6B0RSQ0	0.977686	0.000741301
Prostaglandin B1	L8J1E2	-0.977676	0.00074201
Acipimox	L8IDW8	0.977658	0.000743183
Prolylleucine	A0A6B0RI66	0.977648	0.000743851
β-Cortolone	A0A6B0QWE9	-0.977647	0.000743869
13,14-dihydro-15-keto-PGD2	A0A6B0RRD8	-0.977643	0.000744176
Prostaglandin J2	A0A6B0R4D7	-0.977637	0.000744595
(5Z)-3-aminonon-5-enoic acid	L8HUU8	-0.977634	0.00074476
N-[methyl(oxo)phenyl-lambda~6~-sulfanylidene]-N'-phenylurea	L8IY95	-0.977633	0.000744811
L-Alanyl-L-Lysine	A0A6B0RWH3	-0.977631	0.000744962
4-Oxoretinol	L8J1U4	0.97763	0.000745052
Prostaglandin A1 ethyl ester	L8IZT7	0.977626	0.000745295
Gly-Phe	L8HLD8	0.977623	0.000745521
methyl 3,4,5-trihydroxycyclohex-1-ene-1-carboxylate	L8HUU8	-0.97761	0.00074636
D-Ribose-1-phosphate	A0A6B0QUS7	-0.977606	0.000746619
Adenosine 5'-monophosphate	L8I351	-0.977599	0.000747094
GDP	A0A6B0RWP3	-0.977589	0.000747754
Cytosine	A0A6B0S5D9	0.977584	0.000748094
Gly-Tyr	L8IAK3	-0.977583	0.000748172
13,14-dihydro-15-keto-PGD2	A0A6B0RRE4	0.977572	0.000748912
Sulfamethazine	A0A6B0RSQ0	0.977568	0.000749157
2,6-Dihydroxypurine	A0A6B0RI66	-0.977565	0.000749331
Cortodoxone	L8IB09	0.977559	0.000749721
Adenine	A0A6B0QTQ5	-0.977554	0.000750086
methyl 3,4,5-trihydroxycyclohex-1-ene-1-carboxylate	A0A6B0RQ35	0.977552	0.000750209
dTMP	A0A6B0QWE9	0.977539	0.000751059
Adipamide	L8IBK0	-0.977535	0.000751326
Testosterone	A0A6B0QWP6	0.977535	0.00075137
DMH	L8ILV7	-0.977533	0.000751502
3-Phosphoglyceric acid	L8IIJ5	0.977512	0.000752857
N-[methyl(oxo)phenyl-lambda~6~-sulfanylidene]-N'-phenylurea	L8I6C0	-0.977512	0.000752872
L-(-)-alpha-Amino-epsilon-Caprolactam	L8IMA3	0.97751	0.000752981
Porphobilinogen	L8IY95	-0.977488	0.000754509
Uridine 5'-diphosphogalactose	A0A6B0R3L3	0.977486	0.000754612
2-Hydroxyphenylacetic acid	A0A6B0RNY5	-0.977481	0.000754981
4-Butylresorcinol	A0A6B0RNK8	0.977468	0.000755811
RMK	A0A6B0S715	0.977465	0.000756041
19-Nortestosterone	L8HMD7	0.977463	0.000756177
β-Cortolone	A0A6B0RKI0	0.977453	0.000756815
GDP	A0A6B0QWE9	0.977451	0.000756963
Prolylleucine	A0A6B0RNK8	0.977448	0.000757133
N-[methyl(oxo)phenyl-lambda~6~-sulfanylidene]-N'-phenylurea	L8I661	-0.977447	0.000757208
Artesunate	L8J1A8	0.977439	0.000757769
Prostaglandin J2	A0A6B0S5K2	0.977429	0.000758432
LNH	A0A6B0R3K4	0.977428	0.000758466
2-Amino-1,3,4-octadecanetriol	L8HMM1	0.977417	0.000759252
DL-Glutamine	A0A6B0SLJ9	-0.977403	0.000760161
7-methyl-3-nitroimidazo[1,2-a]pyridine	L8HW79	-0.977393	0.000760869
Uridine 5'-diphosphogalactose	L8HQF7	0.977379	0.00076177
Dehydroepiandrosterone (DHEA)	L8J2Q8	0.977373	0.000762191
2'-Deoxyadenosine 5'-monophosphate (dAMP)	L8HVM3	0.977368	0.000762492
DMH	L8IRX0	0.977364	0.000762764
2,6-Dihydroxypurine	L8IB85	0.977364	0.000762769
2-Amino-1,3,4-octadecanetriol	L8HZ35	-0.977361	0.000762958
DMH	L8IY95	0.977357	0.000763277
Asp-Phe methyl ester	A0A6B0RYY1	-0.977343	0.000764212
6??-Hydroxytestosterone	A0A6B0RD91	0.977338	0.000764523
Prostaglandin J2	L8IY95	-0.977319	0.000765833
Tyrosylalanine	L8IEQ7	0.977317	0.000765958
Cytosine	L8HW79	0.977304	0.000766807
2-hydroxy-6-[(8Z,11Z)-pentadeca-8,11,14-trien-1-yl]benzoic acid	L8IWX2	-0.97728	0.000768448
(1E)-5-hydroxy-1,7-diphenylhept-1-en-3-one	L8HU21	0.977272	0.00076896
2-hydroxy-6-[(8Z,11Z)-pentadeca-8,11,14-trien-1-yl]benzoic acid	A0A6B0QRN0	-0.977265	0.00076946
Prostaglandin E2	L8IBK0	0.977256	0.000770036
YQH	L8IZS5	0.977238	0.000771294
β-Cortolone	A0A6B0S5D9	-0.977235	0.00077144
Choline bitartrate	L8IIG4	0.977235	0.000771473
2-Hydroxyphenylacetic acid	A0A6B0S7H7	-0.97723	0.000771798
7-methyl-3-nitroimidazo[1,2-a]pyridine	L8IDW8	0.977223	0.000772284
Phosphoenolpyruvic acid	L8I6C0	0.977221	0.000772403
1-{4-[2-nitro-4-(trifluoromethyl)phenyl]piperazino}ethan-1-one	A0A6B0RWP3	0.977204	0.000773542
Artesunate	A0A6B0QWE9	0.977201	0.00077378
Uridine 5'-diphosphogalactose	L8HXD3	-0.97719	0.000774495
Adenine	A0A6B0S5D9	0.977189	0.00077461
Ala-Leu	A0A6B0QZA3	-0.977187	0.000774718
Methyltestosterone	L8ILV7	0.977186	0.000774798
8-Aminooctanoic acid	A0A6B0RI66	-0.977169	0.00077595
Artesunate	A0A6B0RGF7	-0.977166	0.000776153
2-hydroxy-6-[(8Z,11Z)-pentadeca-8,11,14-trien-1-yl]benzoic acid	A0A6B0RJV4	0.977156	0.000776831
Xanthine	A0A6B0RNK8	0.977151	0.000777136
Gly-Tyr	A0A6B0RRE4	0.977151	0.000777182
7-methyl-3-nitroimidazo[1,2-a]pyridine	A0A6B0QTW4	-0.97715	0.000777215
8,15-Dihete	A0A6B0RRD8	-0.977149	0.000777258
Methyl palmitate	L8IY78	-0.977149	0.000777276
2'-Deoxyadenosine 5'-monophosphate (dAMP)	L8I3H3	-0.977144	0.000777658
Prostaglandin J2	L8I5A2	-0.977125	0.000778892
Sulfamethazine	L8ISP8	0.977122	0.000779123
(S)-beta-Aminoisobutyric Acid	A0A6B0RKI0	-0.977113	0.000779725
LPC 2:0	L8J6A1	0.977111	0.000779893
8-Aminooctanoic acid	A0A6B0S5M4	0.977109	0.000779969
8-iso-15-keto Prostaglandin E2	L8IE14	-0.977109	0.000780026
2,6-Dihydroxypurine	L8J1E2	0.9771	0.000780624
13,14-dihydro-15-keto-PGD2	L8J1E2	-0.977099	0.000780647
7-Ketocholesterol	L8ITW2	-0.97709	0.000781263
1,3-Dihydro-1,3,3-trimethyl-2H-indol-2-ylidene acetaldehyde	A0A6B0R4D7	0.977068	0.000782788
4-Guanidinobutyric acid	A0A6B0RS44	0.977065	0.00078296
Cortodoxone	L8HVM3	-0.977063	0.000783141
2'-Deoxyadenosine-5'-monophosphate	L8IA31	-0.977055	0.0007837
Deoxycorticosterone	A0A6B0RSQ0	0.977052	0.000783863
2-[(1-benzhydrylazetan-3-yl)thio]-1,3-benzothiazole	L8IB52	-0.977043	0.000784456
YPH	L8J2T9	0.977042	0.000784523
Thymidine 5'-monophosphate	L8HLD8	-0.97702	0.000786076
SDMA	A0A6B0RYY1	-0.977003	0.000787217
Cytosine	A0A6B0SLJ9	0.976985	0.000788466
6-Ketoprostaglandin F1α	A0A6B0QV29	0.976983	0.000788605
7-methyl-3-nitroimidazo[1,2-a]pyridine	A0A6B0RBN1	0.976979	0.000788824
4-[4-(trifluoromethoxy)anilino]-2H-1,3-benzoxazin-2-one	L8HLD8	-0.976965	0.000789811
2-Amino-1,3,4-octadecanetriol	L8IBI8	-0.976949	0.000790867
2-Isopropylmalic acid	A0A6B0QZA3	0.976948	0.000790934
4-(cyclohexylmethyl)-6-(2-thienyl)-2,3-dihydropyridazin-3-one hydrate	L8IWP2	-0.976946	0.000791115
4-Butylresorcinol	L8I661	-0.976939	0.000791573
Artesunate	L8INK7	0.976939	0.000791574
(5-L-Glutamyl)-L-Amino Acid	L8IRX0	-0.976936	0.00079178
2-(tert-butyl)-6,7-dimethoxy-4H-3,1-benzoxazin-4-one	L8J2E9	-0.976934	0.000791941
Prostaglandin E1	A0A6B0RWP3	0.976922	0.000792741
Gamma-Glu-Leu	L8IY95	-0.976918	0.00079305
Prostaglandin B1	L8IB09	0.976916	0.000793148
Deoxycorticosterone	L8IBK0	0.976905	0.000793891
cAMP	L8I661	0.976905	0.000793906
4-(cyclohexylmethyl)-6-(2-thienyl)-2,3-dihydropyridazin-3-one hydrate	L8I6C0	-0.976904	0.000793975
8-Aminooctanoic acid	L8INK7	0.976882	0.000795498
Ala-Leu	L8IB85	-0.976879	0.000795721
N-(2,4-Dimethylphenyl)formamide	A0A6B0QUS7	-0.976873	0.000796124
4-Butylresorcinol	L8I7G0	0.976869	0.000796348
DL-Glutamine	L8HTX7	-0.976858	0.000797143
Thymidine 5'-monophosphate	L8IB85	0.976857	0.000797186
4-Oxoretinol	L8IGR8	0.976857	0.000797201
4-(cyclohexylmethyl)-6-(2-thienyl)-2,3-dihydropyridazin-3-one hydrate	A0A6B0RKI0	0.976843	0.000798182
4-Oxoretinol	A0A6B0QRN0	-0.976841	0.000798308
N-(1-benzothiophen-3-yl)-N'-(1-benzyl-4-piperidinyl)urea	L8IML0	0.976841	0.000798315
DMH	L8J2Q8	-0.976825	0.000799412
5-Hydroxytryptophol	L8HMM1	-0.976824	0.000799474
L-Pipecolate	L8HW79	0.976822	0.00079962
L-Pipecolate	A0A6B0QUS7	-0.976804	0.000800812
Cortodoxone	L8I3H3	0.9768	0.000801148
2-Isopropylmalic acid	L8J1A8	0.976787	0.000801994
2-hydroxy-6-[(8Z,11Z)-pentadeca-8,11,14-trien-1-yl]benzoic acid	L8IGR8	0.976785	0.000802149
EQH	A0A6B0S481	0.97678	0.00080248
2'-Deoxyadenosine-5'-monophosphate	L8HMM1	0.976779	0.000802546
1,3-Dihydro-1,3,3-trimethyl-2H-indol-2-ylidene acetaldehyde	L8IWP2	0.976778	0.000802649
Creatine	L8HMM1	0.976774	0.000802922
7-Ketodeoxycholic acid	L8J2E8	-0.976764	0.000803589
LPC 2:0	L8HVM3	-0.97676	0.000803847
Cortodoxone	A0A6B0RRE4	0.976748	0.000804704
2-Amino-1,3,4-octadecanetriol	L8IAM6	-0.976747	0.000804778
β-Cortolone	A0A6B0S5M4	-0.976747	0.000804787
2'-Deoxyadenosine 5'-monophosphate (dAMP)	A0A6B0RR39	-0.976735	0.000805586
1,3-Dihydro-1,3,3-trimethyl-2H-indol-2-ylidene acetaldehyde	A0A6B0QRN0	0.97672	0.000806629
(5-L-Glutamyl)-L-Amino Acid	A0A6B0RSQ0	0.976717	0.000806862
Cytosine	L8IME5	-0.976716	0.000806909
Prolylleucine	A0A6B0RSQ0	0.976699	0.000808083
Serotonin	A0A6B0RRE4	0.976698	0.000808117
GDP	L8J1E2	0.976698	0.000808123
morphine-d3	L8I599	-0.976696	0.000808263
4-Butylresorcinol	L8IN01	0.976689	0.000808788
DMH	L8ISP8	-0.976679	0.000809495
Nicotinic Acid	L8IRJ4	0.976677	0.000809618
Gly-Tyr	A0A6B0R9M4	-0.976676	0.000809635
Spermine	L8HUS5	0.976676	0.000809651
Gly-Tyr	L8IBK0	0.976676	0.000809687
Uridine 5'-diphosphogalactose	A0A6B0QTW4	0.976669	0.000810171
Cafestol	L8IMA3	0.976637	0.000812377
Cafestol	L8J1U4	0.976631	0.000812755
All trans-Retinal	A0A6B0REL3	-0.976616	0.000813834
EQH	L8HW69	-0.976604	0.000814674
Prostaglandin A2	L8IB52	0.976601	0.000814847
L-(-)-alpha-Amino-epsilon-Caprolactam	L8IBK0	0.976598	0.000815064
Methyltestosterone	A0A6B0RSQ0	0.976594	0.00081535
L-Pipecolate	L8IMA3	-0.976587	0.000815834
2-hydroxy-6-[(8Z,11Z)-pentadeca-8,11,14-trien-1-yl]benzoic acid	A0A6B0QWP6	0.976585	0.000815988
YQH	A0A6B0QSZ4	0.976568	0.000817189
Asp-Phe methyl ester	L8J064	0.976565	0.00081736
2-Hydroxyphenylacetic acid	L8IN01	-0.976557	0.000817928
[truncated: 45,434 more rows]
