# Supplementary material for: Metabolomics and proteomics insights into subacute ruminal acidosis etiology and inhibition of proliferation of yak rumen epithelial cells in vitro
Source: BMC Genomics. 2024 Apr 22;25:394. doi: 10.1186/s12864-024-10242-0 (PMC11036571; doi:10.1186/s12864-024-10242-0)
Supplement: Supplementary file 6 — Supplementary Material 6 [file 12864_2024_10242_MOESM6_ESM.xlsx]

## Sheet: TMHMM
# A0A6B0S076 Length: 4058
# A0A6B0S076 Number of predicted TMHs: 0
# A0A6B0S076 Exp number of AAs in TMHs: 0.01821
# A0A6B0S076 Exp number, first 60 AAs: 0
# A0A6B0S076 Total prob of N-in: 0.00079
A0A6B0S076	TMHMM2.0	outside	1 4058
# L8J4S1 Length: 1947
# L8J4S1 Number of predicted TMHs: 0
# L8J4S1 Exp number of AAs in TMHs: 3.35134
# L8J4S1 Exp number, first 60 AAs: 0.00013
# L8J4S1 Total prob of N-in: 0.16567
L8J4S1	TMHMM2.0	outside	1 1947
# A0A6B0RNX5 Length: 6158
# A0A6B0RNX5 Number of predicted TMHs: 0
# A0A6B0RNX5 Exp number of AAs in TMHs: 0.0005
# A0A6B0RNX5 Exp number, first 60 AAs: 0
# A0A6B0RNX5 Total prob of N-in: 0.00000
A0A6B0RNX5	TMHMM2.0	outside	1 6158
# A0A6B0QRK8 Length: 2478
# A0A6B0QRK8 Number of predicted TMHs: 0
# A0A6B0QRK8 Exp number of AAs in TMHs: 2.94497
# A0A6B0QRK8 Exp number, first 60 AAs: 2.90817
# A0A6B0QRK8 Total prob of N-in: 0.13715
A0A6B0QRK8	TMHMM2.0	outside	1 2478
# L8I022 Length: 2645
# L8I022 Number of predicted TMHs: 0
# L8I022 Exp number of AAs in TMHs: 1.11808
# L8I022 Exp number, first 60 AAs: 0.00053
# L8I022 Total prob of N-in: 0.05504
L8I022	TMHMM2.0	outside	1 2645
# L8IG27 Length: 2633
# L8IG27 Number of predicted TMHs: 0
# L8IG27 Exp number of AAs in TMHs: 0.519839999999999
# L8IG27 Exp number, first 60 AAs: 0.00038
# L8IG27 Total prob of N-in: 0.02530
L8IG27	TMHMM2.0	outside	1 2633
# L8HXK3 Length: 1994
# L8HXK3 Number of predicted TMHs: 0
# L8HXK3 Exp number of AAs in TMHs: 1.21899
# L8HXK3 Exp number, first 60 AAs: 0.00038
# L8HXK3 Total prob of N-in: 0.05854
L8HXK3	TMHMM2.0	outside	1 1994
# A0A6B0QSP7 Length: 3176
# A0A6B0QSP7 Number of predicted TMHs: 0
# A0A6B0QSP7 Exp number of AAs in TMHs: 0
# A0A6B0QSP7 Exp number, first 60 AAs: 0
# A0A6B0QSP7 Total prob of N-in: 0.00000
A0A6B0QSP7	TMHMM2.0	outside	1 3176
# L8HUQ0 Length: 2481
# L8HUQ0 Number of predicted TMHs: 0
# L8HUQ0 Exp number of AAs in TMHs: 0
# L8HUQ0 Exp number, first 60 AAs: 0
# L8HUQ0 Total prob of N-in: 0.00000
L8HUQ0	TMHMM2.0	outside	1 2481
# L8HWV7 Length: 7294
# L8HWV7 Number of predicted TMHs: 0
# L8HWV7 Exp number of AAs in TMHs: 0.76654
# L8HWV7 Exp number, first 60 AAs: 0.00086
# L8HWV7 Total prob of N-in: 0.03781
L8HWV7	TMHMM2.0	outside	1 7294
# A0A6B0R586 Length: 1675
# A0A6B0R586 Number of predicted TMHs: 0
# A0A6B0R586 Exp number of AAs in TMHs: 0.08975
# A0A6B0R586 Exp number, first 60 AAs: 0.00291
# A0A6B0R586 Total prob of N-in: 0.00391
A0A6B0R586	TMHMM2.0	outside	1 1675
# L8I599 Length: 3032
# L8I599 Number of predicted TMHs: 0
# L8I599 Exp number of AAs in TMHs: 0.00249
# L8I599 Exp number, first 60 AAs: 0
# L8I599 Total prob of N-in: 0.00013
L8I599	TMHMM2.0	outside	1 3032
# L8I9B2 Length: 2553
# L8I9B2 Number of predicted TMHs: 0
# L8I9B2 Exp number of AAs in TMHs: 0.0368800000000001
# L8I9B2 Exp number, first 60 AAs: 0.03674
# L8I9B2 Total prob of N-in: 0.00186
L8I9B2	TMHMM2.0	outside	1 2553
# L8HVM3 Length: 2380
# L8HVM3 Number of predicted TMHs: 0
# L8HVM3 Exp number of AAs in TMHs: 0.01304
# L8HVM3 Exp number, first 60 AAs: 0
# L8HVM3 Total prob of N-in: 0.00067
L8HVM3	TMHMM2.0	outside	1 2380
# L8J1A8 Length: 1642
# L8J1A8 Number of predicted TMHs: 0
# L8J1A8 Exp number of AAs in TMHs: 0.846419999999998
# L8J1A8 Exp number, first 60 AAs: 0.00017
# L8J1A8 Total prob of N-in: 0.04135
L8J1A8	TMHMM2.0	outside	1 1642
# A0A6B0RAE5 Length: 2515
# A0A6B0RAE5 Number of predicted TMHs: 0
# A0A6B0RAE5 Exp number of AAs in TMHs: 0.334650000000001
# A0A6B0RAE5 Exp number, first 60 AAs: 0
# A0A6B0RAE5 Total prob of N-in: 0.00086
A0A6B0RAE5	TMHMM2.0	outside	1 2515
# L8HU66 Length: 2131
# L8HU66 Number of predicted TMHs: 0
# L8HU66 Exp number of AAs in TMHs: 0.0981
# L8HU66 Exp number, first 60 AAs: 0.00222
# L8HU66 Total prob of N-in: 0.00012
L8HU66	TMHMM2.0	outside	1 2131
# L8HYW2 Length: 2726
# L8HYW2 Number of predicted TMHs: 0
# L8HYW2 Exp number of AAs in TMHs: 1.39034
# L8HYW2 Exp number, first 60 AAs: 0
# L8HYW2 Total prob of N-in: 0.06840
L8HYW2	TMHMM2.0	outside	1 2726
# L8INK7 Length: 2839
# L8INK7 Number of predicted TMHs: 0
# L8INK7 Exp number of AAs in TMHs: 0.01299
# L8INK7 Exp number, first 60 AAs: 0
# L8INK7 Total prob of N-in: 0.00057
L8INK7	TMHMM2.0	outside	1 2839
# L8IRX0 Length: 470
# L8IRX0 Number of predicted TMHs: 0
# L8IRX0 Exp number of AAs in TMHs: 0.0004
# L8IRX0 Exp number, first 60 AAs: 0.00022
# L8IRX0 Total prob of N-in: 0.00379
L8IRX0	TMHMM2.0	outside	1 470
# L8HZP4 Length: 375
# L8HZP4 Number of predicted TMHs: 0
# L8HZP4 Exp number of AAs in TMHs: 1.25172
# L8HZP4 Exp number, first 60 AAs: 0.00134
# L8HZP4 Total prob of N-in: 0.02886
L8HZP4	TMHMM2.0	outside	1 375
# L8IW72 Length: 2696
# L8IW72 Number of predicted TMHs: 0
# L8IW72 Exp number of AAs in TMHs: 0.481760000000001
# L8IW72 Exp number, first 60 AAs: 0
# L8IW72 Total prob of N-in: 0.01065
L8IW72	TMHMM2.0	outside	1 2696
# L8IKV5 Length: 3270
# L8IKV5 Number of predicted TMHs: 1
# L8IKV5 Exp number of AAs in TMHs: 20.36512
# L8IKV5 Exp number, first 60 AAs: 0
# L8IKV5 Total prob of N-in: 0.00000
L8IKV5	TMHMM2.0	outside	1 3246
L8IKV5	TMHMM2.0	TMhelix	3247 3269
L8IKV5	TMHMM2.0	inside	3270 3270
# A0A6B0QU50 Length: 2657
# A0A6B0QU50 Number of predicted TMHs: 0
# A0A6B0QU50 Exp number of AAs in TMHs: 1.08473
# A0A6B0QU50 Exp number, first 60 AAs: 0
# A0A6B0QU50 Total prob of N-in: 0.03975
A0A6B0QU50	TMHMM2.0	outside	1 2657
# L8J0S9 Length: 1360
# L8J0S9 Number of predicted TMHs: 1
# L8J0S9 Exp number of AAs in TMHs: 22.63805
# L8J0S9 Exp number, first 60 AAs: 22.63805
# L8J0S9 Total prob of N-in: 0.99999
L8J0S9	TMHMM2.0	inside	1 6
L8J0S9	TMHMM2.0	TMhelix	7 29
L8J0S9	TMHMM2.0	outside	30 1360
# L8IZV1 Length: 4032
# L8IZV1 Number of predicted TMHs: 0
# L8IZV1 Exp number of AAs in TMHs: 0.01062
# L8IZV1 Exp number, first 60 AAs: 0.00012
# L8IZV1 Total prob of N-in: 0.00002
L8IZV1	TMHMM2.0	outside	1 4032
# L8IZM5 Length: 2335
# L8IZM5 Number of predicted TMHs: 0
# L8IZM5 Exp number of AAs in TMHs: 0.858109999999997
# L8IZM5 Exp number, first 60 AAs: 0
# L8IZM5 Total prob of N-in: 0.00178
L8IZM5	TMHMM2.0	outside	1 2335
# L8IRZ5 Length: 2136
# L8IRZ5 Number of predicted TMHs: 0
# L8IRZ5 Exp number of AAs in TMHs: 0.18196
# L8IRZ5 Exp number, first 60 AAs: 0
# L8IRZ5 Total prob of N-in: 0.00011
L8IRZ5	TMHMM2.0	outside	1 2136
# A0A6B0SCQ0 Length: 2401
# A0A6B0SCQ0 Number of predicted TMHs: 0
# A0A6B0SCQ0 Exp number of AAs in TMHs: 0.01386
# A0A6B0SCQ0 Exp number, first 60 AAs: 0.00706
# A0A6B0SCQ0 Total prob of N-in: 0.00066
A0A6B0SCQ0	TMHMM2.0	outside	1 2401
# L8HPL3 Length: 880
# L8HPL3 Number of predicted TMHs: 0
# L8HPL3 Exp number of AAs in TMHs: 0.0299
# L8HPL3 Exp number, first 60 AAs: 0.00018
# L8HPL3 Total prob of N-in: 0.00157
L8HPL3	TMHMM2.0	outside	1 880
# L8IQE3 Length: 2360
# L8IQE3 Number of predicted TMHs: 0
# L8IQE3 Exp number of AAs in TMHs: 0
# L8IQE3 Exp number, first 60 AAs: 0
# L8IQE3 Total prob of N-in: 0.00000
L8IQE3	TMHMM2.0	outside	1 2360
# L8IPX8 Length: 573
# L8IPX8 Number of predicted TMHs: 0
# L8IPX8 Exp number of AAs in TMHs: 0.01333
# L8IPX8 Exp number, first 60 AAs: 0.0036
# L8IPX8 Total prob of N-in: 0.00062
L8IPX8	TMHMM2.0	outside	1 573
# A0A6B0QUI7 Length: 1728
# A0A6B0QUI7 Number of predicted TMHs: 1
# A0A6B0QUI7 Exp number of AAs in TMHs: 29.2069499999999
# A0A6B0QUI7 Exp number, first 60 AAs: 5.34737
# A0A6B0QUI7 Total prob of N-in: 0.27277
A0A6B0QUI7	TMHMM2.0	outside	1 1256
A0A6B0QUI7	TMHMM2.0	TMhelix	1257 1279
A0A6B0QUI7	TMHMM2.0	inside	1280 1728
# A0A6B0RC31 Length: 2224
# A0A6B0RC31 Number of predicted TMHs: 0
# A0A6B0RC31 Exp number of AAs in TMHs: 0.0205199999999999
# A0A6B0RC31 Exp number, first 60 AAs: 0.01066
# A0A6B0RC31 Total prob of N-in: 0.00055
A0A6B0RC31	TMHMM2.0	outside	1 2224
# A0A6B0RV40 Length: 569
# A0A6B0RV40 Number of predicted TMHs: 0
# A0A6B0RV40 Exp number of AAs in TMHs: 0.01396
# A0A6B0RV40 Exp number, first 60 AAs: 0.00034
# A0A6B0RV40 Total prob of N-in: 0.00072
A0A6B0RV40	TMHMM2.0	outside	1 569
# A0A6B0S712 Length: 1958
# A0A6B0S712 Number of predicted TMHs: 0
# A0A6B0S712 Exp number of AAs in TMHs: 0.0028
# A0A6B0S712 Exp number, first 60 AAs: 0.00237
# A0A6B0S712 Total prob of N-in: 0.00014
A0A6B0S712	TMHMM2.0	outside	1 1958
# L8IC72 Length: 2053
# L8IC72 Number of predicted TMHs: 0
# L8IC72 Exp number of AAs in TMHs: 0.0913999999999996
# L8IC72 Exp number, first 60 AAs: 0
# L8IC72 Total prob of N-in: 0.00283
L8IC72	TMHMM2.0	outside	1 2053
# A0A6B0RQB8 Length: 1351
# A0A6B0RQB8 Number of predicted TMHs: 0
# A0A6B0RQB8 Exp number of AAs in TMHs: 0.01311
# A0A6B0RQB8 Exp number, first 60 AAs: 0
# A0A6B0RQB8 Total prob of N-in: 0.00024
A0A6B0RQB8	TMHMM2.0	outside	1 1351
# L8I5R8 Length: 1408
# L8I5R8 Number of predicted TMHs: 0
# L8I5R8 Exp number of AAs in TMHs: 0.0871100000000001
# L8I5R8 Exp number, first 60 AAs: 0.07239
# L8I5R8 Total prob of N-in: 0.00377
L8I5R8	TMHMM2.0	outside	1 1408
# L8ICY9 Length: 2358
# L8ICY9 Number of predicted TMHs: 1
# L8ICY9 Exp number of AAs in TMHs: 22.66931
# L8ICY9 Exp number, first 60 AAs: 0.04509
# L8ICY9 Total prob of N-in: 0.00231
L8ICY9	TMHMM2.0	outside	1 2265
L8ICY9	TMHMM2.0	TMhelix	2266 2288
L8ICY9	TMHMM2.0	inside	2289 2358
# A0A6B0S0K4 Length: 6826
# A0A6B0S0K4 Number of predicted TMHs: 7
# A0A6B0S0K4 Exp number of AAs in TMHs: 169.69792
# A0A6B0S0K4 Exp number, first 60 AAs: 0.0096
# A0A6B0S0K4 Total prob of N-in: 0.07712
A0A6B0S0K4	TMHMM2.0	outside	1 6552
A0A6B0S0K4	TMHMM2.0	TMhelix	6553 6575
A0A6B0S0K4	TMHMM2.0	inside	6576 6586
A0A6B0S0K4	TMHMM2.0	TMhelix	6587 6609
A0A6B0S0K4	TMHMM2.0	outside	6610 6623
A0A6B0S0K4	TMHMM2.0	TMhelix	6624 6646
A0A6B0S0K4	TMHMM2.0	inside	6647 6665
A0A6B0S0K4	TMHMM2.0	TMhelix	6666 6688
A0A6B0S0K4	TMHMM2.0	outside	6689 6713
A0A6B0S0K4	TMHMM2.0	TMhelix	6714 6736
A0A6B0S0K4	TMHMM2.0	inside	6737 6747
A0A6B0S0K4	TMHMM2.0	TMhelix	6748 6770
A0A6B0S0K4	TMHMM2.0	outside	6771 6773
A0A6B0S0K4	TMHMM2.0	TMhelix	6774 6796
A0A6B0S0K4	TMHMM2.0	inside	6797 6826
# A0A6B0R4X6 Length: 985
# A0A6B0R4X6 Number of predicted TMHs: 7
# A0A6B0R4X6 Exp number of AAs in TMHs: 166.29447
# A0A6B0R4X6 Exp number, first 60 AAs: 6.68407
# A0A6B0R4X6 Total prob of N-in: 0.97170
A0A6B0R4X6	TMHMM2.0	inside	1 53
A0A6B0R4X6	TMHMM2.0	TMhelix	54 73
A0A6B0R4X6	TMHMM2.0	outside	74 77
A0A6B0R4X6	TMHMM2.0	TMhelix	78 100
A0A6B0R4X6	TMHMM2.0	inside	101 253
A0A6B0R4X6	TMHMM2.0	TMhelix	254 273
A0A6B0R4X6	TMHMM2.0	outside	274 292
A0A6B0R4X6	TMHMM2.0	TMhelix	293 315
A0A6B0R4X6	TMHMM2.0	inside	316 750
A0A6B0R4X6	TMHMM2.0	TMhelix	751 773
A0A6B0R4X6	TMHMM2.0	outside	774 827
A0A6B0R4X6	TMHMM2.0	TMhelix	828 850
A0A6B0R4X6	TMHMM2.0	inside	851 921
A0A6B0R4X6	TMHMM2.0	TMhelix	922 944
A0A6B0R4X6	TMHMM2.0	outside	945 985
# L8J176 Length: 3438
# L8J176 Number of predicted TMHs: 0
# L8J176 Exp number of AAs in TMHs: 0.0318600000000001
# L8J176 Exp number, first 60 AAs: 0
# L8J176 Total prob of N-in: 0.00165
L8J176	TMHMM2.0	outside	1 3438
# A0A6B0RIT8 Length: 608
# A0A6B0RIT8 Number of predicted TMHs: 0
# A0A6B0RIT8 Exp number of AAs in TMHs: 2.40466000000001
# A0A6B0RIT8 Exp number, first 60 AAs: 0.00018
# A0A6B0RIT8 Total prob of N-in: 0.11016
A0A6B0RIT8	TMHMM2.0	outside	1 608
# A0A6B0S715 Length: 445
# A0A6B0S715 Number of predicted TMHs: 0
# A0A6B0S715 Exp number of AAs in TMHs: 0.00741
# A0A6B0S715 Exp number, first 60 AAs: 0
# A0A6B0S715 Total prob of N-in: 0.00373
A0A6B0S715	TMHMM2.0	outside	1 445
# L8IZM3 Length: 1063
# L8IZM3 Number of predicted TMHs: 0
# L8IZM3 Exp number of AAs in TMHs: 0.10473
# L8IZM3 Exp number, first 60 AAs: 0.00015
# L8IZM3 Total prob of N-in: 0.00500
L8IZM3	TMHMM2.0	outside	1 1063
# A0A6B0S6Y1 Length: 526
# A0A6B0S6Y1 Number of predicted TMHs: 0
# A0A6B0S6Y1 Exp number of AAs in TMHs: 0.392830000000001
# A0A6B0S6Y1 Exp number, first 60 AAs: 0
# A0A6B0S6Y1 Total prob of N-in: 0.01793
A0A6B0S6Y1	TMHMM2.0	outside	1 526
# L8I1M9 Length: 579
# L8I1M9 Number of predicted TMHs: 0
# L8I1M9 Exp number of AAs in TMHs: 0.02115
# L8I1M9 Exp number, first 60 AAs: 0
# L8I1M9 Total prob of N-in: 0.00028
L8I1M9	TMHMM2.0	outside	1 579
# A0A6B0SE70 Length: 466
# A0A6B0SE70 Number of predicted TMHs: 0
# A0A6B0SE70 Exp number of AAs in TMHs: 0.00041
# A0A6B0SE70 Exp number, first 60 AAs: 0.00025
# A0A6B0SE70 Total prob of N-in: 0.00462
A0A6B0SE70	TMHMM2.0	outside	1 466
# L8II39 Length: 858
# L8II39 Number of predicted TMHs: 0
# L8II39 Exp number of AAs in TMHs: 0.20004
# L8II39 Exp number, first 60 AAs: 0.00068
# L8II39 Total prob of N-in: 0.00892
L8II39	TMHMM2.0	outside	1 858
# A0A6B0QQR4 Length: 1135
# A0A6B0QQR4 Number of predicted TMHs: 0
# A0A6B0QQR4 Exp number of AAs in TMHs: 0.00195
# A0A6B0QQR4 Exp number, first 60 AAs: 0
# A0A6B0QQR4 Total prob of N-in: 0.00010
A0A6B0QQR4	TMHMM2.0	outside	1 1135
# L8IGP2 Length: 665
# L8IGP2 Number of predicted TMHs: 0
# L8IGP2 Exp number of AAs in TMHs: 0.00261
# L8IGP2 Exp number, first 60 AAs: 0
# L8IGP2 Total prob of N-in: 0.00122
L8IGP2	TMHMM2.0	outside	1 665
# A0A6B0QVA5 Length: 455
# A0A6B0QVA5 Number of predicted TMHs: 0
# A0A6B0QVA5 Exp number of AAs in TMHs: 2.60946
# A0A6B0QVA5 Exp number, first 60 AAs: 0.00289
# A0A6B0QVA5 Total prob of N-in: 0.12695
A0A6B0QVA5	TMHMM2.0	outside	1 455
# L8I6U3 Length: 1036
# L8I6U3 Number of predicted TMHs: 10
# L8I6U3 Exp number of AAs in TMHs: 196.93315
# L8I6U3 Exp number, first 60 AAs: 0
# L8I6U3 Total prob of N-in: 0.89022
L8I6U3	TMHMM2.0	inside	1 91
L8I6U3	TMHMM2.0	TMhelix	92 114
L8I6U3	TMHMM2.0	outside	115 123
L8I6U3	TMHMM2.0	TMhelix	124 143
L8I6U3	TMHMM2.0	inside	144 283
L8I6U3	TMHMM2.0	TMhelix	284 306
L8I6U3	TMHMM2.0	outside	307 315
L8I6U3	TMHMM2.0	TMhelix	316 338
L8I6U3	TMHMM2.0	inside	339 788
L8I6U3	TMHMM2.0	TMhelix	789 811
L8I6U3	TMHMM2.0	outside	812 814
L8I6U3	TMHMM2.0	TMhelix	815 837
L8I6U3	TMHMM2.0	inside	838 862
L8I6U3	TMHMM2.0	TMhelix	863 885
L8I6U3	TMHMM2.0	outside	886 925
L8I6U3	TMHMM2.0	TMhelix	926 945
L8I6U3	TMHMM2.0	inside	946 965
L8I6U3	TMHMM2.0	TMhelix	966 988
L8I6U3	TMHMM2.0	outside	989 997
L8I6U3	TMHMM2.0	TMhelix	998 1015
L8I6U3	TMHMM2.0	inside	1016 1036
# L8HQF7 Length: 1366
# L8HQF7 Number of predicted TMHs: 0
# L8HQF7 Exp number of AAs in TMHs: 0.08218
# L8HQF7 Exp number, first 60 AAs: 0.08218
# L8HQF7 Total prob of N-in: 0.00365
L8HQF7	TMHMM2.0	outside	1 1366
# A0A6B0RPL2 Length: 685
# A0A6B0RPL2 Number of predicted TMHs: 0
# A0A6B0RPL2 Exp number of AAs in TMHs: 0.0288499999999999
# A0A6B0RPL2 Exp number, first 60 AAs: 0.01439
# A0A6B0RPL2 Total prob of N-in: 0.00128
A0A6B0RPL2	TMHMM2.0	outside	1 685
# A0A6B0QUJ5 Length: 467
# A0A6B0QUJ5 Number of predicted TMHs: 0
# A0A6B0QUJ5 Exp number of AAs in TMHs: 1.90904
# A0A6B0QUJ5 Exp number, first 60 AAs: 0.00428
# A0A6B0QUJ5 Total prob of N-in: 0.08669
A0A6B0QUJ5	TMHMM2.0	outside	1 467
# L8HYK6 Length: 1353
# L8HYK6 Number of predicted TMHs: 0
# L8HYK6 Exp number of AAs in TMHs: 0.803749999999999
# L8HYK6 Exp number, first 60 AAs: 0
# L8HYK6 Total prob of N-in: 0.03943
L8HYK6	TMHMM2.0	outside	1 1353
# L8I5Y3 Length: 418
# L8I5Y3 Number of predicted TMHs: 0
# L8I5Y3 Exp number of AAs in TMHs: 0.49158
# L8I5Y3 Exp number, first 60 AAs: 0.0577700000000001
# L8I5Y3 Total prob of N-in: 0.02085
L8I5Y3	TMHMM2.0	outside	1 418
# A0A6B0QRN1 Length: 1372
# A0A6B0QRN1 Number of predicted TMHs: 0
# A0A6B0QRN1 Exp number of AAs in TMHs: 2.14882000000001
# A0A6B0QRN1 Exp number, first 60 AAs: 0.04458
# A0A6B0QRN1 Total prob of N-in: 0.00250
A0A6B0QRN1	TMHMM2.0	outside	1 1372
# L8IHH4 Length: 987
# L8IHH4 Number of predicted TMHs: 0
# L8IHH4 Exp number of AAs in TMHs: 0.01606
# L8IHH4 Exp number, first 60 AAs: 0.00554
# L8IHH4 Total prob of N-in: 0.00028
L8IHH4	TMHMM2.0	outside	1 987
# L8ITV7 Length: 730
# L8ITV7 Number of predicted TMHs: 0
# L8ITV7 Exp number of AAs in TMHs: 0.06957
# L8ITV7 Exp number, first 60 AAs: 0
# L8ITV7 Total prob of N-in: 0.00112
L8ITV7	TMHMM2.0	outside	1 730
# A0A6B0RDG7 Length: 1761
# A0A6B0RDG7 Number of predicted TMHs: 0
# A0A6B0RDG7 Exp number of AAs in TMHs: 0.381190000000001
# A0A6B0RDG7 Exp number, first 60 AAs: 0.36697
# A0A6B0RDG7 Total prob of N-in: 0.01870
A0A6B0RDG7	TMHMM2.0	outside	1 1761
# L8IAX9 Length: 1055
# L8IAX9 Number of predicted TMHs: 0
# L8IAX9 Exp number of AAs in TMHs: 0.01811
# L8IAX9 Exp number, first 60 AAs: 0.00035
# L8IAX9 Total prob of N-in: 0.00091
L8IAX9	TMHMM2.0	outside	1 1055
# A0A6B0RBK4 Length: 2664
# A0A6B0RBK4 Number of predicted TMHs: 7
# A0A6B0RBK4 Exp number of AAs in TMHs: 145.32517
# A0A6B0RBK4 Exp number, first 60 AAs: 0.06508
# A0A6B0RBK4 Total prob of N-in: 0.00310
A0A6B0RBK4	TMHMM2.0	outside	1 2196
A0A6B0RBK4	TMHMM2.0	TMhelix	2197 2219
A0A6B0RBK4	TMHMM2.0	inside	2220 2225
A0A6B0RBK4	TMHMM2.0	TMhelix	2226 2248
A0A6B0RBK4	TMHMM2.0	outside	2249 2257
A0A6B0RBK4	TMHMM2.0	TMhelix	2258 2280
A0A6B0RBK4	TMHMM2.0	inside	2281 2286
A0A6B0RBK4	TMHMM2.0	TMhelix	2287 2304
A0A6B0RBK4	TMHMM2.0	outside	2305 2318
A0A6B0RBK4	TMHMM2.0	TMhelix	2319 2341
A0A6B0RBK4	TMHMM2.0	inside	2342 2361
A0A6B0RBK4	TMHMM2.0	TMhelix	2362 2384
A0A6B0RBK4	TMHMM2.0	outside	2385 2490
A0A6B0RBK4	TMHMM2.0	TMhelix	2491 2513
A0A6B0RBK4	TMHMM2.0	inside	2514 2664
# L8I9P6 Length: 1276
# L8I9P6 Number of predicted TMHs: 0
# L8I9P6 Exp number of AAs in TMHs: 0
# L8I9P6 Exp number, first 60 AAs: 0
# L8I9P6 Total prob of N-in: 0.00001
L8I9P6	TMHMM2.0	outside	1 1276
# L8IEQ9 Length: 795
# L8IEQ9 Number of predicted TMHs: 0
# L8IEQ9 Exp number of AAs in TMHs: 0.28272
# L8IEQ9 Exp number, first 60 AAs: 0.28097
# L8IEQ9 Total prob of N-in: 0.01563
L8IEQ9	TMHMM2.0	outside	1 795
# A0A6B0RK32 Length: 808
# A0A6B0RK32 Number of predicted TMHs: 2
# A0A6B0RK32 Exp number of AAs in TMHs: 41.19269
# A0A6B0RK32 Exp number, first 60 AAs: 18.3809
# A0A6B0RK32 Total prob of N-in: 0.90930
A0A6B0RK32	TMHMM2.0	inside	1 12
A0A6B0RK32	TMHMM2.0	TMhelix	13 32
A0A6B0RK32	TMHMM2.0	outside	33 738
A0A6B0RK32	TMHMM2.0	TMhelix	739 761
A0A6B0RK32	TMHMM2.0	inside	762 808
# L8J2T9 Length: 1238
# L8J2T9 Number of predicted TMHs: 0
# L8J2T9 Exp number of AAs in TMHs: 0.000560000000000001
# L8J2T9 Exp number, first 60 AAs: 0
# L8J2T9 Total prob of N-in: 0.00002
L8J2T9	TMHMM2.0	outside	1 1238
# A0A6B0S638 Length: 1224
# A0A6B0S638 Number of predicted TMHs: 0
# A0A6B0S638 Exp number of AAs in TMHs: 0.20313
# A0A6B0S638 Exp number, first 60 AAs: 0.01444
# A0A6B0S638 Total prob of N-in: 0.00249
A0A6B0S638	TMHMM2.0	outside	1 1224
# A0A6B0R8Q5 Length: 1386
# A0A6B0R8Q5 Number of predicted TMHs: 11
# A0A6B0R8Q5 Exp number of AAs in TMHs: 212.06752
# A0A6B0R8Q5 Exp number, first 60 AAs: 0.00181
# A0A6B0R8Q5 Total prob of N-in: 0.90274
A0A6B0R8Q5	TMHMM2.0	inside	1 172
A0A6B0R8Q5	TMHMM2.0	TMhelix	173 195
A0A6B0R8Q5	TMHMM2.0	outside	196 209
A0A6B0R8Q5	TMHMM2.0	TMhelix	210 232
A0A6B0R8Q5	TMHMM2.0	inside	233 279
A0A6B0R8Q5	TMHMM2.0	TMhelix	280 302
A0A6B0R8Q5	TMHMM2.0	outside	303 311
A0A6B0R8Q5	TMHMM2.0	TMhelix	312 334
A0A6B0R8Q5	TMHMM2.0	inside	335 338
A0A6B0R8Q5	TMHMM2.0	TMhelix	339 361
A0A6B0R8Q5	TMHMM2.0	outside	362 375
A0A6B0R8Q5	TMHMM2.0	TMhelix	376 398
A0A6B0R8Q5	TMHMM2.0	inside	399 404
A0A6B0R8Q5	TMHMM2.0	TMhelix	405 427
A0A6B0R8Q5	TMHMM2.0	outside	428 487
A0A6B0R8Q5	TMHMM2.0	TMhelix	488 510
A0A6B0R8Q5	TMHMM2.0	inside	511 521
A0A6B0R8Q5	TMHMM2.0	TMhelix	522 544
A0A6B0R8Q5	TMHMM2.0	outside	545 558
A0A6B0R8Q5	TMHMM2.0	TMhelix	559 581
A0A6B0R8Q5	TMHMM2.0	inside	582 593
A0A6B0R8Q5	TMHMM2.0	TMhelix	594 613
A0A6B0R8Q5	TMHMM2.0	outside	614 1386
# L8I7D5 Length: 446
# L8I7D5 Number of predicted TMHs: 0
# L8I7D5 Exp number of AAs in TMHs: 0.00879
# L8I7D5 Exp number, first 60 AAs: 0.00012
# L8I7D5 Total prob of N-in: 0.00372
L8I7D5	TMHMM2.0	outside	1 446
# L8IUI0 Length: 427
# L8IUI0 Number of predicted TMHs: 0
# L8IUI0 Exp number of AAs in TMHs: 0.00699999999999999
# L8IUI0 Exp number, first 60 AAs: 0
# L8IUI0 Total prob of N-in: 0.00189
L8IUI0	TMHMM2.0	outside	1 427
# L8HW65 Length: 466
# L8HW65 Number of predicted TMHs: 0
# L8HW65 Exp number of AAs in TMHs: 0.14413
# L8HW65 Exp number, first 60 AAs: 0.00092
# L8HW65 Total prob of N-in: 0.00086
L8HW65	TMHMM2.0	outside	1 466
# L8IQN1 Length: 505
# L8IQN1 Number of predicted TMHs: 0
# L8IQN1 Exp number of AAs in TMHs: 2.55616
# L8IQN1 Exp number, first 60 AAs: 2.55615
# L8IQN1 Total prob of N-in: 0.13439
L8IQN1	TMHMM2.0	outside	1 505
# A0A6B0R2A5 Length: 1016
# A0A6B0R2A5 Number of predicted TMHs: 0
# A0A6B0R2A5 Exp number of AAs in TMHs: 0.01322
# A0A6B0R2A5 Exp number, first 60 AAs: 0.00403
# A0A6B0R2A5 Total prob of N-in: 0.00030
A0A6B0R2A5	TMHMM2.0	outside	1 1016
# A0A6B0R238 Length: 961
# A0A6B0R238 Number of predicted TMHs: 0
# A0A6B0R238 Exp number of AAs in TMHs: 0.945269999999999
# A0A6B0R238 Exp number, first 60 AAs: 0.00569999999999999
# A0A6B0R238 Total prob of N-in: 0.00048
A0A6B0R238	TMHMM2.0	outside	1 961
# L8IGR8 Length: 1002
# L8IGR8 Number of predicted TMHs: 1
# L8IGR8 Exp number of AAs in TMHs: 22.44266
# L8IGR8 Exp number, first 60 AAs: 22.44064
# L8IGR8 Total prob of N-in: 0.99335
L8IGR8	TMHMM2.0	inside	1 12
L8IGR8	TMHMM2.0	TMhelix	13 35
L8IGR8	TMHMM2.0	outside	36 1002
# L8IPP0 Length: 655
# L8IPP0 Number of predicted TMHs: 0
# L8IPP0 Exp number of AAs in TMHs: 0.0245499999999999
# L8IPP0 Exp number, first 60 AAs: 0.02104
# L8IPP0 Total prob of N-in: 0.00138
L8IPP0	TMHMM2.0	outside	1 655
# L8HSC3 Length: 1539
# L8HSC3 Number of predicted TMHs: 0
# L8HSC3 Exp number of AAs in TMHs: 0.829969999999999
# L8HSC3 Exp number, first 60 AAs: 0.70502
# L8HSC3 Total prob of N-in: 0.03354
L8HSC3	TMHMM2.0	outside	1 1539
# A0A6B0QY65 Length: 1495
# A0A6B0QY65 Number of predicted TMHs: 0
# A0A6B0QY65 Exp number of AAs in TMHs: 0.03415
# A0A6B0QY65 Exp number, first 60 AAs: 0.00267
# A0A6B0QY65 Total prob of N-in: 0.00143
A0A6B0QY65	TMHMM2.0	outside	1 1495
# A0A6B0QZJ4 Length: 1090
# A0A6B0QZJ4 Number of predicted TMHs: 0
# A0A6B0QZJ4 Exp number of AAs in TMHs: 0.12968
# A0A6B0QZJ4 Exp number, first 60 AAs: 0
# A0A6B0QZJ4 Total prob of N-in: 0.00000
A0A6B0QZJ4	TMHMM2.0	outside	1 1090
# A0A6B0RBY5 Length: 733
# A0A6B0RBY5 Number of predicted TMHs: 0
# A0A6B0RBY5 Exp number of AAs in TMHs: 0.24659
# A0A6B0RBY5 Exp number, first 60 AAs: 0.06494
# A0A6B0RBY5 Total prob of N-in: 0.00979
A0A6B0RBY5	TMHMM2.0	outside	1 733
# L8I0R2 Length: 954
# L8I0R2 Number of predicted TMHs: 0
# L8I0R2 Exp number of AAs in TMHs: 13.81453
# L8I0R2 Exp number, first 60 AAs: 13.74303
# L8I0R2 Total prob of N-in: 0.71698
L8I0R2	TMHMM2.0	outside	1 954
# L8IBD8 Length: 1038
# L8IBD8 Number of predicted TMHs: 0
# L8IBD8 Exp number of AAs in TMHs: 0.00495
# L8IBD8 Exp number, first 60 AAs: 0.00195
# L8IBD8 Total prob of N-in: 0.00015
L8IBD8	TMHMM2.0	outside	1 1038
# L8I7U3 Length: 462
# L8I7U3 Number of predicted TMHs: 0
# L8I7U3 Exp number of AAs in TMHs: 0.0626400000000001
# L8I7U3 Exp number, first 60 AAs: 0.02182
# L8I7U3 Total prob of N-in: 0.01815
L8I7U3	TMHMM2.0	outside	1 462
# L8ISW2 Length: 1530
# L8ISW2 Number of predicted TMHs: 0
# L8ISW2 Exp number of AAs in TMHs: 0.00301
# L8ISW2 Exp number, first 60 AAs: 0.00015
# L8ISW2 Total prob of N-in: 0.00002
L8ISW2	TMHMM2.0	outside	1 1530
# A0A6B0RN69 Length: 1400
# A0A6B0RN69 Number of predicted TMHs: 0
# A0A6B0RN69 Exp number of AAs in TMHs: 0.0425000000000002
# A0A6B0RN69 Exp number, first 60 AAs: 0.00374
# A0A6B0RN69 Total prob of N-in: 0.00166
A0A6B0RN69	TMHMM2.0	outside	1 1400
# A0A6B0RMA7 Length: 1225
# A0A6B0RMA7 Number of predicted TMHs: 0
# A0A6B0RMA7 Exp number of AAs in TMHs: 0.00801999999999999
# A0A6B0RMA7 Exp number, first 60 AAs: 0.00336
# A0A6B0RMA7 Total prob of N-in: 0.00021
A0A6B0RMA7	TMHMM2.0	outside	1 1225
# L8J2E9 Length: 720
# L8J2E9 Number of predicted TMHs: 1
# L8J2E9 Exp number of AAs in TMHs: 24.7332999999999
# L8J2E9 Exp number, first 60 AAs: 22.73872
# L8J2E9 Total prob of N-in: 0.91163
L8J2E9	TMHMM2.0	inside	1 20
L8J2E9	TMHMM2.0	TMhelix	21 43
L8J2E9	TMHMM2.0	outside	44 720
# L8IRS3 Length: 1942
# L8IRS3 Number of predicted TMHs: 0
# L8IRS3 Exp number of AAs in TMHs: 0.000770000000000001
# L8IRS3 Exp number, first 60 AAs: 0.00017
# L8IRS3 Total prob of N-in: 0.00001
L8IRS3	TMHMM2.0	outside	1 1942
# A0A6B0R1A4 Length: 2273
# A0A6B0R1A4 Number of predicted TMHs: 0
# A0A6B0R1A4 Exp number of AAs in TMHs: 24.26783
# A0A6B0R1A4 Exp number, first 60 AAs: 0.02428
# A0A6B0R1A4 Total prob of N-in: 0.00220
A0A6B0R1A4	TMHMM2.0	outside	1 2273
# A0A6B0RKG6 Length: 2359
# A0A6B0RKG6 Number of predicted TMHs: 0
# A0A6B0RKG6 Exp number of AAs in TMHs: 0.00518
# A0A6B0RKG6 Exp number, first 60 AAs: 0
# A0A6B0RKG6 Total prob of N-in: 0.00002
A0A6B0RKG6	TMHMM2.0	outside	1 2359
# L8HW69 Length: 392
# L8HW69 Number of predicted TMHs: 0
# L8HW69 Exp number of AAs in TMHs: 0.00906999999999999
# L8HW69 Exp number, first 60 AAs: 0
# L8HW69 Total prob of N-in: 0.00505
L8HW69	TMHMM2.0	outside	1 392
# A0A6B0S711 Length: 1636
# A0A6B0S711 Number of predicted TMHs: 0
# A0A6B0S711 Exp number of AAs in TMHs: 0.01527
# A0A6B0S711 Exp number, first 60 AAs: 0.00715
# A0A6B0S711 Total prob of N-in: 0.00047
A0A6B0S711	TMHMM2.0	outside	1 1636
# L8ITB3 Length: 2371
# L8ITB3 Number of predicted TMHs: 0
# L8ITB3 Exp number of AAs in TMHs: 0.15367
# L8ITB3 Exp number, first 60 AAs: 0.00348
# L8ITB3 Total prob of N-in: 0.00556
L8ITB3	TMHMM2.0	outside	1 2371
# L8IQG1 Length: 553
# L8IQG1 Number of predicted TMHs: 0
# L8IQG1 Exp number of AAs in TMHs: 0.02498
# L8IQG1 Exp number, first 60 AAs: 0.0181
# L8IQG1 Total prob of N-in: 0.00215
L8IQG1	TMHMM2.0	outside	1 553
# A0A6B0SDL6 Length: 3849
# A0A6B0SDL6 Number of predicted TMHs: 0
# A0A6B0SDL6 Exp number of AAs in TMHs: 0.466060000000001
# A0A6B0SDL6 Exp number, first 60 AAs: 0.45153
# A0A6B0SDL6 Total prob of N-in: 0.02024
A0A6B0SDL6	TMHMM2.0	outside	1 3849
# L8HPJ9 Length: 1287
# L8HPJ9 Number of predicted TMHs: 0
# L8HPJ9 Exp number of AAs in TMHs: 9.98298999999994
# L8HPJ9 Exp number, first 60 AAs: 0
# L8HPJ9 Total prob of N-in: 0.00014
L8HPJ9	TMHMM2.0	outside	1 1287
# A0A6B0R822 Length: 478
# A0A6B0R822 Number of predicted TMHs: 0
# A0A6B0R822 Exp number of AAs in TMHs: 1.64137
# A0A6B0R822 Exp number, first 60 AAs: 0.50823
# A0A6B0R822 Total prob of N-in: 0.08775
A0A6B0R822	TMHMM2.0	outside	1 478
# A0A6B0RTJ1 Length: 2142
# A0A6B0RTJ1 Number of predicted TMHs: 0
# A0A6B0RTJ1 Exp number of AAs in TMHs: 0.176950000000001
# A0A6B0RTJ1 Exp number, first 60 AAs: 0.00066
# A0A6B0RTJ1 Total prob of N-in: 0.00625
A0A6B0RTJ1	TMHMM2.0	outside	1 2142
# A0A6B0RS35 Length: 773
# A0A6B0RS35 Number of predicted TMHs: 0
# A0A6B0RS35 Exp number of AAs in TMHs: 0.11015
# A0A6B0RS35 Exp number, first 60 AAs: 0.00075
# A0A6B0RS35 Total prob of N-in: 0.00524
A0A6B0RS35	TMHMM2.0	outside	1 773
# A0A6B0QXP9 Length: 450
# A0A6B0QXP9 Number of predicted TMHs: 0
# A0A6B0QXP9 Exp number of AAs in TMHs: 0.0745300000000001
# A0A6B0QXP9 Exp number, first 60 AAs: 0.00399
# A0A6B0QXP9 Total prob of N-in: 0.00890
A0A6B0QXP9	TMHMM2.0	outside	1 450
# L8I9M1 Length: 950
# L8I9M1 Number of predicted TMHs: 0
# L8I9M1 Exp number of AAs in TMHs: 0.34143
# L8I9M1 Exp number, first 60 AAs: 0.00023
# L8I9M1 Total prob of N-in: 0.01699
L8I9M1	TMHMM2.0	outside	1 950
# A0A6B0R3Q4 Length: 2112
# A0A6B0R3Q4 Number of predicted TMHs: 6
# A0A6B0R3Q4 Exp number of AAs in TMHs: 130.46754
# A0A6B0R3Q4 Exp number, first 60 AAs: 0.91553
# A0A6B0R3Q4 Total prob of N-in: 0.04343
A0A6B0R3Q4	TMHMM2.0	outside	1 267
A0A6B0R3Q4	TMHMM2.0	TMhelix	268 287
A0A6B0R3Q4	TMHMM2.0	inside	288 299
A0A6B0R3Q4	TMHMM2.0	TMhelix	300 322
A0A6B0R3Q4	TMHMM2.0	outside	323 336
A0A6B0R3Q4	TMHMM2.0	TMhelix	337 359
A0A6B0R3Q4	TMHMM2.0	inside	360 371
A0A6B0R3Q4	TMHMM2.0	TMhelix	372 390
A0A6B0R3Q4	TMHMM2.0	outside	391 404
A0A6B0R3Q4	TMHMM2.0	TMhelix	405 427
A0A6B0R3Q4	TMHMM2.0	inside	428 447
A0A6B0R3Q4	TMHMM2.0	TMhelix	448 470
A0A6B0R3Q4	TMHMM2.0	outside	471 2112
# L8IR30 Length: 3854
# L8IR30 Number of predicted TMHs: 0
# L8IR30 Exp number of AAs in TMHs: 0.0239399999999999
# L8IR30 Exp number, first 60 AAs: 0.00388
# L8IR30 Total prob of N-in: 0.00018
L8IR30	TMHMM2.0	outside	1 3854
# L8HZK5 Length: 640
# L8HZK5 Number of predicted TMHs: 0
# L8HZK5 Exp number of AAs in TMHs: 0.01045
# L8HZK5 Exp number, first 60 AAs: 0.00023
# L8HZK5 Total prob of N-in: 0.00116
L8HZK5	TMHMM2.0	outside	1 640
# A0A6B0RI66 Length: 1019
# A0A6B0RI66 Number of predicted TMHs: 0
# A0A6B0RI66 Exp number of AAs in TMHs: 0.00285
# A0A6B0RI66 Exp number, first 60 AAs: 0
# A0A6B0RI66 Total prob of N-in: 0.00002
A0A6B0RI66	TMHMM2.0	outside	1 1019
# L8J0F0 Length: 953
# L8J0F0 Number of predicted TMHs: 0
# L8J0F0 Exp number of AAs in TMHs: 7.02393999999998
# L8J0F0 Exp number, first 60 AAs: 4.26806
# L8J0F0 Total prob of N-in: 0.27460
L8J0F0	TMHMM2.0	outside	1 953
# L8IAK0 Length: 740
# L8IAK0 Number of predicted TMHs: 0
# L8IAK0 Exp number of AAs in TMHs: 0.15903
# L8IAK0 Exp number, first 60 AAs: 0.07007
# L8IAK0 Total prob of N-in: 0.00290
L8IAK0	TMHMM2.0	outside	1 740
# L8IMU8 Length: 910
# L8IMU8 Number of predicted TMHs: 0
# L8IMU8 Exp number of AAs in TMHs: 0.0190799999999999
# L8IMU8 Exp number, first 60 AAs: 0.00578
# L8IMU8 Total prob of N-in: 0.00087
L8IMU8	TMHMM2.0	outside	1 910
# L8I3C5 Length: 2379
# L8I3C5 Number of predicted TMHs: 0
# L8I3C5 Exp number of AAs in TMHs: 0.00599
# L8I3C5 Exp number, first 60 AAs: 0
# L8I3C5 Total prob of N-in: 0.00003
L8I3C5	TMHMM2.0	outside	1 2379
# A0A6B0RL89 Length: 1275
# A0A6B0RL89 Number of predicted TMHs: 0
# A0A6B0RL89 Exp number of AAs in TMHs: 0.00469999999999999
# A0A6B0RL89 Exp number, first 60 AAs: 0.0002
# A0A6B0RL89 Total prob of N-in: 0.00021
A0A6B0RL89	TMHMM2.0	outside	1 1275
# L8IIC7 Length: 668
# L8IIC7 Number of predicted TMHs: 0
# L8IIC7 Exp number of AAs in TMHs: 0.00017
# L8IIC7 Exp number, first 60 AAs: 0
# L8IIC7 Total prob of N-in: 0.00098
L8IIC7	TMHMM2.0	outside	1 668
# A0A6B0RAM7 Length: 951
# A0A6B0RAM7 Number of predicted TMHs: 0
# A0A6B0RAM7 Exp number of AAs in TMHs: 0.03081
# A0A6B0RAM7 Exp number, first 60 AAs: 0
# A0A6B0RAM7 Total prob of N-in: 0.00011
A0A6B0RAM7	TMHMM2.0	outside	1 951
# A0A6B0S3N6 Length: 1101
# A0A6B0S3N6 Number of predicted TMHs: 1
# A0A6B0S3N6 Exp number of AAs in TMHs: 21.34979
# A0A6B0S3N6 Exp number, first 60 AAs: 0
# A0A6B0S3N6 Total prob of N-in: 0.00021
A0A6B0S3N6	TMHMM2.0	outside	1 1010
A0A6B0S3N6	TMHMM2.0	TMhelix	1011 1033
A0A6B0S3N6	TMHMM2.0	inside	1034 1101
# L8IPC3 Length: 1086
# L8IPC3 Number of predicted TMHs: 12
# L8IPC3 Exp number of AAs in TMHs: 274.740879999999
# L8IPC3 Exp number, first 60 AAs: 0.04369
# L8IPC3 Total prob of N-in: 0.18748
L8IPC3	TMHMM2.0	outside	1 475
L8IPC3	TMHMM2.0	TMhelix	476 498
L8IPC3	TMHMM2.0	inside	499 504
L8IPC3	TMHMM2.0	TMhelix	505 524
L8IPC3	TMHMM2.0	outside	525 528
L8IPC3	TMHMM2.0	TMhelix	529 551
L8IPC3	TMHMM2.0	inside	552 557
L8IPC3	TMHMM2.0	TMhelix	558 580
L8IPC3	TMHMM2.0	outside	581 594
L8IPC3	TMHMM2.0	TMhelix	595 617
L8IPC3	TMHMM2.0	inside	618 621
L8IPC3	TMHMM2.0	TMhelix	622 644
L8IPC3	TMHMM2.0	outside	645 671
L8IPC3	TMHMM2.0	TMhelix	672 690
L8IPC3	TMHMM2.0	inside	691 701
L8IPC3	TMHMM2.0	TMhelix	702 724
L8IPC3	TMHMM2.0	outside	725 738
L8IPC3	TMHMM2.0	TMhelix	739 761
L8IPC3	TMHMM2.0	inside	762 773
L8IPC3	TMHMM2.0	TMhelix	774 796
L8IPC3	TMHMM2.0	outside	797 815
L8IPC3	TMHMM2.0	TMhelix	816 838
L8IPC3	TMHMM2.0	inside	839 850
L8IPC3	TMHMM2.0	TMhelix	851 873
L8IPC3	TMHMM2.0	outside	874 1086
# L8IV96 Length: 326
# L8IV96 Number of predicted TMHs: 0
# L8IV96 Exp number of AAs in TMHs: 0
# L8IV96 Exp number, first 60 AAs: 0
# L8IV96 Total prob of N-in: 0.11154
L8IV96	TMHMM2.0	outside	1 326
# A0A6B0SDM7 Length: 1152
# A0A6B0SDM7 Number of predicted TMHs: 0
# A0A6B0SDM7 Exp number of AAs in TMHs: 0.369860000000001
# A0A6B0SDM7 Exp number, first 60 AAs: 0.35117
# A0A6B0SDM7 Total prob of N-in: 0.01945
A0A6B0SDM7	TMHMM2.0	outside	1 1152
# A0A6B0QZV1 Length: 623
# A0A6B0QZV1 Number of predicted TMHs: 0
# A0A6B0QZV1 Exp number of AAs in TMHs: 0.4725
# A0A6B0QZV1 Exp number, first 60 AAs: 0.31674
# A0A6B0QZV1 Total prob of N-in: 0.02059
A0A6B0QZV1	TMHMM2.0	outside	1 623
# A0A6B0RBS8 Length: 339
# A0A6B0RBS8 Number of predicted TMHs: 0
# A0A6B0RBS8 Exp number of AAs in TMHs: 0.01102
# A0A6B0RBS8 Exp number, first 60 AAs: 0
# A0A6B0RBS8 Total prob of N-in: 0.02021
A0A6B0RBS8	TMHMM2.0	outside	1 339
# A0A6B0RFB4 Length: 2574
# A0A6B0RFB4 Number of predicted TMHs: 0
# A0A6B0RFB4 Exp number of AAs in TMHs: 7.98628000000001
# A0A6B0RFB4 Exp number, first 60 AAs: 0
# A0A6B0RFB4 Total prob of N-in: 0.01175
A0A6B0RFB4	TMHMM2.0	outside	1 2574
# L8HZV5 Length: 1071
# L8HZV5 Number of predicted TMHs: 0
# L8HZV5 Exp number of AAs in TMHs: 0
# L8HZV5 Exp number, first 60 AAs: 0
# L8HZV5 Total prob of N-in: 0.00000
L8HZV5	TMHMM2.0	outside	1 1071
# L8J0C5 Length: 1233
# L8J0C5 Number of predicted TMHs: 0
# L8J0C5 Exp number of AAs in TMHs: 0.01693
# L8J0C5 Exp number, first 60 AAs: 0.001
# L8J0C5 Total prob of N-in: 0.00006
L8J0C5	TMHMM2.0	outside	1 1233
# A0A6B0R898 Length: 512
# A0A6B0R898 Number of predicted TMHs: 0
# A0A6B0R898 Exp number of AAs in TMHs: 0.0078
# A0A6B0R898 Exp number, first 60 AAs: 0.00337
# A0A6B0R898 Total prob of N-in: 0.00080
A0A6B0R898	TMHMM2.0	outside	1 512
# A0A6B0S6P3 Length: 832
# A0A6B0S6P3 Number of predicted TMHs: 0
# A0A6B0S6P3 Exp number of AAs in TMHs: 0.0723799999999999
# A0A6B0S6P3 Exp number, first 60 AAs: 0.013
# A0A6B0S6P3 Total prob of N-in: 0.00104
A0A6B0S6P3	TMHMM2.0	outside	1 832
# A0A6B0R9N5 Length: 765
# A0A6B0R9N5 Number of predicted TMHs: 0
# A0A6B0R9N5 Exp number of AAs in TMHs: 0.32389
# A0A6B0R9N5 Exp number, first 60 AAs: 0.00176
# A0A6B0R9N5 Total prob of N-in: 0.01425
A0A6B0R9N5	TMHMM2.0	outside	1 765
# A0A6B0REU4 Length: 5565
# A0A6B0REU4 Number of predicted TMHs: 0
# A0A6B0REU4 Exp number of AAs in TMHs: 0.12177
# A0A6B0REU4 Exp number, first 60 AAs: 0
# A0A6B0REU4 Total prob of N-in: 0.00007
A0A6B0REU4	TMHMM2.0	outside	1 5565
# L8IU42 Length: 212
# L8IU42 Number of predicted TMHs: 0
# L8IU42 Exp number of AAs in TMHs: 0
# L8IU42 Exp number, first 60 AAs: 0
# L8IU42 Total prob of N-in: 0.00189
L8IU42	TMHMM2.0	outside	1 212
# A0A6B0RB97 Length: 565
# A0A6B0RB97 Number of predicted TMHs: 0
# A0A6B0RB97 Exp number of AAs in TMHs: 3.66553
# A0A6B0RB97 Exp number, first 60 AAs: 0.75882
# A0A6B0RB97 Total prob of N-in: 0.19799
A0A6B0RB97	TMHMM2.0	outside	1 565
# A0A6B0RRP2 Length: 854
# A0A6B0RRP2 Number of predicted TMHs: 0
# A0A6B0RRP2 Exp number of AAs in TMHs: 0.02184
# A0A6B0RRP2 Exp number, first 60 AAs: 0.00127
# A0A6B0RRP2 Total prob of N-in: 0.00096
A0A6B0RRP2	TMHMM2.0	outside	1 854
# L8IUZ7 Length: 2290
# L8IUZ7 Number of predicted TMHs: 1
# L8IUZ7 Exp number of AAs in TMHs: 22.97807
# L8IUZ7 Exp number, first 60 AAs: 0.02284
# L8IUZ7 Total prob of N-in: 0.00121
L8IUZ7	TMHMM2.0	outside	1 2191
L8IUZ7	TMHMM2.0	TMhelix	2192 2214
L8IUZ7	TMHMM2.0	inside	2215 2290
# A0A6B0S8T4 Length: 2304
# A0A6B0S8T4 Number of predicted TMHs: 0
# A0A6B0S8T4 Exp number of AAs in TMHs: 0.00018
# A0A6B0S8T4 Exp number, first 60 AAs: 0
# A0A6B0S8T4 Total prob of N-in: 0.00001
A0A6B0S8T4	TMHMM2.0	outside	1 2304
# A0A6B0RCN2 Length: 672
# A0A6B0RCN2 Number of predicted TMHs: 4
# A0A6B0RCN2 Exp number of AAs in TMHs: 80.52155
# A0A6B0RCN2 Exp number, first 60 AAs: 17.35768
# A0A6B0RCN2 Total prob of N-in: 0.76333
A0A6B0RCN2	TMHMM2.0	inside	1 12
A0A6B0RCN2	TMHMM2.0	TMhelix	13 35
A0A6B0RCN2	TMHMM2.0	outside	36 545
A0A6B0RCN2	TMHMM2.0	TMhelix	546 568
A0A6B0RCN2	TMHMM2.0	inside	569 579
A0A6B0RCN2	TMHMM2.0	TMhelix	580 602
A0A6B0RCN2	TMHMM2.0	outside	603 611
A0A6B0RCN2	TMHMM2.0	TMhelix	612 629
A0A6B0RCN2	TMHMM2.0	inside	630 672
# L8I114 Length: 728
# L8I114 Number of predicted TMHs: 0
# L8I114 Exp number of AAs in TMHs: 0.00888999999999997
# L8I114 Exp number, first 60 AAs: 0.00421
# L8I114 Total prob of N-in: 0.00060
L8I114	TMHMM2.0	outside	1 728
# A0A6B0RJL3 Length: 1235
# A0A6B0RJL3 Number of predicted TMHs: 0
# A0A6B0RJL3 Exp number of AAs in TMHs: 2.14565000000001
# A0A6B0RJL3 Exp number, first 60 AAs: 2.00378
# A0A6B0RJL3 Total prob of N-in: 0.10831
A0A6B0RJL3	TMHMM2.0	outside	1 1235
# L8HLD8 Length: 1799
# L8HLD8 Number of predicted TMHs: 0
# L8HLD8 Exp number of AAs in TMHs: 0.00042
# L8HLD8 Exp number, first 60 AAs: 0.00042
# L8HLD8 Total prob of N-in: 0.00002
L8HLD8	TMHMM2.0	outside	1 1799
# L8I8F3 Length: 2704
# L8I8F3 Number of predicted TMHs: 6
# L8I8F3 Exp number of AAs in TMHs: 136.63497
# L8I8F3 Exp number, first 60 AAs: 0.18633
# L8I8F3 Total prob of N-in: 0.00863
L8I8F3	TMHMM2.0	outside	1 2228
L8I8F3	TMHMM2.0	TMhelix	2229 2251
L8I8F3	TMHMM2.0	inside	2252 2262
L8I8F3	TMHMM2.0	TMhelix	2263 2285
L8I8F3	TMHMM2.0	outside	2286 2304
L8I8F3	TMHMM2.0	TMhelix	2305 2327
L8I8F3	TMHMM2.0	inside	2328 2347
L8I8F3	TMHMM2.0	TMhelix	2348 2370
L8I8F3	TMHMM2.0	outside	2371 2397
L8I8F3	TMHMM2.0	TMhelix	2398 2420
L8I8F3	TMHMM2.0	inside	2421 2524
L8I8F3	TMHMM2.0	TMhelix	2525 2547
L8I8F3	TMHMM2.0	outside	2548 2704
# L8IA13 Length: 556
# L8IA13 Number of predicted TMHs: 0
# L8IA13 Exp number of AAs in TMHs: 0.0236
# L8IA13 Exp number, first 60 AAs: 0.00629
# L8IA13 Total prob of N-in: 0.00086
L8IA13	TMHMM2.0	outside	1 556
# A0A6B0QWF2 Length: 2551
# A0A6B0QWF2 Number of predicted TMHs: 0
# A0A6B0QWF2 Exp number of AAs in TMHs: 0.29721
# A0A6B0QWF2 Exp number, first 60 AAs: 0.00725
# A0A6B0QWF2 Total prob of N-in: 0.00344
A0A6B0QWF2	TMHMM2.0	outside	1 2551
# L8IE48 Length: 2113
# L8IE48 Number of predicted TMHs: 0
# L8IE48 Exp number of AAs in TMHs: 0.0293799999999999
# L8IE48 Exp number, first 60 AAs: 0.00168
# L8IE48 Total prob of N-in: 0.00071
L8IE48	TMHMM2.0	outside	1 2113
# A0A6B0RM57 Length: 581
# A0A6B0RM57 Number of predicted TMHs: 0
# A0A6B0RM57 Exp number of AAs in TMHs: 7.40385999999999
# A0A6B0RM57 Exp number, first 60 AAs: 7.36059
# A0A6B0RM57 Total prob of N-in: 0.35819
A0A6B0RM57	TMHMM2.0	outside	1 581
# A0A6B0R9E2 Length: 541
# A0A6B0R9E2 Number of predicted TMHs: 0
# A0A6B0R9E2 Exp number of AAs in TMHs: 0.00161
# A0A6B0R9E2 Exp number, first 60 AAs: 0.00055
# A0A6B0R9E2 Total prob of N-in: 0.00048
A0A6B0R9E2	TMHMM2.0	outside	1 541
# L8IZX3 Length: 417
# L8IZX3 Number of predicted TMHs: 0
# L8IZX3 Exp number of AAs in TMHs: 0.0246
# L8IZX3 Exp number, first 60 AAs: 0.00056
# L8IZX3 Total prob of N-in: 0.00344
L8IZX3	TMHMM2.0	outside	1 417
# A0A6B0QS83 Length: 1763
# A0A6B0QS83 Number of predicted TMHs: 0
# A0A6B0QS83 Exp number of AAs in TMHs: 0
# A0A6B0QS83 Exp number, first 60 AAs: 0
# A0A6B0QS83 Total prob of N-in: 0.00000
A0A6B0QS83	TMHMM2.0	outside	1 1763
# A0A6B0SIH8 Length: 333
# A0A6B0SIH8 Number of predicted TMHs: 0
# A0A6B0SIH8 Exp number of AAs in TMHs: 0.0366700000000002
# A0A6B0SIH8 Exp number, first 60 AAs: 0.03375
# A0A6B0SIH8 Total prob of N-in: 0.01004
A0A6B0SIH8	TMHMM2.0	outside	1 333
# A0A6B0RGU2 Length: 784
# A0A6B0RGU2 Number of predicted TMHs: 2
# A0A6B0RGU2 Exp number of AAs in TMHs: 42.66483
# A0A6B0RGU2 Exp number, first 60 AAs: 19.88241
# A0A6B0RGU2 Total prob of N-in: 0.94048
A0A6B0RGU2	TMHMM2.0	inside	1 6
A0A6B0RGU2	TMHMM2.0	TMhelix	7 29
A0A6B0RGU2	TMHMM2.0	outside	30 714
A0A6B0RGU2	TMHMM2.0	TMhelix	715 737
A0A6B0RGU2	TMHMM2.0	inside	738 784
# L8IV33 Length: 761
# L8IV33 Number of predicted TMHs: 0
# L8IV33 Exp number of AAs in TMHs: 0
# L8IV33 Exp number, first 60 AAs: 0
# L8IV33 Total prob of N-in: 0.00012
L8IV33	TMHMM2.0	outside	1 761
# A0A6B0R441 Length: 3137
# A0A6B0R441 Number of predicted TMHs: 0
# A0A6B0R441 Exp number of AAs in TMHs: 0.01833
# A0A6B0R441 Exp number, first 60 AAs: 0
# A0A6B0R441 Total prob of N-in: 0.00001
A0A6B0R441	TMHMM2.0	outside	1 3137
# L8IBY4 Length: 758
# L8IBY4 Number of predicted TMHs: 1
# L8IBY4 Exp number of AAs in TMHs: 18.24827
# L8IBY4 Exp number, first 60 AAs: 15.17191
# L8IBY4 Total prob of N-in: 0.81792
L8IBY4	TMHMM2.0	inside	1 40
L8IBY4	TMHMM2.0	TMhelix	41 63
L8IBY4	TMHMM2.0	outside	64 758
# A0A6B0RIW1 Length: 1188
# A0A6B0RIW1 Number of predicted TMHs: 0
# A0A6B0RIW1 Exp number of AAs in TMHs: 3.15274
# A0A6B0RIW1 Exp number, first 60 AAs: 0.0094
# A0A6B0RIW1 Total prob of N-in: 0.00064
A0A6B0RIW1	TMHMM2.0	outside	1 1188
# A0A6B0R288 Length: 758
# A0A6B0R288 Number of predicted TMHs: 1
# A0A6B0R288 Exp number of AAs in TMHs: 18.3713199999999
# A0A6B0R288 Exp number, first 60 AAs: 15.17385
# A0A6B0R288 Total prob of N-in: 0.81333
A0A6B0R288	TMHMM2.0	inside	1 40
A0A6B0R288	TMHMM2.0	TMhelix	41 63
A0A6B0R288	TMHMM2.0	outside	64 758
# A0A6B0RF04 Length: 614
# A0A6B0RF04 Number of predicted TMHs: 0
# A0A6B0RF04 Exp number of AAs in TMHs: 0.0987
# A0A6B0RF04 Exp number, first 60 AAs: 0
# A0A6B0RF04 Total prob of N-in: 0.00217
A0A6B0RF04	TMHMM2.0	outside	1 614
# A0A6B0R4K7 Length: 1520
# A0A6B0R4K7 Number of predicted TMHs: 1
# A0A6B0R4K7 Exp number of AAs in TMHs: 24.6885399999999
# A0A6B0R4K7 Exp number, first 60 AAs: 0.00173
# A0A6B0R4K7 Total prob of N-in: 0.00080
A0A6B0R4K7	TMHMM2.0	outside	1 1004
A0A6B0R4K7	TMHMM2.0	TMhelix	1005 1027
A0A6B0R4K7	TMHMM2.0	inside	1028 1520
# L8J0I6 Length: 673
# L8J0I6 Number of predicted TMHs: 0
# L8J0I6 Exp number of AAs in TMHs: 0.01559
# L8J0I6 Exp number, first 60 AAs: 0.00115
# L8J0I6 Total prob of N-in: 0.00208
L8J0I6	TMHMM2.0	outside	1 673
# L8IE61 Length: 1058
# L8IE61 Number of predicted TMHs: 0
# L8IE61 Exp number of AAs in TMHs: 12.11169
# L8IE61 Exp number, first 60 AAs: 0
# L8IE61 Total prob of N-in: 0.00092
L8IE61	TMHMM2.0	outside	1 1058
# A0A6B0REH6 Length: 763
# A0A6B0REH6 Number of predicted TMHs: 0
# A0A6B0REH6 Exp number of AAs in TMHs: 0.63854
# A0A6B0REH6 Exp number, first 60 AAs: 0.00058
# A0A6B0REH6 Total prob of N-in: 0.00383
A0A6B0REH6	TMHMM2.0	outside	1 763
# A0A6B0RN11 Length: 1208
# A0A6B0RN11 Number of predicted TMHs: 0
# A0A6B0RN11 Exp number of AAs in TMHs: 0.216080000000001
# A0A6B0RN11 Exp number, first 60 AAs: 0.00342
# A0A6B0RN11 Total prob of N-in: 0.01000
A0A6B0RN11	TMHMM2.0	outside	1 1208
# A0A6B0RK04 Length: 466
# A0A6B0RK04 Number of predicted TMHs: 0
# A0A6B0RK04 Exp number of AAs in TMHs: 0.0033
# A0A6B0RK04 Exp number, first 60 AAs: 0
# A0A6B0RK04 Total prob of N-in: 0.00257
A0A6B0RK04	TMHMM2.0	outside	1 466
# A0A6B0RQ04 Length: 643
# A0A6B0RQ04 Number of predicted TMHs: 1
# A0A6B0RQ04 Exp number of AAs in TMHs: 14.71516
# A0A6B0RQ04 Exp number, first 60 AAs: 14.71481
# A0A6B0RQ04 Total prob of N-in: 0.75459
A0A6B0RQ04	TMHMM2.0	inside	1 6
A0A6B0RQ04	TMHMM2.0	TMhelix	7 26
A0A6B0RQ04	TMHMM2.0	outside	27 643
# A0A6B0QNB6 Length: 942
# A0A6B0QNB6 Number of predicted TMHs: 0
# A0A6B0QNB6 Exp number of AAs in TMHs: 8.01559999999998
# A0A6B0QNB6 Exp number, first 60 AAs: 0.00037
# A0A6B0QNB6 Total prob of N-in: 0.00033
A0A6B0QNB6	TMHMM2.0	outside	1 942
# L8IWN9 Length: 737
# L8IWN9 Number of predicted TMHs: 0
# L8IWN9 Exp number of AAs in TMHs: 0.000820000000000001
# L8IWN9 Exp number, first 60 AAs: 0.0003
# L8IWN9 Total prob of N-in: 0.00004
L8IWN9	TMHMM2.0	outside	1 737
# A0A6B0RNU5 Length: 535
# A0A6B0RNU5 Number of predicted TMHs: 0
# A0A6B0RNU5 Exp number of AAs in TMHs: 0.01852
# A0A6B0RNU5 Exp number, first 60 AAs: 0.01517
# A0A6B0RNU5 Total prob of N-in: 0.00113
A0A6B0RNU5	TMHMM2.0	outside	1 535
# A0A6B0R2X1 Length: 965
# A0A6B0R2X1 Number of predicted TMHs: 0
# A0A6B0R2X1 Exp number of AAs in TMHs: 0.20764
# A0A6B0R2X1 Exp number, first 60 AAs: 0.00137
# A0A6B0R2X1 Total prob of N-in: 0.00044
A0A6B0R2X1	TMHMM2.0	outside	1 965
# A0A6B0S1Q3 Length: 2309
# A0A6B0S1Q3 Number of predicted TMHs: 0
# A0A6B0S1Q3 Exp number of AAs in TMHs: 0.00038
# A0A6B0S1Q3 Exp number, first 60 AAs: 0
# A0A6B0S1Q3 Total prob of N-in: 0.00000
A0A6B0S1Q3	TMHMM2.0	outside	1 2309
# L8HQZ9 Length: 913
# L8HQZ9 Number of predicted TMHs: 0
# L8HQZ9 Exp number of AAs in TMHs: 2.15805
# L8HQZ9 Exp number, first 60 AAs: 0
# L8HQZ9 Total prob of N-in: 0.00009
L8HQZ9	TMHMM2.0	outside	1 913
# L8IV29 Length: 285
# L8IV29 Number of predicted TMHs: 0
# L8IV29 Exp number of AAs in TMHs: 0.0122
# L8IV29 Exp number, first 60 AAs: 0.00011
# L8IV29 Total prob of N-in: 0.04405
L8IV29	TMHMM2.0	outside	1 285
# A0A6B0SC06 Length: 1580
# A0A6B0SC06 Number of predicted TMHs: 0
# A0A6B0SC06 Exp number of AAs in TMHs: 3.00484000000001
# A0A6B0SC06 Exp number, first 60 AAs: 0
# A0A6B0SC06 Total prob of N-in: 0.00092
A0A6B0SC06	TMHMM2.0	outside	1 1580
# L8HPU4 Length: 1143
# L8HPU4 Number of predicted TMHs: 0
# L8HPU4 Exp number of AAs in TMHs: 0.48921
# L8HPU4 Exp number, first 60 AAs: 0.01201
# L8HPU4 Total prob of N-in: 0.00103
L8HPU4	TMHMM2.0	outside	1 1143
# L8HT78 Length: 592
# L8HT78 Number of predicted TMHs: 0
# L8HT78 Exp number of AAs in TMHs: 0.00967999999999999
# L8HT78 Exp number, first 60 AAs: 0.00752
# L8HT78 Total prob of N-in: 0.00053
L8HT78	TMHMM2.0	outside	1 592
# L8I2B0 Length: 476
# L8I2B0 Number of predicted TMHs: 0
# L8I2B0 Exp number of AAs in TMHs: 0.07863
# L8I2B0 Exp number, first 60 AAs: 0.00033
# L8I2B0 Total prob of N-in: 0.01057
L8I2B0	TMHMM2.0	outside	1 476
# A0A6B0RDB7 Length: 979
# A0A6B0RDB7 Number of predicted TMHs: 10
# A0A6B0RDB7 Exp number of AAs in TMHs: 235.039830000001
# A0A6B0RDB7 Exp number, first 60 AAs: 13.30889
# A0A6B0RDB7 Total prob of N-in: 0.94172
A0A6B0RDB7	TMHMM2.0	inside	1 45
A0A6B0RDB7	TMHMM2.0	TMhelix	46 68
A0A6B0RDB7	TMHMM2.0	outside	69 113
A0A6B0RDB7	TMHMM2.0	TMhelix	114 136
A0A6B0RDB7	TMHMM2.0	inside	137 142
A0A6B0RDB7	TMHMM2.0	TMhelix	143 165
A0A6B0RDB7	TMHMM2.0	outside	166 235
A0A6B0RDB7	TMHMM2.0	TMhelix	236 258
A0A6B0RDB7	TMHMM2.0	inside	259 280
A0A6B0RDB7	TMHMM2.0	TMhelix	281 303
A0A6B0RDB7	TMHMM2.0	outside	304 322
A0A6B0RDB7	TMHMM2.0	TMhelix	323 345
A0A6B0RDB7	TMHMM2.0	inside	346 351
A0A6B0RDB7	TMHMM2.0	TMhelix	352 371
A0A6B0RDB7	TMHMM2.0	outside	372 374
A0A6B0RDB7	TMHMM2.0	TMhelix	375 397
A0A6B0RDB7	TMHMM2.0	inside	398 419
A0A6B0RDB7	TMHMM2.0	TMhelix	420 442
A0A6B0RDB7	TMHMM2.0	outside	443 465
A0A6B0RDB7	TMHMM2.0	TMhelix	466 488
A0A6B0RDB7	TMHMM2.0	inside	489 979
# A0A6B0RM55 Length: 755
# A0A6B0RM55 Number of predicted TMHs: 0
# A0A6B0RM55 Exp number of AAs in TMHs: 0.001
# A0A6B0RM55 Exp number, first 60 AAs: 0
# A0A6B0RM55 Total prob of N-in: 0.00004
A0A6B0RM55	TMHMM2.0	outside	1 755
# A0A6B0S7R2 Length: 808
# A0A6B0S7R2 Number of predicted TMHs: 0
# A0A6B0S7R2 Exp number of AAs in TMHs: 0.00356
# A0A6B0S7R2 Exp number, first 60 AAs: 0
# A0A6B0S7R2 Total prob of N-in: 0.00021
A0A6B0S7R2	TMHMM2.0	outside	1 808
# A0A6B0QVB8 Length: 2283
# A0A6B0QVB8 Number of predicted TMHs: 0
# A0A6B0QVB8 Exp number of AAs in TMHs: 2.58328
# A0A6B0QVB8 Exp number, first 60 AAs: 0
# A0A6B0QVB8 Total prob of N-in: 0.01137
A0A6B0QVB8	TMHMM2.0	outside	1 2283
# L8HU72 Length: 1405
# L8HU72 Number of predicted TMHs: 0
# L8HU72 Exp number of AAs in TMHs: 0.0853100000000001
# L8HU72 Exp number, first 60 AAs: 0.0005
# L8HU72 Total prob of N-in: 0.00353
L8HU72	TMHMM2.0	outside	1 1405
# L8IHD9 Length: 1077
# L8IHD9 Number of predicted TMHs: 0
# L8IHD9 Exp number of AAs in TMHs: 0.00467999999999999
# L8IHD9 Exp number, first 60 AAs: 0.000760000000000001
# L8IHD9 Total prob of N-in: 0.00024
L8IHD9	TMHMM2.0	outside	1 1077
# L8II38 Length: 573
# L8II38 Number of predicted TMHs: 0
# L8II38 Exp number of AAs in TMHs: 0.00450999999999998
# L8II38 Exp number, first 60 AAs: 0.00415
# L8II38 Total prob of N-in: 0.00407
L8II38	TMHMM2.0	outside	1 573
# A0A6B0SF65 Length: 1425
# A0A6B0SF65 Number of predicted TMHs: 0
# A0A6B0SF65 Exp number of AAs in TMHs: 0.0280899999999998
# A0A6B0SF65 Exp number, first 60 AAs: 0.00014
# A0A6B0SF65 Total prob of N-in: 0.00066
A0A6B0SF65	TMHMM2.0	outside	1 1425
# L8I1D7 Length: 1520
# L8I1D7 Number of predicted TMHs: 1
# L8I1D7 Exp number of AAs in TMHs: 20.6801299999999
# L8I1D7 Exp number, first 60 AAs: 20.62917
# L8I1D7 Total prob of N-in: 0.99333
L8I1D7	TMHMM2.0	inside	1 6
L8I1D7	TMHMM2.0	TMhelix	7 29
L8I1D7	TMHMM2.0	outside	30 1520
# L8IBZ7 Length: 908
# L8IBZ7 Number of predicted TMHs: 0
# L8IBZ7 Exp number of AAs in TMHs: 0.04239
# L8IBZ7 Exp number, first 60 AAs: 0.00036
# L8IBZ7 Total prob of N-in: 0.00135
L8IBZ7	TMHMM2.0	outside	1 908
# A0A6B0R014 Length: 906
# A0A6B0R014 Number of predicted TMHs: 0
# A0A6B0R014 Exp number of AAs in TMHs: 0.01649
# A0A6B0R014 Exp number, first 60 AAs: 0.00048
# A0A6B0R014 Total prob of N-in: 0.00025
A0A6B0R014	TMHMM2.0	outside	1 906
# L8IB99 Length: 534
# L8IB99 Number of predicted TMHs: 0
# L8IB99 Exp number of AAs in TMHs: 0.30728
# L8IB99 Exp number, first 60 AAs: 0.30321
# L8IB99 Total prob of N-in: 0.01483
L8IB99	TMHMM2.0	outside	1 534
# A0A6B0S5Q1 Length: 1350
# A0A6B0S5Q1 Number of predicted TMHs: 0
# A0A6B0S5Q1 Exp number of AAs in TMHs: 14.9111
# A0A6B0S5Q1 Exp number, first 60 AAs: 0
# A0A6B0S5Q1 Total prob of N-in: 0.00008
A0A6B0S5Q1	TMHMM2.0	outside	1 1350
# L8IL07 Length: 1414
# L8IL07 Number of predicted TMHs: 0
# L8IL07 Exp number of AAs in TMHs: 1.03575
# L8IL07 Exp number, first 60 AAs: 0
# L8IL07 Total prob of N-in: 0.05313
L8IL07	TMHMM2.0	outside	1 1414
# A0A6B0S323 Length: 992
# A0A6B0S323 Number of predicted TMHs: 0
# A0A6B0S323 Exp number of AAs in TMHs: 22.1605
# A0A6B0S323 Exp number, first 60 AAs: 1.64346
# A0A6B0S323 Total prob of N-in: 0.09917
A0A6B0S323	TMHMM2.0	outside	1 992
# A0A6B0S4E1 Length: 991
# A0A6B0S4E1 Number of predicted TMHs: 1
# A0A6B0S4E1 Exp number of AAs in TMHs: 22.81527
# A0A6B0S4E1 Exp number, first 60 AAs: 0
# A0A6B0S4E1 Total prob of N-in: 0.04828
A0A6B0S4E1	TMHMM2.0	outside	1 516
A0A6B0S4E1	TMHMM2.0	TMhelix	517 539
A0A6B0S4E1	TMHMM2.0	inside	540 991
# L8HPZ7 Length: 2948
# L8HPZ7 Number of predicted TMHs: 0
# L8HPZ7 Exp number of AAs in TMHs: 5.33833
# L8HPZ7 Exp number, first 60 AAs: 5.17807
# L8HPZ7 Total prob of N-in: 0.26372
L8HPZ7	TMHMM2.0	outside	1 2948
# A0A6B0SCZ4 Length: 1650
# A0A6B0SCZ4 Number of predicted TMHs: 0
# A0A6B0SCZ4 Exp number of AAs in TMHs: 1.53995
# A0A6B0SCZ4 Exp number, first 60 AAs: 0.87959
# A0A6B0SCZ4 Total prob of N-in: 0.04805
A0A6B0SCZ4	TMHMM2.0	outside	1 1650
# A0A6B0RSV2 Length: 1546
# A0A6B0RSV2 Number of predicted TMHs: 0
# A0A6B0RSV2 Exp number of AAs in TMHs: 0.00287
# A0A6B0RSV2 Exp number, first 60 AAs: 5e-05
# A0A6B0RSV2 Total prob of N-in: 0.00004
A0A6B0RSV2	TMHMM2.0	outside	1 1546
# A0A6B0SFB0 Length: 1156
# A0A6B0SFB0 Number of predicted TMHs: 0
# A0A6B0SFB0 Exp number of AAs in TMHs: 0.09904
# A0A6B0SFB0 Exp number, first 60 AAs: 0.00169
# A0A6B0SFB0 Total prob of N-in: 0.00078
A0A6B0SFB0	TMHMM2.0	outside	1 1156
# L8I457 Length: 1362
# L8I457 Number of predicted TMHs: 0
# L8I457 Exp number of AAs in TMHs: 0.00116
# L8I457 Exp number, first 60 AAs: 0
# L8I457 Total prob of N-in: 0.00005
L8I457	TMHMM2.0	outside	1 1362
# A0A6B0RIJ7 Length: 890
# A0A6B0RIJ7 Number of predicted TMHs: 0
# A0A6B0RIJ7 Exp number of AAs in TMHs: 0.04171
# A0A6B0RIJ7 Exp number, first 60 AAs: 0.00053
# A0A6B0RIJ7 Total prob of N-in: 0.00007
A0A6B0RIJ7	TMHMM2.0	outside	1 890
# L8J2T2 Length: 1799
# L8J2T2 Number of predicted TMHs: 0
# L8J2T2 Exp number of AAs in TMHs: 0.12536
# L8J2T2 Exp number, first 60 AAs: 0.04012
# L8J2T2 Total prob of N-in: 0.00211
L8J2T2	TMHMM2.0	outside	1 1799
# L8J565 Length: 948
# L8J565 Number of predicted TMHs: 0
# L8J565 Exp number of AAs in TMHs: 7.32198
# L8J565 Exp number, first 60 AAs: 0.00028
# L8J565 Total prob of N-in: 0.00008
L8J565	TMHMM2.0	outside	1 948
# A0A6B0S9F3 Length: 874
# A0A6B0S9F3 Number of predicted TMHs: 0
# A0A6B0S9F3 Exp number of AAs in TMHs: 0.00831999999999997
# A0A6B0S9F3 Exp number, first 60 AAs: 0.0012
# A0A6B0S9F3 Total prob of N-in: 0.00040
A0A6B0S9F3	TMHMM2.0	outside	1 874
# L8IPU4 Length: 643
# L8IPU4 Number of predicted TMHs: 0
# L8IPU4 Exp number of AAs in TMHs: 0.0315599999999999
# L8IPU4 Exp number, first 60 AAs: 0.02366
# L8IPU4 Total prob of N-in: 0.00234
L8IPU4	TMHMM2.0	outside	1 643
# A0A6B0SDQ3 Length: 402
# A0A6B0SDQ3 Number of predicted TMHs: 0
# A0A6B0SDQ3 Exp number of AAs in TMHs: 1.20649
# A0A6B0SDQ3 Exp number, first 60 AAs: 0.00048
# A0A6B0SDQ3 Total prob of N-in: 0.04104
A0A6B0SDQ3	TMHMM2.0	outside	1 402
# A0A6B0QX71 Length: 1288
# A0A6B0QX71 Number of predicted TMHs: 0
# A0A6B0QX71 Exp number of AAs in TMHs: 0.01557
# A0A6B0QX71 Exp number, first 60 AAs: 0
# A0A6B0QX71 Total prob of N-in: 0.00020
A0A6B0QX71	TMHMM2.0	outside	1 1288
# A0A6B0RSU8 Length: 979
# A0A6B0RSU8 Number of predicted TMHs: 0
# A0A6B0RSU8 Exp number of AAs in TMHs: 0.0474000000000002
# A0A6B0RSU8 Exp number, first 60 AAs: 0
# A0A6B0RSU8 Total prob of N-in: 0.00221
A0A6B0RSU8	TMHMM2.0	outside	1 979
# L8IMU7 Length: 592
# L8IMU7 Number of predicted TMHs: 0
# L8IMU7 Exp number of AAs in TMHs: 0
# L8IMU7 Exp number, first 60 AAs: 0
# L8IMU7 Total prob of N-in: 0.00060
L8IMU7	TMHMM2.0	outside	1 592
# L8HL28 Length: 644
# L8HL28 Number of predicted TMHs: 0
# L8HL28 Exp number of AAs in TMHs: 0.13163
# L8HL28 Exp number, first 60 AAs: 0.03763
# L8HL28 Total prob of N-in: 0.00636
L8HL28	TMHMM2.0	outside	1 644
# L8J220 Length: 980
# L8J220 Number of predicted TMHs: 0
# L8J220 Exp number of AAs in TMHs: 0.00282
# L8J220 Exp number, first 60 AAs: 0
# L8J220 Total prob of N-in: 0.00019
L8J220	TMHMM2.0	outside	1 980
# A0A6B0S8B6 Length: 1038
# A0A6B0S8B6 Number of predicted TMHs: 0
# A0A6B0S8B6 Exp number of AAs in TMHs: 28.06446
# A0A6B0S8B6 Exp number, first 60 AAs: 0.00037
# A0A6B0S8B6 Total prob of N-in: 0.00248
A0A6B0S8B6	TMHMM2.0	outside	1 1038
# A0A6B0RK66 Length: 970
# A0A6B0RK66 Number of predicted TMHs: 0
# A0A6B0RK66 Exp number of AAs in TMHs: 0.210850000000001
# A0A6B0RK66 Exp number, first 60 AAs: 0.0079
# A0A6B0RK66 Total prob of N-in: 0.01046
A0A6B0RK66	TMHMM2.0	outside	1 970
# A0A6B0S591 Length: 1745
# A0A6B0S591 Number of predicted TMHs: 6
# A0A6B0S591 Exp number of AAs in TMHs: 146.39295
# A0A6B0S591 Exp number, first 60 AAs: 2.30596
# A0A6B0S591 Total prob of N-in: 0.10396
A0A6B0S591	TMHMM2.0	outside	1 1012
A0A6B0S591	TMHMM2.0	TMhelix	1013 1030
A0A6B0S591	TMHMM2.0	inside	1031 1034
A0A6B0S591	TMHMM2.0	TMhelix	1035 1057
A0A6B0S591	TMHMM2.0	outside	1058 1076
A0A6B0S591	TMHMM2.0	TMhelix	1077 1094
A0A6B0S591	TMHMM2.0	inside	1095 1149
A0A6B0S591	TMHMM2.0	TMhelix	1150 1172
A0A6B0S591	TMHMM2.0	outside	1173 1186
A0A6B0S591	TMHMM2.0	TMhelix	1187 1209
A0A6B0S591	TMHMM2.0	inside	1210 1221
A0A6B0S591	TMHMM2.0	TMhelix	1222 1244
A0A6B0S591	TMHMM2.0	outside	1245 1745
# L8IDJ3 Length: 734
# L8IDJ3 Number of predicted TMHs: 0
# L8IDJ3 Exp number of AAs in TMHs: 0.00302
# L8IDJ3 Exp number, first 60 AAs: 0
# L8IDJ3 Total prob of N-in: 0.00005
L8IDJ3	TMHMM2.0	outside	1 734
# L8J116 Length: 772
# L8J116 Number of predicted TMHs: 0
# L8J116 Exp number of AAs in TMHs: 0.10743
# L8J116 Exp number, first 60 AAs: 0
# L8J116 Total prob of N-in: 0.00016
L8J116	TMHMM2.0	outside	1 772
# L8IDC8 Length: 898
# L8IDC8 Number of predicted TMHs: 0
# L8IDC8 Exp number of AAs in TMHs: 0.592499999999999
# L8IDC8 Exp number, first 60 AAs: 0.58791
# L8IDC8 Total prob of N-in: 0.02713
L8IDC8	TMHMM2.0	outside	1 898
# L8IM46 Length: 682
# L8IM46 Number of predicted TMHs: 0
# L8IM46 Exp number of AAs in TMHs: 0.03301
# L8IM46 Exp number, first 60 AAs: 0
# L8IM46 Total prob of N-in: 0.00117
L8IM46	TMHMM2.0	outside	1 682
# L8IF57 Length: 376
# L8IF57 Number of predicted TMHs: 0
# L8IF57 Exp number of AAs in TMHs: 2.10674
# L8IF57 Exp number, first 60 AAs: 0.0004
# L8IF57 Total prob of N-in: 0.04355
L8IF57	TMHMM2.0	outside	1 376
# A0A6B0QQW5 Length: 531
# A0A6B0QQW5 Number of predicted TMHs: 0
# A0A6B0QQW5 Exp number of AAs in TMHs: 0.45675
# A0A6B0QQW5 Exp number, first 60 AAs: 0.00023
# A0A6B0QQW5 Total prob of N-in: 0.02488
A0A6B0QQW5	TMHMM2.0	outside	1 531
# L8J405 Length: 1063
# L8J405 Number of predicted TMHs: 1
# L8J405 Exp number of AAs in TMHs: 23.04822
# L8J405 Exp number, first 60 AAs: 0.00646
# L8J405 Total prob of N-in: 0.00048
L8J405	TMHMM2.0	outside	1 986
L8J405	TMHMM2.0	TMhelix	987 1009
L8J405	TMHMM2.0	inside	1010 1063
# A0A6B0RQI5 Length: 2673
# A0A6B0RQI5 Number of predicted TMHs: 0
# A0A6B0RQI5 Exp number of AAs in TMHs: 0.06046
# A0A6B0RQI5 Exp number, first 60 AAs: 0
# A0A6B0RQI5 Total prob of N-in: 0.00001
A0A6B0RQI5	TMHMM2.0	outside	1 2673
# A0A6B0RYT4 Length: 3346
# A0A6B0RYT4 Number of predicted TMHs: 0
# A0A6B0RYT4 Exp number of AAs in TMHs: 0.00102
# A0A6B0RYT4 Exp number, first 60 AAs: 0.00102
# A0A6B0RYT4 Total prob of N-in: 0.00005
A0A6B0RYT4	TMHMM2.0	outside	1 3346
# L8IGF7 Length: 204
# L8IGF7 Number of predicted TMHs: 0
# L8IGF7 Exp number of AAs in TMHs: 0.0029
# L8IGF7 Exp number, first 60 AAs: 0.00075
# L8IGF7 Total prob of N-in: 0.07638
L8IGF7	TMHMM2.0	outside	1 204
# L8IIS6 Length: 795
# L8IIS6 Number of predicted TMHs: 0
# L8IIS6 Exp number of AAs in TMHs: 0.00279
# L8IIS6 Exp number, first 60 AAs: 0
# L8IIS6 Total prob of N-in: 0.00017
L8IIS6	TMHMM2.0	outside	1 795
# L8HX79 Length: 680
# L8HX79 Number of predicted TMHs: 0
# L8HX79 Exp number of AAs in TMHs: 0.00251
# L8HX79 Exp number, first 60 AAs: 0
# L8HX79 Total prob of N-in: 0.00009
L8HX79	TMHMM2.0	outside	1 680
# A0A6B0RG62 Length: 684
# A0A6B0RG62 Number of predicted TMHs: 0
# A0A6B0RG62 Exp number of AAs in TMHs: 0.00374
# A0A6B0RG62 Exp number, first 60 AAs: 0
# A0A6B0RG62 Total prob of N-in: 0.00042
A0A6B0RG62	TMHMM2.0	outside	1 684
# A0A6B0R3K5 Length: 416
# A0A6B0R3K5 Number of predicted TMHs: 0
# A0A6B0R3K5 Exp number of AAs in TMHs: 0.43989
# A0A6B0R3K5 Exp number, first 60 AAs: 0
# A0A6B0R3K5 Total prob of N-in: 0.01949
A0A6B0R3K5	TMHMM2.0	outside	1 416
# L8J5T6 Length: 534
# L8J5T6 Number of predicted TMHs: 0
# L8J5T6 Exp number of AAs in TMHs: 0.01491
# L8J5T6 Exp number, first 60 AAs: 0
# L8J5T6 Total prob of N-in: 0.00155
L8J5T6	TMHMM2.0	outside	1 534
# L8I7D8 Length: 678
# L8I7D8 Number of predicted TMHs: 0
# L8I7D8 Exp number of AAs in TMHs: 0.01174
# L8I7D8 Exp number, first 60 AAs: 0
# L8I7D8 Total prob of N-in: 0.00021
L8I7D8	TMHMM2.0	outside	1 678
# A0A6B0RLP6 Length: 573
# A0A6B0RLP6 Number of predicted TMHs: 1
# A0A6B0RLP6 Exp number of AAs in TMHs: 26.3606199999998
# A0A6B0RLP6 Exp number, first 60 AAs: 3.23415
# A0A6B0RLP6 Total prob of N-in: 0.74767
A0A6B0RLP6	TMHMM2.0	inside	1 60
A0A6B0RLP6	TMHMM2.0	TMhelix	61 83
A0A6B0RLP6	TMHMM2.0	outside	84 573
# L8ISY2 Length: 719
# L8ISY2 Number of predicted TMHs: 0
# L8ISY2 Exp number of AAs in TMHs: 0.00518
# L8ISY2 Exp number, first 60 AAs: 0
# L8ISY2 Total prob of N-in: 0.00023
L8ISY2	TMHMM2.0	outside	1 719
# A0A6B0R2U4 Length: 2434
# A0A6B0R2U4 Number of predicted TMHs: 0
# A0A6B0R2U4 Exp number of AAs in TMHs: 6.84953999999995
# A0A6B0R2U4 Exp number, first 60 AAs: 6.84394
# A0A6B0R2U4 Total prob of N-in: 0.39459
A0A6B0R2U4	TMHMM2.0	outside	1 2434
# L8IUL0 Length: 1224
# L8IUL0 Number of predicted TMHs: 7
# L8IUL0 Exp number of AAs in TMHs: 187.13079
# L8IUL0 Exp number, first 60 AAs: 0.00188
# L8IUL0 Total prob of N-in: 0.49221
L8IUL0	TMHMM2.0	outside	1 347
L8IUL0	TMHMM2.0	TMhelix	348 370
L8IUL0	TMHMM2.0	inside	371 389
L8IUL0	TMHMM2.0	TMhelix	390 412
L8IUL0	TMHMM2.0	outside	413 823
L8IUL0	TMHMM2.0	TMhelix	824 846
L8IUL0	TMHMM2.0	inside	847 899
L8IUL0	TMHMM2.0	TMhelix	900 919
L8IUL0	TMHMM2.0	outside	920 938
L8IUL0	TMHMM2.0	TMhelix	939 958
L8IUL0	TMHMM2.0	inside	959 970
L8IUL0	TMHMM2.0	TMhelix	971 993
L8IUL0	TMHMM2.0	outside	994 1007
L8IUL0	TMHMM2.0	TMhelix	1008 1030
L8IUL0	TMHMM2.0	inside	1031 1224
# L8HVA0 Length: 1945
# L8HVA0 Number of predicted TMHs: 0
# L8HVA0 Exp number of AAs in TMHs: 0.0394800000000001
# L8HVA0 Exp number, first 60 AAs: 0
# L8HVA0 Total prob of N-in: 0.00014
L8HVA0	TMHMM2.0	outside	1 1945
# A0A6B0S0Q1 Length: 1207
# A0A6B0S0Q1 Number of predicted TMHs: 0
# A0A6B0S0Q1 Exp number of AAs in TMHs: 0.674899999999999
# A0A6B0S0Q1 Exp number, first 60 AAs: 0.61025
# A0A6B0S0Q1 Total prob of N-in: 0.03218
A0A6B0S0Q1	TMHMM2.0	outside	1 1207
# A0A6B0RY53 Length: 1693
# A0A6B0RY53 Number of predicted TMHs: 8
# A0A6B0RY53 Exp number of AAs in TMHs: 197.364350000001
# A0A6B0RY53 Exp number, first 60 AAs: 0.0013
# A0A6B0RY53 Total prob of N-in: 0.66715
A0A6B0RY53	TMHMM2.0	outside	1 411
A0A6B0RY53	TMHMM2.0	TMhelix	412 434
A0A6B0RY53	TMHMM2.0	inside	435 534
A0A6B0RY53	TMHMM2.0	TMhelix	535 557
A0A6B0RY53	TMHMM2.0	outside	558 635
A0A6B0RY53	TMHMM2.0	TMhelix	636 658
A0A6B0RY53	TMHMM2.0	inside	659 677
A0A6B0RY53	TMHMM2.0	TMhelix	678 700
A0A6B0RY53	TMHMM2.0	outside	701 1111
A0A6B0RY53	TMHMM2.0	TMhelix	1112 1134
A0A6B0RY53	TMHMM2.0	inside	1135 1187
A0A6B0RY53	TMHMM2.0	TMhelix	1188 1207
A0A6B0RY53	TMHMM2.0	outside	1208 1226
A0A6B0RY53	TMHMM2.0	TMhelix	1227 1246
A0A6B0RY53	TMHMM2.0	inside	1247 1258
A0A6B0RY53	TMHMM2.0	TMhelix	1259 1281
A0A6B0RY53	TMHMM2.0	outside	1282 1693
# L8IKU4 Length: 529
# L8IKU4 Number of predicted TMHs: 0
# L8IKU4 Exp number of AAs in TMHs: 0.07659
# L8IKU4 Exp number, first 60 AAs: 0
# L8IKU4 Total prob of N-in: 0.00220
L8IKU4	TMHMM2.0	outside	1 529
# L8HTA8 Length: 595
# L8HTA8 Number of predicted TMHs: 0
# L8HTA8 Exp number of AAs in TMHs: 0.00576
# L8HTA8 Exp number, first 60 AAs: 0.0032
# L8HTA8 Total prob of N-in: 0.00055
L8HTA8	TMHMM2.0	outside	1 595
# A0A6B0RVY0 Length: 963
# A0A6B0RVY0 Number of predicted TMHs: 0
# A0A6B0RVY0 Exp number of AAs in TMHs: 0.00588
# A0A6B0RVY0 Exp number, first 60 AAs: 0
# A0A6B0RVY0 Total prob of N-in: 0.00032
A0A6B0RVY0	TMHMM2.0	outside	1 963
# L8HW41 Length: 555
# L8HW41 Number of predicted TMHs: 0
# L8HW41 Exp number of AAs in TMHs: 0.02407
# L8HW41 Exp number, first 60 AAs: 0.00051
# L8HW41 Total prob of N-in: 0.00118
L8HW41	TMHMM2.0	outside	1 555
# A0A6B0R0D5 Length: 4133
# A0A6B0R0D5 Number of predicted TMHs: 0
# A0A6B0R0D5 Exp number of AAs in TMHs: 0.18956
# A0A6B0R0D5 Exp number, first 60 AAs: 0.04446
# A0A6B0R0D5 Total prob of N-in: 0.00330
A0A6B0R0D5	TMHMM2.0	outside	1 4133
# L8IIK8 Length: 706
# L8IIK8 Number of predicted TMHs: 1
# L8IIK8 Exp number of AAs in TMHs: 34.2340500000001
# L8IIK8 Exp number, first 60 AAs: 12.17443
# L8IIK8 Total prob of N-in: 0.39617
L8IIK8	TMHMM2.0	inside	1 165
L8IIK8	TMHMM2.0	TMhelix	166 188
L8IIK8	TMHMM2.0	outside	189 706
# A0A6B0RQC4 Length: 1034
# A0A6B0RQC4 Number of predicted TMHs: 0
# A0A6B0RQC4 Exp number of AAs in TMHs: 15.27206
# A0A6B0RQC4 Exp number, first 60 AAs: 0.00043
# A0A6B0RQC4 Total prob of N-in: 0.67134
A0A6B0RQC4	TMHMM2.0	outside	1 1034
# L8HT06 Length: 1878
# L8HT06 Number of predicted TMHs: 0
# L8HT06 Exp number of AAs in TMHs: 0.800249999999999
# L8HT06 Exp number, first 60 AAs: 0
# L8HT06 Total prob of N-in: 0.01278
L8HT06	TMHMM2.0	outside	1 1878
# L8IUT8 Length: 2880
# L8IUT8 Number of predicted TMHs: 0
# L8IUT8 Exp number of AAs in TMHs: 1.01843
# L8IUT8 Exp number, first 60 AAs: 1.0179
# L8IUT8 Total prob of N-in: 0.05209
L8IUT8	TMHMM2.0	outside	1 2880
# L8I6Y9 Length: 1269
# L8I6Y9 Number of predicted TMHs: 0
# L8I6Y9 Exp number of AAs in TMHs: 0.08531
# L8I6Y9 Exp number, first 60 AAs: 0.00709
# L8I6Y9 Total prob of N-in: 0.00074
L8I6Y9	TMHMM2.0	outside	1 1269
# L8IQ59 Length: 625
# L8IQ59 Number of predicted TMHs: 0
# L8IQ59 Exp number of AAs in TMHs: 0.47551
# L8IQ59 Exp number, first 60 AAs: 0.00019
# L8IQ59 Total prob of N-in: 0.00074
L8IQ59	TMHMM2.0	outside	1 625
# L8HN18 Length: 1976
# L8HN18 Number of predicted TMHs: 0
# L8HN18 Exp number of AAs in TMHs: 0.05738
# L8HN18 Exp number, first 60 AAs: 0.05446
# L8HN18 Total prob of N-in: 0.00244
L8HN18	TMHMM2.0	outside	1 1976
# A0A6B0RN05 Length: 941
# A0A6B0RN05 Number of predicted TMHs: 0
# A0A6B0RN05 Exp number of AAs in TMHs: 0.15302
# A0A6B0RN05 Exp number, first 60 AAs: 0.15219
# A0A6B0RN05 Total prob of N-in: 0.00781
A0A6B0RN05	TMHMM2.0	outside	1 941
# A0A6B0RPV1 Length: 452
# A0A6B0RPV1 Number of predicted TMHs: 0
# A0A6B0RPV1 Exp number of AAs in TMHs: 0.65984
# A0A6B0RPV1 Exp number, first 60 AAs: 0.63119
# A0A6B0RPV1 Total prob of N-in: 0.03631
A0A6B0RPV1	TMHMM2.0	outside	1 452
# L8HV84 Length: 740
# L8HV84 Number of predicted TMHs: 0
# L8HV84 Exp number of AAs in TMHs: 0
# L8HV84 Exp number, first 60 AAs: 0
# L8HV84 Total prob of N-in: 0.00093
L8HV84	TMHMM2.0	outside	1 740
# A0A060IPQ9 Length: 298
# A0A060IPQ9 Number of predicted TMHs: 2
# A0A060IPQ9 Exp number of AAs in TMHs: 68.95856
# A0A060IPQ9 Exp number, first 60 AAs: 3.10701
# A0A060IPQ9 Total prob of N-in: 0.51718
A0A060IPQ9	TMHMM2.0	inside	1 111
A0A060IPQ9	TMHMM2.0	TMhelix	112 134
A0A060IPQ9	TMHMM2.0	outside	135 208
A0A060IPQ9	TMHMM2.0	TMhelix	209 231
A0A060IPQ9	TMHMM2.0	inside	232 298
# A0A6B0RHZ1 Length: 803
# A0A6B0RHZ1 Number of predicted TMHs: 0
# A0A6B0RHZ1 Exp number of AAs in TMHs: 0.565409999999998
# A0A6B0RHZ1 Exp number, first 60 AAs: 0.000690000000000001
# A0A6B0RHZ1 Total prob of N-in: 0.02423
A0A6B0RHZ1	TMHMM2.0	outside	1 803
# A0A6B0RLY4 Length: 696
# A0A6B0RLY4 Number of predicted TMHs: 0
# A0A6B0RLY4 Exp number of AAs in TMHs: 0.00767999999999999
# A0A6B0RLY4 Exp number, first 60 AAs: 0
# A0A6B0RLY4 Total prob of N-in: 0.00026
A0A6B0RLY4	TMHMM2.0	outside	1 696
# L8I1N1 Length: 1235
# L8I1N1 Number of predicted TMHs: 0
# L8I1N1 Exp number of AAs in TMHs: 0.0160399999999999
# L8I1N1 Exp number, first 60 AAs: 0.00425
# L8I1N1 Total prob of N-in: 0.00066
L8I1N1	TMHMM2.0	outside	1 1235
# L8HWZ1 Length: 1175
# L8HWZ1 Number of predicted TMHs: 0
# L8HWZ1 Exp number of AAs in TMHs: 0.0309799999999999
# L8HWZ1 Exp number, first 60 AAs: 0.00883
# L8HWZ1 Total prob of N-in: 0.00150
L8HWZ1	TMHMM2.0	outside	1 1175
# A0A6B0RQU7 Length: 729
# A0A6B0RQU7 Number of predicted TMHs: 1
# A0A6B0RQU7 Exp number of AAs in TMHs: 51.1069600000001
# A0A6B0RQU7 Exp number, first 60 AAs: 0.00091
# A0A6B0RQU7 Total prob of N-in: 0.62408
A0A6B0RQU7	TMHMM2.0	inside	1 222
A0A6B0RQU7	TMHMM2.0	TMhelix	223 245
A0A6B0RQU7	TMHMM2.0	outside	246 729
# A0A6B0QVR4 Length: 1179
# A0A6B0QVR4 Number of predicted TMHs: 1
# A0A6B0QVR4 Exp number of AAs in TMHs: 31.65489
# A0A6B0QVR4 Exp number, first 60 AAs: 7.97331
# A0A6B0QVR4 Total prob of N-in: 0.39904
A0A6B0QVR4	TMHMM2.0	outside	1 1129
A0A6B0QVR4	TMHMM2.0	TMhelix	1130 1152
A0A6B0QVR4	TMHMM2.0	inside	1153 1179
# A0A6B0QZK0 Length: 739
# A0A6B0QZK0 Number of predicted TMHs: 1
# A0A6B0QZK0 Exp number of AAs in TMHs: 23.98362
# A0A6B0QZK0 Exp number, first 60 AAs: 5.04447
# A0A6B0QZK0 Total prob of N-in: 0.95528
A0A6B0QZK0	TMHMM2.0	inside	1 54
A0A6B0QZK0	TMHMM2.0	TMhelix	55 77
A0A6B0QZK0	TMHMM2.0	outside	78 739
# L8HPD0 Length: 1028
# L8HPD0 Number of predicted TMHs: 0
# L8HPD0 Exp number of AAs in TMHs: 0.01643
# L8HPD0 Exp number, first 60 AAs: 0.00076
# L8HPD0 Total prob of N-in: 0.00081
L8HPD0	TMHMM2.0	outside	1 1028
# L8J5H0 Length: 1024
# L8J5H0 Number of predicted TMHs: 0
# L8J5H0 Exp number of AAs in TMHs: 0.247500000000001
# L8J5H0 Exp number, first 60 AAs: 0.10685
# L8J5H0 Total prob of N-in: 0.01021
L8J5H0	TMHMM2.0	outside	1 1024
# L8IFI4 Length: 577
# L8IFI4 Number of predicted TMHs: 0
# L8IFI4 Exp number of AAs in TMHs: 0.00183
# L8IFI4 Exp number, first 60 AAs: 0.00092
# L8IFI4 Total prob of N-in: 0.00012
L8IFI4	TMHMM2.0	outside	1 577
# L8I1S6 Length: 689
# L8I1S6 Number of predicted TMHs: 0
# L8I1S6 Exp number of AAs in TMHs: 0.00268
# L8I1S6 Exp number, first 60 AAs: 0
# L8I1S6 Total prob of N-in: 0.00005
L8I1S6	TMHMM2.0	outside	1 689
# L8HSF5 Length: 1209
# L8HSF5 Number of predicted TMHs: 0
# L8HSF5 Exp number of AAs in TMHs: 0.0167
# L8HSF5 Exp number, first 60 AAs: 0
# L8HSF5 Total prob of N-in: 0.00061
L8HSF5	TMHMM2.0	outside	1 1209
# L8I290 Length: 319
# L8I290 Number of predicted TMHs: 0
# L8I290 Exp number of AAs in TMHs: 0.03939
# L8I290 Exp number, first 60 AAs: 0.03939
# L8I290 Total prob of N-in: 0.00985
L8I290	TMHMM2.0	outside	1 319
# L8ICT1 Length: 623
# L8ICT1 Number of predicted TMHs: 0
# L8ICT1 Exp number of AAs in TMHs: 0.0002
# L8ICT1 Exp number, first 60 AAs: 0
# L8ICT1 Total prob of N-in: 0.00071
L8ICT1	TMHMM2.0	outside	1 623
# L8J3Y7 Length: 2739
# L8J3Y7 Number of predicted TMHs: 0
# L8J3Y7 Exp number of AAs in TMHs: 0
# L8J3Y7 Exp number, first 60 AAs: 0
# L8J3Y7 Total prob of N-in: 0.00000
L8J3Y7	TMHMM2.0	outside	1 2739
# A0A6B0SA31 Length: 550
# A0A6B0SA31 Number of predicted TMHs: 0
# A0A6B0SA31 Exp number of AAs in TMHs: 0.00995999999999995
# A0A6B0SA31 Exp number, first 60 AAs: 0.00303
# A0A6B0SA31 Total prob of N-in: 0.00068
A0A6B0SA31	TMHMM2.0	outside	1 550
# A0A6B0RUZ0 Length: 1185
# A0A6B0RUZ0 Number of predicted TMHs: 0
# A0A6B0RUZ0 Exp number of AAs in TMHs: 0.12349
# A0A6B0RUZ0 Exp number, first 60 AAs: 0.00315
# A0A6B0RUZ0 Total prob of N-in: 0.00063
A0A6B0RUZ0	TMHMM2.0	outside	1 1185
# A0A6B0S0Y3 Length: 1198
# A0A6B0S0Y3 Number of predicted TMHs: 0
# A0A6B0S0Y3 Exp number of AAs in TMHs: 2.14694000000001
# A0A6B0S0Y3 Exp number, first 60 AAs: 0
# A0A6B0S0Y3 Total prob of N-in: 0.09533
A0A6B0S0Y3	TMHMM2.0	outside	1 1198
# A0A6B0RI58 Length: 1269
# A0A6B0RI58 Number of predicted TMHs: 0
# A0A6B0RI58 Exp number of AAs in TMHs: 0.02562
# A0A6B0RI58 Exp number, first 60 AAs: 0.00079
# A0A6B0RI58 Total prob of N-in: 0.00016
A0A6B0RI58	TMHMM2.0	outside	1 1269
# L8IYR4 Length: 568
# L8IYR4 Number of predicted TMHs: 0
# L8IYR4 Exp number of AAs in TMHs: 0.01002
# L8IYR4 Exp number, first 60 AAs: 0
# L8IYR4 Total prob of N-in: 0.00361
L8IYR4	TMHMM2.0	outside	1 568
# L8IZE9 Length: 1204
# L8IZE9 Number of predicted TMHs: 1
# L8IZE9 Exp number of AAs in TMHs: 22.59227
# L8IZE9 Exp number, first 60 AAs: 0.00081
# L8IZE9 Total prob of N-in: 0.00014
L8IZE9	TMHMM2.0	outside	1 1178
L8IZE9	TMHMM2.0	TMhelix	1179 1201
L8IZE9	TMHMM2.0	inside	1202 1204
# L8J453 Length: 392
# L8J453 Number of predicted TMHs: 0
# L8J453 Exp number of AAs in TMHs: 0.92324
# L8J453 Exp number, first 60 AAs: 0.00109
# L8J453 Total prob of N-in: 0.03180
L8J453	TMHMM2.0	outside	1 392
# L8I2Z6 Length: 1862
# L8I2Z6 Number of predicted TMHs: 0
# L8I2Z6 Exp number of AAs in TMHs: 0.72533
# L8I2Z6 Exp number, first 60 AAs: 0.11102
# L8I2Z6 Total prob of N-in: 0.00507
L8I2Z6	TMHMM2.0	outside	1 1862
# L8IL33 Length: 413
# L8IL33 Number of predicted TMHs: 0
# L8IL33 Exp number of AAs in TMHs: 0.00813999999999999
# L8IL33 Exp number, first 60 AAs: 0.00038
# L8IL33 Total prob of N-in: 0.03139
L8IL33	TMHMM2.0	outside	1 413
# L8ICW7 Length: 821
# L8ICW7 Number of predicted TMHs: 0
# L8ICW7 Exp number of AAs in TMHs: 0.733779999999999
# L8ICW7 Exp number, first 60 AAs: 0
# L8ICW7 Total prob of N-in: 0.00031
L8ICW7	TMHMM2.0	outside	1 821
# A0A6B0R669 Length: 392
# A0A6B0R669 Number of predicted TMHs: 0
# A0A6B0R669 Exp number of AAs in TMHs: 0.27029
# A0A6B0R669 Exp number, first 60 AAs: 0.21857
# A0A6B0R669 Total prob of N-in: 0.05398
A0A6B0R669	TMHMM2.0	outside	1 392
# L8IQD7 Length: 593
# L8IQD7 Number of predicted TMHs: 1
# L8IQD7 Exp number of AAs in TMHs: 28.21436
# L8IQD7 Exp number, first 60 AAs: 5.41352
# L8IQD7 Total prob of N-in: 0.25909
L8IQD7	TMHMM2.0	outside	1 537
L8IQD7	TMHMM2.0	TMhelix	538 560
L8IQD7	TMHMM2.0	inside	561 593
# L8J5Q6 Length: 522
# L8J5Q6 Number of predicted TMHs: 1
# L8J5Q6 Exp number of AAs in TMHs: 20.38373
# L8J5Q6 Exp number, first 60 AAs: 0.00592
# L8J5Q6 Total prob of N-in: 0.05648
L8J5Q6	TMHMM2.0	outside	1 354
L8J5Q6	TMHMM2.0	TMhelix	355 374
L8J5Q6	TMHMM2.0	inside	375 522
# L8I0E4 Length: 722
# L8I0E4 Number of predicted TMHs: 1
# L8I0E4 Exp number of AAs in TMHs: 23.04369
# L8I0E4 Exp number, first 60 AAs: 23.0351
# L8I0E4 Total prob of N-in: 0.99945
L8I0E4	TMHMM2.0	inside	1 20
L8I0E4	TMHMM2.0	TMhelix	21 43
L8I0E4	TMHMM2.0	outside	44 722
# L8J474 Length: 948
# L8J474 Number of predicted TMHs: 0
# L8J474 Exp number of AAs in TMHs: 0.13015
# L8J474 Exp number, first 60 AAs: 0.00661
# L8J474 Total prob of N-in: 0.00133
L8J474	TMHMM2.0	outside	1 948
# L8INE7 Length: 2352
# L8INE7 Number of predicted TMHs: 0
# L8INE7 Exp number of AAs in TMHs: 0.00308
# L8INE7 Exp number, first 60 AAs: 0
# L8INE7 Total prob of N-in: 0.00000
L8INE7	TMHMM2.0	outside	1 2352
# A0A6B0R6H3 Length: 2005
# A0A6B0R6H3 Number of predicted TMHs: 0
# A0A6B0R6H3 Exp number of AAs in TMHs: 0.06897
# A0A6B0R6H3 Exp number, first 60 AAs: 0
# A0A6B0R6H3 Total prob of N-in: 0.00000
A0A6B0R6H3	TMHMM2.0	outside	1 2005
# A0A6B0S7L7 Length: 934
# A0A6B0S7L7 Number of predicted TMHs: 0
# A0A6B0S7L7 Exp number of AAs in TMHs: 0.01273
# A0A6B0S7L7 Exp number, first 60 AAs: 0
# A0A6B0S7L7 Total prob of N-in: 0.00010
A0A6B0S7L7	TMHMM2.0	outside	1 934
# A0A6B0SA71 Length: 1980
# A0A6B0SA71 Number of predicted TMHs: 0
# A0A6B0SA71 Exp number of AAs in TMHs: 0.00113
# A0A6B0SA71 Exp number, first 60 AAs: 0
# A0A6B0SA71 Total prob of N-in: 0.00002
A0A6B0SA71	TMHMM2.0	outside	1 1980
# L8J078 Length: 754
# L8J078 Number of predicted TMHs: 0
# L8J078 Exp number of AAs in TMHs: 0.35818
# L8J078 Exp number, first 60 AAs: 0
# L8J078 Total prob of N-in: 0.01537
L8J078	TMHMM2.0	outside	1 754
# A0A6B0S4C1 Length: 2168
# A0A6B0S4C1 Number of predicted TMHs: 0
# A0A6B0S4C1 Exp number of AAs in TMHs: 0.23264
# A0A6B0S4C1 Exp number, first 60 AAs: 0.00011
# A0A6B0S4C1 Total prob of N-in: 0.00067
A0A6B0S4C1	TMHMM2.0	outside	1 2168
# L8IF08 Length: 731
# L8IF08 Number of predicted TMHs: 0
# L8IF08 Exp number of AAs in TMHs: 0.00232
# L8IF08 Exp number, first 60 AAs: 0.00021
# L8IF08 Total prob of N-in: 0.00004
L8IF08	TMHMM2.0	outside	1 731
# L8IJT6 Length: 1116
# L8IJT6 Number of predicted TMHs: 0
# L8IJT6 Exp number of AAs in TMHs: 0.00183
# L8IJT6 Exp number, first 60 AAs: 0.00012
# L8IJT6 Total prob of N-in: 0.00009
L8IJT6	TMHMM2.0	outside	1 1116
# L8I9W9 Length: 971
# L8I9W9 Number of predicted TMHs: 0
# L8I9W9 Exp number of AAs in TMHs: 0.43566
# L8I9W9 Exp number, first 60 AAs: 0
# L8I9W9 Total prob of N-in: 0.00654
L8I9W9	TMHMM2.0	outside	1 971
# L8IV75 Length: 1023
# L8IV75 Number of predicted TMHs: 0
# L8IV75 Exp number of AAs in TMHs: 11.49005
# L8IV75 Exp number, first 60 AAs: 0.00044
# L8IV75 Total prob of N-in: 0.49604
L8IV75	TMHMM2.0	outside	1 1023
# A0A6B0S7X2 Length: 1361
# A0A6B0S7X2 Number of predicted TMHs: 0
# A0A6B0S7X2 Exp number of AAs in TMHs: 0.02412
# A0A6B0S7X2 Exp number, first 60 AAs: 0.00012
# A0A6B0S7X2 Total prob of N-in: 0.00003
A0A6B0S7X2	TMHMM2.0	outside	1 1361
# L8I543 Length: 1021
# L8I543 Number of predicted TMHs: 0
# L8I543 Exp number of AAs in TMHs: 0.00117
# L8I543 Exp number, first 60 AAs: 0.00018
# L8I543 Total prob of N-in: 0.00002
L8I543	TMHMM2.0	outside	1 1021
# A0A6B0RSQ9 Length: 962
# A0A6B0RSQ9 Number of predicted TMHs: 1
# A0A6B0RSQ9 Exp number of AAs in TMHs: 18.71692
# A0A6B0RSQ9 Exp number, first 60 AAs: 0.59892
# A0A6B0RSQ9 Total prob of N-in: 0.03114
A0A6B0RSQ9	TMHMM2.0	outside	1 938
A0A6B0RSQ9	TMHMM2.0	TMhelix	939 958
A0A6B0RSQ9	TMHMM2.0	inside	959 962
# L8HWK9 Length: 1255
# L8HWK9 Number of predicted TMHs: 7
# L8HWK9 Exp number of AAs in TMHs: 177.335300000001
# L8HWK9 Exp number, first 60 AAs: 0.00032
# L8HWK9 Total prob of N-in: 0.58149
L8HWK9	TMHMM2.0	outside	1 373
L8HWK9	TMHMM2.0	TMhelix	374 396
L8HWK9	TMHMM2.0	inside	397 415
[truncated: 40,308 more rows]
